# Supplementary material for: Kinetics and thermodynamics dataset of iron oxide reduction using torrefied microalgae for chemical looping combustion
Source: Data Brief. 2020 Feb 7;29:105261. doi: 10.1016/j.dib.2020.105261 (PMC7033322; doi:10.1016/j.dib.2020.105261)
Supplement: Multimedia component 1 [file mmc1.xlsx]

## Sheet: P1(365-555)
													From	To					pt1	pt2	pt3	pt4
	3	Fe2O3	+	1	C	→	2	Fe3O4	+	1	CO		950	1080		130	43.3333		950	993.333	1036.67	1080
	3	Fe2O3	+	1	CO	→	2	Fe3O4	+	1	CO2		950	1080		130	43.3333		950	993.333	1036.67	1080
	6	Fe2O3	+	1	C	→	4	Fe3O4	+	1	CO2		950	1080		130	43.3333		950	993	1036	1079
					C1				C1.5				C2				D1				D2				D3				N1.5				N2				S1				S2				P
						X	Y			X	Y			X	Y			X	Y			X	Y			X	Y			X	Y			X	Y			X	Y			X	Y			X	Y
	Temp	TGA (tw%)	α		g(α)	1/T	ln(g(α)/T2)		g(α)	1/T	ln(g(α)/T2)		g(α)	1/T	ln(g(α)/T2)		g(α)	1/T	ln(g(α)/T2)		g(α)	1/T	ln(g(α)/T2)		g(α)	1/T	ln(g(α)/T2)		g(α)	1/T	ln(g(α)/T2)		g(α)	1/T	ln(g(α)/T2)		g(α)	1/T	ln(g(α)/T2)		g(α)	1/T	ln(g(α)/T2)		g(α)	1/T	ln(g(α)/T2)
	365.09	91.2458	0		0				0				1				0	0.00364964	#NUM!		0	0.003663	#NUM!		0	0.003663	#NUM!		0	0.003663	#NUM!		0	0.003663	#NUM!		0	0.003663	#NUM!		0	0.003663	#NUM!		0	0.003663	#NUM!
	365.439	91.1932	0.00373868		0.00374569	0.00156632	7.3309		0.0112687	0.00366295	6.73324		1.00375	0.00366285	11.2228		1.39778e-05	0.00364959	0.0482399		6.9976e-06	0.003663	-0.650999		1.55567e-06	0.003663	-2.15466		0.0241187	0.003663	7.49418		0.061202	0.00366268	8.42555		0.00187109	0.00366218	4.93816		0.00124778	0.00366298	4.53257		0.00373868	0.00366299	5.62993
	365.783	91.1401	0.00750648		0.00753479	0.00156548	8.03091		0.0227326	0.0036629	7.43504		1.00756	0.0036627	11.2266		5.63472e-05	0.00364953	1.44233		2.82444e-05	0.003663	0.744327		6.28178e-06	0.003663	-0.758914		0.0384339	0.003663	7.96013		0.0868032	0.00366249	8.77511		0.00376031	0.00366184	5.63633		0.00250845	0.00366295	5.23088		0.00750648	0.00366297	6.32697
	366.13	91.0866	0.0113044		0.0113688	0.00156463	8.44333		0.0343989	0.00366285	7.8493		1.01143	0.00366254	11.2306		0.00012779	0.00364948	2.26122		6.41371e-05	0.003663	1.56446		1.42707e-05	0.003663	0.0616416		0.0505603	0.003663	8.23436		0.106625	0.00366233	8.98087		0.00566828	0.00366157	6.04685		0.00378243	0.00366293	5.6416		0.0113044	0.00366295	6.73641
	366.478	91.0333	0.0150847		0.0151996	0.00156378	8.73482		0.0461227	0.0036628	8.1426		1.01532	0.00366238	11.2345		0.000227548	0.00364943	2.83822		0.00011435	0.003663	2.1427		2.54541e-05	0.003663	0.640311		0.0613605	0.003663	8.42795		0.123287	0.00366218	9.12615		0.00757101	0.00366135	6.33642		0.00505373	0.0036629	5.93137		0.0150847	0.00366294	7.02491
	366.829	90.9804	0.018839		0.0190187	0.00156292	8.96007		0.0578777	0.00366275	8.36966		1.0192	0.00366223	11.2384		0.000354907	0.00364938	3.28274		0.000178578	0.003663	2.58846		3.97679e-05	0.003663	1.0865		0.0712503	0.003663	8.57739		0.137908	0.00366205	9.2383		0.00946427	0.00366115	6.55972		0.00631951	0.00366288	6.1549		0.018839	0.00366292	7.24716
	367.175	90.9275	0.0225974		0.0228566	0.00156207	9.14497		0.0697589	0.0036627	8.5564		1.02312	0.00366207	11.2423		0.000510643	0.00364933	3.64658		0.000257267	0.003663	2.95355		5.73156e-05	0.003663	1.45201		0.0805394	0.003663	8.69993		0.151184	0.00366192	9.33028		0.0113633	0.00366098	6.74268		0.00758993	0.00366285	6.33809		0.0225974	0.0036629	7.42908
	367.523	90.874	0.0263943		0.0267489	0.00156122	9.30331		0.0818783	0.00366264	8.71662		1.02711	0.00366191	11.2463		0.00069666	0.00364927	3.95724		0.000351436	0.00366299	3.26546		7.83289e-05	0.003663	1.76435		0.0894411	0.003663	8.80477		0.163551	0.0036618	9.40897		0.0132854	0.00366081	6.89905		0.00887667	0.00366283	6.49471		0.0263943	0.00366288	7.5844
	367.871	90.821	0.03016		0.0306242	0.00156038	9.43969		0.0940154	0.00366259	8.85487		1.0311	0.00366174	11.2503		0.000909627	0.00364922	4.22401		0.000459456	0.00366299	3.53348		0.000102449	0.003663	2.0328		0.0978836	0.003663	8.89497		0.174998	0.00366169	9.47668		0.0151955	0.00366066	7.03347		0.0101561	0.0036628	6.62938		0.03016	0.00366287	7.71778
	368.218	90.7679	0.0339226		0.0345113	0.00155953	9.56027		0.106261	0.00366254	8.97734		1.03511	0.00366158	11.2542		0.00115074	0.00364917	4.45917		0.000581991	0.00366299	3.7699		0.000129827	0.003663	2.26964		0.106001	0.003663	8.97463		0.185772	0.00366158	9.53649		0.0171076	0.00366051	7.15207		0.0114379	0.00366277	6.74824		0.0339226	0.00366285	7.83535
	368.566	90.7148	0.0376987		0.0384277	0.00155869	9.66885		0.11867	0.00366249	9.08782		1.03918	0.00366141	11.2582		0.00142119	0.00364911	4.67028		0.000719699	0.00366298	3.98228		0.000160616	0.00366299	2.48245		0.113875	0.003663	9.04629		0.19603	0.00366148	9.59029		0.0190304	0.00366038	7.25866		0.0127275	0.00366275	6.8551		0.0376987	0.00366283	7.94091
	368.918	90.6623	0.0414239		0.0423063	0.00155783	9.7661		0.131033	0.00366244	9.18694		1.04321	0.00366125	11.2622		0.00171594	0.00364906	4.85878		0.000870068	0.00366298	4.17202		0.000194257	0.00366299	2.67262		0.121414	0.003663	9.1104		0.205685	0.00366138	9.63842		0.020931	0.00366025	7.35393		0.0140031	0.00366272	6.95062		0.0414239	0.00366282	8.03515
	369.266	90.6105	0.0451012		0.04615	0.00155699	9.85415		0.143354	0.00366238	9.27685		1.04723	0.00366108	11.2661		0.00203412	0.00364901	5.02891		0.00103271	0.00366298	4.34339		0.000230667	0.00366299	2.84442		0.128661	0.003663	9.16837		0.214825	0.00366128	9.68196		0.0228108	0.00366012	7.44		0.0152656	0.0036627	7.03696		0.0451012	0.0036628	8.12021
	369.619	90.5587	0.0487775		0.0500073	0.00155613	9.93552		0.155792	0.00366233	9.36008		1.05128	0.00366091	11.2701		0.00237925	0.00364895	5.18566		0.00120945	0.00366297	4.50137		0.000270261	0.00366299	3.00283		0.135734	0.003663	9.22189		0.223623	0.00366118	9.72214		0.0246937	0.00366001	7.51937		0.0165309	0.00366267	7.1166		0.0487775	0.00366278	8.19858
	369.972	90.5072	0.052432		0.0538566	0.00155528	10.0108		0.168275	0.00366228	9.43718		1.05533	0.00366075	11.274		0.00274912	0.0036489	5.33018		0.00139923	0.00366297	4.64713		0.000312801	0.00366298	3.14901		0.142613	0.003663	9.27133		0.23207	0.00366109	9.75927		0.026569	0.00365989	7.59263		0.017792	0.00366265	7.19013		0.052432	0.00366276	8.27084
	370.321	90.4561	0.0560584		0.057691	0.00155443	10.0806		0.180782	0.00366223	9.5089		1.05939	0.00366058	11.278		0.00314255	0.00364884	5.46397		0.00160149	0.00366296	4.78214		0.000358167	0.00366298	3.28444		0.149304	0.003663	9.31718		0.240189	0.003661	9.79371		0.0284334	0.00365978	7.66051		0.0190466	0.00366262	7.25829		0.0560584	0.00366275	8.33772
	370.666	90.4042	0.0597462		0.0616054	0.0015536	10.1474		0.193625	0.00366218	9.57756		1.06354	0.00366041	11.282		0.0035696	0.00364879	5.59142		0.00182145	0.00366296	4.91085		0.000407537	0.00366298	3.41358		0.155984	0.003663	9.36094		0.248204	0.00366091	9.82658		0.0303331	0.00365968	7.72525		0.0203257	0.0036626	7.3233		0.0597462	0.00366273	8.40144
	371.015	90.3516	0.0634796		0.065584	0.00155276	10.211		0.206755	0.00366212	9.6432		1.06778	0.00366023	11.286		0.00402966	0.00364873	5.71268		0.00205887	0.00366295	5.03338		0.000460861	0.00366298	3.53654		0.162629	0.003663	9.40266		0.256094	0.00366082	9.85792		0.0322602	0.00365957	7.7869		0.0216241	0.00366257	7.38523		0.0634796	0.00366271	8.46207
	371.362	90.3002	0.0671237		0.0694827	0.00155192	10.2698		0.219698	0.00366207	9.70395		1.07195	0.00366006	11.29		0.00450559	0.00364868	5.82435		0.00230496	0.00366294	5.14629		0.000516169	0.00366297	3.64988		0.169012	0.003663	9.44116		0.263596	0.00366074	9.88684		0.0341448	0.00365947	7.84373		0.0228947	0.00366255	7.44235		0.0671237	0.0036627	8.51789
	371.707	90.2477	0.0708489		0.0734839	0.00155109	10.3269		0.23306	0.00366202	9.76302		1.07625	0.00365988	11.2941		0.00501956	0.00364862	5.9324		0.00257125	0.00366294	5.25562		0.000576053	0.00366297	3.75965		0.17544	0.003663	9.47849		0.271079	0.00366065	9.91488		0.0360751	0.00365937	7.89878		0.0241971	0.00366252	7.49768		0.0708489	0.00366268	8.57191
	372.054	90.1961	0.0745127		0.0774349	0.00155026	10.3804		0.246334	0.00366196	9.81844		1.08051	0.0036597	11.2982		0.00555214	0.00364856	6.03327		0.00284771	0.00366293	5.35774		0.000638269	0.00366297	3.86221		0.181673	0.003663	9.5134		0.278271	0.00366057	9.94112		0.0379775	0.00365927	7.95022		0.0254814	0.00366249	7.54941		0.0745127	0.00366266	8.62234
	372.407	90.1443	0.0781921		0.0814185	0.00154941	10.4316		0.259797	0.00366191	9.87168		1.08482	0.00365952	11.3023		0.00611401	0.00364851	6.1297		0.00313995	0.00366292	5.45544		0.000704079	0.00366296	3.96035		0.187852	0.00366299	9.54685		0.285339	0.00366048	9.96624		0.0398917	0.00365918	7.99945		0.0267745	0.00366247	7.59893		0.0781921	0.00366264	8.67055
	372.751	90.0936	0.0817905		0.0853296	0.00154858	10.4796		0.273093	0.00366186	9.92163		1.08908	0.00365934	11.3063		0.00668968	0.00364845	6.21972		0.00343995	0.00366291	5.5467		0.000771681	0.00366296	4.05203		0.193821	0.00366299	9.57813		0.292112	0.0036604	9.98975		0.0417675	0.00365909	8.04545		0.0280425	0.00366244	7.64522		0.0817905	0.00366263	8.71555
	373.098	90.0423	0.0854324		0.0893039	0.00154775	10.5262		0.286685	0.00366181	9.97023		1.09341	0.00365916	11.3103		0.0072987	0.00364839	6.30688		0.00375796	0.00366291	5.63512		0.000843387	0.00366295	4.14089		0.199793	0.00366299	9.60848		0.298838	0.00366032	10.0126		0.0436697	0.003659	8.09003		0.0293293	0.00366242	7.69009		0.0854324	0.00366261	8.75913
	373.442	89.9919	0.089011		0.0932245	0.00154693	10.5702		0.300172	0.00366175	10.0162		1.09771	0.00365898	11.3144		0.00792296	0.00364833	6.38898		0.00408455	0.0036629	5.71846		0.000917078	0.00366295	4.22466		0.205599	0.00366299	9.63712		0.305327	0.00366025	10.0341		0.0455426	0.00365891	8.13207		0.030597	0.00366239	7.73242		0.089011	0.00366259	8.80017
	373.792	89.9407	0.0926468		0.0972235	0.00154609	10.6133		0.314011	0.0036617	10.0613		1.10211	0.0036588	11.3185		0.00858342	0.00364828	6.46908		0.00443075	0.00366289	5.79982		0.000995247	0.00366294	4.30646		0.211437	0.00366299	9.66512		0.311807	0.00366017	10.0551		0.0474491	0.00365882	8.17313		0.0318883	0.00366237	7.77378		0.0926468	0.00366258	8.84022
	374.137	89.8903	0.0962243		0.101174	0.00154527	10.6542		0.327764	0.00366165	10.1042		1.10647	0.00365861	11.3225		0.00925912	0.00364822	6.54489		0.00478564	0.00366288	5.87687		0.00107543	0.00366294	4.38394		0.217126	0.00366299	9.69168		0.318079	0.00366009	10.0751		0.0493288	0.00365874	8.21203		0.0331624	0.00366234	7.81296		0.0962243	0.00366256	8.87811
	374.493	89.8398	0.0998039		0.105143	0.00154442	10.6938		0.341663	0.00366159	10.1458		1.11087	0.00365843	11.3266		0.00996082	0.00364816	6.61797		0.0051549	0.00366287	5.95121		0.00115891	0.00366293	4.45871		0.222768	0.00366299	9.71733		0.324257	0.00366002	10.0944		0.0512134	0.00365866	8.24956		0.0344405	0.00366232	7.8508		0.0998039	0.00366254	8.91465
	374.836	89.7896	0.103373		0.109115	0.0015436	10.7319		0.355659	0.00366154	10.186		1.11529	0.00365824	11.3307		0.010686	0.0036481	6.68828		0.00553726	0.00366286	6.02277		0.00124542	0.00366293	4.5307		0.228345	0.00366299	9.74205		0.330326	0.00365994	10.1129		0.0530962	0.00365858	8.28571		0.0357183	0.00366229	7.88724		0.103373	0.00366252	8.9498
	375.182	89.7391	0.106953		0.113116	0.00154278	10.769		0.369836	0.00366149	10.2251		1.11976	0.00365805	11.3348		0.0114389	0.00364804	6.75639		0.00593501	0.00366285	6.09214		0.00133546	0.00366292	4.60051		0.233892	0.00366299	9.76606		0.336327	0.00365987	10.131		0.0549882	0.0036585	8.32077		0.0370033	0.00366227	7.9226		0.106953	0.00366251	8.98385
	375.532	89.6898	0.110458		0.117048	0.00154194	10.8043		0.383856	0.00366143	10.2623		1.12417	0.00365786	11.3388		0.0122009	0.00364798	6.82091		0.00633834	0.00366284	6.15789		0.00142683	0.00366292	4.66669		0.239282	0.00366298	9.78884		0.342123	0.0036598	10.1481		0.0568444	0.00365842	8.35401		0.0382647	0.00366224	7.95613		0.110458	0.00366249	9.0161
	375.879	89.6388	0.114072		0.12112	0.00154112	10.8395		0.398461	0.00366138	10.2997		1.12876	0.00365767	11.343		0.0130125	0.00364792	6.88535		0.00676881	0.00366283	6.22361		0.00152442	0.00366291	4.73285		0.2448	0.00366298	9.81164		0.348023	0.00365972	10.1652		0.0587628	0.00365834	8.38724		0.0395692	0.00366222	7.98967		0.114072	0.00366247	9.04831
	376.221	89.5888	0.117623		0.125136	0.00154031	10.8732		0.412952	0.00366133	10.3354		1.1333	0.00365747	11.3471		0.0138352	0.00364786	6.94669		0.00720598	0.00366282	6.2862		0.00162359	0.00366291	4.79588		0.250181	0.00366298	9.83339		0.353745	0.00365965	10.1816		0.0606507	0.00365826	8.41891		0.040854	0.00366219	8.02164		0.117623	0.00366246	9.07897
	376.57	89.5388	0.12117		0.129164	0.00153948	10.906		0.427577	0.00366127	10.3703		1.13788	0.00365728	11.3512		0.0146823	0.0036478	7.00615		0.00765702	0.00366281	6.34692		0.00172598	0.0036629	4.85704		0.255522	0.00366298	9.85451		0.359394	0.00365958	10.1975		0.0625409	0.00365819	8.44964		0.042141	0.00366216	8.05267		0.12117	0.00366244	9.10869
	376.914	89.4891	0.124699		0.133187	0.00153866	10.9377		0.442271	0.00366122	10.4041		1.14246	0.00365708	11.3554		0.0155498	0.00364774	7.06359		0.00811989	0.0036628	6.40562		0.00183112	0.00366289	4.91617		0.260801	0.00366298	9.87496		0.364949	0.00365951	10.2129		0.0644248	0.00365811	8.47936		0.0434248	0.00366214	8.08269		0.124699	0.00366242	9.13741
	377.256	89.4392	0.128241		0.137242	0.00153786	10.9687		0.457172	0.00366116	10.4373		1.14711	0.00365688	11.3595		0.0164458	0.00364768	7.11964		0.00859884	0.00366278	6.46294		0.00193999	0.00366289	4.97393		0.266068	0.00366298	9.89495		0.370463	0.00365944	10.2279		0.0663198	0.00365804	8.50839		0.0447169	0.00366211	8.11202		0.128241	0.0036624	9.16543
	377.6	89.3903	0.131715		0.141235	0.00153704	10.9985		0.471931	0.00366111	10.4691		1.1517	0.00365668	11.3636		0.0173488	0.00364762	7.17313		0.00908249	0.00366277	6.51766		0.00205	0.00366288	5.02909		0.271203	0.00366298	9.91407		0.375812	0.00365937	10.2423		0.0681818	0.00365797	8.53612		0.0459873	0.00366209	8.14005		0.131715	0.00366239	9.19216
	377.945	89.3411	0.135207		0.145265	0.00153623	11.0277		0.48692	0.00366106	10.5004		1.15635	0.00365648	11.3678		0.0182809	0.00364755	7.2255		0.00958276	0.00366276	6.57129		0.00216387	0.00366288	5.08315		0.276338	0.00366297	9.93283		0.381137	0.0036593	10.2564		0.0700576	0.0036579	8.5633		0.0472681	0.00366206	8.16754		0.135207	0.00366237	9.21834
	378.295	89.2924	0.138661		0.149267	0.0015354	11.0559		0.501893	0.003661	10.5307		1.16098	0.00365628	11.3719		0.0192268	0.00364749	7.27598		0.0100914	0.00366275	6.62301		0.00227971	0.00366287	5.13531		0.28139	0.00366297	9.95095		0.386351	0.00365923	10.27		0.0719164	0.00365783	8.58952		0.0485381	0.00366204	8.19406		0.138661	0.00366235	9.24357
	378.644	89.2442	0.142083		0.153248	0.00153458	11.0833		0.51688	0.00366095	10.5601		1.16561	0.00365608	11.376		0.0201877	0.00364743	7.32478		0.0106091	0.00366273	6.67305		0.00239771	0.00366286	5.18578		0.286372	0.00366297	9.9685		0.39147	0.00365917	10.2832		0.0737622	0.00365776	8.6149		0.0498	0.00366201	8.21974		0.142083	0.00366234	9.26797
	378.993	89.1959	0.145511		0.157252	0.00153376	11.1102		0.53204	0.00366089	10.5891		1.17029	0.00365588	11.3801		0.0211735	0.00364737	7.3725		0.0111412	0.00366272	6.722		0.00251908	0.00366285	5.23516		0.291338	0.00366297	9.98569		0.39655	0.0036591	10.2961		0.0756144	0.00365769	8.63974		0.0510672	0.00366199	8.24489		0.145511	0.00366232	9.29182
	379.343	89.1475	0.14895		0.161284	0.00153294	11.1366		0.547399	0.00366084	10.6175		1.17502	0.00365567	11.3842		0.022186	0.00364731	7.41924		0.0116888	0.00366271	6.76998		0.00264405	0.00366285	5.28359		0.296297	0.00366297	10.0026		0.401602	0.00365903	10.3088		0.077476	0.00365762	8.6641		0.0523417	0.00366196	8.26955		0.14895	0.0036623	9.31518
	379.692	89.0992	0.152379		0.165322	0.00153212	11.1624		0.562877	0.00366079	10.6455		1.17977	0.00365547	11.3884		0.0232195	0.00364724	7.4648		0.0122489	0.00366269	6.8168		0.00277197	0.00366284	5.33084		0.301222	0.00366297	10.0191		0.406598	0.00365897	10.3212		0.0793369	0.00365756	8.68787		0.0536165	0.00366194	8.29363		0.152379	0.00366228	9.33795
	380.038	89.0507	0.155822		0.169392	0.0015313	11.1877		0.578569	0.00366073	10.673		1.18458	0.00365526	11.3926		0.0242804	0.00364718	7.50952		0.012825	0.00366268	6.86277		0.00290363	0.00366283	5.37725		0.306146	0.00366296	10.0353		0.411572	0.0036589	10.3334		0.0812083	0.00365749	8.71122		0.0548994	0.00366191	8.31729		0.155822	0.00366227	9.3603
	380.385	89.0015	0.159314		0.173537	0.00153049	11.213		0.594653	0.00366068	10.7004		1.1895	0.00365504	11.3968		0.025381	0.00364711	7.55388		0.0134238	0.00366266	6.90841		0.00304058	0.00366282	5.42333		0.31112	0.00366296	10.0514		0.416578	0.00365883	10.3455		0.0831107	0.00365742	8.73441		0.0562044	0.00366189	8.34079		0.159314	0.00366225	9.38248
	380.724	88.9527	0.162775		0.177663	0.0015297	11.2375		0.610759	0.00366062	10.7272		1.19442	0.00365483	11.4011		0.0264957	0.00364705	7.5969		0.0140316	0.00366265	6.95269		0.00317966	0.00366282	5.46807		0.316032	0.00366296	10.0671		0.4215	0.00365877	10.3573		0.0850001	0.00365736	8.75693		0.0575014	0.00366186	8.36362		0.162775	0.00366223	9.40398
	381.067	88.905	0.166166		0.18172	0.0015289	11.2611		0.626699	0.00366057	10.753		1.19928	0.00365461	11.4052		0.027611	0.00364698	7.63817		0.0146408	0.00366263	6.9952		0.00331918	0.00366281	5.51101		0.320826	0.00366296	10.0821		0.426287	0.0036587	10.3686		0.0868546	0.00365729	8.77854		0.0587754	0.00366184	8.38555		0.166166	0.00366222	9.4246
	381.415	88.8574	0.169543		0.18578	0.00152808	11.2843		0.642741	0.00366051	10.7783		1.20416	0.0036544	11.4094		0.028745	0.00364692	7.67845		0.0152615	0.00366262	7.03673		0.00346143	0.0036628	5.55298		0.325586	0.00366296	10.0968		0.431022	0.00365864	10.3797		0.0887061	0.00365723	8.79967		0.0600481	0.00366181	8.40698		0.169543	0.0036622	9.44474
	381.761	88.809	0.172982		0.189928	0.00152728	11.3074		0.659239	0.00366046	10.8037		1.20916	0.00365418	11.4137		0.0299227	0.00364685	7.71864		0.0159074	0.0036626	7.07819		0.00360954	0.00366279	5.59489		0.330415	0.00366296	10.1116		0.435808	0.00365858	10.3908		0.0905945	0.00365717	8.82077		0.0613471	0.00366179	8.4284		0.172982	0.00366218	9.46482
	382.108	88.762	0.176314		0.193966	0.00152647	11.3295		0.675392	0.0036604	10.8279		1.21405	0.00365396	11.4179		0.0310866	0.00364679	7.75684		0.016547	0.00366259	7.11762		0.00375632	0.00366278	5.63475		0.335081	0.00366295	10.1256		0.440415	0.00365851	10.4014		0.0924284	0.0036571	8.84085		0.0626094	0.00366176	8.44878		0.176314	0.00366216	9.48391
	382.46	88.7147	0.179671		0.19805	0.00152565	11.3514		0.691831	0.00366035	10.852		1.21902	0.00365374	11.4221		0.0322817	0.00364672	7.7946		0.017205	0.00366257	7.15662		0.00390743	0.00366277	5.67419		0.339768	0.00366295	10.1395		0.445028	0.00365845	10.4118		0.0942798	0.00365704	8.86071		0.0638847	0.00366174	8.46896		0.179671	0.00366215	9.50278
	382.81	88.6668	0.183076		0.202209	0.00152483	11.3733		0.708678	0.00366029	10.8761		1.2241	0.00365352	11.4263		0.0335168	0.00364665	7.83218		0.0178864	0.00366255	7.19548		0.00406402	0.00366276	5.71349		0.344509	0.00366295	10.1533		0.449677	0.00365839	10.4222		0.0961615	0.00365698	8.88051		0.0651816	0.00366171	8.48907		0.183076	0.00366213	9.52157
	383.158	88.6195	0.186429		0.206322	0.00152402	11.3945		0.72544	0.00366024	10.8995		1.22915	0.0036533	11.4306		0.0347557	0.00364659	7.86852		0.0185713	0.00366254	7.23306		0.00422152	0.00366275	5.75152		0.349165	0.00366295	10.1668		0.454227	0.00365832	10.4323		0.0980182	0.00365692	8.89967		0.0664623	0.00366169	8.50854		0.186429	0.00366211	9.53972
	383.504	88.5725	0.189768		0.210435	0.00152322	11.4153		0.742308	0.00366018	10.9225		1.23421	0.00365307	11.4348		0.036012	0.00364652	7.90406		0.0192672	0.00366252	7.26986		0.00438166	0.00366275	5.78876		0.35379	0.00366294	10.1799		0.458732	0.00365826	10.4422		0.0998713	0.00365686	8.91843		0.0677414	0.00366166	8.52762		0.189768	0.00366209	9.55749
	383.856	88.5257	0.19309		0.214543	0.0015224	11.4357		0.759259	0.00366013	10.9451		1.2393	0.00365284	11.439		0.0372838	0.00364645	7.93881		0.019973	0.0036625	7.30584		0.0045442	0.00366274	5.82519		0.35838	0.00366294	10.1928		0.463188	0.0036582	10.4519		0.101718	0.0036568	8.93679		0.0690171	0.00366164	8.54629		0.19309	0.00366208	9.57485
	384.208	88.4792	0.19639		0.218641	0.00152159	11.4557		0.776272	0.00366007	10.9673		1.24438	0.00365262	11.4433		0.038569	0.00364638	7.97273		0.0206877	0.00366249	7.34101		0.0047089	0.00366273	5.86079		0.362929	0.00366294	10.2054		0.467591	0.00365814	10.4614		0.103557	0.00365674	8.95473		0.070288	0.00366161	8.56455		0.19639	0.00366206	9.59181
	384.56	88.4343	0.199578		0.222616	0.00152077	11.4748		0.792873	0.00366002	10.9885		1.24934	0.0036524	11.4474		0.0398313	0.00364632	8.00497		0.021391	0.00366247	7.37445		0.00487108	0.00366272	5.89466		0.367314	0.00366294	10.2174		0.471822	0.00365808	10.4705		0.105337	0.00365668	8.9718		0.0715189	0.00366159	8.58192		0.199578	0.00366204	9.60792
	384.908	88.388	0.202861		0.226726	0.00151997	11.4941		0.810146	0.00365996	11.0101		1.25449	0.00365217	11.4516		0.0411526	0.00364625	8.03764		0.0221287	0.00366245	7.40836		0.0050413	0.00366271	5.92901		0.371821	0.00366294	10.2296		0.476158	0.00365802	10.4797		0.107174	0.00365663	8.98912		0.0727902	0.00366157	8.59955		0.202861	0.00366203	9.62424
	385.261	88.3431	0.206053		0.230738	0.00151915	11.5127		0.827109	0.00365991	11.0308		1.25953	0.00365194	11.4557		0.0424578	0.00364618	8.0689		0.0228588	0.00366243	7.44083		0.00520988	0.0036627	5.96191		0.376195	0.00366293	10.2413		0.480352	0.00365796	10.4885		0.108963	0.00365657	9.00571		0.0740294	0.00366154	8.61645		0.206053	0.00366201	9.63986
	385.611	88.2978	0.209269		0.234797	0.00151835	11.5312		0.844372	0.00365986	11.0515		1.26465	0.00365171	11.4599		0.0437933	0.00364611	8.09991		0.0236073	0.00366242	7.47306		0.00538284	0.00366269	5.99458		0.380594	0.00366293	10.253		0.484558	0.0036579	10.4972		0.110769	0.00365651	9.02218		0.0752812	0.00366152	8.63323		0.209269	0.00366199	9.65536
	385.953	88.2516	0.212544		0.238947	0.00151756	11.5498		0.862135	0.0036598	11.0724		1.26991	0.00365147	11.4642		0.0451747	0.00364604	8.13101		0.024383	0.0036624	7.50541		0.00556221	0.00366268	6.02736		0.385065	0.00366293	10.2646		0.488822	0.00365784	10.506		0.112613	0.00365646	9.03872		0.0765596	0.00366149	8.65008		0.212544	0.00366198	9.6709
	386.298	88.2054	0.215822		0.243119	0.00151677	11.5681		0.880101	0.00365974	11.093		1.27522	0.00365123	11.4685		0.046579	0.00364597	8.16166		0.0251731	0.00366238	7.53731		0.00574504	0.00366267	6.05971		0.389534	0.00366293	10.2762		0.493071	0.00365778	10.5147		0.114462	0.0036564	9.05504		0.0778428	0.00366147	8.66672		0.215822	0.00366196	9.68621
	386.641	88.1607	0.218995		0.247173	0.00151598	11.5857		0.897671	0.00365969	11.1128		1.2804	0.003651	11.4727		0.0479587	0.0036459	8.19089		0.025951	0.00366236	7.56775		0.00592516	0.00366266	6.09059		0.393853	0.00366292	10.2872		0.497165	0.00365773	10.523		0.116255	0.00365635	9.07061		0.0790883	0.00366144	8.6826		0.218995	0.00366194	9.70082
	386.982	88.1157	0.222194		0.251278	0.00151519	11.6032		0.915566	0.00365964	11.1326		1.28567	0.00365076	11.4769		0.0493701	0.00364583	8.21993		0.0267483	0.00366234	7.59802		0.00610991	0.00366264	6.1213		0.398201	0.00366292	10.2982		0.501276	0.00365767	10.5313		0.118067	0.00365629	9.08611		0.0803474	0.00366142	8.69841		0.222194	0.00366193	9.71533
	387.331	88.0708	0.225376		0.255378	0.00151439	11.6205		0.933552	0.00365958	11.1521		1.29095	0.00365052	11.4811		0.0507945	0.00364576	8.24841		0.0275545	0.00366232	7.62773		0.00629684	0.00366263	6.15144		0.402521	0.00366292	10.309		0.505349	0.00365761	10.5394		0.119873	0.00365624	9.10132		0.0816034	0.0036614	8.71394		0.225376	0.00366191	9.72956
	387.684	88.0267	0.228508		0.259429	0.00151358	11.6373		0.951431	0.00365953	11.1711		1.29619	0.00365028	11.4853		0.0522158	0.00364569	8.27605		0.0283606	0.0036623	7.65657		0.00648388	0.00366262	6.18071		0.406767	0.00366292	10.3195		0.509341	0.00365755	10.5473		0.121654	0.00365618	9.11609		0.0828426	0.00366137	8.72902		0.228508	0.00366189	9.74337
	388.036	87.9825	0.231649		0.263508	0.00151278	11.6539		0.969547	0.00365947	11.1899		1.30149	0.00365004	11.4895		0.0536611	0.00364562	8.30339		0.0291818	0.00366228	7.68513		0.00667456	0.00366261	6.20971		0.41102	0.00366291	10.3299		0.51333	0.0036575	10.5551		0.123443	0.00365613	9.13073		0.084089	0.00366135	8.74397		0.231649	0.00366188	9.75703
	388.391	87.9377	0.234825		0.267651	0.00151197	11.6706		0.988056	0.00365942	11.2089		1.30689	0.00364979	11.4938		0.0551427	0.00364555	8.33066		0.0300253	0.00366226	7.71363		0.00687056	0.0036626	6.23865		0.415316	0.00366291	10.3403		0.51735	0.00365744	10.5629		0.125257	0.00365608	9.14534		0.0853528	0.00366132	8.7589		0.234825	0.00366186	9.77065
	388.743	87.8937	0.23795		0.271743	0.00151116	11.6869		1.00646	0.00365936	11.2274		1.31225	0.00364955	11.498		0.0566203	0.00364548	8.35715		0.0308682	0.00366224	7.74133		0.00706654	0.00366259	6.26679		0.419539	0.00366291	10.3504		0.52129	0.00365738	10.5706		0.127045	0.00365602	9.15955		0.0865997	0.0036613	8.77342		0.23795	0.00366184	9.78388
	389.079	87.8491	0.241116		0.275906	0.00151039	11.7031		1.02529	0.00365931	11.2459		1.31772	0.0036493	11.5023		0.0581369	0.00364541	8.38362		0.0317351	0.00366222	7.76904		0.00726825	0.00366258	6.29494		0.423813	0.00366291	10.3605		0.525268	0.00365733	10.5782		0.12886	0.00365597	9.17376		0.0878664	0.00366128	8.78795		0.241116	0.00366183	9.79711
	389.419	87.8047	0.244271		0.280073	0.00150962	11.7191		1.04426	0.00365925	11.2643		1.32323	0.00364905	11.5067		0.0596685	0.00364533	8.40966		0.0326122	0.0036622	7.79631		0.00747249	0.00366257	6.32266		0.428069	0.0036629	10.3705		0.529219	0.00365727	10.5857		0.130673	0.00365592	9.18776		0.0891323	0.00366125	8.80227		0.244271	0.00366181	9.81012
	389.758	87.7612	0.247356		0.284163	0.00150885	11.7346		1.06299	0.00365919	11.2821		1.32865	0.0036488	11.5109		0.061185	0.00364526	8.4348		0.0334825	0.00366218	7.82266		0.00767527	0.00366255	6.34944		0.432227	0.0036629	10.3802		0.533069	0.00365721	10.593		0.132449	0.00365587	9.20129		0.0903733	0.00366123	8.81611		0.247356	0.00366179	9.82268
	390.101	87.7176	0.250451		0.288284	0.00150807	11.75		1.08198	0.00365914	11.2998		1.33414	0.00364854	11.5151		0.0627258	0.00364519	8.45971		0.0343684	0.00366216	7.84879		0.00788183	0.00366254	6.376		0.436395	0.0036629	10.3898		0.536921	0.00365716	10.6002		0.134235	0.00365581	9.21471		0.0916219	0.0036612	8.82984		0.250451	0.00366177	9.83512
	390.447	87.6743	0.253523		0.292391	0.00150728	11.7652		1.10103	0.00365908	11.3173		1.33963	0.00364829	11.5194		0.0642741	0.00364512	8.48414		0.0352604	0.00366214	7.87442		0.00808996	0.00366253	6.40207		0.440531	0.0036629	10.3992		0.540732	0.0036571	10.6073		0.136011	0.00365576	9.22788		0.0928647	0.00366118	8.84333		0.253523	0.00366176	9.84732
	390.794	87.6318	0.256539		0.296438	0.00150649	11.78		1.11991	0.00365903	11.3344		1.34506	0.00364804	11.5236		0.065812	0.00364504	8.50782		0.0361481	0.00366212	7.89929		0.00829722	0.00366252	6.42737		0.444586	0.00366289	10.4084		0.544462	0.00365705	10.6142		0.137758	0.00365571	9.24067		0.0940877	0.00366116	8.85642		0.256539	0.00366174	9.85916
	391.139	87.5897	0.259528		0.300467	0.00150571	11.7946		1.13882	0.00365898	11.3511		1.35049	0.00364779	11.5277		0.0673546	0.00364497	8.53103		0.0370401	0.0036621	7.92368		0.00850566	0.00366251	6.45219		0.448605	0.00366289	10.4174		0.548149	0.00365699	10.621		0.139493	0.00365566	9.25321		0.0953034	0.00366113	8.86928		0.259528	0.00366173	9.87075
	391.488	87.5463	0.262613		0.304643	0.00150492	11.8094		1.15855	0.00365892	11.3683		1.35614	0.00364752	11.5321		0.0689658	0.0036449	8.55471		0.0379738	0.00366208	7.94859		0.00872395	0.00366249	6.47754		0.452752	0.00366289	10.4266		0.551945	0.00365694	10.628		0.141288	0.00365561	9.26603		0.0965619	0.00366111	8.88241		0.262613	0.00366171	9.88258
	391.831	87.5037	0.265635		0.308749	0.00150414	11.8238		1.17806	0.00365887	11.3851		1.36172	0.00364726	11.5363		0.0705618	0.00364482	8.57763		0.0389004	0.00366206	7.97271		0.00894076	0.00366248	6.50209		0.456811	0.00366288	10.4355		0.555652	0.00365688	10.6347		0.143049	0.00365556	9.27844		0.0977974	0.00366109	8.89513		0.265635	0.00366169	9.89403
	392.173	87.4607	0.268689		0.312917	0.00150337	11.8383		1.19799	0.00365881	11.4019		1.36741	0.003647	11.5406		0.0721939	0.00364475	8.60054		0.0398498	0.00366204	7.99684		0.00916307	0.00366247	6.52666		0.460913	0.00366288	10.4445		0.55939	0.00365683	10.6414		0.144833	0.00365551	9.29086		0.0990501	0.00366106	8.90787		0.268689	0.00366168	9.90547
	392.518	87.4171	0.271784		0.317158	0.00150259	11.8528		1.2184	0.00365875	11.4188		1.37322	0.00364673	11.545		0.0738667	0.00364467	8.62349		0.0408249	0.00366201	8.02102		0.00939154	0.00366246	6.5513		0.465069	0.00366288	10.4534		0.563168	0.00365677	10.6482		0.146644	0.00365546	9.30332		0.100323	0.00366104	8.92066		0.271784	0.00366166	9.91693
	392.868	87.3742	0.27483		0.321349	0.0015018	11.867		1.23869	0.0036587	11.4354		1.37899	0.00364646	11.5493		0.0755313	0.00364459	8.64581		0.0417971	0.00366199	8.04457		0.0096195	0.00366244	6.57529		0.469156	0.00366287	10.4622		0.566876	0.00365672	10.6548		0.148431	0.00365541	9.31545		0.101579	0.00366101	8.93311		0.27483	0.00366164	9.92808
	393.215	87.3324	0.277797		0.325449	0.00150102	11.8807		1.25867	0.00365864	11.4514		1.38465	0.00364619	11.5536		0.0771711	0.00364452	8.66733		0.0427567	0.00366197	8.06728		0.00984466	0.00366243	6.59843		0.473139	0.00366287	10.4706		0.570481	0.00365667	10.6611		0.150175	0.00365537	9.32716		0.102806	0.00366099	8.94513		0.277797	0.00366162	9.93883
	393.56	87.2898	0.28082		0.329644	0.00150024	11.8945		1.27924	0.00365859	11.4676		1.39047	0.00364592	11.5579		0.07886	0.00364444	8.68902		0.043747	0.00366195	8.09019		0.0100772	0.00366242	6.62178		0.477196	0.00366287	10.4792		0.574146	0.00365661	10.6676		0.151955	0.00365532	9.33898		0.10406	0.00366097	8.95726		0.28082	0.00366161	9.94967
	393.909	87.2482	0.283773		0.333758	0.00149946	11.908		1.29954	0.00365853	11.4834		1.39621	0.00364565	11.5622		0.0805271	0.00364437	8.70998		0.0447264	0.00366192	8.11234		0.0103073	0.0036624	6.64437		0.481158	0.00366287	10.4875		0.577718	0.00365656	10.6738		0.153698	0.00365527	9.35041		0.105287	0.00366094	8.96901		0.283773	0.00366159	9.96013
	394.25	87.2065	0.286734		0.337901	0.00149869	11.9213		1.32011	0.00365848	11.4991		1.402	0.00364538	11.5665		0.0822163	0.00364429	8.73079		0.0457208	0.0036619	8.13434		0.0105411	0.00366239	6.66681		0.485131	0.00366286	10.4957		0.581292	0.00365651	10.68		0.155449	0.00365522	9.36176		0.106522	0.00366092	8.98068		0.286734	0.00366157	9.97052
	394.594	87.1653	0.289659		0.342009	0.00149792	11.9344		1.34064	0.00365842	11.5146		1.40777	0.0036451	11.5708		0.0839021	0.00364421	8.75113		0.046715	0.00366188	8.15587		0.0107751	0.00366238	6.68877		0.489056	0.00366286	10.5037		0.584816	0.00365645	10.6861		0.157182	0.00365517	9.37288		0.107745	0.0036609	8.99211		0.289659	0.00366156	9.98068
	394.935	87.1237	0.292609		0.346172	0.00149715	11.9476		1.36156	0.00365836	11.5301		1.41365	0.00364483	11.5751		0.0856201	0.00364413	8.77144		0.0477303	0.00366186	8.17738		0.0110141	0.00366236	6.71072		0.493016	0.00366286	10.5118		0.588364	0.0036564	10.6921		0.158935	0.00365513	9.38399		0.108982	0.00366087	9.00353		0.292609	0.00366154	9.99082
	395.279	87.0828	0.295514		0.350287	0.00149638	11.9604		1.38237	0.00365831	11.5453		1.41947	0.00364455	11.5793		0.0873285	0.00364406	8.79124		0.0487418	0.00366183	8.19837		0.0112525	0.00366235	6.73214		0.496915	0.00366285	10.5197		0.59185	0.00365635	10.6981		0.160663	0.00365508	9.39483		0.110203	0.00366085	9.01469		0.295514	0.00366153	10.0007
	395.618	87.0416	0.298437		0.354444	0.00149562	11.9732		1.40353	0.00365825	11.5605		1.42539	0.00364427	11.5836		0.0890644	0.00364398	8.81096		0.0497716	0.00366181	8.21929		0.0114953	0.00366234	6.75349		0.500839	0.00366285	10.5276		0.595352	0.0036563	10.704		0.162406	0.00365503	9.40565		0.111435	0.00366083	9.02582		0.298437	0.00366151	10.0106
	395.964	87.0006	0.30135		0.358605	0.00149485	11.9859		1.42484	0.0036582	11.5756		1.43133	0.00364399	11.588		0.0908116	0.0036439	8.83043		0.0508102	0.00366179	8.23995		0.0117404	0.00366232	6.7746		0.504751	0.00366285	10.5353		0.598836	0.00365624	10.7099		0.164147	0.00365499	9.41633		0.112667	0.0036608	9.03683		0.30135	0.00366149	10.0203
	396.309	86.9589	0.304306		0.362845	0.00149408	11.9987		1.44669	0.00365814	11.5909		1.43741	0.00364369	11.5924		0.0926018	0.00364382	8.85		0.0518765	0.00366176	8.26073		0.0119922	0.00366231	6.79582		0.508722	0.00366284	10.5432		0.602366	0.00365619	10.7158		0.165917	0.00365494	9.42708		0.11392	0.00366078	9.0479		0.304306	0.00366148	10.0301
	396.656	86.9178	0.307224		0.367048	0.0014933	12.0113		1.46849	0.00365809	11.6059		1.44347	0.00364341	11.5967		0.0943865	0.00364374	8.86913		0.0529415	0.00366174	8.28107		0.0122439	0.00366229	6.8166		0.512644	0.00366284	10.5509		0.605845	0.00365614	10.7216		0.167668	0.00365489	9.43761		0.115161	0.00366076	9.05875		0.307224	0.00366146	10.0396
	397.004	86.8772	0.310105		0.371216	0.00149253	12.0236		1.49024	0.00365803	11.6206		1.4495	0.00364312	11.601		0.096165	0.00364366	8.88784		0.054005	0.00366171	8.30097		0.0124953	0.00366228	6.83694		0.516516	0.00366284	10.5584		0.609275	0.00365609	10.7272		0.169401	0.00365485	9.44791		0.116389	0.00366073	9.06937		0.310105	0.00366144	10.049
	397.355	86.8357	0.313051		0.375496	0.00149175	12.0361		1.51272	0.00365797	11.6356		1.45571	0.00364282	11.6055		0.0980011	0.00364358	8.9068		0.055105	0.00366169	8.32115		0.0127557	0.00366226	6.85757		0.520479	0.00366283	10.566		0.612777	0.00365603	10.733		0.171176	0.0036548	9.45837		0.117649	0.00366071	9.08015		0.313051	0.00366143	10.0584
	397.703	86.7954	0.315911		0.379668	0.00149097	12.0482		1.53477	0.00365792	11.6501		1.4618	0.00364253	11.6098		0.0998	0.00364349	8.92504		0.056185	0.00366167	8.34057		0.0130114	0.00366225	6.87743		0.524327	0.00366283	10.5734		0.616172	0.00365598	10.7386		0.172904	0.00365475	9.46843		0.118875	0.00366069	9.09053		0.315911	0.00366141	10.0675
	398.052	86.7546	0.318807		0.38391	0.0014902	12.0603		1.55733	0.00365786	11.6647		1.46801	0.00364223	11.6142		0.101638	0.00364341	8.94333		0.0572904	0.00366164	8.36007		0.0132734	0.00366224	6.89737		0.528225	0.00366283	10.5808		0.619604	0.00365593	10.7441		0.174656	0.00365471	9.47854		0.12012	0.00366066	9.10096		0.318807	0.00366139	10.0767
	398.4	86.7139	0.321699		0.388165	0.00148942	12.0724		1.58011	0.0036578	11.6793		1.47427	0.00364192	11.6187		0.10349	0.00364333	8.96144		0.058407	0.00366162	8.37938		0.0135382	0.00366222	6.91713		0.532121	0.00366282	10.5882		0.623029	0.00365588	10.7497		0.17641	0.00365466	9.48856		0.121367	0.00366064	9.1113		0.321699	0.00366138	10.0857
	398.75	86.6723	0.324653		0.392529	0.00148865	12.0846		1.60362	0.00365774	11.6941		1.48072	0.00364161	11.6232		0.1054	0.00364324	8.97977		0.05956	0.00366159	8.39894		0.0138118	0.0036622	6.93715		0.536102	0.00366282	10.5956		0.626521	0.00365582	10.7553		0.178205	0.00365462	9.49871		0.122644	0.00366061	9.12178		0.324653	0.00366136	10.0948
	399.09	86.6314	0.327557		0.396838	0.0014879	12.0966		1.62699	0.00365769	11.7086		1.48711	0.0036413	11.6277		0.107294	0.00364316	8.99762		0.0607061	0.00366156	8.41802		0.014084	0.00366219	6.95667		0.540019	0.00366281	10.6029		0.629951	0.00365577	10.7608		0.179974	0.00365457	9.50861		0.123904	0.00366059	9.13201		0.327557	0.00366134	10.1038
	399.434	86.5913	0.330402		0.401078	0.00148713	12.1082		1.65014	0.00365763	11.7227		1.49343	0.003641	11.6321		0.109166	0.00364307	9.01497		0.0618413	0.00366154	8.43656		0.0143538	0.00366217	6.97566		0.543859	0.00366281	10.61		0.633308	0.00365572	10.7661		0.181711	0.00365453	9.51824		0.125141	0.00366057	9.14196		0.330402	0.00366133	10.1124
	399.782	86.5515	0.333228		0.405308	0.00148637	12.1197		1.67337	0.00365757	11.7367		1.49976	0.00364069	11.6365		0.111041	0.00364299	9.03205		0.0629807	0.00366151	8.45483		0.0146248	0.00366216	6.99437		0.547675	0.00366281	10.617		0.636638	0.00365567	10.7714		0.183439	0.00365448	9.52773		0.126374	0.00366054	9.15177		0.333228	0.00366131	10.1209
	400.123	86.5108	0.336116		0.409647	0.00148561	12.1314		1.69736	0.00365752	11.751		1.50629	0.00364037	11.641		0.112974	0.0036429	9.04935		0.0641572	0.00366149	8.47335		0.0149048	0.00366214	7.01334		0.551578	0.0036628	10.6241		0.640037	0.00365562	10.7768		0.185209	0.00365444	9.53736		0.127636	0.00366052	9.16173		0.336116	0.00366129	10.1296
	400.474	86.4714	0.338911		0.413867	0.00148484	12.1427		1.72083	0.00365746	11.7648		1.51266	0.00364006	11.6454		0.114861	0.00364282	9.06596		0.0653083	0.00366146	8.49115		0.015179	0.00366213	7.03158		0.555359	0.0036628	10.6309		0.643325	0.00365557	10.7819		0.186926	0.00365439	9.54661		0.128863	0.0036605	9.1713		0.338911	0.00366128	10.1379
	400.824	86.4317	0.341729		0.418138	0.00148407	12.154		1.74475	0.0036574	11.7786		1.51913	0.00363974	11.6498		0.116779	0.00364273	9.08257		0.0664804	0.00366144	8.50895		0.0154584	0.00366211	7.04983		0.559173	0.0036628	10.6378		0.646636	0.00365552	10.7871		0.188661	0.00365435	9.55587		0.130102	0.00366047	9.18089		0.341729	0.00366126	10.1462
	401.184	86.3909	0.344629		0.422554	0.00148328	12.1656		1.76964	0.00365734	11.7928		1.52585	0.00363941	11.6544		0.118769	0.00364264	9.09952		0.0676997	0.00366141	8.52714		0.0157493	0.0036621	7.06848		0.563104	0.00366279	10.6448		0.650042	0.00365546	10.7923		0.19045	0.0036543	9.56534		0.131382	0.00366045	9.19069		0.344629	0.00366124	10.1546
	401.539	86.3512	0.347445		0.42686	0.00148249	12.1768		1.79406	0.00365729	11.8065		1.53244	0.00363909	11.6589		0.120718	0.00364256	9.11584		0.0688954	0.00366138	8.54466		0.0160347	0.00366208	7.08645		0.566922	0.00366279	10.6515		0.653345	0.00365541	10.7974		0.192191	0.00365426	9.57446		0.132627	0.00366043	9.20014		0.347445	0.00366122	10.1628
	401.896	86.3124	0.350202		0.431094	0.00148171	12.1877		1.81823	0.00365723	11.82		1.53894	0.00363877	11.6633		0.122642	0.00364247	9.1317		0.0700782	0.00366136	8.5617		0.0163173	0.00366206	7.10393		0.570665	0.00366278	10.6581		0.656577	0.00365536	10.8024		0.1939	0.00365422	9.58333		0.133851	0.0036604	9.20933		0.350202	0.00366121	10.1707
	402.249	86.2729	0.353001		0.43541	0.00148094	12.1987		1.84304	0.00365717	11.8335		1.5456	0.00363844	11.6678		0.12461	0.00364238	9.14767		0.0712908	0.00366133	8.57887		0.0166072	0.00366205	7.12155		0.574468	0.00366278	10.6648		0.659856	0.00365531	10.8074		0.195637	0.00365417	9.59228		0.135096	0.00366038	9.21861		0.353001	0.00366119	10.1786
	402.603	86.2335	0.355802		0.439749	0.00148016	12.2097		1.86813	0.00365711	11.8471		1.55232	0.00363811	11.6723		0.126595	0.00364229	9.16352		0.0725164	0.00366131	8.59593		0.0169004	0.00366203	7.13906		0.578278	0.00366278	10.6714		0.663136	0.00365526	10.8124		0.19738	0.00365413	9.60117		0.136346	0.00366036	9.22783		0.355802	0.00366118	10.1866
	402.948	86.1945	0.35857		0.444056	0.0014794	12.2204		1.8932	0.00365706	11.8605		1.55902	0.00363778	11.6768		0.128573	0.0036422	9.17907		0.0737399	0.00366128	8.61267		0.0171933	0.00366201	7.15625		0.582048	0.00366277	10.6779		0.666375	0.00365521	10.8173		0.199107	0.00365408	9.60991		0.137585	0.00366033	9.23689		0.35857	0.00366116	10.1943
	403.284	86.1549	0.361381		0.448447	0.00147867	12.2313		1.91893	0.003657	11.874		1.56588	0.00363744	11.6814		0.130596	0.00364211	9.19474		0.0749939	0.00366125	8.62955		0.0174938	0.003662	7.17359		0.585878	0.00366277	10.6844		0.669662	0.00365516	10.8222		0.200863	0.00365404	9.61871		0.138846	0.00366031	9.24603		0.361381	0.00366114	10.2021
	403.632	86.1161	0.364133		0.452765	0.00147791	12.2419		1.94439	0.00365694	11.8872		1.57266	0.0036371	11.6859		0.132593	0.00364202	9.20996		0.076234	0.00366123	8.64597		0.0177912	0.00366198	7.19045		0.589634	0.00366276	10.6908		0.672879	0.00365511	10.8271		0.202587	0.003654	9.62728		0.140085	0.00366029	9.25492		0.364133	0.00366113	10.2097
	403.973	86.0772	0.366894		0.457118	0.00147716	12.2524		1.97023	0.00365688	11.9004		1.57951	0.00363676	11.6904		0.134611	0.00364193	9.22512		0.0774903	0.0036612	8.66233		0.0180926	0.00366196	7.20726		0.593406	0.00366276	10.6972		0.676105	0.00365506	10.8319		0.204321	0.00365395	9.63583		0.141332	0.00366026	9.26379		0.366894	0.00366111	10.2173
	404.316	86.0385	0.369642		0.461467	0.00147642	12.2629		1.99622	0.00365682	11.9136		1.5864	0.00363641	11.695		0.136635	0.00364184	9.24009		0.0787524	0.00366117	8.6785		0.0183957	0.00366195	7.22388		0.597165	0.00366276	10.7035		0.679314	0.00365501	10.8366		0.206049	0.00365391	9.64427		0.142576	0.00366024	9.27257		0.369642	0.00366109	10.2248
	404.661	86	0.372375		0.465813	0.00147566	12.2733		2.02235	0.00365676	11.9266		1.59331	0.00363607	11.6995		0.138663	0.00364175	9.25488		0.0800196	0.00366114	8.69448		0.0187002	0.00366193	7.24031		0.600908	0.00366275	10.7098		0.682505	0.00365496	10.8414		0.207772	0.00365387	9.65263		0.143817	0.00366022	9.28125		0.372375	0.00366108	10.2321
	405.012	85.9616	0.375097		0.470159	0.0014749	12.2836		2.04866	0.00365671	11.9396		1.60025	0.00363572	11.7041		0.140698	0.00364166	9.26949		0.0812934	0.00366112	8.71028		0.0190066	0.00366191	7.25657		0.60464	0.00366275	10.716		0.685682	0.00365491	10.846		0.209492	0.00365383	9.66089		0.145056	0.00366019	9.28984		0.375097	0.00366106	10.2394
	405.355	85.9228	0.377854		0.474581	0.00147415	12.294		2.0756	0.00365665	11.9527		1.60734	0.00363536	11.7087		0.142774	0.00364156	9.28419		0.0825959	0.00366109	8.72619		0.01932	0.0036619	7.27294		0.608425	0.00366274	10.7222		0.688899	0.00365486	10.8507		0.211238	0.00365378	9.66921		0.146316	0.00366017	9.2985		0.377854	0.00366104	10.2468
	405.704	85.8843	0.380589		0.478986	0.0014734	12.3043		2.10262	0.00365659	11.9656		1.61444	0.00363501	11.7133		0.144848	0.00364147	9.29866		0.0838995	0.00366106	8.74187		0.019634	0.00366188	7.28907		0.612184	0.00366274	10.7284		0.692088	0.00365481	10.8554		0.212973	0.00365374	9.67742		0.147568	0.00366015	9.30704		0.380589	0.00366102	10.254
	406.052	85.8463	0.383284		0.483346	0.00147264	12.3144		2.12954	0.00365653	11.9784		1.62149	0.00363465	11.7178		0.146906	0.00364138	9.31283		0.0851962	0.00366103	8.75722		0.0199466	0.00366186	7.30487		0.615893	0.00366274	10.7344		0.695231	0.00365476	10.8599		0.214687	0.0036537	9.68546		0.148806	0.00366013	9.3154		0.383284	0.00366101	10.2611
	406.397	85.8089	0.385939		0.487661	0.00147189	12.3243		2.15636	0.00365647	11.9909		1.6285	0.0036343	11.7223		0.148949	0.00364128	9.32669		0.0864854	0.00366101	8.77225		0.0202575	0.00366184	7.32035		0.619553	0.00366273	10.7403		0.698327	0.00365471	10.8644		0.21638	0.00365366	9.69333		0.15003	0.0036601	9.3236		0.385939	0.00366099	10.268
	406.748	85.7708	0.388646		0.49208	0.00147113	12.3343		2.184	0.00365641	12.0037		1.63571	0.00363393	11.727		0.151046	0.00364119	9.34072		0.0878116	0.00366098	8.78749		0.0205777	0.00366183	7.33604		0.62329	0.00366273	10.7464		0.701484	0.00365466	10.8689		0.218109	0.00365362	9.70132		0.15128	0.00366008	9.33192		0.388646	0.00366097	10.275
	407.104	85.7327	0.391349		0.496511	0.00147036	12.3443		2.2119	0.00365635	12.0164		1.64298	0.00363356	11.7316		0.153154	0.00364109	9.35464		0.0891478	0.00366095	8.80261		0.0209005	0.00366181	7.35161		0.627027	0.00366272	10.7523		0.704635	0.00365461	10.8735		0.219839	0.00365357	9.70924		0.152533	0.00366006	9.34018		0.391349	0.00366096	10.2819
	407.45	85.6951	0.394021		0.500911	0.00146962	12.3542		2.23979	0.00365629	12.029		1.65022	0.0036332	11.7362		0.155253	0.00364099	9.3683		0.0904803	0.00366092	8.81746		0.0212226	0.00366179	7.36692		0.630725	0.00366272	10.7582		0.70775	0.00365456	10.8779		0.221554	0.00365353	9.71703		0.153775	0.00366003	9.3483		0.394021	0.00366094	10.2887
	407.796	85.6572	0.39671		0.505357	0.00146887	12.364		2.26816	0.00365624	12.0416		1.65758	0.00363282	11.7408		0.157379	0.0036409	9.38195		0.091833	0.00366089	8.83231		0.0215499	0.00366177	7.38223		0.634452	0.00366271	10.7641		0.710885	0.00365451	10.8823		0.223283	0.00365349	9.72483		0.155029	0.00366001	9.35643		0.39671	0.00366092	10.2955
	408.144	85.6195	0.399383		0.509798	0.00146812	12.3738		2.29669	0.00365618	12.0541		1.66495	0.00363244	11.7455		0.159507	0.0036408	9.39544		0.0931898	0.00366086	8.84699		0.0218784	0.00366175	7.39737		0.638164	0.00366271	10.7699		0.714001	0.00365446	10.8867		0.225005	0.00365345	9.73254		0.156278	0.00365999	9.36447		0.399383	0.00366091	10.3023
	408.49	85.5824	0.402017		0.514192	0.00146737	12.3834		2.3251	0.00365612	12.0665		1.67229	0.00363207	11.7501		0.161617	0.0036407	9.40863		0.0945381	0.00366084	8.86138		0.0222051	0.00366174	7.4122		0.641826	0.00366271	10.7757		0.717072	0.00365441	10.8911		0.226706	0.00365341	9.74009		0.157513	0.00365996	9.37236		0.402017	0.00366089	10.3088
	408.829	85.5461	0.404593		0.51851	0.00146664	12.3928		2.3532	0.00365606	12.0785		1.67952	0.0036317	11.7546		0.163695	0.00364061	9.42146		0.0958684	0.00366081	8.87536		0.0225277	0.00366172	7.42664		0.645413	0.0036627	10.7812		0.720076	0.00365436	10.8953		0.228374	0.00365337	9.74744		0.158725	0.00365994	9.38003		0.404593	0.00366088	10.3152
	409.173	85.5094	0.407197		0.522894	0.0014659	12.4022		2.38192	0.003656	12.0907		1.6869	0.00363132	11.7592		0.16581	0.00364051	9.43435		0.0972245	0.00366078	8.88943		0.0228568	0.0036617	7.44115		0.649046	0.0036627	10.7869		0.723114	0.00365432	10.8995		0.230063	0.00365333	9.75483		0.159953	0.00365992	9.38776		0.407197	0.00366086	10.3217
	409.52	85.4736	0.409743		0.527198	0.00146516	12.4114		2.41031	0.00365594	12.1026		1.69418	0.00363095	11.7637		0.16789	0.00364041	9.44687		0.0985614	0.00366075	8.9031		0.0231815	0.00366168	7.45526		0.652603	0.00366269	10.7923		0.726084	0.00365427	10.9036		0.231718	0.00365329	9.76202		0.161158	0.0036599	9.39527		0.409743	0.00366084	10.3279
	409.866	85.4366	0.412369		0.531655	0.00146442	12.4208		2.43989	0.00365588	12.1148		1.70175	0.00363056	11.7684		0.170048	0.00364031	9.4597		0.0999512	0.00366072	8.91712		0.0235192	0.00366166	7.46974		0.656276	0.00366269	10.7979		0.729147	0.00365422	10.9079		0.233429	0.00365325	9.7694		0.162403	0.00365987	9.40298		0.412369	0.00366083	10.3343
	410.213	85.4	0.414966		0.536085	0.00146367	12.4302		2.46949	0.00365582	12.1269		1.7093	0.00363017	11.773		0.172197	0.00364021	9.47231		0.101338	0.00366069	8.93091		0.0238565	0.00366164	7.48399		0.659917	0.00366268	10.8035		0.732178	0.00365417	10.912		0.235125	0.00365321	9.77666		0.163639	0.00365985	9.41057		0.414966	0.00366081	10.3406
	410.561	85.3629	0.417599		0.540597	0.00146293	12.4396		2.49984	0.00365576	12.1391		1.71703	0.00362977	11.7778		0.174389	0.00364011	9.48502		0.102755	0.00366067	8.94482		0.0242016	0.00366163	7.49836		0.663614	0.00366268	10.8091		0.735253	0.00365412	10.9163		0.236848	0.00365316	9.78399		0.164896	0.00365983	9.41824		0.417599	0.00366079	10.3469
	410.912	85.3265	0.420183		0.545042	0.00146218	12.4488		2.52995	0.00365571	12.1511		1.72468	0.00362937	11.7824		0.176554	0.00364001	9.49741		0.104158	0.00366064	8.95839		0.0245432	0.00366161	7.51239		0.667247	0.00366267	10.8145		0.73827	0.00365407	10.9204		0.238543	0.00365312	9.79114		0.166133	0.00365981	9.42572		0.420183	0.00366078	10.3531
	411.265	85.2899	0.422782		0.549535	0.00146142	12.458		2.56058	0.00365565	12.1632		1.73245	0.00362897	11.7872		0.178745	0.0036399	9.5098		0.10558	0.00366061	8.97197		0.02489	0.00366159	7.52643		0.670909	0.00366267	10.82		0.741307	0.00365402	10.9245		0.240251	0.00365308	9.7983		0.16738	0.00365978	9.43322		0.422782	0.00366076	10.3593
	411.621	85.2533	0.42538		0.554047	0.00146066	12.4672		2.59155	0.00365558	12.1753		1.74028	0.00362856	11.7919		0.180948	0.0036398	9.52211		0.107014	0.00366058	8.98547		0.0252397	0.00366157	7.54039		0.674576	0.00366267	10.8255		0.744343	0.00365397	10.9286		0.241963	0.00365304	9.80542		0.168632	0.00365976	9.44068		0.42538	0.00366074	10.3654
	411.972	85.2175	0.427921		0.558479	0.00145991	12.4762		2.62217	0.00365553	12.187		1.74801	0.00362816	11.7965		0.183117	0.0036397	9.53408		0.108427	0.00366055	8.99861		0.0255848	0.00366155	7.55398		0.678169	0.00366266	10.8308		0.747314	0.00365393	10.9326		0.243641	0.003653	9.81235		0.169859	0.00365974	9.44794		0.427921	0.00366073	10.3714
	412.315	85.1815	0.430474		0.56295	0.00145918	12.4852		2.65328	0.00365547	12.1989		1.75584	0.00362775	11.8012		0.185308	0.0036396	9.54603		0.109859	0.00366052	9.01174		0.0259345	0.00366153	7.56757		0.681784	0.00366266	10.8361		0.7503	0.00365388	10.9366		0.24533	0.00365296	9.81928		0.171095	0.00365971	9.45521		0.430474	0.00366071	10.3773
	412.658	85.1455	0.433028		0.567446	0.00145845	12.4941		2.68476	0.00365541	12.2107		1.76376	0.00362733	11.806		0.187513	0.00363949	9.55792		0.111302	0.00366049	9.02481		0.0262876	0.00366151	7.5811		0.685408	0.00366265	10.8414		0.75329	0.00365383	10.9407		0.247025	0.00365292	9.82619		0.172336	0.00365969	9.46245		0.433028	0.00366069	10.3833
	413	85.1098	0.435564		0.571928	0.00145772	12.503		2.71637	0.00365535	12.2224		1.77168	0.00362692	11.8107		0.189716	0.00363939	9.56965		0.112747	0.00366046	9.03772		0.0266411	0.00366149	7.59447		0.689013	0.00366265	10.8466		0.756259	0.00365378	10.9446		0.24871	0.00365288	9.83301		0.173572	0.00365967	9.4696		0.435564	0.00366068	10.3891
	413.336	85.075	0.438038		0.576322	0.00145701	12.5116		2.74755	0.00365529	12.2339		1.77948	0.00362651	11.8153		0.191878	0.00363928	9.58104		0.114168	0.00366043	9.05026		0.026989	0.00366147	7.60746		0.692537	0.00366264	10.8517		0.759158	0.00365373	10.9485		0.250359	0.00365285	9.83964		0.174782	0.00365965	9.47656		0.438038	0.00366066	10.3948
	413.68	85.0394	0.440562		0.580822	0.00145628	12.5204		2.77971	0.00365523	12.2455		1.78751	0.00362608	11.82		0.194095	0.00363918	9.59259		0.115628	0.0036604	9.06298		0.0273469	0.00366145	7.62064		0.696138	0.00366264	10.8569		0.762117	0.00365369	10.9524		0.252044	0.00365281	9.84637		0.176019	0.00365962	9.48362		0.440562	0.00366064	10.4005
	414.03	85.0036	0.443107		0.585382	0.00145554	12.5293		2.81251	0.00365517	12.2573		1.79568	0.00362565	11.8248		0.196344	0.00363907	9.60417		0.117112	0.00366037	9.07575		0.0277109	0.00366143	7.63387		0.699777	0.00366263	10.8622		0.765102	0.00365364	10.9563		0.253747	0.00365277	9.85312		0.17727	0.0036596	9.49072		0.443107	0.00366063	10.4063
	414.381	84.9684	0.445601		0.58987	0.0014548	12.5379		2.84503	0.00365511	12.2688		1.80375	0.00362522	11.8295		0.19856	0.00363896	9.61545		0.118577	0.00366034	9.08821		0.0280707	0.00366141	7.64678		0.703349	0.00366263	10.8672		0.76803	0.00365359	10.9602		0.25542	0.00365273	9.85972		0.1785	0.00365958	9.49765		0.445601	0.00366061	10.4119
	414.734	84.933	0.448114		0.594413	0.00145405	12.5466		2.87816	0.00365505	12.2804		1.81197	0.00362479	11.8343		0.200806	0.00363885	9.62676		0.120065	0.00366031	9.10069		0.0284362	0.00366139	7.65973		0.706956	0.00366262	10.8724		0.770982	0.00365354	10.964		0.25711	0.00365269	9.86633		0.179743	0.00365956	9.5046		0.448114	0.00366059	10.4176
	415.084	84.8971	0.450665		0.599047	0.00145331	12.5554		2.91218	0.00365498	12.2922		1.82038	0.00362434	11.8392		0.203099	0.00363874	9.63817		0.121588	0.00366028	9.11331		0.0288106	0.00366137	7.67282		0.710625	0.00366262	10.8775		0.773981	0.00365349	10.9679		0.258829	0.00365265	9.87302		0.181009	0.00365953	9.51163		0.450665	0.00366058	10.4232
	415.437	84.8622	0.453145		0.603571	0.00145257	12.564		2.94563	0.00365492	12.3037		1.82864	0.0036239	11.844		0.20534	0.00363863	9.64921		0.123079	0.00366025	9.12552		0.0291774	0.00366135	7.68549		0.714199	0.00366261	10.8826		0.776898	0.00365345	10.9717		0.260503	0.00365261	9.87949		0.182243	0.00365951	9.51844		0.453145	0.00366056	10.4287
	415.788	84.8275	0.455602		0.608074	0.00145183	12.5724		2.97914	0.00365486	12.315		1.83689	0.00362346	11.8487		0.207573	0.00363852	9.66008		0.124567	0.00366022	9.13755		0.0295439	0.00366133	7.69798		0.717746	0.00366261	10.8875		0.779791	0.0036534	10.9755		0.262166	0.00365257	9.88587		0.18347	0.00365949	9.52516		0.455602	0.00366054	10.4342
	416.137	84.7923	0.458104		0.612681	0.00145109	12.581		3.01368	0.0036548	12.3266		1.84537	0.00362301	11.8536		0.209859	0.00363841	9.6711		0.126095	0.00366019	9.14976		0.0299204	0.00366131	7.71065		0.721367	0.0036626	10.8926		0.78274	0.00365335	10.9793		0.263864	0.00365253	9.89235		0.184723	0.00365947	9.53198		0.458104	0.00366053	10.4396
	416.483	84.758	0.46054		0.617187	0.00145036	12.5893		3.04767	0.00365474	12.3378		1.85371	0.00362256	11.8583		0.212097	0.0036383	9.68177		0.127593	0.00366016	9.16158		0.0302898	0.00366129	7.72293		0.724899	0.0036626	10.8974		0.785612	0.0036533	10.983		0.265521	0.00365249	9.89863		0.185946	0.00365944	9.53859		0.46054	0.00366051	10.4449
	416.826	84.7236	0.462979		0.621718	0.00144964	12.5976		3.0821	0.00365468	12.3491		1.86213	0.00362211	11.8631		0.21435	0.00363819	9.69239		0.129103	0.00366013	9.17337		0.0306628	0.00366127	7.73518		0.728443	0.00366259	10.9023		0.788491	0.00365326	10.9866		0.267183	0.00365245	9.90489		0.187175	0.00365942	9.54519		0.462979	0.00366049	10.4502
	417.168	84.6894	0.46541		0.626255	0.00144892	12.6059		3.1168	0.00365462	12.3603		1.87059	0.00362166	11.8679		0.216606	0.00363808	9.70293		0.13062	0.0036601	9.18507		0.0310374	0.00366125	7.74734		0.731983	0.00366259	10.9072		0.791363	0.00365321	10.9903		0.268843	0.00365242	9.91111		0.188403	0.0036594	9.55174		0.46541	0.00366048	10.4555
	417.514	84.6555	0.467813		0.63076	0.0014482	12.614		3.15149	0.00365456	12.3714		1.87904	0.0036212	11.8727		0.218849	0.00363796	9.71329		0.13213	0.00366007	9.19658		0.0314108	0.00366123	7.75931		0.735489	0.00366258	10.912		0.794204	0.00365316	10.9939		0.270488	0.00365238	9.91723		0.189621	0.00365938	9.5582		0.467813	0.00366046	10.4606
	417.865	84.6218	0.470207		0.635269	0.00144746	12.6222		3.18646	0.0036545	12.3825		1.88753	0.00362074	11.8774		0.221095	0.00363785	9.72356		0.133646	0.00366004	9.208		0.0317857	0.00366121	7.77119		0.73899	0.00366258	10.9167		0.797038	0.00365311	10.9975		0.272131	0.00365234	9.9233		0.190838	0.00365936	9.56461		0.470207	0.00366044	10.4658
	418.209	84.5872	0.47266		0.639909	0.00144674	12.6305		3.22268	0.00365444	12.3938		1.89631	0.00362027	11.8823		0.223407	0.00363774	9.73403		0.13521	0.00366001	9.21965		0.0321729	0.00366119	7.7833		0.742584	0.00366257	10.9216		0.799943	0.00365307	11.0012		0.273818	0.0036523	9.9295		0.192089	0.00365933	9.57115		0.47266	0.00366043	10.471
	418.559	84.5539	0.475029		0.644412	0.00144601	12.6385		3.25808	0.00365438	12.4048		1.90487	0.0036198	11.8871		0.225653	0.00363762	9.74409		0.136731	0.00365998	9.23086		0.03255	0.00366117	7.79497		0.746064	0.00366257	10.9262		0.802753	0.00365302	11.0047		0.275451	0.00365226	9.93547		0.193301	0.00365931	9.57745		0.475029	0.00366041	10.476
	418.904	84.5196	0.477458		0.649049	0.00144529	12.6466		3.29478	0.00365432	12.416		1.91372	0.00361932	11.892		0.227966	0.0036375	9.75436		0.138302	0.00365995	9.2423		0.0329395	0.00366115	7.80687		0.749638	0.00366256	10.931		0.805636	0.00365297	11.0083		0.277129	0.00365223	9.94157		0.194546	0.00365929	9.58389		0.477458	0.0036604	10.4811
	419.25	84.4858	0.479859		0.653656	0.00144456	12.6547		3.33149	0.00365425	12.4271		1.92256	0.00361884	11.8969		0.230265	0.00363739	9.76445		0.139866	0.00365992	9.25356		0.0333277	0.00366113	7.8186		0.753181	0.00366256	10.9357		0.80849	0.00365293	11.0119		0.278792	0.00365219	9.94757		0.195782	0.00365927	9.59023		0.479859	0.00366038	10.4861
	419.596	84.4526	0.482218		0.658202	0.00144384	12.6626		3.36797	0.00365419	12.4381		1.93132	0.00361836	11.9017		0.232535	0.00363727	9.77433		0.141414	0.00365989	9.26458		0.0337121	0.00366111	7.83008		0.756669	0.00366255	10.9404		0.811296	0.00365288	11.0154		0.28043	0.00365215	9.95345		0.197	0.00365924	9.59645		0.482218	0.00366036	10.491
	419.933	84.4199	0.484539		0.662694	0.00144314	12.6704		3.40426	0.00365413	12.4488		1.94001	0.00361789	11.9064		0.234778	0.00363716	9.78399		0.142946	0.00365986	9.27538		0.0340931	0.00366109	7.84133		0.760108	0.00366255	10.9449		0.81406	0.00365283	11.0188		0.282044	0.00365211	9.95921		0.198201	0.00365922	9.60254		0.484539	0.00366035	10.4958
	420.279	84.3869	0.486877		0.66724	0.00144242	12.6783		3.44124	0.00365407	12.4597		1.94885	0.00361741	11.9112		0.237049	0.00363704	9.79368		0.144501	0.00365983	9.28621		0.0344799	0.00366107	7.85262		0.76358	0.00366254	10.9495		0.816848	0.00365279	11.0222		0.283674	0.00365208	9.96499		0.199416	0.0036592	9.60866		0.486877	0.00366033	10.5007
	420.623	84.3547	0.489167		0.671712	0.0014417	12.6859		3.47786	0.00365401	12.4703		1.95759	0.00361693	11.916		0.239284	0.00363692	9.80313		0.146034	0.0036598	9.29678		0.0348615	0.00366105	7.86364		0.766988	0.00366254	10.9539		0.81958	0.00365274	11.0256		0.285274	0.00365204	9.97063		0.200608	0.00365918	9.61463		0.489167	0.00366031	10.5054
	420.968	84.3216	0.491516		0.676322	0.00144099	12.6938		3.51587	0.00365395	12.4812		1.96663	0.00361643	11.9209		0.241588	0.0036368	9.81278		0.147617	0.00365976	9.30758		0.0352561	0.00366102	7.87491		0.770494	0.00366253	10.9585		0.822388	0.00365269	11.029		0.28692	0.003652	9.97641		0.201836	0.00365916	9.62074		0.491516	0.0036603	10.5102
	421.303	84.2891	0.493825		0.680874	0.00144029	12.7014		3.55366	0.00365389	12.4919		1.9756	0.00361593	11.9257		0.243863	0.00363669	9.82222		0.149184	0.00365973	9.31816		0.0356468	0.003661	7.88594		0.773947	0.00366253	10.963		0.825151	0.00365265	11.0324		0.28854	0.00365197	9.98206		0.203046	0.00365914	9.62673		0.493825	0.00366028	10.5149
	421.647	84.2562	0.496156		0.685489	0.00143958	12.7092		3.59225	0.00365383	12.5027		1.98474	0.00361543	11.9306		0.246171	0.00363657	9.8317		0.150777	0.0036597	9.32879		0.0360442	0.00366098	7.89704		0.77744	0.00366252	10.9675		0.827943	0.0036526	11.0358		0.290181	0.00365193	9.98775		0.204271	0.00365911	9.63276		0.496156	0.00366026	10.5196
	421.99	84.224	0.498442		0.690035	0.00143887	12.7168		3.63051	0.00365377	12.5134		1.99379	0.00361493	11.9354		0.248444	0.00363645	9.84096		0.152349	0.00365967	9.33918		0.0364368	0.00366096	7.90788		0.780874	0.00366251	10.9719		0.830683	0.00365256	11.0391		0.291792	0.00365189	9.99331		0.205476	0.00365909	9.63865		0.498442	0.00366025	10.5242
	422.332	84.1914	0.500759		0.694666	0.00143816	12.7245		3.66976	0.00365371	12.5242		2.00304	0.00361442	11.9403		0.25076	0.00363632	9.8503		0.153953	0.00365964	9.34967		0.0368378	0.00366094	7.91884		0.784364	0.00366251	10.9763		0.833466	0.00365251	11.0425		0.29343	0.00365185	9.99892		0.206701	0.00365907	9.64461		0.500759	0.00366023	10.5288
	422.674	84.1589	0.503068		0.699302	0.00143745	12.7321		3.70932	0.00365364	12.5349		2.01235	0.0036139	11.9452		0.253078	0.0036362	9.85957		0.155562	0.00365961	9.36009		0.0372404	0.00366092	7.92972		0.78785	0.0036625	10.9808		0.836243	0.00365246	11.0459		0.295066	0.00365182	10.0045		0.207926	0.00365905	9.65053		0.503068	0.00366022	10.5334
	423.019	84.1258	0.505412		0.704029	0.00143674	12.7398		3.74995	0.00365358	12.5458		2.02188	0.00361337	11.9503		0.255441	0.00363607	9.86894		0.157207	0.00365958	9.37062		0.0376521	0.0036609	7.94073		0.791396	0.0036625	10.9853		0.839064	0.00365242	11.0493		0.29673	0.00365178	10.0101		0.209173	0.00365903	9.65652		0.505412	0.0036602	10.5381
	423.368	84.0939	0.507682		0.708631	0.00143602	12.7473		3.78977	0.00365352	12.5564		2.03121	0.00361285	11.9551		0.257741	0.00363595	9.87797		0.158811	0.00365955	9.38079		0.038054	0.00366087	7.95136		0.794841	0.00366249	10.9896		0.841802	0.00365237	11.0525		0.298346	0.00365174	10.0156		0.210385	0.003659	9.66231		0.507682	0.00366018	10.5426
	423.713	84.0619	0.509952		0.713252	0.00143531	12.7548		3.83004	0.00365346	12.567		2.04062	0.00361232	11.9601		0.260051	0.00363583	9.88696		0.160424	0.00365952	9.39091		0.0384586	0.00366085	7.96194		0.798292	0.00366249	10.9939		0.844542	0.00365232	11.0558		0.299966	0.00365171	10.021		0.211601	0.00365898	9.66809		0.509952	0.00366017	10.5471
	424.057	84.0297	0.512235		0.717921	0.0014346	12.7623		3.87103	0.0036534	12.5777		2.05017	0.00361179	11.965		0.262385	0.0036357	9.89596		0.162058	0.00365949	9.40106		0.0388686	0.00366083	7.97256		0.801773	0.00366248	10.9983		0.847302	0.00365228	11.0591		0.301598	0.00365167	10.0265		0.212827	0.00365896	9.67388		0.512235	0.00366015	10.5515
	424.406	83.9987	0.51444		0.722453	0.00143388	12.7696		3.91107	0.00365334	12.588		2.05948	0.00361127	11.9698		0.264649	0.00363558	9.90462		0.163646	0.00365946	9.41083		0.0392675	0.00366081	7.98278		0.805143	0.00366248	11.0025		0.849972	0.00365223	11.0623		0.303179	0.00365163	10.0317		0.214015	0.00365894	9.67945		0.51444	0.00366013	10.5558
	424.753	83.9682	0.5166		0.72691	0.00143317	12.7768		3.95072	0.00365328	12.5982		2.06868	0.00361075	11.9746		0.266875	0.00363546	9.91307		0.165211	0.00365943	9.42037		0.0396608	0.00366079	7.99276		0.808451	0.00366247	11.0066		0.85259	0.00365219	11.0654		0.30473	0.0036516	10.0369		0.215182	0.00365892	9.6849		0.5166	0.00366012	10.56
	425.096	83.9365	0.518856		0.731588	0.00143247	12.7842		3.99262	0.00365321	12.6087		2.07838	0.0036102	11.9796		0.269211	0.00363533	9.92185		0.166856	0.0036594	9.43029		0.0400747	0.00366077	8.00316		0.811916	0.00366247	11.0109		0.855329	0.00365214	11.0686		0.306354	0.00365156	10.0422		0.216405	0.0036589	9.69058		0.518856	0.0036601	10.5644
	425.443	83.9047	0.521107		0.736277	0.00143176	12.7916		4.03492	0.00365315	12.6193		2.08815	0.00360965	11.9846		0.271552	0.0036352	9.93058		0.168508	0.00365936	9.44016		0.0404906	0.00366074	8.01349		0.815381	0.00366246	11.0151		0.858066	0.0036521	11.0718		0.307979	0.00365153	10.0475		0.217629	0.00365888	9.69623		0.521107	0.00366009	10.5687
	425.789	83.8736	0.523316		0.740901	0.00143105	12.7988		4.07693	0.00365309	12.6297		2.09783	0.00360911	11.9895		0.273859	0.00363507	9.93911		0.17014	0.00365933	9.44982		0.0409018	0.00366072	8.02361		0.818792	0.00366245	11.0193		0.860756	0.00365205	11.075		0.309577	0.00365149	10.0527		0.218834	0.00365885	9.70177		0.523316	0.00366007	10.573
	426.133	83.8422	0.525544		0.745586	0.00143034	12.8061		4.11978	0.00365303	12.6402		2.10768	0.00360855	11.9945		0.276196	0.00363494	9.94768		0.171796	0.0036593	9.45952		0.0413194	0.0036607	8.03378		0.82224	0.00366245	11.0235		0.863473	0.003652	11.0782		0.311192	0.00365145	10.0579		0.220053	0.00365883	9.70733		0.525544	0.00366005	10.5772
	426.473	83.8107	0.52778		0.750311	0.00142965	12.8134		4.16331	0.00365296	12.6507		2.11766	0.00360798	11.9995		0.278552	0.00363481	9.95625		0.173469	0.00365927	9.46922		0.0417415	0.00366068	8.04395		0.82571	0.00366244	11.0277		0.866205	0.00365196	11.0813		0.312817	0.00365142	10.0631		0.22128	0.00365881	9.71291		0.52778	0.00366004	10.5815
	426.818	83.7793	0.530009		0.755042	0.00142894	12.8207		4.2072	0.0036529	12.6613		2.1277	0.00360741	12.0046		0.28091	0.00363468	9.96475		0.175146	0.00365924	9.47887		0.0421653	0.00366066	8.05407		0.829178	0.00366244	11.0319		0.868932	0.00365191	11.0845		0.314441	0.00365138	10.0683		0.222507	0.00365879	9.71845		0.530009	0.00366002	10.5857
	427.157	83.7481	0.532227		0.759772	0.00142825	12.8279		4.2514	0.00365284	12.6717		2.13779	0.00360683	12.0096		0.283265	0.00363454	9.97317		0.176826	0.00365921	9.48843		0.0425899	0.00366063	8.0641		0.832637	0.00366243	11.0361		0.871649	0.00365187	11.0877		0.316061	0.00365135	10.0735		0.223732	0.00365877	9.72395		0.532227	0.00366	10.5899
	427.498	83.7171	0.534429		0.764491	0.00142756	12.835		4.2958	0.00365277	12.6822		2.1479	0.00360626	12.0147		0.285614	0.00363441	9.9815		0.178504	0.00365918	9.49789		0.0430145	0.00366061	8.07403		0.83608	0.00366243	11.0402		0.874352	0.00365182	11.0908		0.317672	0.00365131	10.0786		0.224952	0.00365875	9.7294		0.534429	0.00365999	10.594
	427.841	83.6861	0.536627		0.769223	0.00142686	12.8422		4.34065	0.00365271	12.6926		2.15809	0.00360567	12.0197		0.287968	0.00363427	9.98979		0.18019	0.00365914	9.50731		0.0434412	0.00366059	8.08392		0.839527	0.00366242	11.0443		0.877053	0.00365177	11.0939		0.319285	0.00365127	10.0837		0.226173	0.00365872	9.73483		0.536627	0.00365997	10.5981
	428.189	83.6555	0.538802		0.773927	0.00142615	12.8493		4.38555	0.00365265	12.7029		2.16827	0.00360509	12.0247		0.290307	0.00363414	9.99795		0.181868	0.00365911	9.51659		0.0438665	0.00366057	8.09367		0.842947	0.00366242	11.0484		0.879731	0.00365173	11.097		0.320884	0.00365124	10.0887		0.227386	0.0036587	9.74019		0.538802	0.00365996	10.6022
	428.534	83.6252	0.540948		0.778591	0.00142545	12.8563		4.43038	0.00365259	12.7131		2.1784	0.00360451	12.0297		0.292624	0.00363401	10.006		0.183534	0.00365908	9.52573		0.044289	0.00366054	8.10327		0.84633	0.00366241	11.0524		0.882378	0.00365168	11.1		0.322466	0.0036512	10.0936		0.228586	0.00365868	9.74546		0.540948	0.00365994	10.6062
	428.879	83.5951	0.543089		0.783268	0.00142475	12.8632		4.47565	0.00365252	12.7233		2.18861	0.00360392	12.0347		0.294946	0.00363387	10.014		0.185206	0.00365905	9.53482		0.0447135	0.00366052	8.11282		0.849715	0.0036624	11.0564		0.885024	0.00365164	11.103		0.324048	0.00365117	10.0986		0.229788	0.00365866	9.75072		0.543089	0.00365992	10.6101
	429.224	83.5644	0.545269		0.788048	0.00142405	12.8703		4.52225	0.00365246	12.7337		2.1991	0.00360331	12.0399		0.297318	0.00363373	10.022		0.186918	0.00365902	9.54404		0.0451485	0.0036605	8.12251		0.853169	0.0036624	11.0605		0.887721	0.00365159	11.1061		0.325662	0.00365113	10.1035		0.231014	0.00365864	9.75605		0.545269	0.00365991	10.6142
	429.567	83.5345	0.547392		0.792728	0.00142335	12.8772		4.5682	0.0036524	12.7439		2.20942	0.00360272	12.0449		0.299638	0.0036336	10.0299		0.188596	0.00365899	9.55299		0.0455751	0.00366047	8.13193		0.856544	0.00366239	11.0644		0.890353	0.00365155	11.1091		0.327238	0.0036511	10.1084		0.232213	0.00365862	9.76124		0.547392	0.00365989	10.6181
	429.905	83.5042	0.549541		0.797487	0.00142267	12.8842		4.61526	0.00365233	12.7541		2.21996	0.00360211	12.05		0.301995	0.00363346	10.0378		0.190305	0.00365896	9.56203		0.0460099	0.00366045	8.14144		0.859969	0.00366239	11.0684		0.893022	0.0036515	11.1121		0.328837	0.00365106	10.1133		0.23343	0.0036586	9.76648		0.549541	0.00365987	10.622
	430.244	83.4738	0.551696		0.802284	0.00142198	12.8911		4.66302	0.00365227	12.7645		2.23063	0.00360149	12.0551		0.304368	0.00363332	10.0457		0.192029	0.00365892	9.57106		0.0464489	0.00366043	8.15095		0.863413	0.00366238	11.0724		0.895703	0.00365146	11.1151		0.330445	0.00365102	10.1182		0.234654	0.00365858	9.77172		0.551696	0.00365986	10.6259
	430.585	83.4434	0.553854		0.80711	0.00142129	12.8981		4.71143	0.00365221	12.7748		2.24142	0.00360086	12.0603		0.306755	0.00363317	10.0536		0.193766	0.00365889	9.58008		0.0468916	0.00366041	8.16045		0.866872	0.00366237	11.0764		0.898393	0.00365141	11.1181		0.332059	0.00365099	10.1231		0.235885	0.00365855	9.77696		0.553854	0.00365984	10.6298
	430.928	83.4137	0.555966		0.811854	0.0014206	12.9049		4.75936	0.00365214	12.785		2.25208	0.00360024	12.0654		0.309098	0.00363303	10.0613		0.195475	0.00365886	9.58888		0.0473276	0.00366038	8.16971		0.870266	0.00366237	11.0803		0.901029	0.00365136	11.1211		0.333641	0.00365095	10.1278		0.237092	0.00365853	9.78208		0.555966	0.00365983	10.6336
	431.272	83.3837	0.558091		0.816651	0.00141991	12.9118		4.80817	0.00365208	12.7952		2.26291	0.00359961	12.0705		0.311466	0.00363289	10.069		0.197205	0.00365883	9.59771		0.0477694	0.00366036	8.17902		0.873691	0.00366236	11.0843		0.903688	0.00365132	11.1241		0.335238	0.00365092	10.1326		0.238311	0.00365851	9.78722		0.558091	0.00365981	10.6375
	431.614	83.3534	0.560242		0.821531	0.00141922	12.9187		4.85819	0.00365201	12.8056		2.27398	0.00359896	12.0758		0.313871	0.00363274	10.0768		0.198967	0.0036588	9.60663		0.0482196	0.00366034	8.18841		0.877168	0.00366236	11.0882		0.906383	0.00365127	11.1271		0.336858	0.00365088	10.1375		0.239549	0.00365849	9.79241		0.560242	0.00365979	10.6413
	431.96	83.3241	0.562324		0.826275	0.00141852	12.9255		4.90717	0.00365195	12.8157		2.28479	0.00359832	12.0808		0.316208	0.0036326	10.0843		0.200682	0.00365877	9.61523		0.0486581	0.00366031	8.19748		0.880542	0.00366235	11.0921		0.908997	0.00365123	11.13		0.338429	0.00365085	10.1422		0.240751	0.00365847	9.79743		0.562324	0.00365978	10.645
	432.304	83.2945	0.564422		0.83108	0.00141783	12.9322		4.95714	0.00365189	12.8259		2.2958	0.00359768	12.086		0.318572	0.00363246	10.0918		0.202421	0.00365873	9.62387		0.0491031	0.00366029	8.20659		0.883952	0.00366234	11.096		0.911636	0.00365118	11.1329		0.340016	0.00365081	10.1468		0.241966	0.00365845	9.80247		0.564422	0.00365976	10.6488
	432.649	83.2652	0.566502		0.835868	0.00141714	12.9389		5.00728	0.00365182	12.836		2.30682	0.00359703	12.0912		0.320924	0.00363231	10.0992		0.204155	0.0036587	9.63242		0.0495473	0.00366027	8.21561		0.887344	0.00366234	11.0998		0.914258	0.00365114	11.1358		0.341594	0.00365078	10.1515		0.243175	0.00365843	9.80747		0.566502	0.00365974	10.6524
	432.989	83.2362	0.56856		0.840626	0.00141645	12.9456		5.05746	0.00365176	12.846		2.31782	0.00359638	12.0963		0.32326	0.00363217	10.1066		0.20588	0.00365867	9.64085		0.0499895	0.00366024	8.22451		0.890707	0.00366233	11.1036		0.916856	0.00365109	11.1387		0.343159	0.00365074	10.1561		0.244374	0.00365841	9.8124		0.56856	0.00365973	10.6561
	433.336	83.2067	0.570655		0.845496	0.00141576	12.9523		5.10921	0.00365169	12.8562		2.32913	0.00359571	12.1015		0.325648	0.00363202	10.114		0.207647	0.00365864	9.64941		0.0504429	0.00366022	8.23355		0.894144	0.00366233	11.1074		0.919508	0.00365105	11.1416		0.344756	0.00365071	10.1608		0.245599	0.00365838	9.81741		0.570655	0.00365971	10.6598
	433.679	83.1773	0.572741		0.850365	0.00141507	12.9591		5.16132	0.00365163	12.8664		2.3405	0.00359504	12.1068		0.328032	0.00363187	10.1214		0.209415	0.00365861	9.65791		0.050897	0.0036602	8.24253		0.897574	0.00366232	11.1113		0.922152	0.003651	11.1445		0.34635	0.00365067	10.1654		0.246823	0.00365836	9.8224		0.572741	0.00365969	10.6634
	434.022	83.1487	0.574777		0.855141	0.00141438	12.9656		5.21281	0.00365157	12.8763		2.35171	0.00359437	12.1119		0.330368	0.00363172	10.1286		0.211151	0.00365858	9.66618		0.0513432	0.00366017	8.25127		0.900932	0.00366231	11.115		0.924738	0.00365096	11.1473		0.347909	0.00365064	10.1699		0.248021	0.00365834	9.82725		0.574777	0.00365968	10.667
	434.366	83.1197	0.576834		0.859991	0.0014137	12.9723		5.26548	0.0036515	12.8864		2.36314	0.00359369	12.1171		0.332738	0.00363157	10.1358		0.212915	0.00365854	9.67452		0.0517971	0.00366015	8.26008		0.904335	0.00366231	11.1188		0.927357	0.00365091	11.1501		0.349488	0.0036506	10.1744		0.249236	0.00365832	9.83215		0.576834	0.00365966	10.6706
	434.703	83.0905	0.578905		0.864898	0.00141302	12.9789		5.31915	0.00365144	12.8966		2.37476	0.003593	12.1224		0.335131	0.00363141	10.143		0.214702	0.00365851	9.68289		0.052257	0.00366013	8.26893		0.907771	0.0036623	11.1226		0.929999	0.00365086	11.153		0.351082	0.00365057	10.179		0.250463	0.0036583	9.83707		0.578905	0.00365965	10.6742
	435.043	83.0623	0.580905		0.869657	0.00141234	12.9854		5.37158	0.00365137	12.9064		2.38609	0.00359232	12.1276		0.33745	0.00363127	10.15		0.216436	0.00365848	9.69095		0.0527038	0.0036601	8.27746		0.911098	0.0036623	11.1262		0.932554	0.00365082	11.1558		0.352624	0.00365053	10.1834		0.251651	0.00365828	9.84181		0.580905	0.00365963	10.6776
	435.383	83.0338	0.582929		0.874499	0.00141167	12.9919		5.42531	0.00365131	12.9164		2.39767	0.00359163	12.1328		0.339806	0.00363111	10.1571		0.218201	0.00365845	9.69909		0.053159	0.00366008	8.28607		0.914477	0.00366229	11.1299		0.935146	0.00365077	11.1586		0.35419	0.0036505	10.1879		0.252858	0.00365826	9.84661		0.582929	0.00365961	10.6811
	435.721	83.005	0.584974		0.879414	0.00141099	12.9984		5.48026	0.00365124	12.9265		2.40949	0.00359092	12.1381		0.342195	0.00363096	10.1641		0.219994	0.00365842	9.70729		0.0536219	0.00366005	8.29476		0.9179	0.00366228	11.1337		0.937771	0.00365073	11.1614		0.355775	0.00365046	10.1923		0.254081	0.00365824	9.85145		0.584974	0.0036596	10.6846
	436.062	82.9769	0.586972		0.88424	0.00141031	13.0049		5.53462	0.00365118	12.9364		2.42114	0.00359022	12.1433		0.344536	0.0036308	10.171		0.221756	0.00365839	9.71529		0.0540771	0.00366003	8.30322		0.921256	0.00366228	11.1373		0.940341	0.00365068	11.1642		0.357328	0.00365043	10.1967		0.25528	0.00365822	9.85616		0.586972	0.00365958	10.688
	436.406	82.9481	0.589012		0.889191	0.00140963	13.0114		5.59078	0.00365111	12.9466		2.43316	0.00358949	12.1487		0.346935	0.00363064	10.1781		0.223565	0.00365835	9.72343		0.0545448	0.00366001	8.31185		0.924691	0.00366227	11.141		0.942969	0.00365064	11.167		0.358917	0.00365039	10.2012		0.256508	0.00365819	9.86098		0.589012	0.00365957	10.6915
	436.75	82.9195	0.591046		0.894152	0.00140895	13.0179		5.64747	0.00365105	12.9567		2.44526	0.00358876	12.154		0.349335	0.00363049	10.1851		0.225378	0.00365832	9.73153		0.055014	0.00365998	8.32043		0.928127	0.00366227	11.1448		0.945596	0.00365059	11.1698		0.360505	0.00365036	10.2056		0.257736	0.00365817	9.86576		0.591046	0.00365955	10.695
	437.089	82.8907	0.593092		0.899168	0.00140827	13.0245		5.70522	0.00365098	12.9669		2.45756	0.00358802	12.1595		0.351758	0.00363032	10.1921		0.227213	0.00365829	9.73965		0.0554892	0.00365996	8.32904		0.931595	0.00366226	11.1485		0.948244	0.00365055	11.1726		0.362106	0.00365032	10.2101		0.258976	0.00365815	9.87058		0.593092	0.00365953	10.6984
	437.437	82.8619	0.595133		0.904196	0.00140759	13.0311		5.76356	0.00365091	12.9771		2.46994	0.00358727	12.1649		0.354183	0.00363016	10.199		0.229053	0.00365826	9.74774		0.0559663	0.00365993	8.33761		0.935065	0.00366225	11.1522		0.950892	0.0036505	11.1754		0.363708	0.00365029	10.2145		0.260217	0.00365813	9.87537		0.595133	0.00365952	10.7019
	437.78	82.8332	0.597168		0.909237	0.0014069	13.0376		5.82248	0.00365084	12.9873		2.48243	0.00358651	12.1704		0.35661	0.00363	10.2059		0.230899	0.00365823	9.75578		0.0564452	0.00365991	8.34615		0.938537	0.00366225	11.1559		0.953539	0.00365045	11.1782		0.36531	0.00365025	10.2189		0.261459	0.00365811	9.88014		0.597168	0.0036595	10.7053
	438.118	82.8043	0.599219		0.914339	0.00140624	13.0441		5.88258	0.00365078	12.9976		2.49513	0.00358574	12.1759		0.359063	0.00362983	10.2129		0.232768	0.00365819	9.76386		0.0569306	0.00365988	8.35473		0.942045	0.00366224	11.1597		0.956211	0.00365041	11.1811		0.366927	0.00365022	10.2233		0.262714	0.00365809	9.88494		0.599219	0.00365948	10.7087
	438.463	82.7763	0.601212		0.919324	0.00140555	13.0505		5.94175	0.00365071	13.0077		2.5076	0.00358498	12.1813		0.361455	0.00362966	10.2196		0.234596	0.00365816	9.7717		0.0574056	0.00365986	8.36305		0.945466	0.00366223	11.1633		0.958814	0.00365036	11.1838		0.368503	0.00365018	10.2276		0.263938	0.00365807	9.8896		0.601212	0.00365947	10.7121
	438.808	82.7482	0.603206		0.924337	0.00140487	13.0569		6.00169	0.00365064	13.0177		2.5202	0.00358421	12.1868		0.363857	0.0036295	10.2263		0.236434	0.00365813	9.77952		0.0578838	0.00365983	8.37136		0.9489	0.00366223	11.1669		0.961425	0.00365032	11.1865		0.370084	0.00365015	10.2319		0.265167	0.00365804	9.89426		0.603206	0.00365945	10.7154
	439.146	82.7201	0.605201		0.929378	0.00140421	13.0633		6.06243	0.00365058	13.0279		2.53293	0.00358343	12.1922		0.366268	0.00362933	10.233		0.238283	0.0036581	9.78733		0.0583653	0.00365981	8.37965		0.952347	0.00366222	11.1705		0.964043	0.00365027	11.1893		0.37167	0.00365011	10.2362		0.266401	0.00365802	9.89891		0.605201	0.00365943	10.7187
	439.484	82.6914	0.607236		0.934545	0.00140354	13.0698		6.12516	0.00365051	13.0382		2.54606	0.00358262	12.1979		0.368735	0.00362916	10.2398		0.240179	0.00365806	9.79527		0.0588594	0.00365978	8.3881		0.955873	0.00366221	11.1742		0.966719	0.00365022	11.1921		0.373291	0.00365008	10.2406		0.267663	0.003658	9.90365		0.607236	0.00365942	10.7221
	439.828	82.6644	0.609154		0.939441	0.00140286	13.076		6.18504	0.00365044	13.0479		2.55855	0.00358185	12.2032		0.371068	0.00362899	10.2462		0.241977	0.00365803	9.80275		0.0593283	0.00365976	8.39605		0.959208	0.00366221	11.1777		0.969248	0.00365018	11.1947		0.374823	0.00365004	10.2447		0.268858	0.00365798	9.90811		0.609154	0.0036594	10.7252
	440.166	82.6365	0.611135		0.944524	0.0014022	13.0824		6.24769	0.00365037	13.0581		2.57159	0.00358105	12.2087		0.373486	0.00362882	10.2528		0.243843	0.003658	9.81045		0.0598156	0.00365973	8.40424		0.962665	0.0036622	11.1813		0.971866	0.00365013	11.1974		0.37641	0.00365001	10.249		0.270095	0.00365796	9.91272		0.611135	0.00365938	10.7285
	440.509	82.609	0.613086		0.949552	0.00140152	13.0886		6.31013	0.00365031	13.068		2.58455	0.00358025	12.2142		0.375874	0.00362865	10.2593		0.245691	0.00365797	9.81801		0.0602982	0.00365971	8.41229		0.966079	0.00366219	11.1849		0.97445	0.00365009	11.2001		0.377976	0.00364998	10.2531		0.271318	0.00365794	9.91725		0.613086	0.00365937	10.7317
	440.855	82.5817	0.615023		0.954571	0.00140084	13.0949		6.37293	0.00365024	13.078		2.59756	0.00357944	12.2197		0.378253	0.00362848	10.2657		0.247535	0.00365794	9.82551		0.0607805	0.00365969	8.42027		0.96948	0.00366219	11.1884		0.977021	0.00365004	11.2028		0.379535	0.00364994	10.2573		0.272536	0.00365792	9.92174		0.615023	0.00365935	10.7348
	441.202	82.5547	0.616942		0.959569	0.00140016	13.1011		6.43593	0.00365017	13.0879		2.61057	0.00357864	12.2251		0.380617	0.00362831	10.272		0.249371	0.0036579	9.83292		0.0612613	0.00365966	8.42816		0.972861	0.00366218	11.1919		0.979576	0.00365	11.2054		0.381083	0.00364991	10.2614		0.273747	0.0036579	9.92618		0.616942	0.00365933	10.738
	441.555	82.5269	0.618913		0.964728	0.00139947	13.1074		6.50147	0.0036501	13.098		2.62407	0.0035778	12.2307		0.383054	0.00362813	10.2785		0.251268	0.00365787	9.84051		0.0617582	0.00365964	8.43626		0.976345	0.00366218	11.1955		0.982206	0.00364995	11.2081		0.382678	0.00364987	10.2656		0.274995	0.00365788	9.93074		0.618913	0.00365932	10.7412
	441.906	82.4996	0.620848		0.969818	0.00139878	13.1137		6.56663	0.00365004	13.108		2.63746	0.00357696	12.2363		0.385452	0.00362795	10.2848		0.25314	0.00365784	9.84795		0.062249	0.00365961	8.44418		0.979776	0.00366217	11.199		0.984793	0.0036499	11.2108		0.384247	0.00364984	10.2697		0.276224	0.00365786	9.93521		0.620848	0.0036593	10.7443
	442.255	82.4724	0.62278		0.974926	0.0013981	13.1199		6.63252	0.00364997	13.1181		2.65097	0.00357612	12.2419		0.387855	0.00362778	10.2911		0.255018	0.00365781	9.85536		0.062742	0.00365959	8.45209		0.983213	0.00366216	11.2025		0.987383	0.00364986	11.2134		0.385817	0.0036498	10.2738		0.277455	0.00365783	9.93967		0.62278	0.00365928	10.7474
	442.601	82.4449	0.624734		0.980121	0.00139743	13.1262		6.70005	0.0036499	13.1282		2.66478	0.00357526	12.2476		0.390293	0.00362759	10.2975		0.256929	0.00365777	9.86284		0.0632439	0.00365956	8.46007		0.986703	0.00366216	11.206		0.990011	0.00364981	11.2161		0.387411	0.00364977	10.2779		0.278705	0.00365781	9.94418		0.624734	0.00365927	10.7506
	442.944	82.417	0.626713		0.985407	0.00139676	13.1325		6.76931	0.00364983	13.1385		2.6789	0.00357437	12.2533		0.392769	0.00362741	10.3039		0.258873	0.00365774	9.8704		0.0637552	0.00365953	8.46813		0.990248	0.00366215	11.2096		0.992677	0.00364976	11.2188		0.389028	0.00364973	10.2821		0.279975	0.00365779	9.94874		0.626713	0.00365925	10.7537
	443.289	82.3899	0.628636		0.990573	0.00139609	13.1387		6.83753	0.00364976	13.1486		2.69278	0.0035735	12.259		0.395184	0.00362723	10.3102		0.260773	0.00365771	9.87773		0.0642553	0.00365951	8.47596		0.993706	0.00366214	11.2131		0.995275	0.00364972	11.2215		0.390604	0.0036497	10.2862		0.281214	0.00365777	9.95316		0.628636	0.00365923	10.7568
	443.632	82.3624	0.630592		0.995853	0.00139542	13.145		6.9078	0.00364969	13.1589		2.70703	0.0035726	12.2648		0.397646	0.00362704	10.3165		0.262716	0.00365768	9.88517		0.064767	0.00365948	8.48391		0.997234	0.00366213	11.2166		0.997925	0.00364967	11.2242		0.39221	0.00364966	10.2903		0.282478	0.00365775	9.95766		0.630592	0.00365922	10.7599
	443.973	82.3353	0.632513		1.00107	0.00139475	13.1511		6.97775	0.00364962	13.169		2.72119	0.00357171	12.2705		0.400073	0.00362685	10.3227		0.264634	0.00365764	9.89246		0.0652728	0.00365946	8.4917		1.00071	0.00366213	11.2201		1.00053	0.00364963	11.2268		0.393793	0.00364963	10.2943		0.283724	0.00365773	9.96207		0.632513	0.0036592	10.763
	444.322	82.3086	0.63441		1.00624	0.00139407	13.1573		7.04769	0.00364955	13.179		2.7353	0.00357082	12.2762		0.402476	0.00362667	10.3288		0.266537	0.00365761	9.89965		0.0657751	0.00365943	8.49938		1.00416	0.00366212	11.2236		1.00312	0.00364958	11.2294		0.395359	0.00364959	10.2983		0.284958	0.00365771	9.96642		0.63441	0.00365918	10.766
	444.663	82.282	0.636298		1.01142	0.00139341	13.1634		7.11824	0.00364948	13.189		2.7495	0.00356992	12.2818		0.404875	0.00362648	10.3348		0.268442	0.00365758	9.90679		0.0662782	0.00365941	8.50702		1.0076	0.00366211	11.227		1.00569	0.00364953	11.232		0.396923	0.00364956	10.3023		0.286191	0.00365769	9.97075		0.636298	0.00365917	10.769
	445.007	82.2554	0.638182		1.01661	0.00139275	13.1694		7.18954	0.00364941	13.199		2.76382	0.00356901	12.2875		0.407276	0.00362629	10.3408		0.270352	0.00365755	9.9139		0.0667833	0.00365938	8.51462		1.01104	0.00366211	11.2304		1.00827	0.00364949	11.2346		0.398487	0.00364952	10.3062		0.287426	0.00365766	9.97507		0.638182	0.00365915	10.7719
	445.349	82.2288	0.640074		1.02186	0.00139208	13.1755		7.26211	0.00364934	13.2091		2.77835	0.00356809	12.2933		0.409694	0.0036261	10.3469		0.272281	0.00365751	9.92102		0.0672937	0.00365935	8.52225		1.01452	0.0036621	11.2339		1.01087	0.00364944	11.2372		0.400061	0.00364949	10.3102		0.28867	0.00365764	9.9794		0.640074	0.00365913	10.7749
	445.695	82.2023	0.641958		1.0271	0.00139141	13.1816		7.3353	0.00364927	13.2192		2.79297	0.00356716	12.2991		0.41211	0.00362591	10.3528		0.274211	0.00365748	9.9281		0.0678049	0.00365933	8.52983		1.01799	0.00366209	11.2373		1.01346	0.0036494	11.2398		0.401634	0.00364946	10.3141		0.289913	0.00365762	9.98371		0.641958	0.00365912	10.7778
	446.038	82.1758	0.643836		1.03237	0.00139075	13.1877		7.40926	0.0036492	13.2292		2.8077	0.00356622	12.3049		0.414525	0.00362571	10.3588		0.276145	0.00365745	9.93515		0.0683178	0.0036593	8.53738		1.02146	0.00366209	11.2407		1.01605	0.00364935	11.2423		0.403206	0.00364942	10.3181		0.291157	0.0036576	9.988		0.643836	0.0036591	10.7808
	446.387	82.1499	0.645672		1.03753	0.00139007	13.1936		7.48249	0.00364914	13.2391		2.82225	0.00356528	12.3106		0.416893	0.00362552	10.3646		0.278046	0.00365742	9.94203		0.0688221	0.00365928	8.54475		1.02487	0.00366208	11.244		1.01859	0.0036493	11.2449		0.404746	0.00364939	10.3219		0.292377	0.00365758	9.9922		0.645672	0.00365908	10.7836
	446.732	82.123	0.647581		1.04294	0.00138941	13.1998		7.55964	0.00364906	13.2494		2.83753	0.0035643	12.3165		0.419362	0.00362532	10.3706		0.280031	0.00365739	9.94916		0.0693495	0.00365925	8.5524		1.02842	0.00366207	11.2475		1.02124	0.00364926	11.2475		0.406351	0.00364935	10.3259		0.29365	0.00365756	9.99655		0.647581	0.00365907	10.7866
	447.08	82.0968	0.649443		1.04823	0.00138873	13.2058		7.63591	0.00364899	13.2595		2.85261	0.00356334	12.3223		0.421777	0.00362512	10.3765		0.281978	0.00365735	9.95611		0.0698671	0.00365922	8.55985		1.0319	0.00366207	11.2509		1.02383	0.00364921	11.25		0.407922	0.00364932	10.3298		0.294897	0.00365754	10.0008		0.649443	0.00365905	10.7895
	447.423	82.0706	0.651301		1.05355	0.00138807	13.2118		7.71302	0.00364892	13.2696		2.86781	0.00356236	12.3282		0.424193	0.00362492	10.3823		0.283931	0.00365732	9.96302		0.0703867	0.0036592	8.56727		1.03539	0.00366206	11.2542		1.02642	0.00364916	11.2526		0.409493	0.00364928	10.3336		0.296145	0.00365752	10.005		0.651301	0.00365903	10.7923
	447.76	82.0445	0.653157		1.05888	0.00138743	13.2178		7.79108	0.00364885	13.2797		2.88315	0.00356137	12.3341		0.426614	0.00362472	10.3881		0.285891	0.00365729	9.96992		0.0709088	0.00365917	8.57468		1.03888	0.00366205	11.2576		1.02902	0.00364912	11.2551		0.411066	0.00364925	10.3375		0.297395	0.0036575	10.0093		0.653157	0.00365902	10.7952
	448.1	82.0179	0.655045		1.06434	0.00138677	13.2239		7.87158	0.00364878	13.29		2.89893	0.00356035	12.3401		0.429084	0.00362452	10.394		0.287895	0.00365726	9.97693		0.0714432	0.00365914	8.5822		1.04245	0.00366205	11.261		1.03167	0.00364907	11.2577		0.412671	0.00364921	10.3414		0.298673	0.00365747	10.0136		0.655045	0.003659	10.7981
	448.444	81.992	0.656883		1.06968	0.00138611	13.2299		7.95101	0.00364871	13.3001		2.91446	0.00355934	12.346		0.431496	0.00362431	10.3997		0.289857	0.00365722	9.98373		0.0719667	0.00365912	8.58951		1.04593	0.00366204	11.2644		1.03426	0.00364902	11.2603		0.414238	0.00364918	10.3452		0.299921	0.00365745	10.0177		0.656883	0.00365898	10.8009
	448.785	81.9658	0.65874		1.07511	0.00138545	13.2359		8.03234	0.00364863	13.3103		2.93032	0.00355831	12.3521		0.433939	0.0036241	10.4054		0.291848	0.00365719	9.9906		0.0724986	0.00365909	8.59689		1.04947	0.00366203	11.2678		1.03688	0.00364898	11.2628		0.415826	0.00364914	10.349		0.301186	0.00365743	10.022		0.65874	0.00365897	10.8037
	449.131	81.9402	0.66056		1.08046	0.00138479	13.2418		8.11311	0.00364856	13.3203		2.94603	0.00355729	12.358		0.436339	0.0036239	10.4111		0.293809	0.00365716	9.99731		0.0730229	0.00365907	8.60411		1.05294	0.00366202	11.2711		1.03945	0.00364893	11.2653		0.417385	0.00364911	10.3528		0.30243	0.00365741	10.0261		0.66056	0.00365895	10.8065
	449.477	81.9141	0.662415		1.08594	0.00138413	13.2478		8.19662	0.00364849	13.3306		2.96222	0.00355623	12.364		0.438794	0.00362368	10.4168		0.295819	0.00365713	10.0041		0.0735609	0.00365904	8.61147		1.0565	0.00366202	11.2744		1.04208	0.00364888	11.2679		0.41898	0.00364907	10.3566		0.303704	0.00365739	10.0303		0.662415	0.00365893	10.8093
	449.82	81.8897	0.664141		1.09106	0.00138347	13.2535		8.27531	0.00364842	13.3402		2.97744	0.00355524	12.3697		0.441084	0.00362348	10.4221		0.297698	0.00365709	10.0105		0.0740642	0.00365901	8.6183		1.05982	0.00366201	11.2776		1.04454	0.00364884	11.2703		0.420467	0.00364904	10.3602		0.304892	0.00365737	10.0342		0.664141	0.00365892	10.8119
	450.162	81.865	0.665895		1.0963	0.00138282	13.2592		8.35633	0.00364835	13.35		2.99307	0.00355421	12.3755		0.443416	0.00362328	10.4275		0.299616	0.00365706	10.0169		0.0745785	0.00365899	8.62523		1.06321	0.003662	11.2808		1.04704	0.00364879	11.2727		0.421982	0.00364901	10.3638		0.306104	0.00365735	10.0382		0.665895	0.0036589	10.8146
	450.502	81.839	0.66774		1.10184	0.00138217	13.2652		8.44268	0.00364828	13.3603		3.00969	0.00355312	12.3817		0.445876	0.00362306	10.4332		0.301643	0.00365703	10.0237		0.0751226	0.00365896	8.63252		1.06679	0.003662	11.2841		1.04968	0.00364875	11.2752		0.42358	0.00364897	10.3676		0.307383	0.00365733	10.0424		0.66774	0.00365888	10.8173
	450.848	81.8134	0.669557		1.10732	0.00138151	13.2711		8.52895	0.00364821	13.3705		3.02624	0.00355203	12.3878		0.448307	0.00362284	10.4387		0.30365	0.003657	10.0303		0.0756619	0.00365893	8.63969		1.07033	0.00366199	11.2875		1.05229	0.0036487	11.2777		0.425158	0.00364894	10.3713		0.308649	0.00365731	10.0465		0.669557	0.00365887	10.8201
	451.195	81.788	0.671363		1.1128	0.00138084	13.277		8.61586	0.00364813	13.3807		3.04287	0.00355094	12.3939		0.450728	0.00362263	10.4442		0.305655	0.00365697	10.0369		0.076201	0.00365891	8.6468		1.07385	0.00366198	11.2908		1.05489	0.00364865	11.2802		0.426731	0.0036489	10.3751		0.30991	0.00365729	10.0506		0.671363	0.00365885	10.8228
	451.545	81.7623	0.673191		1.11838	0.00138018	13.283		8.70504	0.00364806	13.391		3.05989	0.00354981	12.4001		0.453186	0.0036224	10.4498		0.307694	0.00365693	10.0436		0.0767498	0.00365888	8.65399		1.07744	0.00366197	11.2941		1.05753	0.0036486	11.2828		0.428328	0.00364887	10.3788		0.311192	0.00365727	10.0547		0.673191	0.00365883	10.8255
	451.89	81.7364	0.675028		1.12402	0.00137952	13.2889		8.79594	0.00364798	13.4015		3.07719	0.00354867	12.4064		0.455662	0.00362218	10.4554		0.309754	0.0036569	10.0503		0.0773048	0.00365885	8.66121		1.08106	0.00366197	11.2974		1.0602	0.00364856	11.2853		0.429937	0.00364883	10.3826		0.312485	0.00365724	10.0589		0.675028	0.00365882	10.8282
	452.233	81.7118	0.676775		1.12941	0.00137887	13.2947		8.88362	0.00364791	13.4114		3.09382	0.00354756	12.4124		0.458025	0.00362196	10.4607		0.311723	0.00365687	10.0567		0.0778359	0.00365883	8.66807		1.08451	0.00366196	11.3006		1.06274	0.00364851	11.2877		0.431472	0.0036488	10.3862		0.31372	0.00365722	10.0628		0.676775	0.0036588	10.8308
	452.574	81.6867	0.678557		1.13494	0.00137822	13.3005		8.97425	0.00364784	13.4216		3.11098	0.00354642	12.4186		0.46044	0.00362173	10.466		0.313741	0.00365684	10.0631		0.0783806	0.0036588	8.67506		1.08805	0.00366195	11.3039		1.06533	0.00364846	11.2902		0.433041	0.00364877	10.3898		0.314983	0.0036572	10.0669		0.678557	0.00365878	10.8335
	452.915	81.662	0.68031		1.1404	0.00137757	13.3062		9.06464	0.00364777	13.4317		3.12803	0.00354529	12.4247		0.462822	0.00362151	10.4713		0.315735	0.0036568	10.0695		0.0789195	0.00365877	8.68193		1.09154	0.00366195	11.3071		1.0679	0.00364842	11.2926		0.434589	0.00364873	10.3934		0.316231	0.00365718	10.0708		0.68031	0.00365877	10.8361
	453.256	81.6368	0.682093		1.146	0.00137693	13.3121		9.15785	0.00364769	13.4419		3.14558	0.00354412	12.4309		0.465251	0.00362128	10.4767		0.317773	0.00365677	10.0759		0.0794708	0.00365874	8.68891		1.09511	0.00366194	11.3104		1.07051	0.00364837	11.2951		0.436168	0.0036487	10.397		0.317504	0.00365716	10.0749		0.682093	0.00365875	10.8387
	453.594	81.6117	0.68388		1.15163	0.00137628	13.3179		9.25256	0.00364762	13.4523		3.16335	0.00354293	12.4372		0.467691	0.00362105	10.482		0.319825	0.00365674	10.0824		0.0800264	0.00365872	8.69589		1.09869	0.00366193	11.3136		1.07314	0.00364832	11.2976		0.437754	0.00364866	10.4007		0.318785	0.00365714	10.0789		0.68388	0.00365873	10.8413
	453.936	81.5871	0.685622		1.15716	0.00137564	13.3236		9.34624	0.00364754	13.4624		3.18088	0.00354175	12.4434		0.470078	0.00362082	10.4873		0.321837	0.00365671	10.0887		0.0805716	0.00365869	8.70269		1.1022	0.00366192	11.3168		1.07571	0.00364827	11.3		0.439306	0.00364863	10.4042		0.320039	0.00365712	10.0828		0.685622	0.00365871	10.8439
	454.274	81.5622	0.687393		1.16281	0.001375	13.3294		9.44277	0.00364747	13.4727		3.1989	0.00354054	12.4498		0.472509	0.00362058	10.4925		0.323891	0.00365667	10.0951		0.0811288	0.00365866	8.7096		1.10579	0.00366192	11.3201		1.07834	0.00364823	11.3024		0.440887	0.00364859	10.4079		0.321318	0.0036571	10.0868		0.687393	0.0036587	10.8464
	454.62	81.5373	0.689157		1.16847	0.00137434	13.3353		9.54033	0.00364739	13.483		3.21706	0.00353932	12.4561		0.474937	0.00362034	10.4978		0.325947	0.00365664	10.1014		0.0816874	0.00365864	8.71647		1.10937	0.00366191	11.3233		1.08096	0.00364818	11.3049		0.442467	0.00364856	10.4115		0.322597	0.00365708	10.0908		0.689157	0.00365868	10.849
	454.966	81.5122	0.690939		1.17422	0.00137369	13.3411		9.64029	0.00364732	13.4935		3.23561	0.00353807	12.4626		0.477397	0.0036201	10.5031		0.328034	0.00365661	10.1078		0.0822548	0.00365861	8.72341		1.11301	0.0036619	11.3266		1.08361	0.00364813	11.3074		0.444067	0.00364852	10.4151		0.323894	0.00365706	10.0949		0.690939	0.00365866	10.8516
	455.314	81.4879	0.692665		1.17982	0.00137303	13.3468		9.73847	0.00364724	13.5037		3.25378	0.00353684	12.4689		0.479785	0.00361986	10.5082		0.330066	0.00365658	10.114		0.0828076	0.00365858	8.73012		1.11655	0.00366189	11.3298		1.08619	0.00364808	11.3098		0.445622	0.00364849	10.4186		0.325155	0.00365703	10.0988		0.692665	0.00365865	10.8541
	455.663	81.4632	0.694418		1.18554	0.00137238	13.3526		9.83962	0.00364717	13.514		3.27244	0.00353557	12.4753		0.482216	0.00361962	10.5134		0.332139	0.00365654	10.1203		0.0833723	0.00365855	8.73694		1.12015	0.00366189	11.333		1.08882	0.00364804	11.3122		0.447205	0.00364845	10.4222		0.32644	0.00365701	10.1027		0.694418	0.00365863	10.8567
	456.009	81.4385	0.696176		1.19131	0.00137173	13.3584		9.94254	0.00364709	13.5245		3.29138	0.00353429	12.4818		0.484661	0.00361937	10.5186		0.334228	0.00365651	10.1266		0.083942	0.00365852	8.74376		1.12378	0.00366188	11.3363		1.09147	0.00364799	11.3147		0.448798	0.00364842	10.4257		0.327735	0.00365699	10.1067		0.696176	0.00365861	10.8592
	456.348	81.4141	0.697902		1.197	0.00137109	13.3641		10.045	0.00364701	13.5348		3.31018	0.00353301	12.4882		0.487067	0.00361912	10.5237		0.336289	0.00365648	10.1327		0.0845045	0.0036585	8.75046		1.12736	0.00366187	11.3394		1.09408	0.00364794	11.3171		0.450365	0.00364838	10.4292		0.32901	0.00365697	10.1106		0.697902	0.00365859	10.8617
	456.687	81.3903	0.699594		1.20262	0.00137045	13.3697		10.147	0.00364694	13.5449		3.32883	0.00353173	12.4946		0.489432	0.00361888	10.5287		0.33832	0.00365645	10.1388		0.0850594	0.00365847	8.75702		1.13089	0.00366186	11.3426		1.09664	0.00364789	11.3195		0.451907	0.00364835	10.4327		0.330265	0.00365695	10.1144		0.699594	0.00365858	10.8641
	457.027	81.3656	0.701346		1.20847	0.00136981	13.3755		10.254	0.00364686	13.5554		3.34836	0.0035304	12.5012		0.491886	0.00361862	10.5338		0.340432	0.00365642	10.145		0.085637	0.00365844	8.7638		1.13455	0.00366185	11.3458		1.0993	0.00364784	11.3219		0.453508	0.00364831	10.4362		0.33157	0.00365693	10.1183		0.701346	0.00365856	10.8666
	457.366	81.3412	0.703081		1.2143	0.00136918	13.3813		10.3616	0.00364678	13.5659		3.36793	0.00352906	12.5077		0.494323	0.00361836	10.5389		0.342534	0.00365638	10.1512		0.0862125	0.00365841	8.77051		1.1382	0.00366185	11.349		1.10195	0.0036478	11.3243		0.455098	0.00364828	10.4398		0.332867	0.00365691	10.1223		0.703081	0.00365854	10.8691
	457.708	81.3173	0.704773		1.22001	0.00136854	13.3869		10.468	0.00364671	13.5762		3.38722	0.00352774	12.5142		0.496705	0.00361811	10.5438		0.344593	0.00365635	10.1572		0.0867768	0.00365839	8.77705		1.14176	0.00366184	11.3522		1.10454	0.00364775	11.3267		0.456652	0.00364824	10.4432		0.334136	0.00365689	10.1261		0.704773	0.00365853	10.8715
	458.049	81.2932	0.706487		1.22583	0.0013679	13.3926		10.5774	0.00364663	13.5866		3.40701	0.00352637	12.5208		0.499124	0.00361785	10.5488		0.346689	0.00365632	10.1633		0.087352	0.00365836	8.78367		1.14539	0.00366183	11.3553		1.10717	0.0036477	11.3291		0.458232	0.00364821	10.4467		0.335428	0.00365687	10.1299		0.706487	0.00365851	10.8739
	458.387	81.2693	0.708184		1.23163	0.00136727	13.3982		10.6872	0.00364655	13.597		3.42682	0.00352501	12.5274		0.501525	0.00361759	10.5538		0.348774	0.00365629	10.1693		0.0879246	0.00365833	8.79022		1.149	0.00366182	11.3585		1.10979	0.00364765	11.3315		0.4598	0.00364817	10.4501		0.336711	0.00365684	10.1338		0.708184	0.00365849	10.8764
	458.72	81.2458	0.709849		1.23735	0.00136664	13.4038		10.7966	0.00364648	13.6072		3.44648	0.00352365	12.5339		0.503885	0.00361734	10.5586		0.350829	0.00365626	10.1752		0.0884895	0.0036583	8.79664		1.15256	0.00366182	11.3616		1.11236	0.0036476	11.3339		0.461343	0.00364814	10.4535		0.337974	0.00365682	10.1375		0.709849	0.00365847	10.8787
	459.061	81.2231	0.711465		1.24294	0.00136601	13.4092		10.9043	0.0036464	13.6172		3.46579	0.00352231	12.5402		0.506183	0.00361708	10.5633		0.352834	0.00365622	10.1809		0.0890413	0.00365828	8.80287		1.15602	0.00366181	11.3646		1.11487	0.00364756	11.3361		0.462846	0.00364811	10.4567		0.339206	0.0036568	10.1412		0.711465	0.00365846	10.881
	459.398	81.2008	0.713044		1.24842	0.00136538	13.4145		11.0109	0.00364633	13.627		3.48485	0.00352099	12.5464		0.508431	0.00361683	10.5679		0.3548	0.00365619	10.1865		0.0895828	0.00365825	8.80895		1.15942	0.0036618	11.3675		1.11733	0.00364751	11.3384		0.464317	0.00364807	10.4599		0.340413	0.00365678	10.1447		0.713044	0.00365844	10.8832
	459.743	81.1784	0.714636		1.25399	0.00136474	13.4199		11.1199	0.00364626	13.6368		3.5043	0.00351964	12.5528		0.510705	0.00361658	10.5725		0.356793	0.00365616	10.1921		0.0901323	0.00365822	8.81508		1.16287	0.00366179	11.3705		1.11982	0.00364747	11.3406		0.465806	0.00364804	10.4631		0.341636	0.00365676	10.1483		0.714636	0.00365843	10.8855
	460.081	81.1555	0.716258		1.25969	0.00136411	13.4254		11.2326	0.00364618	13.647		3.52433	0.00351825	12.5593		0.513026	0.00361632	10.5772		0.358831	0.00365613	10.1978		0.090695	0.0036582	8.82132		1.16639	0.00366179	11.3735		1.12236	0.00364742	11.3429		0.467326	0.00364801	10.4664		0.342885	0.00365674	10.152		0.716258	0.00365841	10.8877
	460.425	81.1327	0.717877		1.26541	0.00136347	13.4308		11.3467	0.0036461	13.6571		3.54455	0.00351683	12.5658		0.515347	0.00361605	10.5818		0.360875	0.0036561	10.2035		0.0912597	0.00365817	8.82754		1.16992	0.00366178	11.3765		1.12491	0.00364737	11.3452		0.468848	0.00364797	10.4697		0.344138	0.00365672	10.1557		0.717877	0.00365839	10.89
	460.766	81.1095	0.719525		1.27127	0.00136283	13.4364		11.4645	0.00364603	13.6675		3.56538	0.00351538	12.5725		0.517716	0.00361578	10.5866		0.362965	0.00365607	10.2093		0.0918378	0.00365814	8.83387		1.17352	0.00366177	11.3796		1.12751	0.00364733	11.3475		0.470401	0.00364794	10.473		0.345417	0.0036567	10.1594		0.719525	0.00365837	10.8923
	461.102	81.0856	0.721221		1.27733	0.00136221	13.4421		11.5875	0.00364594	13.6782		3.58707	0.00351386	12.5794		0.520159	0.0036155	10.5914		0.365126	0.00365604	10.2152		0.092436	0.00365811	8.84038		1.17725	0.00366176	11.3828		1.13019	0.00364728	11.3499		0.472004	0.0036479	10.4764		0.346739	0.00365668	10.1632		0.721221	0.00365836	10.8947
	461.438	81.0622	0.722886		1.28333	0.00136158	13.4477		11.7102	0.00364587	13.6888		3.60863	0.00351234	12.5863		0.522565	0.00361522	10.5962		0.367259	0.00365601	10.2211		0.0930271	0.00365808	8.84677		1.18093	0.00366176	11.3859		1.13284	0.00364723	11.3523		0.473584	0.00364787	10.4798		0.348042	0.00365666	10.167		0.722886	0.00365834	10.897
	461.777	81.0388	0.724548		1.28934	0.00136096	13.4533		11.8344	0.00364579	13.6994		3.63039	0.00351081	12.5932		0.524969	0.00361493	10.6009		0.369396	0.00365597	10.2269		0.0936201	0.00365805	8.85314		1.18462	0.00366175	11.389		1.13549	0.00364718	11.3547		0.475164	0.00364783	10.4832		0.349348	0.00365664	10.1707		0.724548	0.00365832	10.8993
	462.114	81.0162	0.726152		1.29518	0.00136033	13.4587		11.9561	0.00364571	13.7097		3.65166	0.00350931	12.5999		0.527297	0.00361465	10.6055		0.371469	0.00365594	10.2325		0.0941959	0.00365803	8.85928		1.18819	0.00366174	11.3921		1.13806	0.00364713	11.357		0.476695	0.0036478	10.4864		0.350613	0.00365662	10.1744		0.726152	0.00365831	10.9015
	462.451	80.994	0.727725		1.30094	0.00135971	13.4641		12.0773	0.00364563	13.7198		3.67276	0.00350782	12.6065		0.529584	0.00361438	10.61		0.373511	0.00365591	10.238		0.0947637	0.003658	8.86531		1.19171	0.00366173	11.395		1.14059	0.00364708	11.3592		0.4782	0.00364776	10.4896		0.351859	0.0036566	10.1779		0.727725	0.00365829	10.9037
	462.787	80.9715	0.729322		1.30682	0.00135909	13.4695		12.202	0.00364555	13.7301		3.69442	0.00350629	12.6132		0.53191	0.0036141	10.6145		0.375593	0.00365588	10.2436		0.0953432	0.00365797	8.87142		1.1953	0.00366172	11.398		1.14316	0.00364704	11.3615		0.479733	0.00364773	10.4928		0.353129	0.00365658	10.1815		0.729322	0.00365827	10.9059
	463.127	80.9495	0.730886		1.31262	0.00135846	13.4748		12.326	0.00364548	13.7402		3.71589	0.00350476	12.6199		0.534194	0.00361381	10.619		0.377641	0.00365585	10.249		0.0959139	0.00365794	8.8774		1.19883	0.00366172	11.401		1.1457	0.00364699	11.3637		0.481238	0.0036477	10.4959		0.354377	0.00365656	10.1851		0.730886	0.00365825	10.908
	463.466	80.9268	0.732493		1.31861	0.00135784	13.4803		12.4553	0.0036454	13.7507		3.73822	0.00350318	12.6268		0.536546	0.00361352	10.6235		0.379756	0.00365582	10.2546		0.0965037	0.00365792	8.88355		1.20248	0.00366171	11.404		1.14831	0.00364694	11.366		0.482789	0.00364766	10.4992		0.355665	0.00365654	10.1887		0.732493	0.00365824	10.9102
	463.809	80.9043	0.734092		1.3246	0.0013572	13.4858		12.5859	0.00364532	13.7612		3.7607	0.00350157	12.6337		0.538891	0.00361323	10.6281		0.381869	0.00365579	10.2602		0.0970938	0.00365789	8.88966		1.20612	0.0036617	11.4071		1.15091	0.00364689	11.3683		0.484337	0.00364763	10.5024		0.356951	0.00365652	10.1923		0.734092	0.00365822	10.9124
	464.149	80.8816	0.735708		1.3307	0.00135658	13.4913		12.7198	0.00364524	13.7718		3.78369	0.00349993	12.6407		0.541266	0.00361293	10.6326		0.384014	0.00365576	10.2658		0.0976934	0.00365786	8.89583		1.20982	0.00366169	11.4101		1.15356	0.00364684	11.3706		0.485906	0.00364759	10.5056		0.358256	0.0036565	10.196		0.735708	0.0036582	10.9146
	464.493	80.859	0.737311		1.33678	0.00135595	13.4968		12.8548	0.00364515	13.7824		3.80678	0.00349828	12.6478		0.543627	0.00361263	10.6371		0.386152	0.00365572	10.2714		0.0982917	0.00365783	8.90196		1.2135	0.00366169	11.4132		1.15619	0.00364679	11.3729		0.487468	0.00364756	10.5089		0.359557	0.00365647	10.1996		0.737311	0.00365819	10.9168
	464.834	80.8366	0.738895		1.34283	0.00135532	13.5022		12.9902	0.00364507	13.793		3.82988	0.00349662	12.6547		0.545966	0.00361233	10.6416		0.388275	0.00365569	10.2769		0.0988864	0.0036578	8.908		1.21716	0.00366168	11.4162		1.15881	0.00364674	11.3752		0.489016	0.00364752	10.5121		0.360847	0.00365645	10.2032		0.738895	0.00365817	10.919
	465.171	80.815	0.740433		1.34874	0.0013547	13.5075		13.1236	0.003645	13.8032		3.85257	0.00349499	12.6616		0.548241	0.00361203	10.6459		0.390344	0.00365566	10.2822		0.0994667	0.00365777	8.91387		1.22073	0.00366167	11.4191		1.16135	0.0036467	11.3775		0.490523	0.00364749	10.5151		0.362104	0.00365643	10.2067		0.740433	0.00365815	10.9211
	465.508	80.7928	0.742009		1.35483	0.00135408	13.5129		13.2624	0.00364491	13.8138		3.8761	0.0034933	12.6686		0.550577	0.00361172	10.6504		0.392475	0.00365563	10.2877		0.100065	0.00365775	8.91988		1.2244	0.00366166	11.4221		1.16397	0.00364665	11.3797		0.492072	0.00364745	10.5183		0.363398	0.00365641	10.2103		0.742009	0.00365813	10.9232
	465.849	80.7703	0.743603		1.36103	0.00135346	13.5184		13.4049	0.00364483	13.8245		3.9002	0.00349156	12.6758		0.552945	0.00361141	10.6548		0.394639	0.0036556	10.2932		0.100673	0.00365772	8.92596		1.22813	0.00366165	11.4252		1.16663	0.0036466	11.382		0.493643	0.00364742	10.5215		0.364711	0.00365639	10.2139		0.743603	0.00365812	10.9254
	466.192	80.7484	0.745158		1.36711	0.00135283	13.5238		13.5462	0.00364475	13.835		3.924	0.00348984	12.6829		0.555261	0.0036111	10.6592		0.396761	0.00365557	10.2986		0.10127	0.00365769	8.93188		1.23179	0.00366165	11.4282		1.16924	0.00364655	11.3843		0.495181	0.00364738	10.5247		0.365999	0.00365637	10.2174		0.745158	0.0036581	10.9275
	466.532	80.7256	0.746779		1.37349	0.00135221	13.5294		13.6957	0.00364467	13.8461		3.94912	0.00348802	12.6903		0.557679	0.00361077	10.6637		0.398982	0.00365554	10.3042		0.101896	0.00365766	8.93806		1.23562	0.00366164	11.4313		1.17196	0.0036465	11.3867		0.496789	0.00364735	10.5279		0.367346	0.00365635	10.2211		0.746779	0.00365808	10.9296
	466.869	80.7034	0.748354		1.37973	0.00135159	13.5348		13.8433	0.00364458	13.8568		3.97384	0.00348622	12.6976		0.560034	0.00361045	10.6681		0.40115	0.0036555	10.3096		0.102507	0.00365763	8.94406		1.23936	0.00366163	11.4343		1.17462	0.00364645	11.3889		0.498357	0.00364731	10.5311		0.36866	0.00365633	10.2247		0.748354	0.00365806	10.9318
	467.212	80.6818	0.749887		1.38584	0.00135097	13.5402		13.9891	0.0036445	13.8674		3.99819	0.00348445	12.7047		0.56233	0.00361013	10.6724		0.403269	0.00365547	10.3149		0.103105	0.0036576	8.94989		1.24301	0.00366162	11.4372		1.17722	0.0036464	11.3912		0.499887	0.00364728	10.5342		0.369944	0.00365631	10.2282		0.749887	0.00365805	10.9338
	467.552	80.6601	0.751429		1.39202	0.00135034	13.5456		14.1381	0.00364442	13.878		4.02299	0.00348264	12.712		0.564645	0.00360981	10.6766		0.405411	0.00365544	10.3202		0.103711	0.00365757	8.95576		1.24671	0.00366161	11.4402		1.17984	0.00364635	11.3934		0.501431	0.00364724	10.5373		0.371242	0.00365629	10.2317		0.751429	0.00365803	10.9359
	467.894	80.6386	0.752957		1.39819	0.00134972	13.5509		14.2881	0.00364434	13.8886		4.04788	0.00348083	12.7192		0.566944	0.00360948	10.6809		0.407543	0.00365541	10.3255		0.104314	0.00365754	8.96158		1.25039	0.0036616	11.4432		1.18245	0.0036463	11.3957		0.502966	0.00364721	10.5404		0.372533	0.00365627	10.2352		0.752957	0.00365801	10.9379
	468.236	80.6173	0.754466		1.40432	0.0013491	13.5562		14.4386	0.00364426	13.8991		4.07276	0.003479	12.7263		0.56922	0.00360916	10.6851		0.409658	0.00365538	10.3307		0.104913	0.00365752	8.96732		1.25404	0.0036616	11.4461		1.18504	0.00364625	11.3979		0.504487	0.00364717	10.5434		0.373814	0.00365625	10.2386		0.754466	0.00365799	10.9399
	468.585	80.5955	0.756013		1.41064	0.00134846	13.5616		14.5952	0.00364417	13.9099		4.09859	0.00347711	12.7337		0.571556	0.00360882	10.6894		0.411836	0.00365535	10.336		0.10553	0.00365749	8.9732		1.2578	0.00366159	11.4491		1.1877	0.0036462	11.4002		0.50605	0.00364714	10.5465		0.375132	0.00365623	10.2422		0.756013	0.00365798	10.942
	468.928	80.574	0.757538		1.41691	0.00134784	13.567		14.7519	0.00364409	13.9207		4.12435	0.00347522	12.7411		0.573863	0.00360849	10.6936		0.413991	0.00365532	10.3412		0.106142	0.00365746	8.979		1.26152	0.00366158	11.452		1.19034	0.00364615	11.4024		0.507595	0.0036471	10.5496		0.376435	0.00365621	10.2457		0.757538	0.00365796	10.944
	469.266	80.5529	0.759038		1.42312	0.00134723	13.5723		14.9086	0.00364401	13.9313		4.15003	0.00347332	12.7484		0.576139	0.00360815	10.6977		0.416121	0.00365529	10.3464		0.106748	0.00365743	8.9847		1.2652	0.00366157	11.455		1.19294	0.00364611	11.4046		0.509121	0.00364707	10.5526		0.377724	0.00365619	10.2491		0.759038	0.00365794	10.946
	469.605	80.5322	0.760507		1.42923	0.00134661	13.5775		15.0644	0.00364393	13.9417		4.17549	0.00347145	12.7556		0.578371	0.00360782	10.7018		0.418216	0.00365526	10.3514		0.107344	0.0036574	8.99029		1.26882	0.00366156	11.4578		1.1955	0.00364606	11.4068		0.51062	0.00364703	10.5556		0.378991	0.00365617	10.2524		0.760507	0.00365793	10.9479
	469.943	80.5112	0.761998		1.43548	0.001346	13.5827		15.225	0.00364384	13.9524		4.20164	0.00346951	12.763		0.580641	0.00360748	10.7059		0.420352	0.00365523	10.3565		0.107952	0.00365737	8.99595		1.27252	0.00366156	11.4607		1.19811	0.00364601	11.409		0.512145	0.003647	10.5586		0.380283	0.00365614	10.2559		0.761998	0.00365791	10.9499
	470.282	80.49	0.763504		1.44183	0.00134538	13.5881		15.3898	0.00364376	13.9632		4.22841	0.00346753	12.7705		0.582939	0.00360713	10.71		0.422519	0.0036552	10.3617		0.10857	0.00365734	9.00168		1.27627	0.00366155	11.4637		1.20076	0.00364596	11.4112		0.513692	0.00364696	10.5616		0.381593	0.00365612	10.2593		0.763504	0.00365789	10.9519
	470.617	80.4687	0.765011		1.44822	0.00134478	13.5934		15.5573	0.00364367	13.9741		4.25552	0.00346552	12.778		0.585242	0.00360678	10.7141		0.424696	0.00365517	10.3668		0.109191	0.00365731	9.0074		1.28004	0.00366154	11.4666		1.20342	0.00364591	11.4135		0.515243	0.00364693	10.5646		0.382909	0.0036561	10.2628		0.765011	0.00365787	10.9539
	470.953	80.4477	0.766505		1.45459	0.00134417	13.5987		15.7261	0.00364359	13.9849		4.28274	0.00346349	12.7856		0.58753	0.00360643	10.7182		0.426864	0.00365514	10.372		0.109811	0.00365729	9.01307		1.28379	0.00366153	11.4696		1.20607	0.00364586	11.4157		0.516787	0.00364689	10.5676		0.38422	0.00365608	10.2662		0.766505	0.00365786	10.9558
	471.294	80.4268	0.767991		1.46098	0.00134356	13.604		15.8966	0.00364351	13.9957		4.31017	0.00346145	12.7931		0.58981	0.00360607	10.7223		0.42903	0.00365511	10.377		0.110431	0.00365726	9.01872		1.28754	0.00366152	11.4725		1.20871	0.00364581	11.4179		0.518326	0.00364686	10.5706		0.385528	0.00365606	10.2696		0.767991	0.00365784	10.9578
	471.644	80.4061	0.76946		1.46733	0.00134292	13.6093		16.068	0.00364342	14.0065		4.33764	0.00345939	12.8007		0.592068	0.00360571	10.7263		0.431181	0.00365508	10.382		0.111047	0.00365723	9.0243		1.29127	0.00366151	11.4754		1.21133	0.00364576	11.4201		0.519854	0.00364682	10.5736		0.386828	0.00365604	10.273		0.76946	0.00365782	10.9597
	471.997	80.3859	0.770894		1.47357	0.00134229	13.6144		16.238	0.00364334	14.0171		4.3648	0.00345736	12.8081		0.594278	0.00360536	10.7303		0.433291	0.00365505	10.3869		0.111652	0.0036572	9.02975		1.29493	0.00366151	11.4782		1.21391	0.00364571	11.4223		0.52135	0.00364679	10.5765		0.388103	0.00365602	10.2763		0.770894	0.0036578	10.9616
	472.351	80.3656	0.77233		1.47986	0.00134165	13.6197		16.4108	0.00364325	14.0277		4.39233	0.0034553	12.8156		0.596494	0.003605	10.7342		0.435411	0.00365502	10.3918		0.112261	0.00365717	9.0352		1.29861	0.0036615	11.4811		1.21649	0.00364566	11.4244		0.522852	0.00364675	10.5794		0.389384	0.003656	10.2796		0.77233	0.00365779	10.9635
	472.708	80.3449	0.773801		1.48634	0.00134101	13.625		16.5907	0.00364317	14.0386		4.42089	0.00345315	12.8233		0.598769	0.00360463	10.7382		0.437593	0.00365499	10.3969		0.112888	0.00365714	9.04079		1.3024	0.00366149	11.484		1.21916	0.00364561	11.4266		0.524397	0.00364672	10.5823		0.390702	0.00365598	10.283		0.773801	0.00365777	10.9654
	473.058	80.325	0.775215		1.49261	0.00134038	13.6301		16.7664	0.00364309	14.0492		4.4487	0.00345106	12.8308		0.600959	0.00360427	10.742		0.439699	0.00365496	10.4017		0.113494	0.00365711	9.04616		1.30606	0.00366148	11.4868		1.22173	0.00364556	11.4288		0.525885	0.00364668	10.5852		0.391974	0.00365596	10.2862		0.775215	0.00365775	10.9672
	473.397	80.3048	0.776645		1.49899	0.00133977	13.6353		16.9468	0.003643	14.06		4.47718	0.00344891	12.8384		0.603177	0.0036039	10.7459		0.441837	0.00365493	10.4065		0.11411	0.00365708	9.05159		1.30978	0.00366147	11.4896		1.22433	0.00364551	11.4309		0.527395	0.00364665	10.5881		0.393266	0.00365594	10.2895		0.776645	0.00365773	10.9691
	473.735	80.2851	0.778048		1.5053	0.00133916	13.6404		17.1268	0.00364292	14.0706		4.50549	0.00344677	12.8459		0.605359	0.00360353	10.7497		0.443946	0.0036549	10.4113		0.114718	0.00365706	9.05692		1.31345	0.00366147	11.4924		1.22691	0.00364546	11.433		0.528883	0.00364662	10.5909		0.394539	0.00365592	10.2928		0.778048	0.00365772	10.9709
	474.073	80.2648	0.779484		1.51179	0.00133856	13.6456		17.3139	0.00364283	14.0815		4.53482	0.00344455	12.8537		0.607596	0.00360315	10.7536		0.446112	0.00365487	10.4162		0.115344	0.00365703	9.06237		1.31723	0.00366146	11.4953		1.22955	0.00364541	11.4352		0.530409	0.00364658	10.5938		0.395848	0.0036559	10.2961		0.779484	0.0036577	10.9727
	474.408	80.2451	0.780886		1.51816	0.00133796	13.6507		17.4995	0.00364275	14.0922		4.56383	0.00344235	12.8614		0.609783	0.00360277	10.7574		0.448235	0.00365484	10.421		0.115957	0.003657	9.06769		1.32093	0.00366145	11.4981		1.23214	0.00364537	11.4373		0.531904	0.00364655	10.5967		0.39713	0.00365588	10.2993		0.780886	0.00365768	10.9745
	474.748	80.2248	0.782325		1.52475	0.00133735	13.656		17.6932	0.00364266	14.1033		4.594	0.00344005	12.8693		0.612032	0.00360238	10.7613		0.450424	0.00365481	10.4259		0.116591	0.00365697	9.07316		1.32475	0.00366144	11.501		1.23481	0.00364531	11.4395		0.533443	0.00364651	10.5996		0.398453	0.00365586	10.3027		0.782325	0.00365767	10.9764
	475.09	80.2047	0.783756		1.53135	0.00133674	13.6612		17.8891	0.00364257	14.1143		4.62441	0.00343774	12.8772		0.614274	0.00360199	10.7652		0.452612	0.00365478	10.4307		0.117225	0.00365694	9.0786		1.32857	0.00366143	11.5039		1.23748	0.00364526	11.4417		0.53498	0.00364647	10.6025		0.399774	0.00365584	10.306		0.783756	0.00365765	10.9782
	475.437	80.1851	0.785143		1.53778	0.00133612	13.6663		18.082	0.00364249	14.1251		4.65426	0.00343546	12.885		0.61645	0.0036016	10.769		0.45474	0.00365475	10.4354		0.117843	0.00365691	9.08387		1.33228	0.00366142	11.5067		1.24007	0.00364521	11.4439		0.536474	0.00364644	10.6053		0.40106	0.00365582	10.3092		0.785143	0.00365763	10.98
	475.777	80.1655	0.786535		1.54428	0.00133551	13.6714		18.2787	0.0036424	14.136		4.68462	0.00343314	12.8928		0.618638	0.00360121	10.7727		0.456885	0.00365472	10.4401		0.118466	0.00365688	9.08916		1.33604	0.00366141	11.5095		1.24269	0.00364516	11.446		0.537978	0.00364641	10.6081		0.402357	0.0036558	10.3125		0.786535	0.00365761	10.9818
	476.124	80.1465	0.787885		1.55063	0.00133489	13.6765		18.4726	0.00364232	14.1466		4.71442	0.00343085	12.9005		0.620763	0.00360082	10.7764		0.458974	0.00365469	10.4447		0.119073	0.00365686	9.09428		1.33969	0.00366141	11.5123		1.24524	0.00364512	11.4481		0.53944	0.00364637	10.6108		0.403619	0.00365578	10.3156		0.787885	0.0036576	10.9835
	476.467	80.1262	0.789325		1.55744	0.00133428	13.6818		18.6828	0.00364223	14.1579		4.74664	0.00342838	12.9088		0.623034	0.0036004	10.7803		0.461211	0.00365466	10.4496		0.119724	0.00365683	9.09976		1.34361	0.0036614	11.5152		1.24797	0.00364506	11.4503		0.541006	0.00364634	10.6137		0.404971	0.00365576	10.319		0.789325	0.00365758	10.9853
	476.808	80.1072	0.790673		1.56386	0.00133367	13.6868		18.883	0.00364214	14.1686		4.77722	0.00342603	12.9166		0.625164	0.00360001	10.7839		0.463316	0.00365463	10.4542		0.120338	0.0036568	9.10488		1.3473	0.00366139	11.5179		1.25054	0.00364501	11.4524		0.542478	0.0036463	10.6165		0.406244	0.00365574	10.3221		0.790673	0.00365756	10.987
	477.147	80.0874	0.792078		1.57059	0.00133307	13.692		19.095	0.00364205	14.1798		4.80949	0.00342354	12.9247		0.627387	0.00359959	10.7877		0.465517	0.0036546	10.4589		0.12098	0.00365677	9.11022		1.35117	0.00366138	11.5208		1.25323	0.00364496	11.4545		0.544015	0.00364627	10.6193		0.407575	0.00365572	10.3254		0.792078	0.00365754	10.9888
	477.489	80.067	0.793527		1.57759	0.00133246	13.6973		19.3175	0.00364196	14.1915		4.84325	0.00342094	12.9333		0.629685	0.00359915	10.7916		0.467798	0.00365457	10.4638		0.121647	0.00365674	9.11574		1.35518	0.00366137	11.5238		1.25602	0.00364491	11.4568		0.545607	0.00364623	10.6223		0.408954	0.0036557	10.3288		0.793527	0.00365752	10.9907
	477.834	80.0467	0.794969		1.5846	0.00133185	13.7027		19.5428	0.00364186	14.2031		4.87732	0.0034183	12.9418		0.631976	0.00359871	10.7955		0.470078	0.00365454	10.4687		0.122314	0.00365671	9.12122		1.35919	0.00366136	11.5267		1.25881	0.00364486	11.459		0.547197	0.00364619	10.6252		0.410334	0.00365568	10.3322		0.794969	0.00365751	10.9925
	478.171	80.0268	0.796385		1.59153	0.00133125	13.708		19.7679	0.00364177	14.2146		4.91124	0.00341568	12.9503		0.634229	0.00359827	10.7993		0.472327	0.00365451	10.4735		0.122973	0.00365668	9.12661		1.36315	0.00366135	11.5296		1.26156	0.0036448	11.4613		0.548763	0.00364615	10.6281		0.411694	0.00365566	10.3355		0.796385	0.00365749	10.9943
	478.514	80.0069	0.797794		1.59847	0.00133065	13.7132		19.9958	0.00364168	14.2261		4.94545	0.00341302	12.9588		0.636475	0.00359783	10.803		0.474574	0.00365448	10.4783		0.123632	0.00365665	9.13197		1.36711	0.00366135	11.5325		1.26431	0.00364475	11.4635		0.550327	0.00364612	10.6309		0.413054	0.00365563	10.3388		0.797794	0.00365747	10.9961
	478.854	79.9869	0.799215		1.60552	0.00133005	13.7185		20.2297	0.00364159	14.2378		4.98046	0.0034103	12.9674		0.638745	0.00359738	10.8069		0.476851	0.00365445	10.4831		0.124301	0.00365662	9.13738		1.37113	0.00366134	11.5355		1.26709	0.0036447	11.4657		0.55191	0.00364608	10.6338		0.414433	0.00365561	10.3421		0.799215	0.00365745	10.9979
	479.198	79.9681	0.800551		1.6122	0.00132944	13.7236		20.4534	0.0036415	14.2489		5.01382	0.0034077	12.9756		0.640882	0.00359694	10.8104		0.479	0.00365442	10.4876		0.124933	0.00365659	9.14247		1.37492	0.00366133	11.5383		1.26972	0.00364465	11.4678		0.553403	0.00364605	10.6366		0.415734	0.00365559	10.3453		0.800551	0.00365743	10.9995
	479.54	79.9493	0.801882		1.61889	0.00132883	13.7286		20.6801	0.00364141	14.2599		5.0475	0.00340507	12.9839		0.643015	0.00359651	10.814		0.48115	0.0036544	10.4921		0.125566	0.00365656	9.14754		1.37873	0.00366132	11.541		1.27236	0.0036446	11.4699		0.554896	0.00364601	10.6393		0.417037	0.00365557	10.3484		0.801882	0.00365742	11.0012
	479.884	79.931	0.803182		1.62547	0.00132823	13.7336		20.9051	0.00364132	14.2708		5.08083	0.00340246	12.992		0.645101	0.00359608	10.8175		0.483258	0.00365437	10.4965		0.126187	0.00365653	9.15249		1.38246	0.00366131	11.5437		1.27494	0.00364455	11.4719		0.556358	0.00364598	10.6419		0.418314	0.00365555	10.3515		0.803182	0.0036574	11.0028
	480.229	79.9122	0.804519		1.63229	0.00132762	13.7387		21.1405	0.00364123	14.2821		5.11558	0.00339974	13.0004		0.64725	0.00359563	10.8211		0.485436	0.00365434	10.501		0.12683	0.0036565	9.15759		1.38632	0.0036613	11.5465		1.27761	0.0036445	11.4741		0.557867	0.00364594	10.6446		0.419634	0.00365553	10.3547		0.804519	0.00365738	11.0045
	480.576	79.8933	0.805856		1.63915	0.00132701	13.7438		21.3799	0.00364114	14.2934		5.15081	0.00339697	13.0089		0.649403	0.00359517	10.8246		0.487623	0.00365431	10.5055		0.127476	0.00365647	9.16269		1.39021	0.00366129	11.5493		1.28029	0.00364444	11.4762		0.559382	0.00364591	10.6474		0.42096	0.00365551	10.3578		0.805856	0.00365736	11.0062
	480.92	79.8751	0.807153		1.64586	0.0013264	13.7488		21.6163	0.00364105	14.3044		5.18546	0.00339425	13.0172		0.651496	0.00359472	10.8281		0.489755	0.00365428	10.5099		0.128107	0.00365644	9.16764		1.394	0.00366129	11.5521		1.28291	0.00364439	11.4783		0.560857	0.00364587	10.65		0.422253	0.00365549	10.3609		0.807153	0.00365735	11.0078
	481.261	79.8567	0.808458		1.65265	0.0013258	13.7539		21.858	0.00364096	14.3156		5.22079	0.00339146	13.0256		0.653604	0.00359427	10.8316		0.491906	0.00365425	10.5143		0.128744	0.00365642	9.17262		1.39783	0.00366128	11.5548		1.28555	0.00364434	11.4803		0.562345	0.00364584	10.6527		0.423559	0.00365547	10.364		0.808458	0.00365733	11.0094
	481.6	79.8383	0.809764		1.65949	0.0013252	13.7589		22.1041	0.00364087	14.3268		5.25662	0.00338864	13.0341		0.655717	0.0035938	10.8351		0.494069	0.00365423	10.5187		0.129385	0.00365639	9.1776		1.40168	0.00366127	11.5576		1.28821	0.00364429	11.4824		0.563839	0.0036458	10.6554		0.424872	0.00365545	10.3671		0.809764	0.00365731	11.011
	481.945	79.8198	0.811073		1.66639	0.0013246	13.764		22.355	0.00364078	14.3382		5.29304	0.00338576	13.0427		0.657839	0.00359333	10.8386		0.496246	0.0036542	10.5231		0.130032	0.00365636	9.1826		1.40557	0.00366126	11.5603		1.29089	0.00364424	11.4845		0.565342	0.00364576	10.6581		0.426194	0.00365543	10.3702		0.811073	0.00365729	11.0127
	482.283	79.8019	0.812347		1.67316	0.00132401	13.7689		22.6036	0.00364069	14.3493		5.329	0.00338291	13.0512		0.659908	0.00359287	10.842		0.498374	0.00365417	10.5274		0.130665	0.00365633	9.18747		1.40937	0.00366125	11.563		1.29351	0.00364419	11.4866		0.566811	0.00364573	10.6607		0.427488	0.00365541	10.3733		0.812347	0.00365728	11.0142
	482.624	79.784	0.813619		1.67996	0.00132341	13.7739		22.8558	0.0036406	14.3604		5.36535	0.00338003	13.0597		0.661976	0.0035924	10.8453		0.500506	0.00365414	10.5317		0.131299	0.0036563	9.19233		1.41319	0.00366124	11.5658		1.29613	0.00364414	11.4887		0.568281	0.00364569	10.6633		0.428784	0.00365539	10.3763		0.813619	0.00365726	11.0158
	482.967	79.7658	0.81491		1.68691	0.00132281	13.7789		23.1163	0.00364051	14.3718		5.40278	0.00337705	13.0684		0.664079	0.00359192	10.8488		0.50268	0.00365411	10.536		0.131947	0.00365627	9.19727		1.41708	0.00366123	11.5685		1.29881	0.00364409	11.4907		0.569779	0.00364566	10.6659		0.430106	0.00365537	10.3794		0.81491	0.00365724	11.0174
	483.313	79.7473	0.816224		1.69404	0.0013222	13.784		23.3862	0.00364041	14.3835		5.44142	0.00337398	13.0774		0.666222	0.00359142	10.8523		0.504901	0.00365409	10.5404		0.13261	0.00365624	9.2023		1.42107	0.00366123	11.5713		1.30155	0.00364404	11.4929		0.571309	0.00364562	10.6686		0.431458	0.00365535	10.3825		0.816224	0.00365722	11.019
	483.657	79.7296	0.817475		1.70087	0.0013216	13.789		23.6476	0.00364032	14.3946		5.47871	0.003371	13.086		0.668266	0.00359094	10.8556		0.507024	0.00365406	10.5446		0.133245	0.00365621	9.20709		1.42489	0.00366122	11.574		1.30417	0.00364398	11.4949		0.572771	0.00364559	10.6712		0.432751	0.00365533	10.3855		0.817475	0.00365721	11.0206
	484.002	79.7119	0.818732		1.70778	0.001321	13.7939		23.9148	0.00364023	14.4059		5.5167	0.00336797	13.0947		0.670322	0.00359045	10.859		0.509167	0.00365403	10.5489		0.133886	0.00365618	9.2119		1.42874	0.00366121	11.5767		1.30682	0.00364393	11.497		0.574244	0.00364555	10.6738		0.434056	0.00365531	10.3886		0.818732	0.00365719	11.0221
	484.347	79.6938	0.82002		1.71491	0.0013204	13.799		24.1936	0.00364014	14.4176		5.55618	0.00336481	13.1037		0.672433	0.00358994	10.8624		0.511371	0.003654	10.5532		0.134546	0.00365616	9.21684		1.43272	0.0036612	11.5795		1.30955	0.00364388	11.4991		0.57576	0.00364552	10.6764		0.4354	0.00365529	10.3917		0.82002	0.00365717	11.0237
	484.691	79.6757	0.821302		1.72206	0.0013198	13.8041		24.4759	0.00364004	14.4292		5.59604	0.00336162	13.1127		0.674537	0.00358943	10.8658		0.513574	0.00365398	10.5575		0.135207	0.00365613	9.22175		1.4367	0.00366119	11.5823		1.31227	0.00364383	11.5012		0.577273	0.00364548	10.6791		0.436743	0.00365527	10.3948		0.821302	0.00365715	11.0253
	485.029	79.6582	0.822544		1.72903	0.00131921	13.809		24.7542	0.00363995	14.4406		5.63519	0.00335847	13.1216		0.676578	0.00358892	10.8691		0.515716	0.00365395	10.5617		0.13585	0.0036561	9.22652		1.44057	0.00366118	11.585		1.31493	0.00364378	11.5032		0.578744	0.00364545	10.6817		0.438051	0.00365525	10.3978		0.822544	0.00365714	11.0268
	485.371	79.6403	0.823818		1.73624	0.00131862	13.8141		25.0451	0.00363985	14.4523		5.67596	0.0033552	13.1307		0.678676	0.0035884	10.8725		0.517925	0.00365392	10.566		0.136515	0.00365607	9.23141		1.44457	0.00366117	11.5878		1.31766	0.00364372	11.5054		0.58026	0.00364541	10.6843		0.439399	0.00365523	10.4008		0.823818	0.00365712	11.0284
	485.711	79.6227	0.825065		1.74334	0.00131803	13.819		25.3347	0.00363976	14.4638		5.7164	0.00335194	13.1398		0.680732	0.00358788	10.8758		0.520093	0.00365389	10.5702		0.137168	0.00365604	9.2362		1.44851	0.00366116	11.5905		1.32036	0.00364367	11.5074		0.581747	0.00364537	10.6869		0.440725	0.00365521	10.4039		0.825065	0.0036571	11.0299
	486.052	79.605	0.826326		1.75057	0.00131743	13.8241		25.633	0.00363966	14.4756		5.75791	0.00334859	13.149		0.682814	0.00358734	10.8792		0.522296	0.00365386	10.5744		0.137832	0.00365601	9.24105		1.45251	0.00366116	11.5932		1.32309	0.00364362	11.5095		0.583258	0.00364534	10.6895		0.442072	0.00365519	10.4069		0.826326	0.00365708	11.0314
	486.387	79.5882	0.827519		1.75747	0.00131685	13.8289		25.9203	0.00363957	14.4868		5.79776	0.00334537	13.1578		0.684788	0.00358683	10.8823		0.52439	0.00365384	10.5784		0.138464	0.00365598	9.24564		1.45633	0.00366115	11.5959		1.3257	0.00364357	11.5115		0.584692	0.0036453	10.692		0.443353	0.00365518	10.4098		0.827519	0.00365706	11.0329
	486.733	79.5714	0.828711		1.7644	0.00131625	13.8337		26.2121	0.00363948	14.498		5.83808	0.00334211	13.1667		0.686762	0.00358631	10.8855		0.526488	0.00365381	10.5824		0.139099	0.00365595	9.25022		1.46015	0.00366114	11.5985		1.32831	0.00364352	11.5135		0.586129	0.00364527	10.6944		0.444637	0.00365516	10.4127		0.828711	0.00365705	11.0343
	487.067	79.5544	0.829913		1.77144	0.00131567	13.8386		26.5117	0.00363939	14.5095		5.87934	0.00333877	13.1758		0.688755	0.00358578	10.8887		0.528613	0.00365379	10.5865		0.139742	0.00365592	9.25485		1.46404	0.00366113	11.6012		1.33096	0.00364346	11.5155		0.587584	0.00364523	10.6969		0.445939	0.00365514	10.4157		0.829913	0.00365703	11.0358
	487.404	79.5374	0.831122		1.77858	0.00131509	13.8435		26.8184	0.00363929	14.521		5.92143	0.00333535	13.1849		0.690764	0.00358524	10.8919		0.530759	0.00365376	10.5906		0.140392	0.0036559	9.25951		1.46796	0.00366112	11.6038		1.33363	0.00364341	11.5176		0.589052	0.0036452	10.6994		0.447256	0.00365512	10.4186		0.831122	0.00365701	11.0372
	487.743	79.5212	0.832275		1.78543	0.0013145	13.8482		27.1161	0.0036392	14.5321		5.96214	0.00333204	13.1938		0.692682	0.00358472	10.895		0.532814	0.00365373	10.5944		0.141016	0.00365587	9.26396		1.47173	0.00366111	11.6064		1.3362	0.00364336	11.5195		0.590458	0.00364516	10.7019		0.448516	0.0036551	10.4215		0.832275	0.003657	11.0386
	488.08	79.5044	0.833463		1.79254	0.00131392	13.8531		27.4283	0.00363911	14.5436		6.00468	0.00332858	13.203		0.694661	0.00358417	10.8981		0.53494	0.00365371	10.5984		0.141662	0.00365584	9.26855		1.47564	0.0036611	11.6091		1.33886	0.00364331	11.5215		0.591911	0.00364513	10.7043		0.449822	0.00365508	10.4244		0.833463	0.00365698	11.0401
	488.414	79.4874	0.834672		1.79983	0.00131335	13.858		27.7517	0.00363901	14.5554		6.0486	0.003325	13.2124		0.696678	0.00358361	10.9013		0.537112	0.00365368	10.6025		0.142323	0.00365581	9.27322		1.47963	0.0036611	11.6118		1.34158	0.00364326	11.5236		0.593395	0.00364509	10.7069		0.451157	0.00365506	10.4273		0.834672	0.00365696	11.0415
	488.754	79.4709	0.835839		1.80691	0.00131276	13.8629		28.0694	0.00363892	14.5668		6.09158	0.00332149	13.2216		0.698627	0.00358305	10.9044		0.539215	0.00365365	10.6064		0.142964	0.00365578	9.27772		1.48351	0.00366109	11.6144		1.34421	0.00364321	11.5256		0.594832	0.00364506	10.7093		0.452451	0.00365504	10.4302		0.835839	0.00365694	11.0429
	489.095	79.4547	0.836994		1.81397	0.00131217	13.8677		28.3896	0.00363883	14.5782		6.13475	0.00331796	13.2308		0.700559	0.0035825	10.9075		0.541306	0.00365363	10.6103		0.143602	0.00365576	9.28219		1.48737	0.00366108	11.617		1.34684	0.00364315	11.5276		0.59626	0.00364502	10.7117		0.453738	0.00365502	10.4331		0.836994	0.00365693	11.0443
	489.438	79.4378	0.838195		1.82136	0.00131158	13.8726		28.7285	0.00363873	14.5901		6.18027	0.00331424	13.2404		0.702571	0.00358191	10.9107		0.543489	0.0036536	10.6143		0.144268	0.00365573	9.28684		1.49141	0.00366107	11.6197		1.34958	0.0036431	11.5296		0.59775	0.00364498	10.7142		0.455082	0.003655	10.436		0.838195	0.00365691	11.0458
	489.779	79.421	0.839385		1.82875	0.001311	13.8776		29.0708	0.00363863	14.602		6.22608	0.00331048	13.2501		0.704568	0.00358133	10.9139		0.545662	0.00365357	10.6183		0.144933	0.0036557	9.29145		1.49544	0.00366106	11.6224		1.35231	0.00364305	11.5317		0.599232	0.00364495	10.7167		0.456422	0.00365498	10.439		0.839385	0.00365689	11.0472
	490.123	79.4044	0.840564		1.83611	0.0013104	13.8825		29.4161	0.00363853	14.6139		6.27212	0.0033067	13.2597		0.706548	0.00358074	10.917		0.547822	0.00365355	10.6223		0.145595	0.00365567	9.29602		1.49945	0.00366105	11.6251		1.35503	0.00364299	11.5337		0.600706	0.00364491	10.7192		0.457755	0.00365496	10.4419		0.840564	0.00365687	11.0486
	490.465	79.3875	0.841761		1.84365	0.00130982	13.8875		29.7731	0.00363843	14.626		6.31955	0.0033028	13.2696		0.708562	0.00358013	10.9202		0.550024	0.00365352	10.6263		0.14627	0.00365564	9.30067		1.50355	0.00366104	11.6278		1.35781	0.00364294	11.5358		0.602207	0.00364488	10.7217		0.459115	0.00365494	10.4449		0.841761	0.00365685	11.05
	490.806	79.3707	0.842952		1.85121	0.00130923	13.8925		30.1354	0.00363833	14.6382		6.3675	0.00329886	13.2796		0.710569	0.00357951	10.9234		0.552225	0.00365349	10.6303		0.146946	0.00365561	9.3053		1.50766	0.00366103	11.6306		1.36059	0.00364289	11.5379		0.603708	0.00364484	10.7242		0.460476	0.00365492	10.4479		0.842952	0.00365684	11.0515
	491.139	79.3553	0.844048		1.85821	0.00130866	13.8971		30.4747	0.00363824	14.6494		6.41224	0.00329517	13.2888		0.712417	0.00357894	10.9263		0.554257	0.00365347	10.634		0.147571	0.00365558	9.30956		1.51146	0.00366102	11.6331		1.36316	0.00364284	11.5398		0.605093	0.0036448	10.7265		0.461734	0.0036549	10.4506		0.844048	0.00365682	11.0528
	491.478	79.3392	0.845189		1.86555	0.00130808	13.9019		30.8342	0.00363814	14.6612		6.45948	0.00329127	13.2985		0.714344	0.00357834	10.9293		0.556381	0.00365344	10.6379		0.148225	0.00365555	9.31399		1.51544	0.00366102	11.6357		1.36585	0.00364278	11.5418		0.606539	0.00364477	10.7289		0.46305	0.00365488	10.4535		0.845189	0.0036568	11.0541
	491.815	79.3233	0.846323		1.8729	0.00130751	13.9068		31.1984	0.00363805	14.673		6.50716	0.00328733	13.3083		0.716263	0.00357773	10.9323		0.558501	0.00365342	10.6417		0.148879	0.00365553	9.31841		1.51942	0.00366101	11.6384		1.36854	0.00364273	11.5438		0.607984	0.00364473	10.7313		0.464364	0.00365486	10.4563		0.846323	0.00365678	11.0555
	492.151	79.3068	0.847492		1.88054	0.00130693	13.9117		31.5807	0.00363794	14.6852		6.55702	0.0032832	13.3184		0.718242	0.00357709	10.9355		0.560694	0.00365339	10.6456		0.149556	0.0036555	9.32296		1.52354	0.003661	11.6411		1.37133	0.00364267	11.5459		0.609477	0.0036447	10.7338		0.465725	0.00365484	10.4592		0.847492	0.00365677	11.0569
	492.491	79.2911	0.848603		1.88785	0.00130635	13.9165		31.9511	0.00363785	14.6969		6.60515	0.00327921	13.3282		0.720127	0.00357647	10.9384		0.562788	0.00365337	10.6494		0.150204	0.00365547	9.3273		1.52749	0.00366099	11.6437		1.37399	0.00364262	11.5478		0.610902	0.00364466	10.7362		0.467026	0.00365483	10.462		0.848603	0.00365675	11.0582
	492.831	79.2744	0.849791		1.89573	0.00130577	13.9215		32.3548	0.00363774	14.7095		6.65741	0.00327488	13.3387		0.722145	0.0035758	10.9416		0.565036	0.00365334	10.6534		0.1509	0.00365544	9.33194		1.53174	0.00366098	11.6465		1.37686	0.00364257	11.5499		0.612433	0.00364462	10.7387		0.468425	0.0036548	10.465		0.849791	0.00365673	11.0596
	493.174	79.2585	0.850918		1.90326	0.00130519	13.9264		32.7451	0.00363764	14.7216		6.70774	0.0032707	13.3488		0.724062	0.00357516	10.9446		0.567177	0.00365331	10.6572		0.151564	0.00365541	9.33635		1.53579	0.00366097	11.6491		1.37959	0.00364251	11.5519		0.613889	0.00364459	10.7411		0.469757	0.00365479	10.4679		0.850918	0.00365671	11.0609
	493.518	79.243	0.852017		1.91066	0.0013046	13.9312		33.1329	0.00363755	14.7334		6.75755	0.00326656	13.3587		0.725934	0.00357452	10.9475		0.569273	0.00365329	10.6609		0.152215	0.00365538	9.34065		1.53977	0.00366096	11.6517		1.38227	0.00364246	11.5539		0.615315	0.00364455	10.7434		0.471063	0.00365477	10.4707		0.852017	0.00365669	11.0622
	493.857	79.2277	0.853109		1.91806	0.00130402	13.9359		33.5253	0.00363745	14.7452		6.80777	0.00326237	13.3687		0.727795	0.00357388	10.9505		0.571363	0.00365326	10.6645		0.152864	0.00365535	9.34492		1.54374	0.00366095	11.6543		1.38494	0.00364241	11.5559		0.616736	0.00364451	10.7458		0.472367	0.00365475	10.4735		0.853109	0.00365668	11.0635
	494.195	79.2119	0.854229		1.92572	0.00130345	13.9408		33.9354	0.00363735	14.7575		6.86007	0.00325801	13.379		0.729707	0.00357321	10.9535		0.573515	0.00365324	10.6683		0.153535	0.00365532	9.34931		1.54785	0.00366094	11.6569		1.3877	0.00364235	11.5579		0.6182	0.00364448	10.7481		0.473711	0.00365473	10.4763		0.854229	0.00365666	11.0649
	494.53	79.1962	0.855339		1.93336	0.00130288	13.9456		34.3499	0.00363724	14.7697		6.91272	0.00325362	13.3893		0.731605	0.00357254	10.9564		0.575657	0.00365321	10.6721		0.154203	0.0036553	9.35367		1.55194	0.00366094	11.6596		1.39045	0.0036423	11.5599		0.619657	0.00364444	10.7505		0.475051	0.00365471	10.4791		0.855339	0.00365664	11.0662
	494.862	79.1807	0.856442		1.94102	0.00130232	13.9504		34.7697	0.00363714	14.7819		6.96584	0.00324918	13.3997		0.733493	0.00357186	10.9594		0.577794	0.00365319	10.6758		0.15487	0.00365527	9.358		1.55604	0.00366093	11.6622		1.3932	0.00364224	11.5619		0.62111	0.00364441	10.7529		0.476389	0.00365469	10.482		0.856442	0.00365662	11.0675
	495.194	79.1651	0.857546		1.94874	0.00130175	13.9553		35.198	0.00363704	14.7942		7.01983	0.00324467	13.4102		0.735386	0.00357118	10.9624		0.579942	0.00365316	10.6795		0.155541	0.00365524	9.36234		1.56016	0.00366092	11.6649		1.39597	0.00364219	11.5639		0.62257	0.00364437	10.7552		0.477735	0.00365467	10.4848		0.857546	0.0036566	11.0688
	495.529	79.1502	0.858606		1.9562	0.00130119	13.96		35.6169	0.00363694	14.806		7.07243	0.00324026	13.4204		0.737204	0.0035705	10.9652		0.58201	0.00365314	10.6831		0.156189	0.00365521	9.36652		1.56414	0.00366091	11.6674		1.39864	0.00364214	11.5659		0.623976	0.00364433	10.7575		0.479033	0.00365465	10.4875		0.858606	0.00365659	11.07
	495.865	79.1357	0.859639		1.96354	0.00130062	13.9646		36.0331	0.00363685	14.8177		7.1245	0.0032359	13.4304		0.73898	0.00356984	10.968		0.584035	0.00365312	10.6866		0.156824	0.00365518	9.37059		1.56805	0.0036609	11.6699		1.40126	0.00364208	11.5678		0.625353	0.0036443	10.7597		0.480305	0.00365463	10.4902		0.859639	0.00365657	11.0712
	496.203	79.121	0.860683		1.971	0.00130005	13.9693		36.4613	0.00363675	14.8296		7.17788	0.00323142	13.4407		0.740775	0.00356916	10.9708		0.586089	0.00365309	10.6901		0.157469	0.00365516	9.37471		1.57202	0.00366089	11.6725		1.40392	0.00364203	11.5697		0.626748	0.00364426	10.762		0.481597	0.00365461	10.4929		0.860683	0.00365655	11.0724
	496.546	79.1055	0.861781		1.97892	0.00129947	13.9742		36.9205	0.00363664	14.8422		7.2349	0.00322663	13.4515		0.742667	0.00356843	10.9737		0.588257	0.00365307	10.6938		0.158151	0.00365513	9.37904		1.57623	0.00366088	11.6751		1.40674	0.00364198	11.5717		0.628222	0.00364423	10.7644		0.482962	0.00365459	10.4957		0.861781	0.00365653	11.0737
	496.889	79.0906	0.862839		1.9866	0.00129889	13.9789		37.3719	0.00363654	14.8544		7.29072	0.00322194	13.4621		0.744492	0.00356772	10.9766		0.590356	0.00365304	10.6974		0.158812	0.0036551	9.38323		1.5803	0.00366087	11.6777		1.40947	0.00364192	11.5737		0.629648	0.00364419	10.7666		0.484285	0.00365457	10.4985		0.862839	0.00365652	11.075
	497.228	79.0756	0.863903		1.99439	0.00129832	13.9837		37.8343	0.00363644	14.8667		7.3477	0.00321715	13.4729		0.746328	0.003567	10.9795		0.592473	0.00365302	10.701		0.159479	0.00365507	9.38744		1.58443	0.00366087	11.6803		1.41223	0.00364187	11.5757		0.631087	0.00364415	10.769		0.485621	0.00365456	10.5012		0.863903	0.0036565	11.0762
	497.566	79.0603	0.864988		2.00239	0.00129775	13.9886		38.3156	0.00363633	14.8794		7.40677	0.00321217	13.484		0.748205	0.00356625	10.9824		0.594642	0.00365299	10.7046		0.160164	0.00365504	9.39174		1.58867	0.00366086	11.683		1.41506	0.00364181	11.5777		0.632561	0.00364411	10.7713		0.486993	0.00365454	10.5041		0.864988	0.00365648	11.0775
	497.904	79.0455	0.866036		2.01019	0.00129718	13.9934		38.7896	0.00363623	14.8918		7.46472	0.00320729	13.4948		0.750019	0.00356551	10.9852		0.596745	0.00365297	10.7082		0.160829	0.00365501	9.3959		1.59279	0.00366085	11.6856		1.41781	0.00364176	11.5797		0.63399	0.00364408	10.7736		0.488323	0.00365452	10.5068		0.866036	0.00365646	11.0787
	498.247	79.0313	0.867044		2.01774	0.0012966	13.998		39.2541	0.00363613	14.9037		7.52128	0.00320252	13.5054		0.751765	0.00356479	10.988		0.598773	0.00365294	10.7116		0.161472	0.00365499	9.3999		1.59677	0.00366084	11.6881		1.42047	0.0036417	11.5816		0.635368	0.00364404	10.7758		0.489609	0.0036545	10.5094		0.867044	0.00365645	11.0799
	498.577	79.0166	0.868088		2.02562	0.00129605	14.0027		39.7448	0.00363602	14.9162		7.58079	0.0031975	13.5164		0.753576	0.00356404	10.9908		0.600884	0.00365292	10.7151		0.162141	0.00365496	9.40405		1.60093	0.00366083	11.6907		1.42324	0.00364165	11.5836		0.636803	0.00364401	10.778		0.490948	0.00365448	10.5122		0.868088	0.00365643	11.0811
	498.921	79.0019	0.869138		2.03361	0.00129547	14.0076		40.2482	0.00363592	14.9289		7.64162	0.00319236	13.5276		0.7554	0.00356326	10.9936		0.603015	0.0036529	10.7187		0.162818	0.00365493	9.40824		1.60514	0.00366082	11.6933		1.42605	0.00364159	11.5856		0.638251	0.00364397	10.7803		0.492303	0.00365446	10.515		0.869138	0.00365641	11.0823
	499.261	78.9871	0.870184		2.04163	0.0012949	14.0124		40.7598	0.00363581	14.9415		7.70319	0.00318715	13.5389		0.75722	0.00356248	10.9965		0.605146	0.00365287	10.7222		0.163496	0.0036549	9.41241		1.60936	0.00366081	11.696		1.42886	0.00364154	11.5876		0.6397	0.00364393	10.7826		0.493659	0.00365444	10.5177		0.870184	0.00365639	11.0835
	499.599	78.9724	0.871232		2.04974	0.00129433	14.0172		41.2829	0.00363571	14.9544		7.76589	0.00318185	13.5503		0.759045	0.00356169	10.9993		0.60729	0.00365285	10.7257		0.164179	0.00365487	9.41659		1.61361	0.0036608	11.6986		1.43169	0.00364148	11.5896		0.641157	0.00364389	10.7849		0.495025	0.00365442	10.5205		0.871232	0.00365637	11.0847
	499.932	78.9579	0.87226		2.05776	0.00129377	14.022		41.8066	0.0036356	14.967		7.8284	0.00317655	13.5617		0.760837	0.00356089	11.0022		0.609402	0.00365282	10.7292		0.164853	0.00365485	9.4207		1.61782	0.00366079	11.7012		1.43449	0.00364142	11.5916		0.642593	0.00364386	10.7872		0.496373	0.0036544	10.5232		0.87226	0.00365636	11.0859
	500.27	78.943	0.873314		2.06604	0.00129321	14.0269		42.3545	0.00363549	14.9801		7.89354	0.00317103	13.5734		0.762678	0.00356007	11.005		0.611576	0.0036528	10.7328		0.165548	0.00365482	9.42492		1.62216	0.00366078	11.7039		1.43737	0.00364137	11.5936		0.64407	0.00364382	10.7895		0.497762	0.00365438	10.526		0.873314	0.00365634	11.0871
	500.612	78.9283	0.874356		2.0743	0.00129264	14.0318		42.9073	0.00363538	14.9931		7.95899	0.00316549	13.5852		0.764498	0.00355924	11.0079		0.613732	0.00365277	10.7363		0.166238	0.00365479	9.4291		1.62648	0.00366077	11.7066		1.44024	0.00364131	11.5956		0.645537	0.00364378	10.7918		0.499143	0.00365436	10.5288		0.874356	0.00365632	11.0883
	500.949	78.9144	0.875347		2.08222	0.00129207	14.0364		43.4438	0.00363528	15.0056		8.02225	0.00316012	13.5965		0.766232	0.00355844	11.0106		0.615791	0.00365275	10.7397		0.166898	0.00365476	9.43308		1.63061	0.00366077	11.7091		1.44299	0.00364125	11.5976		0.646937	0.00364374	10.794		0.500463	0.00365434	10.5315		0.875347	0.0036563	11.0895
	501.292	78.9	0.876368		2.09044	0.0012915	14.0413		44.0079	0.00363517	15.0186		8.0885	0.0031545	13.6083		0.76802	0.0035576	11.0134		0.617921	0.00365273	10.7432		0.167582	0.00365473	9.43718		1.6349	0.00366076	11.7118		1.44584	0.0036412	11.5996		0.648386	0.00364371	10.7962		0.50183	0.00365432	10.5342		0.876368	0.00365628	11.0906
	501.629	78.8862	0.877348		2.09841	0.00129094	14.0459		44.5606	0.00363506	15.0311		8.15316	0.00314901	13.6197		0.76974	0.00355678	11.0161		0.619975	0.0036527	10.7465		0.168242	0.0036547	9.44113		1.63905	0.00366075	11.7143		1.44859	0.00364114	11.6015		0.649783	0.00364367	10.7984		0.503151	0.00365431	10.5368		0.877348	0.00365627	11.0918
	501.965	78.873	0.878287		2.10609	0.00129038	14.0505		45.1004	0.00363496	15.0432		8.21605	0.00314366	13.6308		0.771388	0.00355598	11.0187		0.621948	0.00365268	10.7497		0.168877	0.00365468	9.44491		1.64305	0.00366074	11.7167		1.45124	0.00364109	11.6034		0.651126	0.00364363	10.8005		0.504422	0.00365429	10.5394		0.878287	0.00365625	11.0929
	502.299	78.8603	0.879184		2.11349	0.00128982	14.0548		45.626	0.00363486	15.0548		8.27706	0.00313848	13.6415		0.772965	0.00355521	11.0212		0.623841	0.00365266	10.7527		0.169488	0.00365465	9.44853		1.6469	0.00366073	11.7191		1.45378	0.00364104	11.6051		0.652414	0.0036436	10.8025		0.505642	0.00365427	10.5418		0.879184	0.00365623	11.0939
	502.63	78.8467	0.880154		2.12155	0.00128927	14.0595		46.2054	0.00363476	15.0675		8.34406	0.00313278	13.6532		0.774671	0.00355437	11.0238		0.625895	0.00365264	10.756		0.170151	0.00365462	9.45245		1.65108	0.00366072	11.7216		1.45655	0.00364098	11.6071		0.653812	0.00364356	10.8047		0.506969	0.00365425	10.5444		0.880154	0.00365621	11.095
	502.962	78.8337	0.881072		2.12924	0.00128872	14.064		46.7647	0.00363466	15.0796		8.40847	0.0031273	13.6644		0.776288	0.00355355	11.0264		0.627847	0.00365262	10.7592		0.170782	0.0036546	9.45617		1.65507	0.00366071	11.724		1.45919	0.00364093	11.6089		0.655141	0.00364353	10.8067		0.508231	0.00365423	10.5469		0.881072	0.0036562	11.096
	503.296	78.82	0.882046		2.13746	0.00128817	14.0687		47.37	0.00363455	15.0925		8.47791	0.00312139	13.6764		0.778006	0.00355268	11.0291		0.629925	0.00365259	10.7625		0.171455	0.00365457	9.46012		1.65933	0.0036607	11.7266		1.46201	0.00364087	11.6109		0.656556	0.00364349	10.8089		0.509578	0.00365422	10.5496		0.882046	0.00365618	11.0972
	503.635	78.8064	0.883012		2.14569	0.00128761	14.0734		47.9827	0.00363444	15.1054		8.54791	0.00311543	13.6885		0.779711	0.00355179	11.0318		0.631993	0.00365257	10.7658		0.172126	0.00365454	9.46404		1.66358	0.0036607	11.7292		1.46482	0.00364082	11.6128		0.657965	0.00364345	10.811		0.51092	0.0036542	10.5522		0.883012	0.00365616	11.0983
	503.967	78.7924	0.884005		2.15421	0.00128706	14.0782		48.6258	0.00363433	15.1188		8.62107	0.0031092	13.701		0.781465	0.00355087	11.0345		0.634128	0.00365255	10.7692		0.172819	0.00365451	9.46807		1.66798	0.00366069	11.7318		1.46772	0.00364076	11.6148		0.65942	0.00364342	10.8133		0.512307	0.00365418	10.5549		0.884005	0.00365614	11.0994
	504.303	78.7788	0.884971		2.16257	0.0012865	14.083		49.2648	0.00363422	15.1319		8.69346	0.00310304	13.7133		0.783174	0.00354996	11.0372		0.636213	0.00365253	10.7725		0.173497	0.00365449	9.47201		1.6723	0.00366068	11.7344		1.47057	0.0036407	11.6168		0.660841	0.00364338	10.8154		0.513665	0.00365416	10.5576		0.884971	0.00365612	11.1005
	504.643	78.7647	0.885975		2.17134	0.00128594	14.0879		49.9436	0.0036341	15.1457		8.77003	0.00309652	13.7263		0.784952	0.00354899	11.0401		0.638389	0.0036525	10.7759		0.174207	0.00365446	9.4761		1.67682	0.00366067	11.7371		1.47355	0.00364064	11.6189		0.662325	0.00364334	10.8177		0.515084	0.00365414	10.5604		0.885975	0.00365611	11.1016
	504.977	78.7508	0.88696		2.18001	0.00128539	14.0927		50.6237	0.00363398	15.1593		8.84642	0.00309001	13.7392		0.786698	0.00354803	11.0428		0.640531	0.00365248	10.7792		0.174906	0.00365443	9.48012		1.68128	0.00366066	11.7398		1.47649	0.00364058	11.6209		0.663786	0.0036433	10.8199		0.516484	0.00365412	10.5631		0.88696	0.00365609	11.1028
	505.311	78.7376	0.887899		2.18835	0.00128483	14.0974		51.2862	0.00363387	15.1723		8.92051	0.0030837	13.7516		0.788364	0.0035471	11.0455		0.642582	0.00365246	10.7824		0.175576	0.0036544	9.48396		1.68556	0.00366065	11.7423		1.47931	0.00364053	11.6228		0.665185	0.00364326	10.8221		0.517826	0.0036541	10.5657		0.887899	0.00365607	11.1038
	505.645	78.7243	0.888838		2.19676	0.00128428	14.1021		51.9626	0.00363376	15.1855		8.99585	0.00307728	13.7642		0.790032	0.00354615	11.0481		0.64464	0.00365243	10.7857		0.17625	0.00365437	9.48781		1.68988	0.00366064	11.7449		1.48215	0.00364047	11.6248		0.66659	0.00364322	10.8242		0.519176	0.00365408	10.5683		0.888838	0.00365605	11.1049
	505.979	78.7118	0.889727		2.20479	0.00128373	14.1066		52.6164	0.00363366	15.1981		9.06836	0.0030711	13.7762		0.791613	0.00354524	11.0506		0.646596	0.00365241	10.7887		0.176892	0.00365435	9.49146		1.69399	0.00366063	11.7473		1.48485	0.00364041	11.6266		0.667925	0.00364319	10.8262		0.520461	0.00365406	10.5708		0.889727	0.00365603	11.1059
	506.313	78.6997	0.890587		2.21263	0.00128318	14.111		53.2623	0.00363355	15.2103		9.13971	0.00306502	13.788		0.793146	0.00354434	11.0531		0.648498	0.00365239	10.7916		0.177516	0.00365432	9.49499		1.69801	0.00366062	11.7497		1.48749	0.00364036	11.6284		0.669224	0.00364315	10.8282		0.521712	0.00365405	10.5732		0.890587	0.00365602	11.1069
	506.645	78.6875	0.891453		2.22058	0.00128264	14.1154		53.925	0.00363345	15.2227		9.21264	0.00305881	13.8		0.794689	0.00354343	11.0555		0.650418	0.00365237	10.7946		0.178147	0.0036543	9.49856		1.70207	0.00366061	11.7521		1.49016	0.00364031	11.6303		0.670536	0.00364312	10.8302		0.522978	0.00365403	10.5756		0.891453	0.003656	11.1079
	506.981	78.6745	0.892373		2.22908	0.00128208	14.1201		54.6429	0.00363334	15.236		9.29131	0.0030521	13.8129		0.796329	0.00354244	11.0581		0.652462	0.00365235	10.7978		0.178821	0.00365427	9.50235		1.70641	0.00366061	11.7546		1.49301	0.00364025	11.6322		0.671934	0.00364308	10.8323		0.524328	0.00365401	10.5782		0.892373	0.00365598	11.1089
	507.317	78.6626	0.893223		2.23701	0.00128153	14.1245		55.3209	0.00363323	15.2484		9.36531	0.0030458	13.825		0.797847	0.00354151	11.0606		0.654361	0.00365233	10.8007		0.179448	0.00365424	9.50586		1.71046	0.0036606	11.757		1.49566	0.0036402	11.634		0.673232	0.00364304	10.8342		0.525584	0.00365399	10.5806		0.893223	0.00365597	11.1099
	507.654	78.6498	0.894126		2.24551	0.00128098	14.1292		56.0562	0.00363312	15.2617		9.44523	0.00303899	13.838		0.799462	0.00354051	11.0632		0.656386	0.00365231	10.8038		0.180117	0.00365422	9.5096		1.71479	0.00366059	11.7596		1.4985	0.00364014	11.6359		0.674618	0.00364301	10.8363		0.526926	0.00365397	10.5832		0.894126	0.00365595	11.1109
	507.991	78.6374	0.895005		2.25384	0.00128042	14.1338		56.7864	0.00363301	15.2747		9.52426	0.00303227	13.8507		0.801034	0.00353952	11.0657		0.658363	0.00365229	10.8068		0.180771	0.00365419	9.51323		1.71903	0.00366058	11.762		1.50128	0.00364008	11.6378		0.675971	0.00364297	10.8383		0.528238	0.00365396	10.5857		0.895005	0.00365593	11.1119
	508.327	78.6257	0.895839		2.26182	0.00127987	14.1382		57.4937	0.0036329	15.2871		9.6005	0.00302578	13.863		0.802527	0.00353856	11.0681		0.660245	0.00365227	10.8097		0.181395	0.00365417	9.51669		1.72308	0.00366057	11.7644		1.50393	0.00364003	11.6396		0.67726	0.00364294	10.8402		0.52949	0.00365394	10.5881		0.895839	0.00365591	11.1128
	508.659	78.6139	0.896675		2.26987	0.00127933	14.1426		58.2171	0.0036328	15.2997		9.67817	0.00301917	13.8754		0.804026	0.00353759	11.0705		0.662139	0.00365225	10.8125		0.182023	0.00365414	9.52017		1.72717	0.00366056	11.7668		1.50661	0.00363997	11.6414		0.678557	0.0036429	10.8422		0.530752	0.00365392	10.5904		0.896675	0.0036559	11.1138
	508.997	78.6012	0.897581		2.27869	0.00127878	14.1473		59.0184	0.00363268	15.3134		9.76384	0.00301188	13.8891		0.805652	0.00353652	11.0731		0.664201	0.00365223	10.8157		0.182709	0.00365411	9.52394		1.73163	0.00366055	11.7693		1.50953	0.00363992	11.6434		0.679971	0.00364286	10.8443		0.532129	0.0036539	10.593		0.897581	0.00365588	11.1148
	509.335	78.5885	0.898481		2.28751	0.00127822	14.152		59.831	0.00363257	15.3272		9.85034	0.00300453	13.9028		0.807267	0.00353544	11.0757		0.666254	0.0036522	10.8188		0.183393	0.00365409	9.52769		1.7361	0.00366054	11.7719		1.51245	0.00363986	11.6454		0.681379	0.00364282	10.8464		0.533502	0.00365388	10.5956		0.898481	0.00365586	11.1158
	509.673	78.5754	0.899407		2.29667	0.00127767	14.1569		60.6871	0.00363244	15.3414		9.94105	0.00299682	13.9171		0.808933	0.00353431	11.0784		0.668378	0.00365218	10.822		0.184101	0.00365406	9.53156		1.74074	0.00366054	11.7746		1.51548	0.0036398	11.6474		0.682836	0.00364278	10.8485		0.534925	0.00365386	10.5983		0.899407	0.00365584	11.1168
	510.012	78.5621	0.900351		2.3061	0.00127712	14.1619		61.58	0.00363232	15.3561		10.0352	0.00298882	13.9319		0.810632	0.00353313	11.0812		0.67055	0.00365216	10.8252		0.184827	0.00365403	9.53551		1.7455	0.00366053	11.7773		1.51859	0.00363973	11.6495		0.684328	0.00364274	10.8507		0.536385	0.00365384	10.601		0.900351	0.00365582	11.1179
	510.358	78.549	0.901283		2.31549	0.00127656	14.1668		62.4821	0.0036322	15.3707		10.1299	0.00298079	13.9466		0.81231	0.00353195	11.0839		0.672703	0.00365214	10.8284		0.185548	0.003654	9.53942		1.75023	0.00366052	11.7801		1.52167	0.00363967	11.6515		0.685807	0.0036427	10.8529		0.537834	0.00365382	10.6038		0.901283	0.0036558	11.1189
	510.699	78.5369	0.902143		2.32425	0.001276	14.1714		63.3348	0.00363208	15.3843		10.219	0.00297323	13.9605		0.813863	0.00353084	11.0865		0.6747	0.00365212	10.8314		0.186217	0.00365397	9.54304		1.75464	0.00366051	11.7826		1.52455	0.00363961	11.6535		0.68718	0.00364266	10.8549		0.539181	0.00365381	10.6063		0.902143	0.00365578	11.1199
	511.04	78.5247	0.903006		2.33311	0.00127544	14.1761		64.2087	0.00363196	15.3981		10.31	0.00296552	13.9745		0.81542	0.0035297	11.089		0.676709	0.0036521	10.8344		0.186892	0.00365395	9.54667		1.7591	0.0036605	11.7851		1.52745	0.00363955	11.6554		0.688562	0.00364262	10.857		0.54054	0.00365379	10.6088		0.903006	0.00365577	11.1209
	511.38	78.513	0.90384		2.34174	0.00127489	14.1807		65.0717	0.00363185	15.4115		10.3994	0.00295795	13.9883		0.816927	0.00352859	11.0915		0.678658	0.00365208	10.8373		0.187548	0.00365392	9.55019		1.76344	0.00366049	11.7876		1.53028	0.00363949	11.6573		0.689903	0.00364259	10.8589		0.54186	0.00365377	10.6112		0.90384	0.00365575	11.1218
	511.723	78.5004	0.904731		2.35105	0.00127434	14.1855		66.0148	0.00363173	15.426		10.4966	0.00294972	14.0031		0.818538	0.00352738	11.0942		0.680749	0.00365205	10.8404		0.188252	0.00365389	9.55395		1.76811	0.00366048	11.7902		1.53331	0.00363943	11.6593		0.691343	0.00364255	10.861		0.54328	0.00365375	10.6139		0.904731	0.00365573	11.1228
	512.061	78.4892	0.905532		2.35949	0.00127379	14.19		66.8812	0.00363162	15.4391		10.5856	0.0029422	14.0167		0.819988	0.00352627	11.0966		0.682635	0.00365203	10.8431		0.188889	0.00365387	9.55734		1.77233	0.00366047	11.7926		1.53606	0.00363938	11.6611		0.692643	0.00364251	10.8629		0.544563	0.00365373	10.6162		0.905532	0.00365571	11.1237
	512.402	78.4768	0.906407		2.3688	0.00127323	14.1948		67.8499	0.00363149	15.4535		10.6846	0.00293384	14.0317		0.821574	0.00352504	11.0992		0.684704	0.00365201	10.8462		0.189589	0.00365384	9.56106		1.77699	0.00366046	11.7953		1.53909	0.00363931	11.6631		0.69407	0.00364247	10.865		0.545974	0.00365371	10.6188		0.906407	0.00365569	11.1247
	512.745	78.4649	0.90725		2.37785	0.00127268	14.1995		68.8046	0.00363137	15.4676		10.7817	0.00292565	14.0463		0.823103	0.00352384	11.1017		0.686705	0.00365199	10.8491		0.190267	0.00365381	9.56464		1.78152	0.00366045	11.7978		1.54203	0.00363925	11.6651		0.695452	0.00364243	10.867		0.547341	0.0036537	10.6213		0.90725	0.00365567	11.1256
	513.081	78.4518	0.908185		2.38798	0.00127213	14.2046		69.8885	0.00363124	15.4833		10.8915	0.0029164	14.0628		0.8248	0.00352247	11.1046		0.688933	0.00365197	10.8524		0.191022	0.00365378	9.56862		1.78657	0.00366044	11.8006		1.54531	0.00363919	11.6672		0.69699	0.00364239	10.8692		0.548867	0.00365368	10.6241		0.908185	0.00365565	11.1267
	513.42	78.4401	0.909013		2.39703	0.00127158	14.2092		70.8715	0.00363112	15.4973		10.9905	0.00290806	14.0776		0.826304	0.00352124	11.1071		0.690913	0.00365195	10.8552		0.191695	0.00365376	9.57215		1.79108	0.00366043	11.8032		1.54824	0.00363913	11.6691		0.698359	0.00364235	10.8712		0.550227	0.00365366	10.6266		0.909013	0.00365564	11.1276
	513.76	78.4273	0.909919		2.40705	0.00127104	14.2142		71.9744	0.00363099	15.5128		11.1011	0.00289877	14.094		0.827953	0.00351987	11.1099		0.69309	0.00365193	10.8584		0.192437	0.00365373	9.57603		1.79607	0.00366042	11.806		1.55147	0.00363906	11.6713		0.699865	0.0036423	10.8734		0.551725	0.00365364	10.6294		0.909919	0.00365562	11.1286
	514.097	78.4153	0.910771		2.41655	0.00127049	14.219		73.0358	0.00363086	15.5275		11.2071	0.00288987	14.1096		0.829503	0.00351856	11.1125		0.695144	0.00365191	10.8614		0.193138	0.0036537	9.57968		1.80079	0.00366041	11.8086		1.55452	0.003639	11.6733		0.701287	0.00364226	10.8755		0.553142	0.00365362	10.6319		0.910771	0.0036556	11.1295
	514.438	78.4034	0.911621		2.42612	0.00126994	14.2239		74.1215	0.00363074	15.5423		11.3149	0.00288084	14.1255		0.831053	0.00351723	11.1151		0.697203	0.00365189	10.8643		0.193842	0.00365367	9.58333		1.80555	0.0036604	11.8112		1.5576	0.00363894	11.6753		0.702714	0.00364222	10.8775		0.554567	0.0036536	10.6345		0.911621	0.00365558	11.1305
	514.785	78.3924	0.912401		2.43498	0.00126938	14.2284		75.1401	0.00363062	15.5561		11.4156	0.00287241	14.1402		0.832475	0.00351598	11.1175		0.699098	0.00365187	10.8671		0.194491	0.00365365	9.58669		1.80994	0.0036604	11.8137		1.56044	0.00363888	11.6771		0.704028	0.00364219	10.8794		0.55588	0.00365358	10.6369		0.912401	0.00365556	11.1313
	515.13	78.381	0.913206		2.44421	0.00126883	14.233		76.2154	0.0036305	15.5703		11.5215	0.00286356	14.1556		0.833944	0.00351467	11.12		0.701062	0.00365185	10.8699		0.195164	0.00365362	9.59016		1.81451	0.00366039	11.8162		1.5634	0.00363882	11.6791		0.705391	0.00364215	10.8814		0.557245	0.00365356	10.6394		0.913206	0.00365554	11.1322
	515.47	78.3699	0.914		2.45341	0.00126828	14.2377		77.3015	0.00363038	15.5846		11.6279	0.00285468	14.171		0.835396	0.00351336	11.1225		0.703007	0.00365183	10.8727		0.195832	0.0036536	9.59359		1.81906	0.00366038	11.8187		1.56634	0.00363876	11.681		0.706742	0.00364211	10.8833		0.558599	0.00365355	10.6418		0.914	0.00365552	11.1331
	515.811	78.3581	0.914838		2.4632	0.00126773	14.2425		78.4749	0.00363025	15.5997		11.7423	0.00284515	14.1875		0.836928	0.00351195	11.1252		0.705067	0.00365181	10.8756		0.196541	0.00365357	9.59722		1.82389	0.00366037	11.8214		1.56946	0.00363869	11.683		0.708174	0.00364207	10.8853		0.560038	0.00365353	10.6444		0.914838	0.0036555	11.134
	516.15	78.3462	0.915682		2.47316	0.00126719	14.2474		79.6865	0.00363012	15.6151		11.8599	0.00283538	14.2043		0.838474	0.0035105	11.1278		0.70715	0.00365179	10.8786		0.19726	0.00365354	9.60088		1.82881	0.00366036	11.8241		1.57263	0.00363863	11.685		0.709625	0.00364202	10.8874		0.561496	0.00365351	10.647		0.915682	0.00365549	11.135
	516.482	78.3352	0.916463		2.48246	0.00126665	14.252		80.8344	0.00363	15.6295		11.9707	0.00282618	14.2201		0.839904	0.00350913	11.1303		0.709085	0.00365177	10.8813		0.197928	0.00365351	9.60428		1.83339	0.00366035	11.8266		1.57558	0.00363857	11.687		0.710972	0.00364198	10.8893		0.562854	0.00365349	10.6494		0.916463	0.00365547	11.1358
	516.815	78.3235	0.917292		2.49243	0.00126612	14.2569		82.0824	0.00362986	15.6448		12.0907	0.00281625	14.2371		0.841424	0.00350766	11.133		0.711146	0.00365175	10.8842		0.198642	0.00365349	9.60789		1.8383	0.00366034	11.8292		1.57874	0.0036385	11.689		0.712409	0.00364194	10.8914		0.564304	0.00365347	10.652		0.917292	0.00365545	11.1367
	517.149	78.3119	0.918113		2.50241	0.00126558	14.2617		83.3506	0.00362973	15.6602		12.2119	0.00280623	14.2542		0.842931	0.00350616	11.1356		0.713197	0.00365173	10.8871		0.199353	0.00365346	9.61148		1.8432	0.00366033	11.8319		1.5819	0.00363844	11.691		0.713841	0.0036419	10.8934		0.565751	0.00365345	10.6546		0.918113	0.00365543	11.1376
	517.483	78.3004	0.91893		2.51244	0.00126505	14.2665		84.6443	0.0036296	15.6757		12.335	0.00279607	14.2715		0.844432	0.00350465	11.1382		0.715246	0.00365171	10.89		0.200065	0.00365343	9.61506		1.84812	0.00366032	11.8346		1.58507	0.00363837	11.6931		0.715272	0.00364186	10.8954		0.567201	0.00365343	10.6571		0.91893	0.00365541	11.1385
	517.814	78.2887	0.919762		2.52276	0.00126452	14.2715		85.995	0.00362946	15.6916		12.4629	0.00278555	14.2894		0.845962	0.00350308	11.1409		0.71734	0.00365169	10.8929		0.200794	0.0036534	9.61871		1.85318	0.00366031	11.8373		1.58832	0.00363831	11.6951		0.716736	0.00364182	10.8975		0.568686	0.00365341	10.6598		0.919762	0.00365539	11.1395
	518.15	78.2766	0.920623		2.53354	0.00126398	14.2766		87.4304	0.00362932	15.7083		12.5981	0.00277446	14.3081		0.847546	0.00350142	11.1438		0.719517	0.00365167	10.896		0.201553	0.00365337	9.6225		1.85846	0.0036603	11.8402		1.59171	0.00363824	11.6973		0.71826	0.00364177	10.8996		0.570234	0.00365339	10.6625		0.920623	0.00365537	11.1404
	518.49	78.2649	0.921453		2.54406	0.00126344	14.2816		88.8528	0.00362918	15.7245		12.7313	0.00276355	14.3265		0.849076	0.00349979	11.1465		0.721626	0.00365165	10.8989		0.20229	0.00365335	9.62617		1.8636	0.00366029	11.8429		1.59501	0.00363817	11.6994		0.719738	0.00364173	10.9017		0.571738	0.00365337	10.6651		0.921453	0.00365535	11.1413
	518.828	78.2534	0.922268		2.55449	0.0012629	14.2865		90.2856	0.00362905	15.7405		12.8648	0.00275266	14.3449		0.850579	0.00349816	11.1492		0.723704	0.00365163	10.9018		0.203017	0.00365332	9.62977		1.86869	0.00366028	11.8457		1.59828	0.0036381	11.7015		0.721196	0.00364168	10.9038		0.573225	0.00365335	10.6677		0.922268	0.00365533	11.1422
	519.169	78.2422	0.923063		2.56477	0.00126236	14.2914		91.7185	0.00362891	15.7564		12.9976	0.00274184	14.363		0.852045	0.00349653	11.1519		0.725737	0.00365161	10.9046		0.203731	0.00365329	9.6333		1.87369	0.00366027	11.8483		1.60149	0.00363803	11.7036		0.722624	0.00364164	10.9058		0.574684	0.00365333	10.6703		0.923063	0.00365531	11.1431
	519.51	78.231	0.923854		2.5751	0.00126181	14.2963		93.1829	0.00362877	15.7723		13.1327	0.00273088	14.3814		0.853506	0.00349488	11.1545		0.72777	0.00365159	10.9074		0.204446	0.00365326	9.63681		1.87872	0.00366026	11.851		1.60471	0.00363797	11.7056		0.724054	0.0036416	10.9078		0.576147	0.00365331	10.6728		0.923854	0.00365529	11.144
	519.843	78.2203	0.924619		2.5852	0.00126128	14.3011		94.6359	0.00362864	15.7878		13.266	0.00272008	14.3994		0.854921	0.00349325	11.1571		0.729744	0.00365157	10.9101		0.205141	0.00365324	9.64022		1.88363	0.00366025	11.8536		1.60786	0.0036379	11.7076		0.725444	0.00364156	10.9097		0.577571	0.0036533	10.6753		0.924619	0.00365527	11.1448
	520.178	78.209	0.925418		2.59585	0.00126075	14.306		96.1919	0.0036285	15.8042		13.408	0.00270862	14.4185		0.856398	0.00349152	11.1598		0.731813	0.00365155	10.913		0.205871	0.00365321	9.64379		1.8888	0.00366024	11.8564		1.61116	0.00363783	11.7097		0.726902	0.00364151	10.9117		0.579068	0.00365328	10.6779		0.925418	0.00365525	11.1457
	520.514	78.1977	0.926218		2.60664	0.00126022	14.311		97.7944	0.00362836	15.8208		13.5535	0.00269691	14.4379		0.85788	0.00348975	11.1626		0.733895	0.00365153	10.9158		0.206608	0.00365318	9.64738		1.89403	0.00366023	11.8592		1.61451	0.00363777	11.7118		0.728372	0.00364147	10.9138		0.580579	0.00365326	10.6805		0.926218	0.00365523	11.1465
	520.854	78.1863	0.927029		2.6177	0.00125968	14.3161		99.4626	0.00362821	15.8378		13.7041	0.00268483	14.458		0.859383	0.00348792	11.1654		0.736014	0.00365151	10.9187		0.207358	0.00365315	9.65102		1.89938	0.00366022	11.862		1.61793	0.00363769	11.714		0.729869	0.00364142	10.9159		0.582122	0.00365324	10.6832		0.927029	0.00365521	11.1474
	521.188	78.1763	0.927738		2.62746	0.00125915	14.3207		100.96	0.00362809	15.8528		13.8386	0.00267409	14.4758		0.860698	0.00348628	11.1678		0.737873	0.00365149	10.9213		0.208019	0.00365313	9.65421		1.9041	0.00366021	11.8645		1.62094	0.00363763	11.7159		0.731184	0.00364138	10.9177		0.58348	0.00365322	10.6855		0.927738	0.00365519	11.1482
	521.529	78.1645	0.928578		2.63915	0.00125861	14.326		102.781	0.00362793	15.8708		14.0013	0.00266112	14.4972		0.862258	0.0034843	11.1708		0.740085	0.00365147	10.9243		0.208806	0.0036531	9.65801		1.90975	0.0036602	11.8674		1.62455	0.00363756	11.7181		0.732752	0.00364134	10.9199		0.5851	0.0036532	10.6883		0.928578	0.00365517	11.1491
	521.859	78.1537	0.929347		2.64997	0.00125809	14.3309		104.495	0.00362779	15.8874		14.1536	0.00264904	14.5171		0.863685	0.00348246	11.1735		0.742117	0.00365145	10.927		0.20953	0.00365307	9.66149		1.91496	0.00366019	11.8702		1.62787	0.00363749	11.7202		0.734193	0.00364129	10.9219		0.586593	0.00365318	10.6909		0.929347	0.00365515	11.15
	522.196	78.1427	0.930126		2.66107	0.00125755	14.3359		106.283	0.00362764	15.9044		14.3115	0.00263655	14.5376		0.865135	0.00348054	11.1763		0.744188	0.00365143	10.9298		0.21027	0.00365305	9.66503		1.92031	0.00366018	11.873		1.63128	0.00363742	11.7223		0.735664	0.00364125	10.9239		0.58812	0.00365316	10.6935		0.930126	0.00365513	11.1508
	522.531	78.132	0.930881		2.67193	0.00125702	14.3408		108.061	0.0036275	15.9211		14.4678	0.00262425	14.5578		0.86654	0.00347865	11.179		0.746201	0.00365141	10.9325		0.210991	0.00365302	9.66846		1.92553	0.00366017	11.8757		1.6346	0.00363735	11.7244		0.737095	0.0036412	10.9258		0.589608	0.00365314	10.696		0.930881	0.00365511	11.1516
	522.868	78.1205	0.931699		2.68384	0.00125649	14.3461		110.045	0.00362734	15.9394		14.6412	0.00261066	14.5801		0.868064	0.00347655	11.1819		0.748392	0.00365139	10.9355		0.211777	0.00365299	9.6722		1.93124	0.00366016	11.8787		1.63824	0.00363727	11.7267		0.738656	0.00364115	10.928		0.591234	0.00365312	10.6988		0.931699	0.00365509	11.1525
	523.203	78.11	0.932446		2.69483	0.00125596	14.351		111.907	0.0036272	15.9563		14.8029	0.00259803	14.6008		0.869455	0.0034746	11.1847		0.750399	0.00365137	10.9382		0.212499	0.00365296	9.67562		1.93651	0.00366015	11.8814		1.64159	0.0036372	11.7287		0.740088	0.00364111	10.9299		0.592729	0.0036531	10.7013		0.932446	0.00365507	11.1533
	523.549	78.0994	0.933197		2.706	0.00125542	14.356		113.833	0.00362705	15.9734		14.9693	0.0025851	14.622		0.870856	0.00347259	11.1874		0.752426	0.00365136	10.9409		0.21323	0.00365294	9.67906		1.94186	0.00366014	11.8842		1.64499	0.00363713	11.7309		0.741536	0.00364106	10.9319		0.594243	0.00365308	10.7039		0.933197	0.00365505	11.1542
	523.889	78.0885	0.933975		2.71773	0.00125488	14.3612		115.888	0.0036269	15.9914		15.1458	0.00257143	14.6443		0.87231	0.00347046	11.1903		0.754538	0.00365134	10.9437		0.213993	0.00365291	9.68265		1.94747	0.00366013	11.887		1.64855	0.00363706	11.7331		0.743047	0.00364102	10.934		0.595825	0.00365306	10.7066		0.933975	0.00365503	11.155
	524.225	78.0778	0.934734		2.72929	0.00125435	14.3663		117.95	0.00362675	16.0091		15.322	0.00255787	14.6664		0.873728	0.00346834	11.1932		0.756605	0.00365132	10.9464		0.214741	0.00365288	9.68616		1.95299	0.00366012	11.8899		1.65206	0.00363699	11.7352		0.744528	0.00364097	10.936		0.59738	0.00365304	10.7092		0.934734	0.00365501	11.1558
	524.564	78.0669	0.935508		2.74121	0.00125382	14.3715		120.115	0.00362659	16.0274		15.5057	0.00254379	14.6894		0.875175	0.00346614	11.1961		0.758721	0.0036513	10.9492		0.215509	0.00365285	9.68974		1.95867	0.00366011	11.8928		1.65566	0.00363691	11.7374		0.746047	0.00364092	10.9381		0.598977	0.00365302	10.7119		0.935508	0.00365498	11.1567
	524.904	78.0565	0.936245		2.75271	0.00125328	14.3766		122.239	0.00362644	16.045		15.685	0.00253012	14.7117		0.876554	0.00346398	11.1989		0.760746	0.00365128	10.9519		0.216245	0.00365282	9.69317		1.96414	0.0036601	11.8956		1.65913	0.00363684	11.7396		0.747502	0.00364088	10.94		0.600511	0.003653	10.7144		0.936245	0.00365496	11.1575
	525.238	78.0453	0.937035		2.76518	0.00125276	14.3819		124.585	0.00362627	16.0641		15.8818	0.00251519	14.736		0.878035	0.00346162	11.202		0.762926	0.00365126	10.9548		0.21704	0.0036528	9.69685		1.97007	0.00366009	11.8986		1.66288	0.00363676	11.7419		0.749072	0.00364083	10.9422		0.602168	0.00365298	10.7172		0.937035	0.00365494	11.1583
	525.573	78.035	0.937769		2.7769	0.00125223	14.387		126.831	0.00362612	16.082		16.0692	0.00250106	14.759		0.879411	0.00345938	11.2048		0.76496	0.00365124	10.9574		0.217783	0.00365277	9.70028		1.97564	0.00366008	11.9014		1.6664	0.00363669	11.744		0.750539	0.00364078	10.9442		0.60372	0.00365296	10.7198		0.937769	0.00365492	11.1591
	525.914	78.0243	0.938531		2.78922	0.0012517	14.3923		129.234	0.00362596	16.1009		16.2684	0.00248611	14.7833		0.880841	0.003457	11.2078		0.767081	0.00365122	10.9602		0.218559	0.00365274	9.70386		1.98148	0.00366007	11.9044		1.6701	0.00363661	11.7463		0.752071	0.00364073	10.9462		0.605344	0.00365294	10.7225		0.938531	0.0036549	11.1599
	526.251	78.0138	0.939276		2.80141	0.00125117	14.3975		131.655	0.0036258	16.1195		16.4678	0.00247124	14.8075		0.882238	0.00345462	11.2108		0.769161	0.0036512	10.9629		0.219323	0.00365271	9.70736		1.98724	0.00366006	11.9073		1.67374	0.00363653	11.7485		0.753577	0.00364068	10.9482		0.606944	0.00365292	10.7251		0.939276	0.00365488	11.1607
	526.593	78.0031	0.940031		2.81393	0.00125064	14.4028		134.19	0.00362563	16.1387		16.6754	0.00245586	14.8325		0.883659	0.00345214	11.2138		0.771284	0.00365119	10.9657		0.220104	0.00365268	9.71093		1.99316	0.00366005	11.9103		1.67748	0.00363645	11.7508		0.755115	0.00364063	10.9503		0.608581	0.0036529	10.7278		0.940031	0.00365486	11.1616
	526.932	77.9929	0.940755		2.82607	0.00125011	14.4079		136.692	0.00362547	16.1573		16.8791	0.00244086	14.8569		0.88502	0.00344971	11.2168		0.773324	0.00365117	10.9684		0.220856	0.00365266	9.71436		1.99889	0.00366004	11.9132		1.68109	0.00363638	11.753		0.756597	0.00364059	10.9523		0.610162	0.00365288	10.7304		0.940755	0.00365484	11.1623
	527.276	77.9825	0.941498		2.8387	0.00124957	14.4133		139.344	0.00362531	16.1766		17.0935	0.00242516	14.8824		0.886419	0.00344716	11.2198		0.77543	0.00365115	10.9711		0.221635	0.00365263	9.71789		2.00484	0.00366003	11.9161		1.68484	0.0036363	11.7553		0.758129	0.00364054	10.9543		0.6118	0.00365286	10.7331		0.941498	0.00365481	11.1631
	527.615	77.9717	0.942266		2.8519	0.00124904	14.4187		142.171	0.00362513	16.1968		17.3207	0.00240865	14.9093		0.887865	0.00344447	11.223		0.777613	0.00365113	10.9739		0.222444	0.0036526	9.72155		2.01105	0.00366002	11.9192		1.68876	0.00363622	11.7576		0.75972	0.00364048	10.9565		0.613504	0.00365284	10.7359		0.942266	0.00365479	11.164
	527.957	77.9607	0.943042		2.86545	0.00124851	14.4243		145.13	0.00362496	16.2175		17.5569	0.0023916	14.937		0.889329	0.00344167	11.2263		0.779833	0.00365111	10.9768		0.223269	0.00365257	9.72527		2.01741	0.00366001	11.9224		1.69276	0.00363613	11.76		0.761342	0.00364043	10.9586		0.615245	0.00365282	10.7388		0.943042	0.00365477	11.1648
	528.296	77.9498	0.943816		2.87912	0.00124798	14.4299		148.179	0.00362478	16.2383		17.7986	0.00237429	14.9652		0.890788	0.00343881	11.2296		0.782055	0.00365109	10.9796		0.224096	0.00365254	9.72899		2.02383	0.00366	11.9256		1.6968	0.00363605	11.7625		0.762968	0.00364038	10.9608		0.616995	0.00365279	10.7416		0.943816	0.00365474	11.1656
	528.636	77.9394	0.944553		2.89233	0.00124745	14.4354		151.183	0.0036246	16.2585		18.0352	0.00235747	14.9927		0.89218	0.00343601	11.2328		0.784182	0.00365107	10.9824		0.224891	0.00365251	9.73254		2.03001	0.00365999	11.9286		1.70068	0.00363597	11.7648		0.764528	0.00364033	10.9629		0.618677	0.00365277	10.7444		0.944553	0.00365472	11.1664
	528.973	77.9292	0.945279		2.9055	0.00124692	14.4408		154.241	0.00362443	16.2786		18.2744	0.0023406	15.0202		0.893552	0.00343319	11.236		0.786286	0.00365105	10.985		0.225679	0.00365248	9.73605		2.03617	0.00365998	11.9317		1.70455	0.00363589	11.7671		0.766074	0.00364027	10.9649		0.620348	0.00365275	10.7471		0.945279	0.0036547	11.1672
	529.308	77.919	0.946003		2.91883	0.0012464	14.4462		157.397	0.00362425	16.299		18.5196	0.00232344	15.0482		0.894922	0.0034303	11.2392		0.788396	0.00365104	10.9877		0.226471	0.00365246	9.73957		2.04239	0.00365997	11.9347		1.70846	0.0036358	11.7694		0.767628	0.00364022	10.967		0.622031	0.00365273	10.7498		0.946003	0.00365468	11.168
	529.645	77.9086	0.946746		2.93267	0.00124588	14.4517		160.741	0.00362407	16.3201		18.7778	0.00230552	15.0776		0.896327	0.00342727	11.2425		0.790568	0.00365102	10.9905		0.227288	0.00365243	9.74319		2.04885	0.00365996	11.9379		1.71251	0.00363572	11.7719		0.769231	0.00364017	10.9691		0.623771	0.00365271	10.7526		0.946746	0.00365465	11.1688
	529.981	77.899	0.947422		2.94547	0.00124536	14.4569		163.893	0.0036239	16.3396		19.0195	0.00228889	15.1048		0.897609	0.00342443	11.2456		0.792557	0.003651	10.993		0.228039	0.0036524	9.7465		2.0548	0.00365995	11.9408		1.71624	0.00363564	11.7741		0.770702	0.00364012	10.971		0.625372	0.00365269	10.7552		0.947422	0.00365463	11.1695
	530.315	77.8886	0.94816		2.95958	0.00124484	14.4625		167.444	0.00362372	16.3612		19.29	0.00227043	15.1352		0.899007	0.00342126	11.249		0.794733	0.00365098	10.9958		0.228862	0.00365237	9.75012		2.06136	0.00365994	11.944		1.72034	0.00363555	11.7765		0.772315	0.00364007	10.9731		0.627131	0.00365267	10.758		0.94816	0.00365461	11.1703
	530.653	77.8783	0.948891		2.9738	0.00124432	14.4682		171.097	0.00362353	16.3828		19.5662	0.00225176	15.1659		0.900395	0.00341803	11.2525		0.796905	0.00365096	10.9985		0.229686	0.00365234	9.75373		2.06796	0.00365992	11.9472		1.72447	0.00363547	11.779		0.773928	0.00364001	10.9753		0.628894	0.00365265	10.7608		0.948891	0.00365458	11.1711
	530.989	77.8681	0.94962		2.98817	0.0012438	14.4738		174.867	0.00362334	16.4047		19.8493	0.00223281	15.1972		0.901779	0.00341473	11.2559		0.799077	0.00365094	11.0012		0.230513	0.00365231	9.75734		2.07461	0.00365991	11.9504		1.72863	0.00363538	11.7814		0.775546	0.00363996	10.9774		0.630667	0.00365263	10.7636		0.94962	0.00365456	11.1719
	531.328	77.858	0.950335		3.00245	0.00124327	14.4794		178.696	0.00362316	16.4265		20.1347	0.00221388	15.2285		0.903136	0.0034114	11.2594		0.801217	0.00365093	11.0039		0.231329	0.00365228	9.76089		2.08121	0.0036599	11.9536		1.73276	0.00363529	11.7838		0.777143	0.0036399	10.9795		0.63242	0.00365261	10.7664		0.950335	0.00365454	11.1726
	531.665	77.8474	0.951087		3.01772	0.00124275	14.4854		182.883	0.00362296	16.4498		20.4446	0.00219354	15.2622		0.904567	0.0034078	11.2631		0.803483	0.00365091	11.0068		0.232196	0.00365225	9.76465		2.08827	0.00365989	11.957		1.73716	0.0036352	11.7864		0.778838	0.00363984	10.9817		0.634287	0.00365258	10.7694		0.951087	0.00365451	11.1734
	532.004	77.8368	0.951837		3.03316	0.00124223	14.4913		187.216	0.00362275	16.4733		20.7628	0.00217289	15.2966		0.905993	0.00340411	11.2668		0.80575	0.00365089	11.0096		0.233066	0.00365222	9.7684		2.09538	0.00365988	11.9604		1.7416	0.0036351	11.789		0.780539	0.00363978	10.9839		0.636165	0.00365256	10.7724		0.951837	0.00365449	11.1742
	532.335	77.8262	0.952592		3.04896	0.00124172	14.4973		191.753	0.00362255	16.4974		21.0934	0.00215168	15.332		0.907431	0.00340028	11.2707		0.808046	0.00365087	11.0124		0.233949	0.00365219	9.7722		2.10265	0.00365987	11.9639		1.74613	0.00363501	11.7917		0.782266	0.00363972	10.9861		0.638075	0.00365254	10.7754		0.952592	0.00365446	11.175
	532.672	77.8162	0.953302		3.06405	0.0012412	14.5031		196.189	0.00362235	16.5203		21.4141	0.00213134	15.3661		0.908784	0.00339658	11.2743		0.810216	0.00365085	11.0151		0.234787	0.00365216	9.7758		2.10959	0.00365986	11.9672		1.75044	0.00363492	11.7942		0.783902	0.00363967	10.9883		0.639892	0.00365252	10.7782		0.953302	0.00365444	11.1758
	533.005	77.806	0.954024		3.07964	0.00124069	14.509		200.88	0.00362214	16.5441		21.7507	0.00211024	15.4016		0.910163	0.0033927	11.2781		0.812436	0.00365083	11.0179		0.235647	0.00365214	9.77947		2.11674	0.00365984	11.9705		1.75489	0.00363482	11.7968		0.785581	0.00363961	10.9904		0.641759	0.00365249	10.7811		0.954024	0.00365441	11.1766
	533.342	77.7951	0.954798		3.09661	0.00124017	14.5153		206.11	0.00362192	16.5699		22.1229	0.0020872	15.4405		0.911639	0.00338842	11.2823		0.814825	0.00365081	11.0208		0.236575	0.0036521	9.78341		2.12451	0.00365983	11.9742		1.75972	0.00363472	11.7996		0.787392	0.00363954	10.9928		0.643779	0.00365247	10.7843		0.954798	0.00365439	11.1774
	533.678	77.7854	0.955487		3.11198	0.00123965	14.5211		210.962	0.00362172	16.5933		22.4655	0.00206628	15.476		0.912956	0.00338449	11.286		0.816964	0.00365079	11.0235		0.237408	0.00365207	9.78695		2.13153	0.00365982	11.9775		1.76408	0.00363463	11.8021		0.789019	0.00363949	10.9949		0.645599	0.00365245	10.7871		0.955487	0.00365436	11.1781
	534.016	77.7756	0.956184		3.12775	0.00123913	14.527		216.061	0.00362151	16.6173		22.8226	0.00204473	15.5127		0.914287	0.0033804	11.2899		0.819138	0.00365078	11.0261		0.238258	0.00365205	9.79053		2.13872	0.00365981	11.9809		1.76855	0.00363453	11.8047		0.790677	0.00363943	10.997		0.647457	0.00365243	10.79		0.956184	0.00365434	11.1789
	534.35	77.7657	0.956888		3.14395	0.00123862	14.533		221.423	0.0036213	16.6419		23.1952	0.00202256	15.5507		0.915634	0.00337615	11.2939		0.821345	0.00365076	11.0288		0.239123	0.00365202	9.79418		2.1461	0.0036598	11.9843		1.77312	0.00363443	11.8073		0.792365	0.00363937	10.9992		0.649355	0.0036524	10.793		0.956888	0.00365431	11.1796
	534.687	77.7558	0.957589		3.16036	0.0012381	14.539		226.991	0.00362108	16.6669		23.579	0.00200003	15.5895		0.916978	0.00337178	11.298		0.823557	0.00365074	11.0315		0.239993	0.00365199	9.79782		2.15356	0.00365979	11.9878		1.77774	0.00363433	11.81		0.794062	0.0036393	11.0013		0.651268	0.00365238	10.7959		0.957589	0.00365429	11.1804
	535.017	77.7463	0.958266		3.17645	0.0012376	14.5449		232.584	0.00362087	16.6913		23.9614	0.00197791	15.6279		0.918274	0.00336744	11.3019		0.825701	0.00365072	11.0341		0.240839	0.00365196	9.80136		2.16086	0.00365978	11.9912		1.78226	0.00363424	11.8126		0.795712	0.00363925	11.0034		0.653133	0.00365236	10.7988		0.958266	0.00365426	11.1811
	535.351	77.736	0.958991		3.19396	0.00123709	14.5513		238.83	0.00362064	16.718		24.3848	0.00195377	15.6699		0.919664	0.00336265	11.3063		0.82801	0.00365071	11.0369		0.241753	0.00365193	9.80516		2.1688	0.00365976	11.9949		1.78717	0.00363413	11.8154		0.797493	0.00363918	11.0057		0.655153	0.00365233	10.8019		0.958991	0.00365423	11.1819
	535.688	77.7261	0.959697		3.21133	0.00123657	14.5575		245.185	0.00362042	16.7443		24.812	0.00192981	15.712		0.921018	0.00335782	11.3106		0.83027	0.00365069	11.0397		0.242651	0.0036519	9.80889		2.17666	0.00365975	11.9985		1.79202	0.00363403	11.8182		0.799244	0.00363912	11.0079		0.657143	0.00365231	10.8049		0.959697	0.00365421	11.1826
	536.028	77.7157	0.960436		3.22984	0.00123605	14.5641		252.145	0.00362017	16.7725		25.2756	0.00190424	15.7572		0.922437	0.0033526	11.3153		0.832651	0.00365067	11.0425		0.2436	0.00365187	9.81281		2.18501	0.00365974	12.0023		1.79717	0.00363392	11.8211		0.801093	0.00363905	11.0103		0.659252	0.00365229	10.8082		0.960436	0.00365418	11.1834
	536.365	77.706	0.961126		3.24744	0.00123554	14.5704		258.945	0.00361994	16.7992		25.7244	0.00187989	15.8005		0.923764	0.00334757	11.3197		0.834887	0.00365065	11.0452		0.244495	0.00365184	9.81649		2.19294	0.00365973	12.006		1.80207	0.00363381	11.8239		0.802836	0.00363898	11.0125		0.661246	0.00365226	10.8112		0.961126	0.00365415	11.1841
	536.701	77.6969	0.961772		3.26419	0.00123502	14.5763		265.583	0.00361972	16.8246		26.1589	0.00185672	15.8421		0.925006	0.00334271	11.324		0.836989	0.00365063	11.0478		0.245338	0.00365181	9.81995		2.20048	0.00365971	12.0094		1.80671	0.00363371	11.8265		0.80448	0.00363892	11.0146		0.663132	0.00365224	10.814		0.961772	0.00365413	11.1848
	537.041	77.6874	0.962445		3.28194	0.00123451	14.5826		272.805	0.00361949	16.8516		26.6274	0.00183216	15.8865		0.9263	0.00333748	11.3285		0.839191	0.00365062	11.0504		0.246225	0.00365178	9.82357		2.20845	0.0036597	12.013		1.81161	0.00363361	11.8293		0.806208	0.00363886	11.0168		0.665119	0.00365222	10.8171		0.962445	0.0036541	11.1855
	537.374	77.6771	0.963176		3.3016	0.001234	14.5894		281.026	0.00361923	16.8814		27.1559	0.00180497	15.936		0.927707	0.0033316	11.3336		0.841596	0.0036506	11.0533		0.247198	0.00365175	9.82753		2.21726	0.00365969	12.017		1.81703	0.00363349	11.8323		0.808103	0.00363878	11.0191		0.667306	0.00365219	10.8203		0.963176	0.00365407	11.1863
	537.704	77.6677	0.96384		3.3198	0.0012335	14.5957		288.862	0.003619	16.9091		27.6549	0.0017798	15.9823		0.928988	0.00332607	11.3383		0.843796	0.00365058	11.0559		0.24809	0.00365172	9.83115		2.2254	0.00365968	12.0207		1.82203	0.00363339	11.8351		0.809842	0.00363872	11.0213		0.669319	0.00365217	10.8234		0.96384	0.00365404	11.187
	538.036	77.6581	0.964527		3.33899	0.00123299	14.6023		297.355	0.00361874	16.9382		28.1906	0.00175329	16.0315		0.930313	0.00332016	11.3433		0.846084	0.00365056	11.0586		0.249022	0.00365169	9.83492		2.23397	0.00365967	12.0245		1.82729	0.00363327	11.8381		0.811658	0.00363865	11.0236		0.671427	0.00365215	10.8265		0.964527	0.00365402	11.1877
	538.376	77.6473	0.965292		3.3608	0.00123247	14.6096		307.31	0.00361846	16.9713		28.8122	0.00172322	16.0879		0.931789	0.00331332	11.349		0.848647	0.00365054	11.0616		0.25007	0.00365165	9.83914		2.24368	0.00365965	12.0289		1.83325	0.00363314	11.8414		0.8137	0.00363857	11.0262		0.673807	0.00365212	10.8301		0.965292	0.00365399	11.1885
	538.71	77.6371	0.966015		3.38184	0.00123197	14.6167		317.227	0.00361818	17.0032		29.4247	0.00169426	16.1428		0.933185	0.00330661	11.3545		0.851083	0.00365053	11.0645		0.25107	0.00365162	9.84315		2.25304	0.00365964	12.0331		1.83898	0.00363302	11.8446		0.81565	0.00363849	11.0286		0.676086	0.00365209	10.8335		0.966015	0.00365395	11.1893
	539.047	77.6279	0.966671		3.40133	0.00123146	14.6233		326.698	0.00361793	17.0327		30.0039	0.00166751	16.1942		0.934453	0.00330029	11.3597		0.853308	0.00365051	11.0671		0.251987	0.00365159	9.84681		2.26169	0.00365963	12.0369		1.84427	0.00363291	11.8475		0.817438	0.00363842	11.0308		0.678184	0.00365207	10.8366		0.966671	0.00365393	11.19
	539.386	77.6183	0.967352		3.42197	0.00123094	14.6302		337.036	0.00361766	17.064		30.6298	0.00163925	16.249		0.93577	0.00329348	11.3652		0.855632	0.00365049	11.0699		0.252949	0.00365156	9.85063		2.27083	0.00365961	12.0409		1.84986	0.00363279	11.8506		0.819312	0.00363835	11.0332		0.680391	0.00365204	10.8398		0.967352	0.0036539	11.1907
	539.724	77.6082	0.968063		3.444	0.00123043	14.6374		348.423	0.00361737	17.0974		31.3118	0.00160921	16.308		0.937146	0.0032861	11.3712		0.858073	0.00365047	11.0727		0.253964	0.00365153	9.85466		2.28056	0.0036596	12.0452		1.8558	0.00363266	11.8539		0.821291	0.00363827	11.0356		0.682729	0.00365202	10.8433		0.968063	0.00365387	11.1915
	540.064	77.5995	0.968687		3.46372	0.00122992	14.644		358.946	0.00361711	17.1273		31.9356	0.00158241	16.3613		0.938354	0.00327938	11.3766		0.860227	0.00365046	11.0752		0.254863	0.0036515	9.85821		2.28926	0.00365959	12.049		1.86111	0.00363254	11.8568		0.823045	0.0036382	11.0378		0.684808	0.00365199	10.8463		0.968687	0.00365384	11.1921
	540.407	77.5903	0.969338		3.48472	0.0012294	14.6509		370.499	0.00361684	17.1592		32.6135	0.001554	16.4186		0.939616	0.00327211	11.3824		0.862489	0.00365044	11.0779		0.25581	0.00365147	9.86193		2.29851	0.00365957	12.0531		1.86674	0.00363242	11.8599		0.824894	0.00363813	11.0401		0.687007	0.00365197	10.8496		0.969338	0.00365381	11.1928
	540.747	77.5809	0.970006		3.50677	0.00122888	14.658		383.022	0.00361655	17.1926		33.3404	0.00152434	16.4792		0.940912	0.00326434	11.3885		0.864825	0.00365042	11.0806		0.256794	0.00365144	9.86579		2.30819	0.00365956	12.0573		1.87264	0.00363229	11.8631		0.826813	0.00363805	11.0424		0.689299	0.00365194	10.8529		0.970006	0.00365378	11.1935
	541.096	77.5709	0.970711		3.53055	0.00122836	14.6656		397.005	0.00361624	17.2286		34.1428	0.00149253	16.5451		0.94228	0.00325581	11.3952		0.867306	0.0036504	11.0835		0.257842	0.0036514	9.86988		2.31861	0.00365955	12.0618		1.87898	0.00363216	11.8666		0.82886	0.00363796	11.045		0.691752	0.00365192	10.8565		0.970711	0.00365375	11.1943
	541.443	77.561	0.971419		3.55502	0.00122783	14.6734		411.923	0.00361592	17.2657		34.9886	0.00146002	16.6136		0.943655	0.00324687	11.4021		0.869814	0.00365039	11.0864		0.258908	0.00365137	9.87402		2.32931	0.00365953	12.0664		1.88548	0.00363201	11.8701		0.830942	0.00363788	11.0475		0.694256	0.00365189	10.8601		0.971419	0.00365371	11.195
	541.783	77.5513	0.972106		3.57936	0.00122732	14.681		427.314	0.0036156	17.3025		35.8506	0.00142793	16.6824		0.944991	0.00323781	11.4091		0.872265	0.00365037	11.0892		0.259954	0.00365134	9.87807		2.33993	0.00365952	12.071		1.89192	0.00363187	11.8736		0.832986	0.00363779	11.05		0.696726	0.00365186	10.8637		0.972106	0.00365368	11.1958
	542.117	77.5421	0.972756		3.60293	0.00122682	14.6884		442.765	0.00361529	17.3382		36.7057	0.00139711	16.7496		0.946255	0.00322887	11.416		0.874599	0.00365035	11.0919		0.260955	0.00365131	9.88193		2.3502	0.00365951	12.0754		1.89814	0.00363174	11.877		0.834943	0.00363771	11.0524		0.6991	0.00365183	10.8671		0.972756	0.00365365	11.1964
	542.455	77.5326	0.973435		3.62817	0.00122631	14.6962		459.923	0.00361496	17.3764		37.6438	0.0013644	16.8222		0.947576	0.00321912	11.4234		0.877054	0.00365033	11.0947		0.262013	0.00365127	9.886		2.36116	0.00365949	12.08		1.90477	0.00363159	11.8805		0.837013	0.00363762	11.0549		0.701621	0.00365181	10.8707		0.973435	0.00365361	11.1972
	542.788	77.5233	0.974091		3.65317	0.00122581	14.7039		477.578	0.00361463	17.4143		38.597	0.00133231	16.8949		0.948854	0.00320927	11.4309		0.879442	0.00365032	11.0974		0.263047	0.00365124	9.88996		2.37199	0.00365948	12.0846		1.91133	0.00363145	11.884		0.839038	0.00363754	11.0574		0.704097	0.00365178	10.8742		0.974091	0.00365358	11.1978
	543.119	77.5149	0.974691		3.6766	0.00122531	14.7111		494.73	0.00361433	17.4497		39.5118	0.00130254	16.9635		0.950023	0.00319988	11.438		0.88164	0.0036503	11.0999		0.264004	0.00365121	9.8936		2.38212	0.00365946	12.0889		1.91745	0.00363132	11.8873		0.840912	0.00363746	11.0597		0.706399	0.00365176	10.8775		0.974691	0.00365355	11.1985
	543.456	77.5053	0.975373		3.70392	0.00122481	14.7193		515.507	0.00361397	17.491		40.6061	0.00126822	17.0442		0.951353	0.00318871	11.4464		0.884157	0.00365028	11.1028		0.265105	0.00365118	9.89778		2.39391	0.00365945	12.0938		1.92456	0.00363116	11.8911		0.843071	0.00363736	11.0623		0.70906	0.00365173	10.8813		0.975373	0.00365351	11.1992
	543.795	77.4947	0.976126		3.73496	0.0012243	14.7285		540.174	0.00361357	17.538		41.8863	0.00122975	17.1368		0.952822	0.00317575	11.4561		0.886957	0.00365026	11.106		0.266337	0.00365114	9.90244		2.40727	0.00365943	12.0994		1.9326	0.00363099	11.8954		0.845487	0.00363726	11.0652		0.712055	0.00365169	10.8855		0.976126	0.00365347	11.2
	544.133	77.4849	0.976817		3.76435	0.00122379	14.7372		564.608	0.00361318	17.5825		43.1355	0.00119388	17.2254		0.954172	0.0031632	11.4654		0.889549	0.00365025	11.1089		0.267485	0.00365111	9.90676		2.41988	0.00365942	12.1046		1.94019	0.00363082	11.8994		0.847741	0.00363715	11.0679		0.714862	0.00365166	10.8895		0.976817	0.00365344	11.2007
	544.471	77.4756	0.97748		3.79333	0.00122328	14.7457		589.785	0.0036128	17.6263		44.404	0.00115904	17.3137		0.955466	0.00315056	11.4748		0.892052	0.00365023	11.1117		0.268599	0.00365107	9.91093		2.43228	0.0036594	12.1097		1.94765	0.00363066	11.9033		0.849932	0.00363706	11.0706		0.717604	0.00365164	10.8933		0.97748	0.0036534	11.2014
	544.811	77.4657	0.978183		3.82508	0.00122278	14.7548		618.653	0.00361239	17.6743		45.8366	0.00112151	17.4112		0.956843	0.0031364	11.4852		0.894733	0.00365021	11.1147		0.2698	0.00365104	9.91541		2.44584	0.00365939	12.1153		1.95578	0.00363048	11.9076		0.852296	0.00363695	11.0734		0.720577	0.0036516	10.8975		0.978183	0.00365336	11.2022
	545.152	77.4562	0.978858		3.8565	0.00122227	14.7639		648.602	0.00361198	17.7218		47.2995	0.00108507	17.5087		0.958163	0.00312208	11.4958		0.897325	0.00365019	11.1176		0.270969	0.003651	9.91976		2.45921	0.00365937	12.1208		1.9638	0.0036303	11.9118		0.854598	0.00363684	11.0762		0.723488	0.00365157	10.9015		0.978858	0.00365332	11.2029
	545.49	77.4474	0.979481		3.8864	0.00122176	14.7724		678.445	0.00361159	17.767		48.7351	0.00105103	17.6024		0.959383	0.00310815	11.506		0.899736	0.00365018	11.1203		0.272063	0.00365097	9.9238		2.4719	0.00365936	12.1259		1.9714	0.00363013	11.9157		0.856755	0.00363674	11.0787		0.72623	0.00365154	10.9053		0.979481	0.00365329	11.2035
	545.833	77.4388	0.980092		3.91665	0.00122125	14.781		710.027	0.00361119	17.8127		50.2317	0.00101727	17.6979		0.960581	0.00309376	11.5165		0.902121	0.00365016	11.123		0.273151	0.00365094	9.92781		2.48471	0.00365934	12.1311		1.97905	0.00362997	11.9197		0.858905	0.00363664	11.0813		0.728976	0.00365152	10.9091		0.980092	0.00365325	11.2042
	546.169	77.4291	0.980781		3.95183	0.00122075	14.7908		748.615	0.00361074	17.8659		52.0305	0.000978843	17.8101		0.96193	0.00307663	11.529		0.904828	0.00365014	11.126		0.274395	0.0036509	9.93238		2.49957	0.00365933	12.1371		1.98792	0.00362977	11.9243		0.861366	0.00363652	11.0842		0.732136	0.00365148	10.9135		0.980781	0.00365321	11.2049
	546.505	77.4199	0.981429		3.98617	0.00122025	14.8002		788.29	0.00361029	17.9178		53.8482	0.00094225	17.9206		0.963203	0.00305952	11.5415		0.907403	0.00365013	11.1288		0.275587	0.00365087	9.93673		2.51403	0.00365931	12.1428		1.99654	0.00362958	11.9287		0.863726	0.00363641	11.087		0.735185	0.00365145	10.9176		0.981429	0.00365317	11.2056
	546.835	77.411	0.982067		4.02109	0.00121976	14.8098		830.79	0.00360983	17.9706		55.7618	0.000905969	18.0341		0.964455	0.00304172	11.5545		0.909955	0.00365011	11.1316		0.276776	0.00365083	9.94105		2.52869	0.00365929	12.1487		2.00527	0.00362939	11.9332		0.866084	0.00363629	11.0898		0.738249	0.00365142	10.9218		0.982067	0.00365312	11.2062
	547.166	77.4018	0.982714		4.05788	0.00121927	14.8197		878.035	0.00360935	18.0261		57.8513	0.000868783	18.1547		0.965727	0.00302251	11.5685		0.912571	0.00365009	11.1345		0.278004	0.0036508	9.9455		2.54409	0.00365928	12.1548		2.01442	0.00362918	11.9378		0.868525	0.00363617	11.0927		0.741439	0.00365139	10.9261		0.982714	0.00365308	11.2069
	547.498	77.3925	0.983381		4.09719	0.00121877	14.8301		931.496	0.00360884	18.0855		60.1712	0.000830223	18.2848		0.967038	0.00300146	11.5838		0.915288	0.00365007	11.1375		0.279289	0.00365076	9.95013		2.5605	0.00365926	12.1612		2.02415	0.00362897	11.9428		0.871084	0.00363604	11.0957		0.744806	0.00365135	10.9307		0.983381	0.00365304	11.2076
	547.831	77.3839	0.983986		4.13428	0.00121828	14.8399		984.901	0.00360836	18.1415		62.4447	0.000794975	18.4087		0.968228	0.00298112	11.5986		0.917779	0.00365006	11.1402		0.280476	0.00365073	9.95439		2.57593	0.00365924	12.1672		2.03329	0.00362876	11.9474		0.873453	0.00363592	11.0985		0.747941	0.00365132	10.9349		0.983986	0.003653	11.2083
	548.169	77.3748	0.984631		4.17543	0.00121778	14.8507		1047.74	0.00360782	18.2037		65.0681	0.000757151	18.5473		0.969499	0.00295798	11.6155		0.920461	0.00365004	11.1432		0.281765	0.00365069	9.95899		2.59299	0.00365923	12.1738		2.04339	0.00362854	11.9525		0.87603	0.00363579	11.1015		0.751375	0.00365129	10.9395		0.984631	0.00365295	11.209
	548.505	77.3661	0.985249		4.21645	0.00121728	14.8613		1114.35	0.00360729	18.2656		67.7922	0.000720799	18.6867		0.970716	0.00293434	11.6328		0.923052	0.00365003	11.146		0.28302	0.00365066	9.96346		2.60994	0.00365921	12.1803		2.0534	0.00362832	11.9575		0.878546	0.00363566	11.1044		0.754751	0.00365125	10.944		0.985249	0.0036529	11.2096
	548.85	77.3567	0.98592		4.26297	0.00121677	14.8731		1195.04	0.00360668	18.3359		71.0209	0.00068118	18.8463		0.972038	0.0029068	11.653		0.925895	0.00365001	11.1491		0.28441	0.00365062	9.96838		2.62911	0.00365919	12.1877		2.0647	0.00362806	11.9631		0.881339	0.00363551	11.1077		0.758525	0.00365122	10.949		0.98592	0.00365285	11.2103
	549.188	77.3471	0.986599		4.31239	0.00121627	14.8854		1287.15	0.00360604	18.4105		74.6188	0.000640966	19.0175		0.973377	0.00287671	11.6752		0.928806	0.00364999	11.1522		0.285847	0.00365058	9.97344		2.64939	0.00365917	12.1954		2.07663	0.0036278	11.969		0.884235	0.00363535	11.1111		0.762471	0.00365118	10.9542		0.986599	0.0036528	11.211
	549.526	77.3376	0.987271		4.36389	0.00121577	14.8981		1390.67	0.00360537	18.4882		78.5621	0.000601079	19.1975		0.974704	0.00284445	11.6992		0.931724	0.00364997	11.1554		0.287303	0.00365054	9.97854		2.67044	0.00365915	12.2033		2.08899	0.00362752	11.9751		0.887178	0.00363519	11.1145		0.766513	0.00365114	10.9595		0.987271	0.00365275	11.2117
	549.865	77.3283	0.987931		4.41715	0.00121527	14.9111		1506.5	0.00360468	18.5686		82.8598	0.000561955	19.3853		0.976008	0.0028101	11.7248		0.934623	0.00364995	11.1585		0.288765	0.00365051	9.98364		2.69212	0.00365913	12.2114		2.1017	0.00362723	11.9813		0.890143	0.00363502	11.1179		0.770622	0.0036511	10.9649		0.987931	0.00365269	11.2124
	550.207	77.3182	0.988654		4.47889	0.00121476	14.9258		1652.88	0.00360388	18.6618		88.1367	0.000519244	19.6052		0.977437	0.00276903	11.7557		0.937836	0.00364994	11.1619		0.290405	0.00365046	9.98932		2.71715	0.00365911	12.2207		2.11634	0.00362691	11.9884		0.893482	0.00363483	11.1218		0.775294	0.00365105	10.971		0.988654	0.00365263	11.2132
	550.538	77.3087	0.989325		4.53981	0.00121427	14.9401		1811.23	0.00360309	18.7537		93.6732	0.000479794	19.8241		0.978763	0.00272722	11.7875		0.94086	0.00364992	11.1651		0.291967	0.00365042	9.99471		2.74173	0.00365909	12.2297		2.13068	0.00362658	11.9954		0.896678	0.00363464	11.1254		0.779811	0.00365101	10.9768		0.989325	0.00365257	11.2139
	550.875	77.2991	0.990009		4.60604	0.00121378	14.9554		2000.61	0.00360223	18.8536		100.087	0.000439829	20.0643		0.980117	0.00268034	11.8235		0.943988	0.0036499	11.1685		0.293605	0.00365038	10.0003		2.76833	0.00365907	12.2393		2.14617	0.00362623	12.0028		0.900043	0.00363443	11.1293		0.784619	0.00365097	10.983		0.990009	0.00365251	11.2146
	551.208	77.2896	0.990679		4.67552	0.00121329	14.9712		2220.57	0.00360133	18.9584		107.288	0.000401031	20.3185		0.981445	0.00262959	11.8631		0.9471	0.00364988	11.1718		0.295258	0.00365034	10.006		2.7961	0.00365905	12.2493		2.16229	0.00362587	12.0105		0.903456	0.00363422	11.1332		0.78955	0.00365092	10.9893		0.990679	0.00365244	11.2154
	551.547	77.2802	0.99135		4.75018	0.00121279	14.9879		2483.97	0.00360036	19.0711		115.605	0.000362717	20.594		0.982775	0.00257331	11.9078		0.95026	0.00364986	11.1751		0.296961	0.0036503	10.0117		2.82579	0.00365902	12.2599		2.17949	0.00362548	12.0186		0.906994	0.00363399	11.1372		0.794723	0.00365087	10.9958		0.99135	0.00365237	11.2161
	551.877	77.2718	0.991945		4.82141	0.0012123	15.0035		2764.29	0.00359943	19.1785		124.14	0.000329241	20.8588		0.983954	0.002518	11.9524		0.953106	0.00364985	11.1781		0.298519	0.00365026	10.017		2.85397	0.003659	12.2698		2.19577	0.00362511	12.0263		0.910248	0.00363378	11.1409		0.799539	0.00365083	11.0019		0.991945	0.00365231	11.2167
	552.218	77.2626	0.992596		4.9058	0.0012118	15.0217		3137.57	0.00359834	19.3058		135.07	0.000293206	21.1751		0.985248	0.00245056	12.008		0.956276	0.00364983	11.1814		0.300283	0.00365022	10.0229		2.88717	0.00365898	12.2814		2.2149	0.00362467	12.0352		0.913956	0.00363352	11.1451		0.805099	0.00365078	11.0088		0.992596	0.00365223	11.2174
	552.552	77.2538	0.993226		4.99474	0.00121131	15.0405		3585.65	0.00359719	19.4399		147.634	0.000259158	21.5109		0.986499	0.00237736	12.0699		0.959395	0.00364981	11.1847		0.30205	0.00365018	10.0288		2.92197	0.00365896	12.2934		2.23489	0.00362421	12.0444		0.917699	0.00363326	11.1494		0.810793	0.00365073	11.0159		0.993226	0.00365216	11.2181
	552.891	77.2446	0.993874		5.09525	0.00121081	15.0612		4169.45	0.00359589	19.5915		163.244	0.000225101	21.8932		0.987786	0.00229229	12.1441		0.962662	0.0036498	11.1881		0.303938	0.00365013	10.0351		2.96104	0.00365893	12.3067		2.25727	0.0036237	12.0547		0.921733	0.00363296	11.1539		0.817027	0.00365068	11.0236		0.993874	0.00365207	11.2188
	553.224	77.2355	0.994522		5.207	0.00121033	15.0837		4930.75	0.00359445	19.76		182.546	0.000192169	22.3213		0.989074	0.00219517	12.232		0.965998	0.00364978	11.1916		0.30591	0.00365009	10.0415		3.00418	0.0036589	12.3212		2.28189	0.00362313	12.0658		0.925986	0.00363264	11.1587		0.823718	0.00365062	11.0318		0.994522	0.00365198	11.2195
	553.566	77.2256	0.995226		5.34453	0.00120982	15.1106		6060.88	0.00359267	19.9673		209.459	0.000157881	22.8519		0.990474	0.00207271	12.3482		0.96971	0.00364976	11.1954		0.308163	0.00365004	10.0489		3.05684	0.00365887	12.3386		2.31182	0.00362244	12.0793		0.930904	0.00363225	11.1642		0.831616	0.00365056	11.0414		0.995226	0.00365188	11.2202
	553.905	77.2171	0.995827		5.47906	0.00120933	15.1363		7416.49	0.00359093	20.1701		239.62	0.000130048	23.3743		0.991671	0.00195076	12.4707		0.972961	0.00364975	11.1988		0.310195	0.00365	10.0555		3.10792	0.00365885	12.3552		2.34074	0.00362177	12.0921		0.935399	0.00363186	11.1692		0.839	0.0036505	11.0502		0.995827	0.00365178	11.2209
	554.244	77.2072	0.996531		5.66377	0.00120883	15.1703		9784.95	0.00358855	20.4486		288.234	9.94239e-05	24.096		0.993073	0.00178179	12.6533		0.976881	0.00364973	11.2028		0.312729	0.00364994	10.0637		3.17739	0.00365881	12.3773		2.37987	0.00362086	12.1091		0.941098	0.00363135	11.1756		0.848614	0.00365042	11.0617		0.996531	0.00365165	11.2217
	554.584	77.197	0.997254		5.89769	0.00120834	15.2116		13898.5	0.00358554	20.8012		364.194	7.05644e-05	25.0157		0.994516	0.00156938	12.9086		0.98106	0.00364971	11.2071		0.315555	0.00364989	10.0727		3.26428	0.00365877	12.4043		2.42852	0.00361972	12.13		0.9476	0.00363071	11.1828		0.85997	0.00365033	11.075		0.997254	0.0036515	11.2225
	554.921	77.1874	0.997935		6.18272	0.00120785	15.2596		21314.3	0.00358188	21.2309		484.308	4.63234e-05	26.1424		0.995875	0.00132047	13.2554		0.985169	0.00364969	11.2113		0.318495	0.00364983	10.082		3.36863	0.00365874	12.4358		2.48651	0.00361836	12.1544		0.95456	0.00362994	11.1906		0.872662	0.00365024	11.0897		0.997935	0.00365133	11.2233
	555.256	77.1777	0.998627		6.59046	0.00120736	15.3243		39292.1	0.00357666	21.8454		728.112	2.52748e-05	27.7619		0.997255	0.000998889	13.815		0.989575	0.00364967	11.2158		0.321893	0.00364977	10.0926		3.51515	0.00365869	12.4784		2.56719	0.00361644	12.1873		0.96294	0.00362888	11.1999		0.888844	0.00365013	11.1082		0.998627	0.00365112	11.2241
	555.592	77.1673	0.999361		7.35498	0.00120687	15.4348		123698	0.00356691	22.9977		1563.96	8.06642e-06	30.8106		0.998722	0.000544377	15.0305		0.994658	0.00364965	11.2209		0.326338	0.00364971	10.1064		3.78199	0.00365863	12.5516		2.71201	0.00361295	12.2441		0.974714	0.00362697	11.2131		0.913849	0.00364997	11.136		0.999361	0.00365078	11.225
	555.929	77.1583	1
						-11812	29.3813			-139510	521.95			-2697.31	21.7106			-2371.68	18.4098			-334238	1231.69			-358875	1320.89			-536573	1975.9			-55079.2	212.069			-120655	450.308			-260225	961.472			-209718	777.781
						156.844	0.215473			1406.34	5.12217			35.7847	0.115484			205.521	0.72555			9410.26	34.4067			11520.8	42.1391			13755.1	50.3645			1118.64	4.07893			2816.66	10.2744			5405.07	19.7651			7185.61	26.2862
						0.910867	0.382763			0.946613	0.547758			0.911008	0.714164			0.193512	1.4947			0.694478	0.962904			0.636144	1.09606			0.73275	0.393271			0.813718	0.248077			0.767776	0.449584			0.806816	0.435907			0.60549	0.497637
						5671.68	555			9840.8	555			5681.52	555			133.169	555			1261.56	555			970.328	555			1521.71	555			2424.35	555			1834.94	555			2317.91	555			851.809	555
						830.945	81.3118			2952.62	166.521			2897.75	283.067			297.515	1239.94			1169.7	514.588			1165.71	666.753			235.351	85.8374			149.2	34.1559			370.888	112.18			440.437	105.458			210.944	137.442
						C1				C1.5				C2				D1				D2				D3				N1.5				N2				S1				S2				P
					m	-11812			m	-139510			m	-2697.31			m	-2371.68			m	-334238			m	-358875			m	-536573			m	-55079.2			m	-120655			m	-260225			m	-209718
					b	29.3813			b	521.95			b	21.7106			b	18.4098			b	1231.69			b	1320.89			b	1975.9			b	212.069			b	450.308			b	961.472			b	777.781
					r2	0.910867			r2	0.946613			r2	0.911008			r2	0.193512			r2	0.694478			r2	0.636144			r2	0.73275			r2	0.813718			r2	0.767776			r2	0.806816			r2	0.60549
					Ea (J/mol)	98205.2			Ea (J/mol)	1.15988e+06			Ea (J/mol)	22425.4			Ea (J/mol)	19718.2			Ea (J/mol)	2.77886e+06			Ea (J/mol)	2.98369e+06			Ea (J/mol)	4.46107e+06			Ea (J/mol)	457929			Ea (J/mol)	1.00312e+06			Ea (J/mol)	2.16351e+06			Ea (J/mol)	1.74359e+06
					Ea (kJ/mol)	98.2052			Ea (kJ/mol)	1159.88			Ea (kJ/mol)	22.4254			Ea (kJ/mol)	19.7182			Ea (kJ/mol)	2778.86			Ea (kJ/mol)	2983.69			Ea (kJ/mol)	4461.07			Ea (kJ/mol)	457.929			Ea (kJ/mol)	1003.12			Ea (kJ/mol)	2163.51			Ea (kJ/mol)	1743.59
					A	1.55285e+18			A	1.34994e+233			A	3.17762e+14			A	1.23174e+13			A	#NUM!			A	#NUM!			A	#NUM!			A	1.42568e+98			A	8.99538e+201			A	#NUM!			A	#NUM!
					ΔH	92.1017			ΔH	1153.78			ΔH	16.322			ΔH	13.6147			ΔH	2772.75			ΔH	2977.59			ΔH	4454.97			ΔH	451.825			ΔH	997.021			ΔH	2157.41			ΔH	1737.49
					ΔG	-31.4451			ΔG	-4536			ΔG	-11.6909			ΔG	22.1573			ΔG	#NUM!			ΔG	#NUM!			ΔG	#NUM!			ΔG	-1742.5			ΔG	-3885.39			ΔG	#NUM!			ΔG	#NUM!
	1.13725	1079.76			ΔS	0.0913296			ΔS	4.20606			ΔS	0.020708			ΔS	-0.00631491			ΔS	#NUM!			ΔS	#NUM!			ΔS	#NUM!			ΔS	1.62211			ΔS	3.60923			ΔS	#NUM!			ΔS	#NUM!
					k(T)	1.59684e+11			k(T)	3.96061e+150			k(T)	8.06129e+12			k(T)	4.86919e+11			k(T)	#NUM!			k(T)	#NUM!			k(T)	#NUM!			k(T)	3.71305e+65			k(T)	3.76589e+130			k(T)	#NUM!			k(T)	#NUM!
	Temp	DTG (wt%/min)
	950.321	0.115919	950.321
	950.68	0.121978	950.68			r2
	951.037	0.12437	951.037		C1	0.910867
	951.4	0.129817	951.4		C1.5	0.946613
	951.762	0.128469	951.762		C2	0.911008
	952.125	0.121515	952.125		D1	0.193512
	952.484	0.112849	952.484		D2	0.694478
	952.844	0.108235	952.844		D3	0.636144
	953.2	0.111047	953.2		N1.5	0.73275
	953.553	0.118886	953.553		N2	0.813718
	953.914	0.123182	953.914		S1	0.767776
	954.276	0.124424	954.276		S2	0.806816
	954.638	0.127036	954.638		P	0.60549
	955.003	0.12685	955.003
	955.363	0.119722	955.363			Ea (kJ/mol)
	955.719	0.115365	955.719		C1	98.2052
	956.075	0.117473	956.075		C1.5	1159.88
	956.437	0.123917	956.437		C2	22.4254
	956.791	0.131614	956.791		D1	19.7182
	957.155	0.143113	957.155		D2	2778.86
	957.516	0.151958	957.516		D3	2983.69
	957.878	0.147611	957.878		N1.5	4461.07
	958.241	0.137463	958.241		N2	457.929
	958.603	0.129926	958.603		S1	1003.12
	958.966	0.128302	958.966		S2	2163.51
	959.324	0.128834	959.324		P	1743.59
	959.681	0.136405	959.681
	960.04	0.13706	960.04
	960.403	0.138338	960.403
	960.767	0.131081	960.767
	961.137	0.129111	961.137
	961.511	0.129406	961.511
	961.877	0.142912	961.877
	962.241	0.155543	962.241
	962.606	0.167432	962.606
	962.97	0.163249	962.97
	963.332	0.151459	963.332
	963.695	0.135982	963.695
	964.059	0.123725	964.059
	964.425	0.124653	964.425
	964.79	0.135139	964.79
	965.156	0.15233	965.156
	965.524	0.161935	965.524
	965.892	0.16497	965.892
	966.257	0.161906	966.257
	966.618	0.165753	966.618
	966.982	0.170058	966.982
	967.343	0.176986	967.343
	967.702	0.182254	967.702
	968.061	0.187519	968.061
	968.422	0.186002	968.422
	968.785	0.185815	968.785
	969.144	0.185659	969.144
	969.507	0.191145	969.507
	969.866	0.18899	969.866
	970.226	0.186228	970.226
	970.586	0.183382	970.586
	970.946	0.185767	970.946
	971.309	0.188558	971.309
	971.672	0.193959	971.672
	972.04	0.199578	972.04
	972.408	0.201825	972.408
	972.781	0.199354	972.781
	973.147	0.196955	973.147
	973.511	0.19886	973.511
	973.875	0.207732	973.875
	974.234	0.214567	974.234
	974.592	0.218014	974.592
	974.952	0.219703	974.952
	975.314	0.218996	975.314
	975.678	0.21163	975.678
	976.041	0.210618	976.041
	976.405	0.216098	976.405
	976.771	0.226713	976.771
	977.134	0.232238	977.134
	977.495	0.240625	977.495
	977.856	0.246546	977.856
	978.221	0.258561	978.221
	978.579	0.255694	978.579
	978.944	0.250994	978.944
	979.307	0.243006	979.307
	979.671	0.242121	979.671
	980.035	0.233026	980.035
	980.401	0.228352	980.401
	980.762	0.232546	980.762
	981.126	0.243157	981.126
	981.49	0.245868	981.49
	981.854	0.251446	981.854
	982.218	0.261263	982.218
	982.589	0.270194	982.589
	982.952	0.273298	982.952
	983.322	0.280974	983.322
	983.69	0.282434	983.69
	984.055	0.277611	984.055
	984.421	0.267275	984.421
	984.784	0.262795	984.784
	985.149	0.258891	985.149
	985.512	0.265216	985.512
	985.877	0.269933	985.877
	986.24	0.2792	986.24
	986.609	0.281776	986.609
	986.976	0.276645	986.976
	987.342	0.27526	987.342
	987.711	0.276904	987.711
	988.074	0.289186	988.074
	988.433	0.294585	988.433
	988.795	0.309551	988.795
	989.159	0.309725	989.159
	989.52	0.314286	989.52
	989.885	0.306986	989.885
	990.255	0.308999	990.255
	990.621	0.311825	990.621
	990.983	0.318845	990.983
	991.348	0.327558	991.348
	991.71	0.33445	991.71
	992.068	0.337244	992.068
	992.428	0.334461	992.428
	992.788	0.330775	992.788
	993.154	0.32681	993.154
	993.519	0.330441	993.519
	993.885	0.339597	993.885
	994.247	0.354821	994.247
	994.614	0.364419	994.614
	994.972	0.364158	994.972
	995.335	0.356697	995.335
	995.703	0.352787	995.703
	996.068	0.347344	996.068
	996.437	0.352189	996.437
	996.807	0.363132	996.807
	997.175	0.369805	997.175
	997.543	0.373222	997.543
	997.912	0.375164	997.912
	998.28	0.379917	998.28
	998.645	0.379953	998.645
	999.013	0.38303	999.013
	999.382	0.389265	999.382
	999.747	0.391399	999.747
	1000.12	0.391546	1000.12
	1000.49	0.394437	1000.49
	1000.86	0.400839	1000.86
	1001.23	0.399957	1001.23
	1001.6	0.403215	1001.6
	1001.97	0.400292	1001.97
	1002.34	0.40379	1002.34
	1002.71	0.405317	1002.71
	1003.08	0.418845	1003.08
	1003.46	0.429184	1003.46
	1003.83	0.440782	1003.83
	1004.2	0.445034	1004.2
	1004.57	0.454634	1004.57
	1004.94	0.456963	1004.94
	1005.31	0.458197	1005.31
	1005.68	0.458574	1005.68
	1006.05	0.459664	1006.05
	1006.41	0.462177	1006.41
	1006.78	0.462327	1006.78
	1007.15	0.46801	1007.15
	1007.51	0.477249	1007.51
	1007.88	0.488065	1007.88
	1008.24	0.491683	1008.24
	1008.61	0.491231	1008.61
	1008.97	0.489066	1008.97
	1009.34	0.4951	1009.34
	1009.71	0.498888	1009.71
	1010.07	0.50466	1010.07
	1010.44	0.511325	1010.44
	1010.8	0.525543	1010.8
	1011.17	0.528574	1011.17
	1011.54	0.525064	1011.54
	1011.9	0.525801	1011.9
	1012.27	0.532388	1012.27
	1012.63	0.539658	1012.63
	1012.99	0.542855	1012.99
	1013.36	0.552573	1013.36
	1013.73	0.554231	1013.73
	1014.09	0.556408	1014.09
	1014.46	0.555331	1014.46
	1014.83	0.562531	1014.83
	1015.2	0.570403	1015.2
	1015.57	0.579384	1015.57
	1015.93	0.585927	1015.93
	1016.3	0.585016	1016.3
	1016.67	0.584857	1016.67
	1017.03	0.582168	1017.03
	1017.4	0.591168	1017.4
	1017.77	0.595843	1017.77
	1018.14	0.609364	1018.14
	1018.51	0.608882	1018.51
	1018.88	0.618915	1018.88
	1019.25	0.62266	1019.25
	1019.62	0.637842	1019.62
	1019.99	0.639982	1019.99
	1020.36	0.64861	1020.36
	1020.74	0.650722	1020.74
	1021.11	0.649215	1021.11
	1021.49	0.642574	1021.49
	1021.86	0.645273	1021.86
	1022.23	0.657685	1022.23
	1022.61	0.673059	1022.61
	1022.98	0.684005	1022.98
	1023.35	0.696434	1023.35
	1023.73	0.704783	1023.73
	1024.1	0.706982	1024.1
	1024.48	0.703702	1024.48
	1024.86	0.706116	1024.86
	1025.24	0.710112	1025.24
	1025.62	0.714955	1025.62
	1025.99	0.724446	1025.99
	1026.37	0.731187	1026.37
	1026.73	0.737834	1026.73
	1027.1	0.731904	1027.1
	1027.48	0.734753	1027.48
	1027.85	0.73785	1027.85
	1028.23	0.752511	1028.23
	1028.61	0.766243	1028.61
	1028.99	0.786888	1028.99
	1029.37	0.801284	1029.37
	1029.74	0.806931	1029.74
	1030.11	0.800931	1030.11
	1030.47	0.799269	1030.47
	1030.84	0.80581	1030.84
	1031.21	0.810862	1031.21
	1031.58	0.818172	1031.58
	1031.95	0.82213	1031.95
	1032.33	0.825968	1032.33
	1032.71	0.822701	1032.71
	1033.08	0.823932	1033.08
	1033.45	0.836521	1033.45
	1033.82	0.858727	1033.82
	1034.19	0.879279	1034.19
	1034.56	0.890896	1034.56
	1034.93	0.898925	1034.93
	1035.3	0.895164	1035.3
	1035.68	0.893244	1035.68
	1036.05	0.881131	1036.05
	1036.43	0.887117	1036.43
	1036.8	0.891366	1036.8
	1037.18	0.902845	1037.18
	1037.55	0.906397	1037.55
	1037.92	0.922491	1037.92
	1038.3	0.933033	1038.3
	1038.67	0.94465	1038.67
	1039.05	0.946429	1039.05
	1039.43	0.955413	1039.43
	1039.81	0.960819	1039.81
	1040.18	0.960768	1040.18
	1040.55	0.956557	1040.55
	1040.93	0.958524	1040.93
	1041.3	0.958266	1041.3
	1041.67	0.956329	1041.67
	1042.04	0.951949	1042.04
	1042.42	0.961501	1042.42
	1042.79	0.96761	1042.79
	1043.16	0.974803	1043.16
	1043.54	0.980043	1043.54
	1043.91	0.994021	1043.91
	1044.29	0.999966	1044.29
	1044.66	1.00265	1044.66
	1045.03	1.0066	1045.03
	1045.41	1.01601	1045.41
	1045.78	1.029	1045.78
	1046.15	1.0323	1046.15
	1046.54	1.04048	1046.54
	1046.91	1.04505	1046.91
	1047.29	1.05259	1047.29
	1047.67	1.05513	1047.67
	1048.04	1.05912	1048.04
	1048.42	1.06678	1048.42
	1048.8	1.07429	1048.8
	1049.17	1.08643	1049.17
	1049.55	1.09191	1049.55
	1049.93	1.10056	1049.93
	1050.3	1.10097	1050.3
	1050.68	1.09939	1050.68
	1051.05	1.08937	1051.05
	1051.43	1.08191	1051.43
	1051.81	1.07571	1051.81
	1052.18	1.07572	1052.18
	1052.55	1.07817	1052.55
	1052.92	1.08628	1052.92
	1053.31	1.08937	1053.31
	1053.68	1.09229	1053.68
	1054.05	1.09829	1054.05
	1054.43	1.10755	1054.43
	1054.81	1.113	1054.81
	1055.18	1.11625	1055.18
	1055.55	1.12037	1055.55
	1055.93	1.12106	1055.93
	1056.31	1.1192	1056.31
	1056.69	1.11323	1056.69
	1057.06	1.11561	1057.06
	1057.44	1.12066	1057.44
	1057.82	1.1255	1057.82
	1058.2	1.124	1058.2
	1058.58	1.12749	1058.58
	1058.95	1.12591	1058.95
	1059.33	1.1277	1059.33
	1059.71	1.11695	1059.71
	1060.09	1.11156	1060.09
	1060.47	1.09688	1060.47
	1060.85	1.08875	1060.85
	1061.23	1.07985	1061.23
	1061.6	1.08083	1061.6
	1061.98	1.08584	1061.98
	1062.35	1.08848	1062.35
	1062.73	1.09163	1062.73
	1063.1	1.09672	1063.1
	1063.48	1.10151	1063.48
	1063.86	1.10056	1063.86
	1064.24	1.09579	1064.24
	1064.61	1.09011	1064.61
	1064.99	1.08375	1064.99
	1065.37	1.07986	1065.37
	1065.74	1.07796	1065.74
	1066.12	1.08111	1066.12
	1066.5	1.08167	1066.5
	1066.88	1.078	1066.88
	1067.26	1.07306	1067.26
	1067.63	1.07231	1067.63
	1068.01	1.07702	1068.01
	1068.38	1.07514	1068.38
	1068.76	1.0719	1068.76
	1069.13	1.07152	1069.13
	1069.5	1.07059	1069.5
	1069.88	1.06916	1069.88
	1070.26	1.0718	1070.26
	1070.64	1.07433	1070.64
	1071.02	1.09599	1071.02
	1071.4	1.10285	1071.4
	1071.78	1.11012	1071.78
	1072.2	1.08836	1072.2
	1072.58	1.0792	1072.58
	1072.96	1.05201	1072.96
	1073.34	1.06108	1073.34
	1073.73	1.04555	1073.73
	1074.07	1.08567	1074.07
	1074.49	1.07424	1074.49
	1074.83	1.08163	1074.83
	1075.25	1.0617	1075.25
	1075.59	1.08831	1075.59
	1075.97	1.09373	1075.97
	1076.35	1.09363	1076.35
	1076.76	1.09948	1076.76
	1077.1	1.10016	1077.1
	1077.47	1.12305	1077.47
	1077.89	1.1233	1077.89
	1078.23	1.12508	1078.23
	1078.65	1.11269	1078.65
	1079.03	1.09729	1079.03
	1079.38	1.10612	1079.38
	1079.76	1.13725	1079.76
	1080.14	1.1313	1080.14

## Sheet: P2(595-799)
													From	To					pt1	pt2	pt3	pt4
	3	Fe2O3	+	1	C	→	2	Fe3O4	+	1	CO		950	1080		130	43.3333		950	993.333	1036.67	1080
	3	Fe2O3	+	1	CO	→	2	Fe3O4	+	1	CO2		950	1080		130	43.3333		950	993.333	1036.67	1080
	6	Fe2O3	+	1	C	→	4	Fe3O4	+	1	CO2		950	1080		130	43.3333		950	993	1036	1079
					C1				C1.5				C2				D1				D2				D3				N1.5				N2				S1				S2				P
						X	Y			X	Y			X	Y			X	Y			X	Y			X	Y			X	Y			X	Y			X	Y			X	Y			X	Y
	Temp	TGA (tw%)	α		g(α)	1/T	ln(g(α)/T2)		g(α)	1/T	ln(g(α)/T2)		g(α)	1/T	ln(g(α)/T2)		g(α)	1/T	ln(g(α)/T2)		g(α)	1/T	ln(g(α)/T2)		g(α)	1/T	ln(g(α)/T2)		g(α)	1/T	ln(g(α)/T2)		g(α)	1/T	ln(g(α)/T2)		g(α)	1/T	ln(g(α)/T2)		g(α)	1/T	ln(g(α)/T2)		g(α)	1/T	ln(g(α)/T2)
	595.25	76.0924	0		0				0				1				0	0.00364964	#NUM!		0	0.003663	#NUM!		0	0.003663	#NUM!		0	0.003663	#NUM!		0	0.003663	#NUM!		0	0.003663	#NUM!		0	0.003663	#NUM!		0	0.003663	#NUM!
	595.589	76.0831	0.00204231		0.00204439	0.00115129	7.34109		0.0061426	0.00366298	6.12645		1.00205	0.00366292	11.221		4.17102e-06	0.00364961	-1.16108		2.08693e-06	0.003663	-1.86087		4.63867e-07	0.003663	-3.36472		0.0161081	0.003663	7.09051		0.045215	0.00366279	8.12273		0.00102168	0.0036624	4.33296		0.000681233	0.00366299	3.92734		0.00204231	0.00366299	5.02527
	595.925	76.0741	0.00400099		0.00400902	0.00115085	8.01531		0.0120633	0.00366295	6.80138		1.00402	0.00366284	11.223		1.60079e-05	0.00364958	0.183859		8.01466e-06	0.003663	-0.515295		1.78183e-06	0.003663	-2.01893		0.0252363	0.003663	7.53947		0.0633168	0.00366267	8.45952		0.0020025	0.00366215	5.00605		0.00133545	0.00366298	4.60047		0.00400099	0.00366299	5.69774
	596.26	76.065	0.0060047		0.0060228	0.0011504	8.42308		0.0181503	0.00366292	7.20992		1.00604	0.00366276	11.2251		3.60564e-05	0.00364955	0.995875		1.80644e-05	0.003663	0.297377		4.017e-06	0.003663	-1.20603		0.0331029	0.003663	7.81081		0.0776067	0.00366256	8.66308		0.00300687	0.00366196	5.41266		0.00200559	0.00366296	5.00715		0.0060047	0.00366298	6.10375
	596.591	76.0555	0.00809204		0.00812495	0.00114997	8.72323		0.024524	0.00366289	7.5109		1.00816	0.00366267	11.2272		6.5481e-05	0.00364953	1.59257		3.28292e-05	0.003663	0.894752		7.30196e-06	0.003663	-0.608424		0.0404154	0.003663	8.0104		0.0901385	0.00366246	8.81283		0.00405424	0.00366179	5.71161		0.00270465	0.00366295	5.30619		0.00809204	0.00366297	6.40209
	596.923	76.0464	0.0100925		0.0101438	0.00114953	8.94592		0.0306641	0.00366287	7.73436		1.0102	0.00366259	11.2293		0.000101859	0.0036495	2.03441		5.11018e-05	0.003663	1.33725		1.13688e-05	0.003663	-0.165698		0.0468598	0.003663	8.15835		0.100716	0.00366238	8.92384		0.00505906	0.00366165	5.93311		0.00337556	0.00366294	5.52779		0.0100925	0.00366296	6.62301
	597.258	76.0379	0.0119483		0.0120203	0.00114908	9.11642		0.0363878	0.00366284	7.90551		1.01209	0.00366252	11.2312		0.000142762	0.00364947	2.37201		7.16669e-05	0.003663	1.67546		1.59472e-05	0.003663	0.17272		0.0524738	0.003663	8.2715		0.109637	0.0036623	9.00875		0.0059921	0.00366153	6.10243		0.00399873	0.00366292	5.69721		0.0119483	0.00366295	6.79181
	597.592	76.0286	0.0140035		0.0141024	0.00114864	9.27694		0.042758	0.00366281	8.06685		1.0142	0.00366243	11.2334		0.000196097	0.00364945	2.68946		9.85095e-05	0.003663	1.99359		2.19253e-05	0.003663	0.491075		0.0583709	0.003663	8.37801		0.118754	0.00366222	9.08867		0.00702642	0.00366141	6.26174		0.00468978	0.00366291	5.85663		0.0140035	0.00366294	6.95053
	597.926	76.0202	0.0158367		0.0159635	0.0011482	9.40166		0.0484684	0.00366279	8.19222		1.01609	0.00366235	11.2353		0.000250802	0.00364942	2.93553		0.000126068	0.003663	2.24026		2.80648e-05	0.003663	0.737951		0.0633993	0.003663	8.46064		0.126347	0.00366215	9.15068		0.00794996	0.00366131	6.38528		0.00530702	0.0036629	5.98028		0.0158367	0.00366293	7.07356
	598.263	76.0118	0.0176861		0.0178443	0.00114776	9.51382		0.0542558	0.00366276	8.30503		1.018	0.00366228	11.2372		0.000312796	0.0036494	3.15643		0.000157328	0.003663	2.46177		3.50312e-05	0.003663	0.959673		0.0682863	0.003663	8.5349		0.133583	0.00366209	9.20641		0.00888247	0.00366121	6.49625		0.00593045	0.00366288	6.09135		0.0176861	0.00366292	7.18401
	598.603	76.0029	0.0196447		0.0198403	0.00114731	9.62063		0.0604153	0.00366274	8.41258		1.02004	0.00366219	11.2392		0.000385916	0.00364937	3.36651		0.000194234	0.003663	2.6725		4.32582e-05	0.003663	1.17062		0.0732878	0.003663	8.60558		0.140855	0.00366202	9.25946		0.00987109	0.00366111	6.60183		0.0065916	0.00366287	6.19706		0.0196447	0.00366292	7.28905
	598.939	75.9938	0.0216452		0.0218829	0.00114687	9.71939		0.0667381	0.00366271	8.51212		1.02212	0.00366211	11.2413		0.000468516	0.00364934	3.56048		0.000235967	0.003663	2.86713		5.25646e-05	0.003663	1.36548		0.0782355	0.003663	8.67091		0.147929	0.00366195	9.30849		0.0108818	0.00366102	6.69937		0.00726777	0.00366286	6.29472		0.0216452	0.00366291	7.38603
	599.271	75.9852	0.0235267		0.0238079	0.00114643	9.80446		0.0727143	0.00366268	8.5979		1.02409	0.00366203	11.2433		0.000553507	0.00364931	3.7272		0.00027895	0.003663	3.03447		6.21528e-05	0.003663	1.53303		0.0827588	0.003663	8.72712		0.154298	0.00366189	9.35068		0.0118334	0.00366093	6.78324		0.00790456	0.00366284	6.37871		0.0235267	0.0036629	7.46938
	599.607	75.9755	0.0256687		0.0260039	0.00114599	9.89346		0.0795532	0.00366265	8.6878		1.02634	0.00366194	11.2455		0.000658884	0.00364928	3.90149		0.000332298	0.00366299	3.20947		7.40572e-05	0.003663	1.70827		0.0877727	0.003663	8.78594		0.161257	0.00366183	9.39483		0.0129178	0.00366084	6.87098		0.00863052	0.00366283	6.46659		0.0256687	0.00366289	7.55653
	599.943	75.9651	0.0279394		0.0283371	0.00114555	9.98016		0.086844	0.00366262	8.77551		1.02874	0.00366184	11.2479		0.00078061	0.00364925	4.07103		0.000393991	0.00366299	3.37977		8.78293e-05	0.003663	1.87883		0.0929474	0.003663	8.84322		0.168336	0.00366176	9.43783		0.0140687	0.00366075	6.95637		0.00940124	0.00366281	6.55213		0.0279394	0.00366288	7.64129
	600.274	75.9553	0.0300911		0.0305531	0.00114512	10.0562		0.0937921	0.00366259	8.85249		1.03102	0.00366175	11.2502		0.000905471	0.00364922	4.21943		0.000457346	0.00366299	3.52888		0.000101978	0.003663	2.02819		0.097732	0.003663	8.89342		0.174794	0.00366169	9.47551		0.0151604	0.00366066	7.03116		0.0101327	0.0036628	6.62706		0.0300911	0.00366287	7.71549
	600.605	75.9464	0.0320433		0.0325679	0.00114468	10.1208		0.10013	0.00366257	8.91789		1.0331	0.00366166	11.2522		0.00102677	0.00364919	4.34516		0.00051896	0.00366299	3.65527		0.000115742	0.003663	2.1548		0.101983	0.003663	8.93599		0.180466	0.00366164	9.50748		0.0161521	0.00366058	7.09456		0.0107973	0.00366279	6.6906		0.0320433	0.00366286	7.77836
	600.937	75.9366	0.034211		0.0348099	0.00114425	10.1882		0.107204	0.00366254	8.98618		1.03542	0.00366157	11.2545		0.0011704	0.00364916	4.4761		0.000591988	0.00366299	3.78693		0.000132062	0.003663	2.28671		0.106611	0.003663	8.98038		0.186574	0.00366157	9.5408		0.0172544	0.0036605	7.16062		0.0115363	0.00366277	6.75681		0.034211	0.00366285	7.84382
	601.271	75.9272	0.0362759		0.0369502	0.00114381	10.2486		0.11398	0.00366251	9.04748		1.03764	0.00366147	11.2567		0.00131594	0.00364913	4.59333		0.000666073	0.00366299	3.90484		0.000148624	0.00366299	2.40486		0.110937	0.003663	9.02016		0.192224	0.00366152	9.57066		0.0183055	0.00366043	7.2198		0.0122412	0.00366276	6.81613		0.0362759	0.00366284	7.90243
	601.603	75.918	0.0382796		0.0390315	0.00114338	10.3042		0.12059	0.00366248	9.10387		1.0398	0.00366139	11.2589		0.00146533	0.0036491	4.70087		0.000742195	0.00366298	4.01306		0.000165647	0.00366299	2.5133		0.115065	0.003663	9.05669		0.197564	0.00366146	9.59809		0.0193265	0.00366035	7.27411		0.0129262	0.00366274	6.87059		0.0382796	0.00366283	7.9562
	601.931	75.909	0.040264		0.041097	0.00114295	10.3565		0.127171	0.00366245	9.15702		1.04195	0.0036613	11.261		0.00162119	0.00364908	4.80197		0.000821698	0.00366298	4.11482		0.000183433	0.00366299	2.61529		0.11909	0.003663	9.09107		0.202724	0.00366141	9.62391		0.0203388	0.00366029	7.3252		0.0136056	0.00366273	6.92182		0.040264	0.00366282	8.00675
	602.261	75.8999	0.0422709		0.0431903	0.00114252	10.4069		0.13386	0.00366242	9.2083		1.04414	0.00366121	11.2631		0.00178683	0.00364905	4.89927		0.000906277	0.00366298	4.21279		0.000202361	0.00366299	2.71349		0.1231	0.003663	9.12419		0.207823	0.00366135	9.64878		0.0213637	0.00366022	7.3744		0.0142936	0.00366272	6.97116		0.0422709	0.00366281	8.05539
	602.59	75.8905	0.0443357		0.0453486	0.00114209	10.4564		0.14078	0.0036624	9.25872		1.04639	0.00366112	11.2653		0.00196566	0.00364902	4.99467		0.000997684	0.00366298	4.30888		0.000222825	0.00366299	2.80983		0.127167	0.003663	9.15669		0.212952	0.0036613	9.67319		0.0224192	0.00366015	7.42266		0.0150025	0.0036627	7.01957		0.0443357	0.0036628	8.10309
	602.923	75.8814	0.0463169		0.0474239	0.00114165	10.5019		0.147454	0.00366237	9.30505		1.04857	0.00366103	11.2674		0.00214526	0.00364899	5.08212		0.00108958	0.00366297	4.397		0.000243406	0.00366299	2.89817		0.131018	0.003663	9.18653		0.21777	0.00366125	9.69559		0.023433	0.00366008	7.46693		0.0156837	0.00366269	7.06398		0.0463169	0.00366279	8.14681
	603.253	75.873	0.0481695		0.0493683	0.00114122	10.5429		0.153727	0.00366234	9.34673		1.05061	0.00366094	11.2694		0.0023203	0.00364896	5.16057		0.00117924	0.00366297	4.47608		0.000263491	0.00366299	2.97746		0.134575	0.003663	9.21331		0.22219	0.0036612	9.71571		0.024382	0.00366002	7.50666		0.0163214	0.00366268	7.10385		0.0481695	0.00366278	8.18603
	603.593	75.8639	0.0501603		0.0514621	0.00114078	10.5852		0.160501	0.00366231	9.38987		1.05281	0.00366085	11.2716		0.00251606	0.00364893	5.24158		0.00127961	0.00366297	4.55776		0.000285983	0.00366299	3.05938		0.138354	0.003663	9.24101		0.226853	0.00366115	9.7365		0.0254028	0.00365996	7.54771		0.0170077	0.00366266	7.14504		0.0501603	0.00366278	8.22654
	603.927	75.8541	0.052312		0.0537299	0.00114035	10.6291		0.167863	0.00366228	9.43473		1.0552	0.00366075	11.2739		0.00273654	0.0036489	5.3256		0.00139278	0.00366297	4.64251		0.000311353	0.00366298	3.14437		0.142389	0.003663	9.26976		0.231797	0.00366109	9.75809		0.0265073	0.0036599	7.59031		0.0177505	0.00366265	7.1878		0.052312	0.00366277	8.26854
	604.261	75.8445	0.0544186		0.0559553	0.00113991	10.6704		0.175112	0.00366225	9.47702		1.05755	0.00366066	11.2762		0.00296139	0.00364887	5.40458		0.00150831	0.00366296	4.7222		0.000337263	0.00366298	3.22431		0.146294	0.003663	9.29681		0.236549	0.00366104	9.77841		0.0275899	0.00365983	7.63037		0.0184789	0.00366263	7.22802		0.0544186	0.00366276	8.30803
	604.595	75.8347	0.0565767		0.0582402	0.00113948	10.7112		0.18258	0.00366222	9.5188		1.05997	0.00366056	11.2785		0.00320092	0.00364884	5.48238		0.00163153	0.00366296	4.80073		0.000364908	0.00366298	3.30309		0.15025	0.003663	9.32349		0.24133	0.00366099	9.79845		0.0287002	0.00365977	7.66986		0.0192262	0.00366262	7.26767		0.0565767	0.00366275	8.34693
	604.923	75.8244	0.0588345		0.0606363	0.00113905	10.7523		0.190438	0.00366219	9.56096		1.06251	0.00366045	11.281		0.0034615	0.0036488	5.56066		0.00176573	0.00366296	4.87978		0.000395027	0.00366298	3.3824		0.154344	0.003663	9.35037		0.246244	0.00366093	9.81864		0.0298632	0.0036597	7.70962		0.0200092	0.0036626	7.3076		0.0588345	0.00366274	8.38606
	605.25	75.8153	0.060835		0.0627641	0.00113863	10.7875		0.197441	0.00366216	9.59709		1.06478	0.00366036	11.2832		0.0037009	0.00364877	5.62755		0.00188916	0.00366295	4.94735		0.00042274	0.00366298	3.4502		0.157933	0.003663	9.37337		0.250528	0.00366089	9.83591		0.0308947	0.00365965	7.74361		0.020704	0.00366259	7.34174		0.060835	0.00366273	8.41951
	605.582	75.8061	0.0628677		0.0649308	0.0011382	10.8222		0.204594	0.00366213	9.63269		1.06709	0.00366026	11.2854		0.00395234	0.00364874	5.6933		0.00201894	0.00366295	5.01379		0.000451889	0.00366298	3.51688		0.161548	0.003663	9.39599		0.254815	0.00366084	9.85291		0.031944	0.00365959	7.77704		0.021411	0.00366258	7.37533		0.0628677	0.00366272	8.45238
	605.914	75.7976	0.0647331		0.0669233	0.00113777	10.8532		0.211193	0.00366211	9.66445		1.06921	0.00366017	11.2874		0.00419037	0.00364871	5.7518		0.00214192	0.00366295	5.07292		0.000479521	0.00366297	3.57624		0.164836	0.003663	9.41614		0.258695	0.00366079	9.86805		0.032908	0.00365954	7.8068		0.0220608	0.00366256	7.40523		0.0647331	0.00366271	8.48162
	606.245	75.7894	0.0665181		0.0688337	0.00113734	10.8821		0.217538	0.00366208	9.69407		1.07126	0.00366009	11.2894		0.00442465	0.00364869	5.80621		0.00226308	0.00366294	5.12795		0.000506753	0.00366297	3.63147		0.167958	0.003663	9.43491		0.262362	0.00366075	9.88214		0.0338313	0.00365949	7.8345		0.0226833	0.00366255	7.43307		0.0665181	0.0036627	8.50883
	606.589	75.782	0.0681616		0.0705958	0.00113689	10.9081		0.223408	0.00366206	9.7207		1.07315	0.00366001	11.2912		0.004646	0.00364866	5.85504		0.00237766	0.00366294	5.17734		0.000532512	0.00366297	3.68106		0.170812	0.003663	9.45176		0.265699	0.00366071	9.8948		0.0346822	0.00365944	7.85936		0.0232572	0.00366254	7.45806		0.0681616	0.00366269	8.53324
	606.934	75.7729	0.0701588		0.0727415	0.00113645	10.9389		0.230575	0.00366203	9.7523		1.07545	0.00365991	11.2934		0.00492226	0.00364863	5.91282		0.0025208	0.00366294	5.2358		0.000564704	0.00366297	3.73975		0.174256	0.003663	9.47172		0.269706	0.00366067	9.9098		0.0357173	0.00365939	7.8888		0.0239556	0.00366252	7.48765		0.0701588	0.00366268	8.56213
	607.275	75.7646	0.0719825		0.0747046	0.00113601	10.9663		0.237153	0.003662	9.78044		1.07757	0.00365982	11.2954		0.00518147	0.0036486	5.96416		0.00265524	0.00366293	5.28776		0.00059495	0.00366297	3.79193		0.177377	0.003663	9.48947		0.273321	0.00366063	9.92314		0.0366633	0.00365934	7.91497		0.0245941	0.00366251	7.51396		0.0719825	0.00366267	8.58779
	607.617	75.7549	0.0740923		0.0769807	0.00113557	10.997		0.244804	0.00366197	9.81221		1.08002	0.00365972	11.2977		0.00548967	0.00364857	6.02195		0.00281525	0.00366293	5.34628		0.000630963	0.00366297	3.8507		0.180962	0.003663	9.50948		0.277454	0.00366058	9.93817		0.037759	0.00365928	7.94444		0.0253338	0.0036625	7.54361		0.0740923	0.00366266	8.61669
	607.96	75.7457	0.0761314		0.0791854	0.00113512	11.0261		0.25224	0.00366194	9.84215		1.0824	0.00365962	11.3		0.00579599	0.00364854	6.07627		0.00297447	0.00366293	5.4013		0.000666809	0.00366296	3.90596		0.184401	0.00366299	9.52831		0.281399	0.00366053	9.95231		0.0388192	0.00365923	7.97216		0.0260498	0.00366248	7.57148		0.0761314	0.00366265	8.64384
	608.292	75.7357	0.0783281		0.0815659	0.0011347	11.0564		0.260297	0.00366191	9.87361		1.08498	0.00365951	11.3024		0.00613529	0.0036485	6.13318		0.00315103	0.00366292	5.45896		0.000706575	0.00366296	3.96388		0.188079	0.00366299	9.54805		0.285598	0.00366048	9.96715		0.0399625	0.00365918	8.00122		0.0268224	0.00366247	7.60072		0.0783281	0.00366264	8.67229
	608.629	75.7264	0.0803672		0.0837808	0.00113426	11.084		0.267818	0.00366188	9.90211		1.08739	0.00365941	11.3047		0.00645888	0.00364847	6.18459		0.00331961	0.00366292	5.51108		0.000744557	0.00366296	4.01625		0.191468	0.00366299	9.56591		0.289449	0.00366044	9.98057		0.0410251	0.00365912	8.02749		0.0275406	0.00366245	7.62715		0.0803672	0.00366263	8.698
	608.97	75.7163	0.0825735		0.0861828	0.00113383	11.113		0.276004	0.00366185	9.93224		1.09001	0.0036593	11.3071		0.00681838	0.00364844	6.23878		0.00350711	0.00366291	5.56603		0.000786819	0.00366296	4.07146		0.19511	0.00366299	9.58476		0.293569	0.00366039	9.99473		0.0421762	0.00365907	8.05519		0.0283189	0.00366244	7.65503		0.0825735	0.00366262	8.72508
	609.306	75.7079	0.0844325		0.0882112	0.00113339	11.1371		0.28294	0.00366182	9.95707		1.09222	0.00365921	11.3092		0.00712884	0.00364841	6.28332		0.0036692	0.00366291	5.61121		0.000823369	0.00366295	4.11686		0.19816	0.00366299	9.60027		0.297004	0.00366035	10.0064		0.0431471	0.00365902	8.07798		0.0289756	0.00366242	7.67796		0.0844325	0.00366261	8.74735
	609.637	75.6979	0.0866099		0.0905922	0.00113297	11.1644		0.291108	0.00366179	9.98555		1.09482	0.0036591	11.3117		0.00750127	0.00364837	6.33427		0.00386386	0.0036629	5.66291		0.000867278	0.00366295	4.16882		0.20171	0.00366299	9.61803		0.300985	0.0036603	10.0197		0.0442855	0.00365897	8.10405		0.029746	0.00366241	7.70421		0.0866099	0.0036626	8.77282
	609.972	75.6881	0.0887808		0.0929718	0.00113254	11.1911		0.2993	0.00366176	10.0133		1.09743	0.00365899	11.3141		0.00788203	0.00364834	6.3838		0.00406312	0.0036629	5.7132		0.000912241	0.00366295	4.21937		0.205227	0.00366299	9.63531		0.304913	0.00366025	10.0327		0.045422	0.00365892	8.12942		0.0305153	0.00366239	7.72975		0.0887808	0.00366259	8.79758
	610.309	75.6788	0.0908231		0.0952156	0.00113211	11.2157		0.307052	0.00366173	10.0389		1.0999	0.00365889	11.3164		0.00824884	0.0036483	6.4293		0.00425528	0.00366289	5.75941		0.000955622	0.00366295	4.26583		0.208516	0.00366299	9.65121		0.30857	0.00366021	10.0447		0.0464923	0.00365887	8.15274		0.0312402	0.00366238	7.75323		0.0908231	0.00366258	8.82033
	610.639	75.6694	0.0928815		0.0974822	0.00113168	11.24		0.314909	0.0036617	10.0642		1.10239	0.00365878	11.3187		0.00862698	0.00364827	6.47414		0.00445361	0.00366289	5.80497		0.00100041	0.00366294	4.31163		0.211812	0.00366299	9.66689		0.312221	0.00366016	10.0565		0.0475723	0.00365882	8.17573		0.0319718	0.00366237	7.77639		0.0928815	0.00366257	8.84275
	610.979	75.6595	0.095046		0.0998712	0.00113125	11.265		0.32322	0.00366166	10.0903		1.10503	0.00365867	11.3212		0.00903375	0.00364824	6.52023		0.00466719	0.00366288	5.85181		0.00104866	0.00366294	4.35874		0.215258	0.00366299	9.68304		0.316024	0.00366012	10.0686		0.0487093	0.00365877	8.19937		0.0327424	0.00366235	7.80022		0.095046	0.00366256	8.86579
	611.32	75.6504	0.0970465		0.102084	0.00113081	11.2877		0.330945	0.00366163	10.1139		1.10748	0.00365857	11.3235		0.00941803	0.0036482	6.56191		0.0048692	0.00366288	5.89419		0.00109432	0.00366294	4.40135		0.218427	0.00366299	9.69765		0.319506	0.00366008	10.0796		0.0497614	0.00365872	8.22077		0.0334556	0.00366234	7.82177		0.0970465	0.00366255	8.88662
	611.666	75.6412	0.0990695		0.104327	0.00113037	11.3102		0.3388	0.0036616	10.1374		1.10996	0.00365846	11.3258		0.00981477	0.00364817	6.60319		0.00507798	0.00366287	5.93617		0.00114152	0.00366294	4.44359		0.221615	0.00366299	9.71214		0.322997	0.00366003	10.0905		0.0508264	0.00365867	8.24197		0.034178	0.00366232	7.84314		0.0990695	0.00366255	8.90726
	612.001	75.6311	0.101289		0.106793	0.00112994	11.3343		0.347468	0.00366157	10.1626		1.1127	0.00365835	11.3283		0.0102594	0.00364813	6.64752		0.00531224	0.00366287	5.98128		0.0011945	0.00366293	4.48896		0.225094	0.00366299	9.72771		0.326793	0.00365999	10.1022		0.0519962	0.00365862	8.26475		0.0349717	0.00366231	7.86611		0.101289	0.00366253	8.92942
	612.34	75.6218	0.103321		0.109058	0.00112951	11.3561		0.355455	0.00366154	10.1854		1.11523	0.00365824	11.3306		0.0106753	0.0036481	6.68728		0.00553162	0.00366286	6.02175		0.00124414	0.00366293	4.52967		0.228264	0.00366299	9.7417		0.330239	0.00365994	10.1127		0.0530689	0.00365858	8.2852		0.0356998	0.00366229	7.88672		0.103321	0.00366252	8.94929
	612.675	75.6125	0.105377		0.111352	0.00112908	11.3776		0.363576	0.00366151	10.208		1.11779	0.00365813	11.333		0.0111042	0.00364807	6.72669		0.00575811	0.00366285	6.06188		0.00129541	0.00366293	4.57006		0.231455	0.00366299	9.75558		0.333695	0.0036599	10.1231		0.0541546	0.00365853	8.30548		0.0364371	0.00366228	7.90717		0.105377	0.00366251	8.969
	613.012	75.6027	0.107531		0.113764	0.00112865	11.3998		0.372142	0.00366148	10.2313		1.12049	0.00365802	11.3354		0.011563	0.00364803	6.76719		0.00600065	0.00366285	6.10314		0.00135033	0.00366292	4.61158		0.234785	0.00366299	9.76987		0.337289	0.00365986	10.1338		0.0552945	0.00365848	8.32633		0.0372113	0.00366226	7.92821		0.107531	0.0036625	8.98924
	613.344	75.5935	0.109538		0.116015	0.00112823	11.4202		0.380166	0.00366145	10.2526		1.12301	0.00365791	11.3377		0.0119987	0.003648	6.80419		0.00623123	0.00366284	6.14085		0.00140256	0.00366292	4.64954		0.237872	0.00366298	9.78293		0.34061	0.00365981	10.1437		0.0563573	0.00365844	8.34539		0.0379336	0.00366225	7.94744		0.109538	0.00366249	9.00774
	613.682	75.5849	0.111433		0.118145	0.0011278	11.4391		0.387781	0.00366142	10.2725		1.12541	0.00365781	11.3399		0.0124173	0.00364797	6.8385		0.00645302	0.00366284	6.17583		0.00145283	0.00366292	4.68475		0.240774	0.00366298	9.79506		0.343722	0.00365978	10.1528		0.0573615	0.0036584	8.36308		0.0386163	0.00366223	7.96528		0.111433	0.00366249	9.02489
	614.019	75.5758	0.11344		0.120406	0.00112737	11.4588		0.395894	0.00366139	10.2932		1.12795	0.0036577	11.3422		0.0128686	0.00364793	6.87422		0.0066924	0.00366283	6.21225		0.00150709	0.00366291	4.72142		0.243837	0.00366298	9.8077		0.346996	0.00365973	10.1623		0.0584267	0.00365835	8.3815		0.0393406	0.00366222	7.98387		0.11344	0.00366248	9.04275
	614.362	75.5668	0.115398		0.122618	0.00112694	11.4778		0.403856	0.00366136	10.3131		1.13045	0.00365759	11.3445		0.0133168	0.0036479	6.90848		0.0069304	0.00366282	6.2472		0.00156107	0.00366291	4.75661		0.246814	0.00366298	9.81983		0.350168	0.0036597	10.1714		0.0594674	0.00365831	8.39918		0.0400486	0.00366221	8.00172		0.115398	0.00366247	9.05987
	614.704	75.5582	0.117296		0.124765	0.0011265	11.496		0.411611	0.00366133	10.3322		1.13288	0.00365749	11.3467		0.0137583	0.00364787	6.94112		0.00716511	0.00366282	6.28051		0.00161432	0.00366291	4.79015		0.249687	0.00366298	9.83141		0.353221	0.00365966	10.1801		0.0604767	0.00365827	8.41603		0.0407355	0.00366219	8.01873		0.117296	0.00366246	9.07619
	615.047	75.5495	0.119216		0.126943	0.00112607	11.514		0.419501	0.0036613	10.3512		1.13535	0.00365738	11.349		0.0142125	0.00364783	6.97361		0.00740676	0.00366281	6.31369		0.00166916	0.0036629	4.82356		0.252584	0.00366298	9.84294		0.35629	0.00365962	10.1888		0.0614991	0.00365823	8.43282		0.0414315	0.00366218	8.03568		0.119216	0.00366245	9.09243
	615.384	75.5402	0.121258		0.129264	0.00112564	11.5329		0.427941	0.00366127	10.3711		1.13799	0.00365727	11.3513		0.0147036	0.0036478	7.0076		0.00766839	0.00366281	6.3484		0.00172856	0.0036629	4.85853		0.255654	0.00366298	9.85503		0.359533	0.00365958	10.1979		0.0625878	0.00365819	8.45039		0.042173	0.00366216	8.05343		0.121258	0.00366244	9.10942
	615.734	75.5305	0.123371		0.131672	0.0011252	11.5522		0.436725	0.00366124	10.3915		1.14073	0.00365715	11.3538		0.0152205	0.00364776	7.04217		0.00794407	0.0036628	6.38373		0.00179117	0.0036629	4.89412		0.258818	0.00366298	9.86733		0.362866	0.00365953	10.2071		0.0637155	0.00365814	8.46827		0.0429414	0.00366215	8.07149		0.123371	0.00366243	9.1267
	616.071	75.5213	0.125394		0.133982	0.00112477	11.5703		0.445184	0.00366121	10.4107		1.14337	0.00365704	11.3562		0.0157238	0.00364773	7.07472		0.00821278	0.00366279	6.417		0.00185223	0.00366289	4.92764		0.261837	0.00366298	9.87893		0.366036	0.00365949	10.2158		0.0647965	0.0036581	8.48512		0.0436781	0.00366213	8.08851		0.125394	0.00366242	9.14297
	616.406	75.5114	0.127572		0.136475	0.00112435	11.5895		0.454344	0.00366117	10.431		1.14623	0.00365692	11.3587		0.0162746	0.00364769	7.10917		0.00850723	0.00366279	6.45222		0.00191916	0.00366289	4.96314		0.265075	0.00366298	9.89121		0.369425	0.00365945	10.2251		0.0659613	0.00365805	8.50296		0.0444724	0.00366212	8.10654		0.127572	0.00366241	9.16019
	616.739	75.5016	0.129727		0.138948	0.00112392	11.6082		0.463465	0.00366114	10.4509		1.14906	0.0036568	11.3613		0.016829	0.00364765	7.14269		0.00880398	0.00366278	6.48652		0.00198664	0.00366289	4.9977		0.268267	0.00366298	9.90319		0.372757	0.00365941	10.2341		0.0671156	0.00365801	8.52033		0.0452598	0.0036621	8.1241		0.129727	0.0036624	9.17695
	617.077	75.492	0.13183		0.141368	0.0011235	11.6262		0.472424	0.00366111	10.4701		1.15185	0.00365668	11.3638		0.0173792	0.00364761	7.17488		0.00909879	0.00366277	6.51946		0.00205371	0.00366288	5.0309		0.271373	0.00366298	9.9147		0.375989	0.00365937	10.2427		0.0682436	0.00365797	8.53703		0.0460296	0.00366209	8.14097		0.13183	0.00366239	9.19304
	617.404	75.4826	0.133898		0.143753	0.00112309	11.6437		0.481284	0.00366108	10.4887		1.1546	0.00365656	11.3662		0.0179287	0.00364758	7.20603		0.00939361	0.00366276	6.55135		0.0021208	0.00366288	5.06305		0.274417	0.00366298	9.92585		0.379147	0.00365933	10.2511		0.069354	0.00365792	8.55319		0.0467876	0.00366207	8.15732		0.133898	0.00366238	9.20861
	617.739	75.4726	0.136104		0.146303	0.00112266	11.662		0.490796	0.00366104	10.5083		1.15755	0.00365643	11.3688		0.0185244	0.00364754	7.23874		0.00971358	0.00366276	6.58485		0.00219366	0.00366287	5.09683		0.277653	0.00366297	9.93758		0.382496	0.00365928	10.2599		0.0705402	0.00365788	8.57017		0.0475977	0.00366206	8.17449		0.136104	0.00366237	9.22496
	618.075	75.4636	0.138073		0.148584	0.00112224	11.6783		0.499333	0.00366101	10.5255		1.16019	0.00365632	11.3712		0.0190641	0.0036475	7.26748		0.0100038	0.00366275	6.61429		0.00225976	0.00366287	5.12652		0.280532	0.00366297	9.94789		0.385467	0.00365924	10.2677		0.0715996	0.00365784	8.5851		0.0483216	0.00366204	8.18959		0.138073	0.00366236	9.23932
	618.413	75.4535	0.140282		0.151151	0.00112181	11.6961		0.508974	0.00366098	10.5447		1.16317	0.00365619	11.3738		0.0196791	0.00364746	7.29925		0.0103349	0.00366274	6.64686		0.00233522	0.00366286	5.15937		0.283753	0.00366297	9.95931		0.388782	0.0036592	10.2763		0.0727904	0.00365779	8.60162		0.0491355	0.00366203	8.2063		0.140282	0.00366234	9.25521
	618.747	75.4432	0.142547		0.153788	0.00112139	11.7142		0.518919	0.00366094	10.5641		1.16624	0.00365605	11.3765		0.0203195	0.00364742	7.3313		0.0106802	0.00366273	6.67973		0.00241391	0.00366286	5.19252		0.287044	0.00366297	9.97084		0.392159	0.00365916	10.285		0.0740122	0.00365775	8.61829		0.049971	0.00366201	8.22317		0.142547	0.00366233	9.27122
	619.087	75.4335	0.144682		0.156282	0.00112097	11.731		0.528359	0.00366091	10.5821		1.16916	0.00365593	11.3791		0.0209329	0.00364738	7.36106		0.0110113	0.00366272	6.71026		0.00248942	0.00366286	5.22332		0.290139	0.00366297	9.98157		0.395325	0.00365911	10.293		0.075166	0.00365771	8.63378		0.0507604	0.003662	8.23886		0.144682	0.00366232	9.2861
	619.422	75.4235	0.146882		0.158857	0.00112055	11.7481		0.538145	0.00366087	10.6005		1.17217	0.0036558	11.3817		0.0215743	0.00364734	7.39126		0.0113579	0.00366271	6.74126		0.00256851	0.00366285	5.2546		0.293318	0.00366297	9.99246		0.398569	0.00365907	10.3012		0.0763561	0.00365766	8.64951		0.0515749	0.00366198	8.25478		0.146882	0.00366231	9.3012
	619.762	75.4127	0.14924		0.161625	0.00112012	11.7662		0.548702	0.00366084	10.6199		1.17542	0.00365566	11.3846		0.0222724	0.0036473	7.42313		0.0117357	0.0036627	6.77398		0.00265474	0.00366285	5.28762		0.296714	0.00366297	10.004		0.402026	0.00365903	10.3099		0.0776332	0.00365762	8.66613		0.0524493	0.00366196	8.2716		0.14924	0.0036623	9.31713
	620.096	75.4034	0.151285		0.164032	0.0011197	11.7817		0.557922	0.0036608	10.6366		1.17825	0.00365553	11.3871		0.0228872	0.00364726	7.45038		0.0120687	0.0036627	6.80197		0.0027308	0.00366284	5.31587		0.299653	0.00366297	10.0138		0.405009	0.00365899	10.3173		0.0787427	0.00365758	8.68034		0.0532094	0.00366195	8.286		0.151285	0.00366229	9.33074
	620.431	75.3946	0.153224		0.16632	0.00111928	11.7963		0.566714	0.00366077	10.6523		1.18095	0.00365542	11.3894		0.0234777	0.00364723	7.47587		0.0123891	0.00366269	6.82817		0.00280399	0.00366284	5.34232		0.302433	0.00366297	10.0231		0.407823	0.00365895	10.3242		0.0797959	0.00365754	8.69365		0.0539311	0.00366193	8.29948		0.153224	0.00366228	9.34349
	620.767	75.3851	0.155315		0.168791	0.00111886	11.8118		0.576249	0.00366074	10.669		1.18387	0.00365529	11.392		0.0241227	0.00364719	7.503		0.0127393	0.00366268	6.85606		0.00288404	0.00366283	5.37047		0.305422	0.00366296	10.0329		0.410842	0.00365891	10.3316		0.0809325	0.0036575	8.70781		0.0547103	0.00366192	8.31383		0.155315	0.00366227	9.35704
	621.103	75.3757	0.157364		0.17122	0.00111844	11.8268		0.58565	0.00366071	10.6852		1.18675	0.00365516	11.3944		0.0247633	0.00364715	7.52923		0.0130876	0.00366267	6.88304		0.00296368	0.00366283	5.39771		0.308344	0.00366296	10.0424		0.413787	0.00365887	10.3388		0.0820478	0.00365746	8.72152		0.0554752	0.0036619	8.32772		0.157364	0.00366226	9.37015
	621.433	75.3666	0.159374		0.173608	0.00111803	11.8414		0.59493	0.00366068	10.7009		1.18959	0.00365504	11.3969		0.0254	0.00364711	7.55463		0.0134342	0.00366266	6.90918		0.00304295	0.00366282	5.42411		0.311205	0.00366296	10.0517		0.416663	0.00365883	10.3457		0.0831433	0.00365742	8.7348		0.0562268	0.00366189	8.34119		0.159374	0.00366225	9.38285
	621.768	75.3572	0.161429		0.176056	0.00111761	11.8562		0.604475	0.00366064	10.7168		1.1925	0.00365491	11.3994		0.0260593	0.00364707	7.58028		0.0137935	0.00366265	6.93558		0.00312517	0.00366282	5.45078		0.314124	0.00366296	10.061		0.41959	0.00365879	10.3528		0.0842648	0.00365738	8.74822		0.0569966	0.00366187	8.3548		0.161429	0.00366224	9.39567
	622.102	75.3476	0.163536		0.178571	0.00111719	11.8711		0.614321	0.00366061	10.733		1.19551	0.00365478	11.402		0.0267439	0.00364703	7.60623		0.0141671	0.00366264	6.9623		0.00321068	0.00366281	5.47777		0.317109	0.00366296	10.0705		0.422577	0.00365875	10.3599		0.0854158	0.00365734	8.76181		0.0577869	0.00366186	8.36858		0.163536	0.00366223	9.40864
	622.435	75.338	0.165655		0.181108	0.00111678	11.886		0.624289	0.00366058	10.7491		1.19855	0.00365465	11.4046		0.0274416	0.00364699	7.63201		0.0145482	0.00366264	6.98886		0.00329797	0.00366281	5.5046		0.320105	0.00366296	10.0799		0.425568	0.00365871	10.367		0.0865752	0.0036573	8.77532		0.0585834	0.00366184	8.38227		0.165655	0.00366222	9.42153
	622.769	75.3282	0.167794		0.183675	0.00111636	11.9008		0.634412	0.00366054	10.7652		1.20163	0.00365451	11.4073		0.0281548	0.00364695	7.65769		0.0149383	0.00366263	7.01532		0.00338735	0.0036628	5.53135		0.323122	0.00366296	10.0892		0.428573	0.00365867	10.374		0.0877467	0.00365726	8.78878		0.0593885	0.00366183	8.39593		0.167794	0.00366221	9.43436
	623.102	75.3189	0.169836		0.186132	0.00111594	11.9148		0.644139	0.00366051	10.7805		1.20458	0.00365438	11.4098		0.0288444	0.00364691	7.68191		0.015316	0.00366262	7.04029		0.00347391	0.0036628	5.55658		0.325998	0.00366296	10.0981		0.431431	0.00365863	10.3807		0.0888668	0.00365722	8.80148		0.0601586	0.00366181	8.40882		0.169836	0.0036622	9.44646
	623.438	75.3085	0.172139		0.18891	0.00111553	11.9304		0.65518	0.00366047	10.7975		1.20793	0.00365423	11.4126		0.0296319	0.00364687	7.70887		0.0157478	0.00366261	7.0681		0.00357293	0.00366279	5.58469		0.329233	0.00366296	10.108		0.434638	0.00365859	10.3881		0.0901314	0.00365718	8.81564		0.0610284	0.00366179	8.42319		0.172139	0.00366218	9.45994
	623.773	75.2986	0.17431		0.191536	0.00111511	11.9449		0.665658	0.00366044	10.8134		1.21111	0.00365409	11.4154		0.030384	0.00364683	7.73396		0.0161607	0.0036626	7.094		0.00366767	0.00366279	5.61086		0.332277	0.00366295	10.1172		0.437648	0.00365855	10.395		0.0913252	0.00365714	8.82882		0.0618499	0.00366178	8.43657		0.17431	0.00366217	9.47248
	624.105	75.2888	0.176455		0.194137	0.0011147	11.9592		0.676081	0.0036604	10.8289		1.21426	0.00365395	11.418		0.0311365	0.00364678	7.75844		0.0165744	0.00366259	7.11928		0.00376262	0.00366278	5.63643		0.335279	0.00366295	10.1262		0.44061	0.00365851	10.4018		0.0925063	0.0036571	8.84169		0.0626631	0.00366176	8.44964		0.176455	0.00366216	9.48471
	624.439	75.2796	0.178478		0.196597	0.00111428	11.9725		0.685972	0.00366037	10.8435		1.21725	0.00365382	11.4206		0.0318545	0.00364674	7.78126		0.0169697	0.00366258	7.14285		0.00385337	0.00366278	5.66026		0.338105	0.00366295	10.1346		0.443392	0.00365847	10.4081		0.0936216	0.00365706	8.8537		0.0634312	0.00366175	8.46183		0.178478	0.00366215	9.49612
	624.774	75.2701	0.180566		0.199141	0.00111387	11.9861		0.696241	0.00366033	10.8583		1.22035	0.00365369	11.4232		0.0326039	0.0036467	7.80454		0.0173827	0.00366257	7.1669		0.00394825	0.00366277	5.68459		0.341015	0.00366295	10.1431		0.446252	0.00365843	10.4146		0.0947738	0.00365703	8.86595		0.0642251	0.00366173	8.47428		0.180566	0.00366214	9.50775
	625.101	75.2612	0.182521		0.20153	0.00111346	11.9987		0.705921	0.0036603	10.8722		1.22327	0.00365356	11.4256		0.0333139	0.00364666	7.82611		0.0177744	0.00366256	7.18919		0.00403828	0.00366277	5.70714		0.343737	0.00366295	10.1511		0.448921	0.0036584	10.4206		0.0958546	0.00365699	8.87731		0.0649701	0.00366172	8.48582		0.182521	0.00366213	9.51853
	625.438	75.2522	0.184499		0.203953	0.00111304	12.0114		0.715772	0.00366027	10.886		1.22624	0.00365342	11.4281		0.0340399	0.00364662	7.84769		0.0181754	0.00366255	7.21151		0.00413047	0.00366276	5.72971		0.346486	0.00366295	10.1591		0.451611	0.00365836	10.4265		0.0969491	0.00365695	8.88868		0.0657248	0.0036617	8.49737		0.184499	0.00366212	9.52931
	625.77	75.2434	0.186419		0.20631	0.00111263	12.0237		0.725392	0.00366024	10.8994		1.22913	0.0036533	11.4306		0.0347521	0.00364659	7.86841		0.0185693	0.00366254	7.23295		0.00422106	0.00366275	5.75141		0.349151	0.00366295	10.1667		0.454214	0.00365832	10.4323		0.0980128	0.00365692	8.89961		0.0664586	0.00366169	8.50849		0.186419	0.00366211	9.53967
	626.103	75.2333	0.188648		0.209053	0.00111222	12.0376		0.73663	0.0036602	10.9148		1.23251	0.00365315	11.4334		0.0355881	0.00364654	7.89221		0.0190322	0.00366253	7.25758		0.00432757	0.00366275	5.77633		0.352239	0.00366295	10.1755		0.457223	0.00365828	10.4389		0.0992492	0.00365688	8.91217		0.0673119	0.00366167	8.52125		0.188648	0.0036621	9.55156
	626.435	75.2231	0.190874		0.2118	0.00111181	12.0514		0.747929	0.00366016	10.93		1.2359	0.003653	11.4362		0.0364327	0.0036465	7.91569		0.0195005	0.00366251	7.2819		0.00443538	0.00366274	5.80094		0.355318	0.00366294	10.1842		0.460218	0.00365824	10.4455		0.100485	0.00365684	8.92457		0.0681655	0.00366166	8.53386		0.190874	0.00366209	9.5633
	626.77	75.2133	0.193035		0.214475	0.0011114	12.0647		0.758976	0.00366013	10.9447		1.23921	0.00365285	11.439		0.0372625	0.00364645	7.93823		0.0199612	0.0036625	7.30525		0.00454147	0.00366274	5.82459		0.358303	0.00366294	10.1926		0.463114	0.0036582	10.4518		0.101688	0.0036568	8.93648		0.0689959	0.00366164	8.54598		0.193035	0.00366208	9.57456
	627.105	75.2037	0.195145		0.217093	0.00111098	12.0776		0.769831	0.00366009	10.9589		1.24246	0.0036527	11.4417		0.0380815	0.00364641	7.96		0.0204165	0.00366249	7.32781		0.00464637	0.00366273	5.84742		0.361213	0.00366294	10.2007		0.465932	0.00365816	10.4579		0.102863	0.00365676	8.94799		0.069808	0.00366162	8.55769		0.195145	0.00366207	9.58544
	627.441	75.1935	0.197377		0.21987	0.00111057	12.0911		0.781394	0.00366006	10.9739		1.24591	0.00365255	11.4445		0.0389576	0.00364636	7.98277		0.0209041	0.00366248	7.35142		0.00475878	0.00366272	5.87133		0.364287	0.00366294	10.2092		0.468903	0.00365812	10.4643		0.104108	0.00365672	8.96005		0.0706687	0.00366161	8.56995		0.197377	0.00366206	9.59682
	627.774	75.1839	0.19948		0.222494	0.00111016	12.1037		0.792363	0.00366002	10.9878		1.24919	0.0036524	11.4472		0.0397924	0.00364632	8.00399		0.0213694	0.00366247	7.37344		0.00486608	0.00366272	5.89363		0.36718	0.00366294	10.2171		0.471693	0.00365808	10.4702		0.105282	0.00365669	8.97129		0.0714812	0.00366159	8.58139		0.19948	0.00366204	9.60743
	628.113	75.1751	0.201423		0.224924	0.00110974	12.1153		0.802558	0.00365999	11.0006		1.25223	0.00365227	11.4497		0.0405712	0.00364628	8.0234		0.0218039	0.00366246	7.39358		0.00496634	0.00366271	5.91403		0.369848	0.00366294	10.2243		0.474261	0.00365805	10.4757		0.106369	0.00365665	8.98157		0.0722329	0.00366158	8.59186		0.201423	0.00366203	9.61712
	628.449	75.1656	0.20351		0.227541	0.00110932	12.1276		0.813583	0.00365995	11.0143		1.25551	0.00365212	11.4524		0.0414164	0.00364623	8.04404		0.0222761	0.00366245	7.41501		0.00507534	0.0036627	5.93574		0.372712	0.00366294	10.232		0.477013	0.00365801	10.4815		0.107537	0.00365661	8.99252		0.073042	0.00366156	8.60301		0.20351	0.00366202	9.62744
	628.779	75.1551	0.205807		0.230428	0.00110892	12.1409		0.825794	0.00365991	11.0292		1.25914	0.00365196	11.4554		0.0423563	0.00364619	8.06651		0.022802	0.00366244	7.43835		0.00519676	0.0036627	5.95939		0.375858	0.00366293	10.2404		0.480029	0.00365797	10.4878		0.108825	0.00365657	9.00444		0.0739337	0.00366154	8.61515		0.205807	0.00366201	9.63867
	629.11	75.145	0.208042		0.233247	0.00110851	12.1538		0.837766	0.00365988	11.0436		1.26269	0.0036518	11.4583		0.0432814	0.00364614	8.08814		0.0233202	0.00366242	7.46083		0.00531649	0.00366269	5.98217		0.378917	0.00366293	10.2485		0.482956	0.00365793	10.4939		0.11008	0.00365653	9.01593		0.0748033	0.00366153	8.62686		0.208042	0.003662	9.64948
	629.447	75.1353	0.210155		0.235918	0.0011081	12.166		0.849162	0.00365984	11.0572		1.26607	0.00365165	11.4611		0.0441651	0.00364609	8.10838		0.0238159	0.00366241	7.48186		0.00543106	0.00366268	6.0035		0.381805	0.00366293	10.2561		0.485714	0.00365789	10.4996		0.111268	0.0036565	9.02668		0.0756269	0.00366151	8.63782		0.210155	0.00366199	9.65959
	629.779	75.1248	0.212477		0.238863	0.00110769	12.1791		0.861773	0.0036598	11.0719		1.2698	0.00365148	11.4641		0.0451465	0.00364604	8.13038		0.0243671	0.0036624	7.50475		0.00555854	0.00366268	6.0267		0.384975	0.00366293	10.2644		0.488736	0.00365785	10.5058		0.112575	0.00365646	9.03839		0.0765337	0.00366149	8.64974		0.212477	0.00366198	9.67058
	630.114	75.1154	0.214535		0.24148	0.00110728	12.1907		0.87303	0.00365977	11.0849		1.27313	0.00365133	11.4668		0.0460255	0.003646	8.14969		0.0248615	0.00366239	7.52485		0.00567292	0.00366267	6.04707		0.387782	0.00366293	10.2717		0.491406	0.00365781	10.5113		0.113736	0.00365642	9.04866		0.0773389	0.00366148	8.66022		0.214535	0.00366197	9.68023
	630.45	75.1061	0.216568		0.244071	0.00110687	12.2021		0.884218	0.00365973	11.0977		1.27644	0.00365118	11.4695		0.0469017	0.00364596	8.16857		0.025355	0.00366237	7.54451		0.00578714	0.00366266	6.06701		0.390551	0.00366293	10.2788		0.494036	0.00365777	10.5167		0.114883	0.00365639	9.05872		0.0781355	0.00366146	8.67047		0.216568	0.00366196	9.68967
	630.785	75.0966	0.218659		0.246743	0.00110646	12.2138		0.895801	0.0036597	11.1107		1.27985	0.00365102	11.4722		0.0478116	0.00364591	8.18781		0.025868	0.00366236	7.56455		0.00590594	0.00366266	6.08734		0.393396	0.00366292	10.286		0.496732	0.00365773	10.5221		0.116065	0.00365635	9.06897		0.0789562	0.00366145	8.68093		0.218659	0.00366194	9.69928
	631.123	75.0871	0.220752		0.249426	0.00110604	12.2253		0.90748	0.00365966	11.1237		1.28329	0.00365087	11.475		0.0487316	0.00364587	8.2069		0.0263874	0.00366235	7.58443		0.00602627	0.00366265	6.10751		0.396243	0.00366292	10.2933		0.499426	0.00365769	10.5275		0.11725	0.00365631	9.07915		0.0797797	0.00366143	8.69132		0.220752	0.00366193	9.70881
	631.458	75.0776	0.22284		0.252109	0.00110563	12.2368		0.919202	0.00365962	11.1365		1.28674	0.00365071	11.4778		0.0496575	0.00364582	8.22574		0.0269109	0.00366234	7.60408		0.00614759	0.00366264	6.12745		0.399079	0.00366292	10.3004		0.502104	0.00365766	10.5329		0.118433	0.00365628	9.08921		0.0806021	0.00366142	8.70158		0.22284	0.00366192	9.71823
	631.793	75.0675	0.225053		0.25496	0.00110523	12.2488		0.931714	0.00365959	11.1501		1.29041	0.00365054	11.4807		0.0506486	0.00364577	8.24553		0.0274719	0.00366232	7.62472		0.00627768	0.00366264	6.14839		0.402082	0.00366292	10.3079		0.504936	0.00365762	10.5386		0.119689	0.00365624	9.09978		0.0814755	0.0036614	8.71237		0.225053	0.00366191	9.72812
	632.127	75.0581	0.227111		0.25762	0.00110482	12.2599		0.943433	0.00365955	11.1626		1.29385	0.00365039	11.4835		0.0515794	0.00364573	8.26377		0.0279994	0.00366231	7.64375		0.00640007	0.00366263	6.1677		0.404874	0.00366292	10.3148		0.507563	0.00365758	10.5438		0.120859	0.00365621	9.10953		0.0822894	0.00366138	8.72232		0.227111	0.0036619	9.73723
	632.464	75.0486	0.229208		0.260337	0.00110441	12.2711		0.955453	0.00365951	11.1753		1.29737	0.00365023	11.4863		0.0525362	0.00364568	8.28217		0.0285425	0.0036623	7.66297		0.00652611	0.00366262	6.18721		0.407715	0.00366292	10.3218		0.510232	0.00365754	10.549		0.122052	0.00365617	9.11937		0.0831202	0.00366137	8.73237		0.229208	0.00366189	9.74643
	632.795	75.0391	0.231289		0.26304	0.001104	12.2822		0.967462	0.00365948	11.1878		1.30088	0.00365007	11.4891		0.0534945	0.00364563	8.30027		0.0290871	0.00366229	7.68187		0.00665256	0.00366261	6.2064		0.410533	0.00366291	10.3287		0.512874	0.0036575	10.5542		0.123238	0.00365614	9.12906		0.083946	0.00366135	8.74226		0.231289	0.00366188	9.75547
	633.124	75.0288	0.233537		0.265969	0.0011036	12.294		0.980528	0.00365944	11.2012		1.30469	0.00364989	11.4921		0.0545395	0.00364558	8.31965		0.0296817	0.00366227	7.70212		0.0067907	0.00366261	6.22696		0.413574	0.00366291	10.3361		0.515722	0.00365746	10.5598		0.124521	0.0036561	9.13944		0.0848399	0.00366133	8.75287		0.233537	0.00366187	9.76515
	633.459	75.0186	0.235788		0.26891	0.00110319	12.3057		0.993708	0.0036594	11.2146		1.30854	0.00364972	11.4951		0.0555961	0.00364553	8.33887		0.0302838	0.00366226	7.72221		0.00693065	0.0036626	6.24736		0.416618	0.00366291	10.3434		0.518566	0.00365742	10.5653		0.125808	0.00365606	9.14974		0.0857368	0.00366132	8.76339		0.235788	0.00366185	9.77475
	633.795	75.0082	0.238069		0.271899	0.00110279	12.3175		1.00716	0.00365936	11.2281		1.31245	0.00364954	11.4982		0.0566767	0.00364548	8.35814		0.0309004	0.00366224	7.74237		0.00707403	0.00366259	6.26785		0.419699	0.00366291	10.3508		0.521439	0.00365738	10.5709		0.127113	0.00365602	9.16008		0.0866471	0.0036613	8.77396		0.238069	0.00366184	9.78438
	634.135	74.9983	0.24024		0.274752	0.00110237	12.3287		1.02006	0.00365932	11.2408		1.3162	0.00364937	11.5012		0.057715	0.00364543	8.37633		0.0314938	0.00366223	7.7614		0.00721209	0.00366258	6.28718		0.42263	0.00366291	10.3577		0.524168	0.00365734	10.5761		0.128358	0.00365598	9.16984		0.0875154	0.00366128	8.78394		0.24024	0.00366183	9.79347
	634.47	74.9882	0.242456		0.277673	0.00110196	12.34		1.03332	0.00365928	11.2538		1.32005	0.00364919	11.5042		0.0587847	0.00364538	8.39472		0.0321059	0.00366222	7.78066		0.00735457	0.00366257	6.30674		0.42562	0.0036629	10.3648		0.526947	0.0036573	10.5814		0.12963	0.00365595	9.17973		0.0884034	0.00366127	8.79405		0.242456	0.00366182	9.80265
	634.811	74.9801	0.244244		0.280036	0.00110155	12.3492		1.04409	0.00365925	11.2641		1.32318	0.00364905	11.5066		0.059655	0.00364534	8.40944		0.0326045	0.0036622	7.79608		0.00747069	0.00366257	6.32241		0.428032	0.0036629	10.3704		0.529185	0.00365727	10.5857		0.130658	0.00365592	9.18764		0.0891212	0.00366125	8.80214		0.244244	0.00366181	9.81001
	635.152	74.9718	0.246074		0.282461	0.00110114	12.3586		1.05518	0.00365922	11.2747		1.32639	0.0036489	11.5091		0.0605523	0.00364529	8.42439		0.0331192	0.00366219	7.81175		0.0075906	0.00366256	6.33834		0.430499	0.0036629	10.3762		0.53147	0.00365724	10.59		0.131711	0.00365589	9.19569		0.089857	0.00366124	8.81037		0.246074	0.0036618	9.81748
	635.485	74.9627	0.248065		0.285105	0.00110073	12.3687		1.06732	0.00365918	11.2862		1.3299	0.00364874	11.5119		0.0615361	0.00364525	8.44053		0.0336842	0.00366218	7.82867		0.00772228	0.00366255	6.35554		0.433181	0.0036629	10.3824		0.533952	0.0036572	10.5947		0.132858	0.00365585	9.20438		0.0906589	0.00366122	8.81927		0.248065	0.00366179	9.82554
	635.818	74.9546	0.24984		0.287469	0.00110033	12.3776		1.07822	0.00365915	11.2964		1.33305	0.00364859	11.5143		0.06242	0.0036452	8.45482		0.0341924	0.00366217	7.84365		0.00784079	0.00366254	6.37078		0.435572	0.0036629	10.3879		0.536161	0.00365717	10.5988		0.133882	0.00365582	9.21207		0.0913751	0.00366121	8.82714		0.24984	0.00366178	9.83268
	636.157	74.9453	0.251882		0.290195	0.00109992	12.3878		1.09083	0.00365911	11.308		1.33669	0.00364843	11.5171		0.0634447	0.00364516	8.47113		0.0347823	0.00366215	7.86076		0.00797839	0.00366254	6.38818		0.438322	0.0036629	10.3942		0.538697	0.00365713	10.6036		0.135062	0.00365579	9.22087		0.0922004	0.00366119	8.83614		0.251882	0.00366177	9.84083
	636.494	74.9355	0.25404		0.293084	0.00109951	12.3985		1.10425	0.00365908	11.3203		1.34056	0.00364825	11.5201		0.0645365	0.0036451	8.48822		0.0354117	0.00366214	7.8787		0.00812528	0.00366253	6.40643		0.441226	0.00366289	10.4008		0.541372	0.00365709	10.6085		0.13631	0.00365575	9.23009		0.0930742	0.00366118	8.84558		0.25404	0.00366176	9.84936
	636.828	74.9257	0.256192		0.295972	0.00109911	12.409		1.11773	0.00365904	11.3324		1.34443	0.00364807	11.5231		0.0656344	0.00364505	8.50511		0.0360454	0.00366212	7.89645		0.00827325	0.00366252	6.42448		0.44412	0.00366289	10.4073		0.544033	0.00365705	10.6135		0.137557	0.00365572	9.23921		0.093947	0.00366116	8.85493		0.256192	0.00366174	9.8578
	637.162	74.9162	0.258279		0.298783	0.00109871	12.4192		1.1309	0.003659	11.3441		1.34822	0.00364789	11.526		0.0667082	0.003645	8.52137		0.0366661	0.00366211	7.91353		0.00841826	0.00366251	6.44186		0.446927	0.00366289	10.4136		0.54661	0.00365702	10.6182		0.138768	0.00365568	9.24799		0.0947953	0.00366114	8.86392		0.258279	0.00366173	9.86592
	637.495	74.9057	0.260569		0.301875	0.0010983	12.4302		1.14546	0.00365896	11.357		1.35239	0.0036477	11.5292		0.0678964	0.00364495	8.53905		0.0373539	0.00366209	7.93212		0.008579	0.0036625	6.46078		0.450006	0.00366289	10.4205		0.549431	0.00365698	10.6234		0.140098	0.00365565	9.25755		0.0957279	0.00366112	8.87372		0.260569	0.00366172	9.87476
	637.827	74.8964	0.262612		0.304641	0.0010979	12.4401		1.15853	0.00365892	11.3683		1.35614	0.00364752	11.5321		0.0689649	0.0036449	8.5547		0.0379732	0.00366208	7.94857		0.00872383	0.00366249	6.47752		0.45275	0.00366289	10.4266		0.551943	0.00365694	10.6279		0.141287	0.00365561	9.26602		0.0965612	0.00366111	8.8824		0.262612	0.00366171	9.88257
	638.16	74.8866	0.264767		0.307567	0.0010975	12.4504		1.17243	0.00365888	11.3803		1.36011	0.00364734	11.5351		0.0701013	0.00364484	8.57107		0.0386328	0.00366206	7.9658		0.00887815	0.00366249	6.49506		0.455645	0.00366288	10.433		0.554587	0.0036569	10.6327		0.142542	0.00365558	9.27489		0.0974421	0.00366109	8.89149		0.264767	0.0036617	9.89075
	638.497	74.8771	0.266851		0.310406	0.0010971	12.4603		1.18597	0.00365884	11.3918		1.36398	0.00364716	11.538		0.0712093	0.00364479	8.58678		0.0392768	0.00366205	7.98234		0.00902888	0.00366248	6.5119		0.458444	0.00366288	10.4391		0.557141	0.00365686	10.6374		0.143759	0.00365554	9.2834		0.0982957	0.00366108	8.90022		0.266851	0.00366169	9.8986
	638.835	74.8676	0.268938		0.313257	0.00109669	12.4702		1.19962	0.00365881	11.4032		1.36787	0.00364698	11.541		0.0723276	0.00364474	8.60239		0.0399277	0.00366203	7.99879		0.00918131	0.00366247	6.52865		0.461247	0.00366288	10.4452		0.559694	0.00365683	10.642		0.144978	0.00365551	9.29187		0.0991522	0.00366106	8.90891		0.268938	0.00366167	9.9064
	639.172	74.8574	0.271186		0.316337	0.00109628	12.4807		1.21444	0.00365876	11.4155		1.37209	0.00364678	11.5442		0.0735419	0.00364469	8.61907		0.0406354	0.00366202	8.01637		0.00934713	0.00366246	6.54655		0.464266	0.00366288	10.4517		0.562438	0.00365678	10.6469		0.146294	0.00365547	9.30092		0.100077	0.00366104	8.9182		0.271186	0.00366166	9.91473
	639.503	74.848	0.273254		0.319178	0.00109589	12.4904		1.22817	0.00365873	11.4268		1.376	0.0036466	11.5471		0.0746678	0.00364463	8.63429		0.0412925	0.003662	8.03242		0.00950117	0.00366245	6.56291		0.467042	0.00366288	10.4577		0.564959	0.00365675	10.6514		0.147506	0.00365544	9.30919		0.100929	0.00366103	8.92668		0.273254	0.00366165	9.92233
	639.842	74.8389	0.275245		0.321922	0.00109548	12.4997		1.24148	0.00365869	11.4376		1.37978	0.00364642	11.5499		0.0757598	0.00364458	8.64884		0.0419307	0.00366199	8.04776		0.00965084	0.00366244	6.57854		0.469714	0.00366287	10.4634		0.567381	0.00365671	10.6557		0.148675	0.00365541	9.3171		0.10175	0.00366101	8.9348		0.275245	0.00366164	9.9296
	640.175	74.8297	0.277268		0.324717	0.00109508	12.5091		1.2551	0.00365865	11.4485		1.38364	0.00364624	11.5528		0.0768775	0.00364453	8.66351		0.0425848	0.00366197	8.06325		0.00980431	0.00366243	6.59432		0.472429	0.00366287	10.4691		0.569839	0.00365668	10.66		0.149864	0.00365537	9.32508		0.102587	0.00366099	8.943		0.277268	0.00366163	9.93692
	640.507	74.8201	0.279368		0.327627	0.00109468	12.5187		1.26934	0.00365861	11.4598		1.38767	0.00364605	11.5558		0.0780466	0.00364448	8.67863		0.0432698	0.00366196	8.07921		0.00996512	0.00366242	6.6106		0.475247	0.00366287	10.4751		0.572387	0.00365664	10.6645		0.1511	0.00365534	9.33332		0.103457	0.00366098	8.95145		0.279368	0.00366162	9.94448
	640.843	74.8108	0.281423		0.330483	0.00109428	12.5281		1.28337	0.00365857	11.4709		1.39164	0.00364586	11.5588		0.0791991	0.00364443	8.69332		0.0439461	0.00366194	8.09473		0.010124	0.00366241	6.62641		0.478005	0.00366287	10.4809		0.574876	0.0036566	10.6688		0.152311	0.00365531	9.34132		0.10431	0.00366096	8.95967		0.281423	0.0036616	9.95181
	641.175	74.8011	0.283543		0.333437	0.00109388	12.5377		1.29795	0.00365854	11.4822		1.39576	0.00364567	11.5619		0.0803966	0.00364437	8.70836		0.0446497	0.00366193	8.11062		0.0102893	0.0036624	6.64262		0.480849	0.00366287	10.4868		0.57744	0.00365656	10.6733		0.153562	0.00365527	9.34952		0.105192	0.00366094	8.9681		0.283543	0.00366159	9.95932
	641.509	74.7914	0.285672		0.336413	0.00109348	12.5474		1.31271	0.0036585	11.4935		1.39992	0.00364547	11.565		0.0816085	0.00364432	8.72335		0.0453628	0.00366191	8.12648		0.0104569	0.0036624	6.65879		0.483706	0.00366286	10.4927		0.580011	0.00365652	10.6778		0.154821	0.00365524	9.3577		0.106079	0.00366093	8.9765		0.285672	0.00366158	9.96681
	641.842	74.7815	0.287849		0.339466	0.00109309	12.5571		1.32792	0.00365845	11.505		1.4042	0.00364527	11.5681		0.0828573	0.00364426	8.73857		0.0460986	0.00366189	8.14258		0.01063	0.00366239	6.67521		0.486628	0.00366286	10.4988		0.582637	0.00365649	10.6823		0.15611	0.0036552	9.36601		0.106988	0.00366091	8.98505		0.287849	0.00366157	9.97441
	642.175	74.7717	0.290004		0.342496	0.00109269	12.5667		1.34308	0.00365841	11.5164		1.40846	0.00364507	11.5713		0.0841025	0.0036442	8.75352		0.0468333	0.00366188	8.1584		0.0108029	0.00366238	6.69135		0.48952	0.00366286	10.5047		0.585232	0.00365645	10.6868		0.157388	0.00365517	9.37418		0.10789	0.00366089	8.99345		0.290004	0.00366156	9.98187
	642.507	74.7625	0.292027		0.34535	0.00109229	12.5758		1.35742	0.00365838	11.5271		1.41248	0.00364488	11.5742		0.0852799	0.00364415	8.76745		0.0475291	0.00366186	8.17316		0.0109668	0.00366237	6.70641		0.492235	0.00366286	10.5102		0.587665	0.00365641	10.6909		0.158589	0.00365514	9.3818		0.108738	0.00366088	9.00129		0.292027	0.00366155	9.98883
	642.844	74.7523	0.294256		0.348503	0.00109189	12.5856		1.37333	0.00365833	11.5387		1.41694	0.00364467	11.5775		0.0865867	0.00364409	8.78269		0.0483023	0.00366184	8.1893		0.0111489	0.00366236	6.72289		0.495227	0.00366285	10.5163		0.590341	0.00365637	10.6955		0.159914	0.0036551	9.39015		0.109674	0.00366086	9.00987		0.294256	0.00366153	9.99644
	643.182	74.7424	0.296434		0.351593	0.00109149	12.5951		1.38901	0.00365829	11.5501		1.42133	0.00364446	11.5807		0.0878728	0.00364403	8.79746		0.0490645	0.00366183	8.20497		0.0113286	0.00366235	6.73888		0.49815	0.00366285	10.5222		0.592953	0.00365633	10.6999		0.161211	0.00365506	9.39824		0.110591	0.00366084	9.0182		0.296434	0.00366152	10.0038
	643.518	74.7322	0.298678		0.354789	0.00109109	12.6049		1.40529	0.00365825	11.5618		1.42588	0.00364424	11.584		0.0892088	0.00364397	8.81259		0.0498574	0.00366181	8.22101		0.0115156	0.00366233	6.75525		0.501164	0.00366285	10.5282		0.595642	0.00365629	10.7045		0.162551	0.00365503	9.40654		0.111538	0.00366082	9.02674		0.298678	0.00366151	10.0114
	643.851	74.7226	0.300779		0.357788	0.00109069	12.6141		1.42064	0.00365821	11.5727		1.43016	0.00364404	11.5871		0.0904678	0.00364391	8.82663		0.0506057	0.00366179	8.23592		0.0116921	0.00366232	6.77047		0.503984	0.00366285	10.5338		0.598154	0.00365625	10.7087		0.163805	0.003655	9.41424		0.112425	0.00366081	9.03468		0.300779	0.0036615	10.0184
	644.188	74.7122	0.303065		0.361064	0.00109029	12.6239		1.43749	0.00365817	11.5845		1.43485	0.00364382	11.5905		0.0918486	0.00364385	8.84181		0.0514276	0.00366177	8.25204		0.0118862	0.00366231	6.78694		0.507056	0.00366284	10.5399		0.600886	0.00365621	10.7133		0.165174	0.00365496	9.42258		0.113394	0.00366079	9.04327		0.303065	0.00366148	10.026
	644.525	74.7027	0.305153		0.364063	0.00108989	12.6329		1.453	0.00365813	11.5952		1.43917	0.00364361	11.5936		0.0931182	0.00364379	8.85557		0.0521844	0.00366175	8.26665		0.0120649	0.0036623	6.80187		0.50986	0.00366284	10.5454		0.603377	0.00365618	10.7175		0.166425	0.00365493	9.43015		0.11428	0.00366077	9.05106		0.305153	0.00366147	10.0328
	644.857	74.6925	0.307404		0.367309	0.00108949	12.6425		1.46985	0.00365808	11.6068		1.44384	0.00364339	11.597		0.0944973	0.00364373	8.87031		0.0530077	0.00366174	8.28232		0.0122595	0.00366229	6.81788		0.512886	0.00366284	10.5513		0.60606	0.00365613	10.7219		0.167777	0.00365489	9.43826		0.115238	0.00366075	9.05941		0.307404	0.00366146	10.0402
	645.192	74.6827	0.30954		0.370397	0.0010891	12.6516		1.48596	0.00365804	11.6177		1.44831	0.00364317	11.6002		0.0958148	0.00364367	8.88419		0.0537954	0.00366172	8.29708		0.0124458	0.00366228	6.83296		0.515757	0.00366284	10.5569		0.608602	0.0036561	10.7261		0.169061	0.00365486	9.4459		0.116148	0.00366074	9.06729		0.30954	0.00366145	10.0471
	645.534	74.6729	0.311707		0.373541	0.00108869	12.6608		1.50244	0.003658	11.6288		1.45287	0.00364295	11.6035		0.0971615	0.00364361	8.89818		0.0546017	0.0036617	8.31197		0.0126365	0.00366227	6.84818		0.518671	0.00366283	10.5626		0.61118	0.00365606	10.7304		0.170366	0.00365482	9.45361		0.117074	0.00366072	9.07524		0.311707	0.00366143	10.0541
	645.866	74.6631	0.313853		0.376663	0.0010883	12.6699		1.51888	0.00365796	11.6397		1.45741	0.00364274	11.6067		0.0985035	0.00364355	8.91193		0.0554064	0.00366168	8.32661		0.012827	0.00366226	6.86315		0.521557	0.00366283	10.5681		0.613729	0.00365602	10.7346		0.17166	0.00365479	9.46119		0.117992	0.0036607	9.08306		0.313853	0.00366142	10.061
	646.205	74.6528	0.316117		0.379968	0.0010879	12.6794		1.53637	0.00365791	11.6511		1.46224	0.0036425	11.6101		0.0999299	0.00364349	8.92634		0.056263	0.00366166	8.34196		0.0130299	0.00366225	6.87885		0.524604	0.00366283	10.5739		0.616416	0.00365598	10.7389		0.173028	0.00365475	9.46915		0.118963	0.00366068	9.09127		0.316117	0.00366141	10.0682
	646.541	74.6428	0.318301		0.383167	0.0010875	12.6885		1.55337	0.00365787	11.6622		1.46692	0.00364228	11.6135		0.101315	0.00364343	8.94014		0.0570963	0.00366164	8.35667		0.0132273	0.00366224	6.89389		0.527544	0.00366283	10.5795		0.619005	0.00365594	10.7432		0.174349	0.00365472	9.47678		0.119902	0.00366067	9.09914		0.318301	0.0036614	10.0751
	646.874	74.633	0.320465		0.386347	0.00108711	12.6975		1.57036	0.00365783	11.6731		1.47159	0.00364205	11.6168		0.102698	0.00364336	8.95373		0.0579291	0.00366163	8.37116		0.0134248	0.00366223	6.90872		0.530459	0.00366282	10.585		0.621568	0.0036559	10.7473		0.175661	0.00365468	9.48429		0.120835	0.00366065	9.1069		0.320465	0.00366138	10.0818
	647.207	74.6232	0.322604		0.389499	0.00108671	12.7063		1.58729	0.00365778	11.6838		1.47624	0.00364183	11.62		0.104073	0.0036433	8.96707		0.0587588	0.00366161	8.38539		0.0136216	0.00366222	6.92328		0.53334	0.00366282	10.5904		0.624099	0.00365586	10.7514		0.176959	0.00365465	9.49167		0.121758	0.00366063	9.11452		0.322604	0.00366137	10.0885
	647.543	74.6141	0.324604		0.392457	0.00108632	12.7146		1.60324	0.00365775	11.6938		1.48061	0.00364162	11.6231		0.105368	0.00364324	8.97947		0.0595409	0.00366159	8.39862		0.0138073	0.0036622	6.93682		0.536037	0.00366282	10.5955		0.626464	0.00365583	10.7552		0.178175	0.00365462	9.49854		0.122623	0.00366061	9.12161		0.324604	0.00366136	10.0947
	647.877	74.6051	0.326599		0.395414	0.00108592	12.7228		1.61925	0.00365771	11.7038		1.485	0.00364141	11.6262		0.106667	0.00364319	8.99175		0.0603264	0.00366157	8.41174		0.0139938	0.00366219	6.95025		0.538726	0.00366282	10.6005		0.628819	0.00365579	10.759		0.17939	0.00365459	9.50535		0.123488	0.0036606	9.12864		0.326599	0.00366135	10.1008
	648.212	74.596	0.328577		0.398355	0.00108553	12.731		1.63526	0.00365767	11.7137		1.48937	0.00364119	11.6292		0.107963	0.00364313	9.00385		0.0611115	0.00366156	8.42468		0.0141803	0.00366218	6.96349		0.541394	0.00366281	10.6054		0.631154	0.00365575	10.7627		0.180596	0.00365455	9.51207		0.124347	0.00366058	9.13558		0.328577	0.00366134	10.1069
	648.553	74.5865	0.330674		0.401483	0.00108512	12.7395		1.65235	0.00365762	11.7241		1.49404	0.00364097	11.6325		0.109345	0.00364307	9.01661		0.0619501	0.00366154	8.43832		0.0143797	0.00366217	6.97746		0.544225	0.00366281	10.6107		0.633627	0.00365572	10.7666		0.181876	0.00365452	9.51915		0.125259	0.00366056	9.14291		0.330674	0.00366132	10.1132
	648.894	74.5768	0.332806		0.404674	0.00108472	12.7482		1.66988	0.00365758	11.7347		1.49881	0.00364073	11.6358		0.11076	0.003643	9.0295		0.0628096	0.00366152	8.45211		0.0145841	0.00366216	6.99158		0.547105	0.00366281	10.6159		0.63614	0.00365568	10.7706		0.18318	0.00365449	9.52632		0.126189	0.00366055	9.15031		0.332806	0.00366131	10.1197
	649.233	74.5668	0.335009		0.407982	0.00108433	12.7571		1.68813	0.00365754	11.7456		1.50378	0.00364049	11.6393		0.112231	0.00364294	9.04273		0.0637048	0.0036615	8.46627		0.0147971	0.00366215	7.00609		0.550082	0.00366281	10.6214		0.638734	0.00365564	10.7747		0.18453	0.00365445	9.53368		0.127152	0.00366053	9.15792		0.335009	0.0036613	10.1263
	649.568	74.5571	0.337119		0.41116	0.00108393	12.7655		1.70575	0.0036575	11.756		1.50857	0.00364026	11.6426		0.113649	0.00364287	9.05533		0.0645689	0.00366148	8.47975		0.0150029	0.00366214	7.0199		0.552934	0.0036628	10.6265		0.641217	0.0036556	10.7786		0.185825	0.00365442	9.54068		0.128076	0.00366051	9.16517		0.337119	0.00366129	10.1326
	649.904	74.5473	0.33929		0.41444	0.00108354	12.7742		1.72403	0.00365745	11.7666		1.51352	0.00364002	11.646		0.115118	0.00364281	9.0682		0.0654651	0.00366146	8.49355		0.0152164	0.00366213	7.03404		0.555871	0.0036628	10.6318		0.64377	0.00365556	10.7826		0.187159	0.00365439	9.54786		0.129029	0.00366049	9.1726		0.33929	0.00366127	10.139
	650.239	74.5377	0.34139		0.417624	0.00108314	12.7826		1.74186	0.00365741	11.777		1.51835	0.00363978	11.6493		0.116547	0.00364274	9.08058		0.0663388	0.00366144	8.50682		0.0154247	0.00366211	7.04764		0.558715	0.0036628	10.6369		0.646238	0.00365552	10.7864		0.188452	0.00365435	9.55476		0.129953	0.00366048	9.17974		0.34139	0.00366126	10.1452
	650.57	74.5278	0.343555		0.420916	0.00108275	12.7912		1.76038	0.00365736	11.7876		1.52336	0.00363953	11.6527		0.11803	0.00364268	9.09325		0.0672464	0.00366142	8.52042		0.0156411	0.0036621	7.06158		0.561647	0.00366279	10.6422		0.64878	0.00365548	10.7904		0.189787	0.00365432	9.56184		0.130907	0.00366046	9.18707		0.343555	0.00366125	10.1515
	650.903	74.5186	0.345584		0.424012	0.00108237	12.7992		1.77789	0.00365732	11.7975		1.52808	0.0036393	11.6559		0.119428	0.00364261	9.10507		0.0681037	0.0036614	8.53309		0.0158457	0.00366209	7.07459		0.564398	0.00366279	10.6471		0.651162	0.00365545	10.7941		0.19104	0.00365429	9.56844		0.131804	0.00366044	9.1939		0.345584	0.00366124	10.1574
	651.241	74.5091	0.347658		0.427187	0.00108197	12.8074		1.79592	0.00365728	11.8076		1.53294	0.00363906	11.6592		0.120866	0.00364255	9.11707		0.0689866	0.00366138	8.54599		0.0160565	0.00366208	7.08781		0.567212	0.00366279	10.652		0.653595	0.00365541	10.7978		0.192323	0.00365425	9.57515		0.132722	0.00366042	9.20085		0.347658	0.00366122	10.1634
	651.579	74.4998	0.349714		0.430342	0.00108157	12.8155		1.81393	0.00365724	11.8176		1.53778	0.00363883	11.6625		0.1223	0.00364249	9.1289		0.0698678	0.00366136	8.55869		0.016267	0.00366207	7.10084		0.570002	0.00366279	10.6569		0.656005	0.00365537	10.8015		0.193597	0.00365422	9.58177		0.133634	0.00366041	9.20771		0.349714	0.00366121	10.1693
	651.913	74.4906	0.351733		0.433453	0.00108118	12.8234		1.83177	0.0036572	11.8274		1.54258	0.00363859	11.6658		0.123716	0.00364242	9.14045		0.0707401	0.00366134	8.57111		0.0164755	0.00366205	7.11358		0.572745	0.00366278	10.6618		0.658372	0.00365533	10.8051		0.19485	0.00365419	9.58824		0.134532	0.00366039	9.21441		0.351733	0.0036612	10.175
	652.248	74.4807	0.353911		0.436818	0.00108079	12.8319		1.85116	0.00365715	11.838		1.54777	0.00363833	11.6693		0.125253	0.00364235	9.15283		0.0716876	0.00366132	8.58442		0.0167021	0.00366204	7.12725		0.575705	0.00366278	10.6669		0.660922	0.0036553	10.809		0.196203	0.00365416	9.59518		0.135502	0.00366037	9.22161		0.353911	0.00366119	10.1812
	652.587	74.4717	0.355889		0.439884	0.0010804	12.8396		1.86891	0.00365711	11.8475		1.55253	0.0036381	11.6725		0.126657	0.00364229	9.16401		0.0725546	0.00366131	8.59646		0.0169096	0.00366203	7.1396		0.578396	0.00366278	10.6716		0.663237	0.00365526	10.8126		0.197435	0.00365413	9.60145		0.136385	0.00366036	9.22811		0.355889	0.00366117	10.1868
	652.918	74.462	0.358018		0.443195	0.00108001	12.8478		1.88817	0.00365707	11.8578		1.55768	0.00363784	11.6759		0.128177	0.00364222	9.17598		0.0734947	0.00366128	8.60934		0.0171346	0.00366202	7.15283		0.581295	0.00366277	10.6766		0.665729	0.00365522	10.8163		0.198762	0.00365409	9.60817		0.137337	0.00366034	9.23508		0.358018	0.00366116	10.1928
	653.249	74.452	0.360215		0.446622	0.00107962	12.8562		1.90822	0.00365702	11.8684		1.56302	0.00363758	11.6795		0.129755	0.00364215	9.18825		0.0744721	0.00366126	8.62256		0.0173687	0.003662	7.16641		0.584288	0.00366277	10.6817		0.668298	0.00365518	10.8202		0.200134	0.00365406	9.61507		0.138322	0.00366032	9.24224		0.360215	0.00366115	10.1989
	653.587	74.4426	0.362276		0.44985	0.00107923	12.8642		1.92718	0.00365698	11.8783		1.56808	0.00363733	11.6829		0.131244	0.00364208	9.1997		0.0753961	0.00366124	8.63491		0.0175902	0.00366199	7.17908		0.5871	0.00366277	10.6865		0.670709	0.00365514	10.8238		0.201424	0.00365403	9.62151		0.139249	0.0036603	9.24893		0.362276	0.00366114	10.2046
	653.926	74.434	0.364154		0.4528	0.00107883	12.8714		1.9446	0.00365694	11.8873		1.57271	0.0036371	11.6859		0.132608	0.00364202	9.21008		0.0762439	0.00366123	8.6461		0.0177935	0.00366198	7.19058		0.589663	0.00366276	10.6909		0.672904	0.00365511	10.8271		0.202601	0.003654	9.62735		0.140095	0.00366029	9.25499		0.364154	0.00366112	10.2098
	654.26	74.4239	0.366383		0.456311	0.00107845	12.8799		1.96543	0.00365689	11.898		1.57824	0.00363682	11.6896		0.134237	0.00364195	9.22232		0.077257	0.0036612	8.65931		0.0180366	0.00366197	7.20416		0.592708	0.00366276	10.696		0.675508	0.00365507	10.831		0.204	0.00365396	9.63425		0.141101	0.00366027	9.26216		0.366383	0.00366111	10.2159
	654.6	74.4147	0.36841		0.459514	0.00107805	12.8876		1.98453	0.00365685	11.9077		1.5833	0.00363657	11.6929		0.135726	0.00364188	9.23339		0.0781848	0.00366118	8.67126		0.0182594	0.00366195	7.21644		0.595478	0.00366276	10.7007		0.677875	0.00365503	10.8345		0.205273	0.00365393	9.64049		0.142017	0.00366025	9.26864		0.36841	0.0036611	10.2214
	654.935	74.4061	0.370278		0.462477	0.00107766	12.8948		2.00227	0.00365681	11.9166		1.588	0.00363633	11.696		0.137106	0.00364182	9.24354		0.0790462	0.00366116	8.68223		0.0184663	0.00366194	7.22771		0.598035	0.00366276	10.705		0.680057	0.003655	10.8377		0.20645	0.0036539	9.64622		0.142864	0.00366024	9.2746		0.370278	0.00366109	10.2265
	655.269	74.3962	0.372452		0.465936	0.00107727	12.9029		2.02309	0.00365676	11.927		1.5935	0.00363606	11.6996		0.138721	0.00364175	9.25529		0.0800555	0.00366114	8.69492		0.0187088	0.00366193	7.24077		0.601013	0.00366275	10.7099		0.682595	0.00365496	10.8415		0.207821	0.00365387	9.65286		0.143852	0.00366022	9.28149		0.372452	0.00366107	10.2324
	655.601	74.3863	0.37463		0.469411	0.00107689	12.9111		2.04412	0.00365672	11.9373		1.59905	0.00363578	11.7033		0.140347	0.00364167	9.26699		0.0810738	0.00366112	8.70758		0.0189537	0.00366192	7.25378		0.603998	0.00366275	10.7149		0.685136	0.00365492	10.8452		0.209196	0.00365383	9.65948		0.144843	0.0036602	9.28837		0.37463	0.00366106	10.2382
	655.933	74.3772	0.37664		0.472631	0.0010765	12.9186		2.0637	0.00365667	11.9469		1.60421	0.00363552	11.7066		0.141858	0.0036416	9.27773		0.0820206	0.0036611	8.7192		0.0191815	0.0036619	7.26574		0.606757	0.00366275	10.7195		0.687482	0.00365488	10.8487		0.210468	0.0036538	9.66555		0.14576	0.00366018	9.29469		0.37664	0.00366105	10.2435
	656.264	74.3673	0.378798		0.476099	0.00107612	12.9267		2.08489	0.00365663	11.9571		1.60978	0.00363524	11.7103		0.143488	0.00364153	9.2892		0.0830444	0.00366108	8.73161		0.019428	0.00366189	7.27851		0.609721	0.00366274	10.7243		0.689999	0.00365484	10.8523		0.211836	0.00365377	9.67205		0.146747	0.00366016	9.30145		0.378798	0.00366104	10.2493
	656.606	74.3574	0.380982		0.479621	0.00107572	12.9348		2.10653	0.00365658	11.9675		1.61546	0.00363496	11.7139		0.145147	0.00364146	9.30074		0.0840879	0.00366106	8.74411		0.0196794	0.00366188	7.29138		0.612724	0.00366274	10.7292		0.692546	0.0036548	10.856		0.213223	0.00365373	9.67859		0.147748	0.00366014	9.30826		0.380982	0.00366102	10.255
	656.945	74.3486	0.382915		0.482748	0.00107533	12.942		2.12584	0.00365654	11.9766		1.62052	0.0036347	11.7172		0.146624	0.00364139	9.31089		0.085018	0.00366104	8.75513		0.0199036	0.00366186	7.30271		0.615385	0.00366274	10.7336		0.694801	0.00365477	10.8593		0.214452	0.0036537	9.68436		0.148636	0.00366013	9.31426		0.382915	0.00366101	10.2601
	657.275	74.34	0.384812		0.485828	0.00107495	12.9491		2.14494	0.0036565	11.9856		1.62552	0.00363445	11.7204		0.148081	0.00364132	9.32082		0.085937	0.00366102	8.76589		0.0201252	0.00366185	7.31379		0.618	0.00366273	10.7378		0.697014	0.00365473	10.8625		0.215661	0.00365368	9.69		0.14951	0.00366011	9.32013		0.384812	0.003661	10.265
	657.614	74.3304	0.386906		0.489237	0.00107456	12.9568		2.16619	0.00365645	11.9955		1.63107	0.00363417	11.724		0.149696	0.00364125	9.33171		0.0869578	0.003661	8.77771		0.0203715	0.00366184	7.32596		0.620888	0.00366273	10.7425		0.699455	0.00365469	10.866		0.216997	0.00365364	9.69619		0.150476	0.00366009	9.32658		0.386906	0.00366099	10.2705
	657.952	74.3211	0.388961		0.492595	0.00107417	12.9643		2.18723	0.00365641	12.0052		1.63656	0.00363389	11.7275		0.151291	0.00364118	9.34235		0.0879667	0.00366097	8.78925		0.0206151	0.00366182	7.33786		0.623725	0.00366273	10.747		0.701851	0.00365465	10.8695		0.21831	0.00365361	9.70224		0.151426	0.00366008	9.33289		0.388961	0.00366097	10.2758
	658.281	74.3118	0.391		0.495938	0.00107379	12.9718		2.20828	0.00365636	12.0148		1.64204	0.00363361	11.731		0.152881	0.0036411	9.35284		0.0889745	0.00366095	8.80066		0.0208586	0.00366181	7.34961		0.626544	0.00366272	10.7516		0.704228	0.00365462	10.8729		0.219616	0.00365358	9.70822		0.152371	0.00366006	9.33912		0.391	0.00366096	10.281
	658.611	74.3022	0.39311		0.499408	0.00107341	12.9795		2.23024	0.00365632	12.0247		1.64775	0.00363332	11.7346		0.154536	0.00364103	9.36365		0.0900245	0.00366093	8.8124		0.0211124	0.0036618	7.36171		0.629463	0.00366272	10.7562		0.706688	0.00365458	10.8764		0.220969	0.00365355	9.71438		0.153351	0.00366004	9.34554		0.39311	0.00366095	10.2864
	658.952	74.2929	0.395156		0.502784	0.00107302	12.987		2.25172	0.00365627	12.0343		1.65332	0.00363304	11.7382		0.156148	0.00364095	9.37407		0.0910495	0.00366091	8.82374		0.0213603	0.00366178	7.37339		0.632297	0.00366272	10.7607		0.709073	0.00365454	10.8798		0.222283	0.00365351	9.72033		0.154304	0.00366002	9.35174		0.395156	0.00366093	10.2916
	659.287	74.2842	0.397066		0.505948	0.00107263	12.994		2.27194	0.00365623	12.0433		1.65856	0.00363277	11.7415		0.157662	0.00364088	9.38375		0.0920131	0.00366089	8.83427		0.0215935	0.00366177	7.38425		0.634947	0.00366271	10.7649		0.7113	0.0036545	10.8829		0.223512	0.00365348	9.72586		0.155195	0.00366001	9.35751		0.397066	0.00366092	10.2964
	659.622	74.2749	0.399105		0.509335	0.00107225	13.0014		2.29371	0.00365618	12.0528		1.66418	0.00363248	11.745		0.159285	0.00364081	9.39404		0.0930482	0.00366087	8.84547		0.0218441	0.00366176	7.3958		0.637778	0.00366271	10.7693		0.713677	0.00365447	10.8863		0.224826	0.00365345	9.73174		0.156148	0.00365999	9.36364		0.399105	0.00366091	10.3016
	659.964	74.266	0.401051		0.512579	0.00107185	13.0084		2.31465	0.00365614	12.062		1.66959	0.00363221	11.7484		0.160842	0.00364074	9.4038		0.0940425	0.00366085	8.85611		0.022085	0.00366174	7.40678		0.640482	0.00366271	10.7736		0.715946	0.00365443	10.8895		0.226082	0.00365342	9.73732		0.15706	0.00365997	9.36947		0.401051	0.0036609	10.3064
	660.304	74.2569	0.403055		0.51593	0.00107146	13.0157		2.33639	0.00365609	12.0713		1.6752	0.00363192	11.7519		0.162453	0.00364066	9.41381		0.0950729	0.00366083	8.86702		0.0223348	0.00366173	7.41803		0.643271	0.0036627	10.7779		0.718283	0.00365439	10.8928		0.227378	0.00365339	9.74306		0.158001	0.00365996	9.37546		0.403055	0.00366088	10.3114
	660.642	74.2474	0.405142		0.519433	0.00107107	13.0232		2.35923	0.00365605	12.0811		1.68107	0.00363162	11.7556		0.16414	0.00364059	9.42419		0.0961534	0.0036608	8.87834		0.0225969	0.00366171	7.4297		0.646179	0.0036627	10.7824		0.720717	0.00365435	10.8962		0.22873	0.00365336	9.749		0.158984	0.00365994	9.38167		0.405142	0.00366087	10.3166
	660.982	74.238	0.407191		0.522883	0.00107068	13.0305		2.38185	0.003656	12.0906		1.68688	0.00363132	11.7592		0.165804	0.00364051	9.43432		0.0972212	0.00366078	8.88939		0.022856	0.0036617	7.44111		0.649037	0.0036627	10.7868		0.723106	0.00365432	10.8995		0.230059	0.00365333	9.75481		0.15995	0.00365992	9.38774		0.407191	0.00366086	10.3216
	661.315	74.2292	0.409127		0.526154	0.0010703	13.0375		2.40341	0.00365596	12.0997		1.69241	0.00363104	11.7626		0.167385	0.00364044	9.44384		0.0982367	0.00366076	8.89979		0.0231026	0.00366169	7.45185		0.651741	0.00366269	10.791		0.725365	0.00365428	10.9026		0.231317	0.0036533	9.76029		0.160866	0.0036599	9.39345		0.409127	0.00366085	10.3264
	661.65	74.2207	0.411009		0.529344	0.00106992	13.0442		2.42452	0.00365591	12.1085		1.69782	0.00363076	11.766		0.168928	0.00364036	9.45306		0.0992297	0.00366074	8.90986		0.0233438	0.00366167	7.46225		0.654373	0.00366269	10.795		0.72756	0.00365424	10.9057		0.232542	0.00365327	9.76558		0.161758	0.00365989	9.39899		0.411009	0.00366083	10.331
	661.986	74.2118	0.412954		0.532653	0.00106953	13.0512		2.44654	0.00365587	12.1175		1.70344	0.00363047	11.7694		0.170531	0.00364029	9.46255		0.100263	0.00366072	8.92023		0.023595	0.00366166	7.47296		0.657097	0.00366269	10.7992		0.729831	0.00365421	10.9088		0.233811	0.00365324	9.77104		0.162682	0.00365987	9.4047		0.412954	0.00366082	10.3357
	662.321	74.2025	0.415003		0.536149	0.00106915	13.0584		2.46992	0.00365582	12.1271		1.70941	0.00363016	11.7731		0.172228	0.00364021	9.47249		0.101358	0.00366069	8.93111		0.0238613	0.00366164	7.48419		0.659969	0.00366268	10.8036		0.732222	0.00365417	10.9121		0.235149	0.00365321	9.77677		0.163657	0.00365985	9.41068		0.415003	0.00366081	10.3407
	662.656	74.1934	0.416991		0.539552	0.00106877	13.0655		2.4928	0.00365578	12.1363		1.71524	0.00362986	11.7767		0.173881	0.00364013	9.48209		0.102427	0.00366067	8.94161		0.0241215	0.00366163	7.49504		0.662759	0.00366268	10.8078		0.734542	0.00365413	10.9153		0.23645	0.00365317	9.7823		0.164605	0.00365983	9.41647		0.416991	0.0036608	10.3455
	662.991	74.184	0.419056		0.5431	0.00106839	13.0728		2.51677	0.00365573	12.1459		1.72133	0.00362954	11.7804		0.175608	0.00364005	9.49201		0.103545	0.00366065	8.95248		0.0243937	0.00366161	7.50627		0.665661	0.00366268	10.8121		0.736953	0.00365409	10.9186		0.237803	0.00365314	9.78802		0.165592	0.00365982	9.42246		0.419056	0.00366078	10.3504
	663.326	74.1746	0.421124		0.546666	0.001068	13.08		2.541	0.00365568	12.1555		1.72748	0.00362922	11.7841		0.177345	0.00363997	9.5019		0.104671	0.00366063	8.96331		0.0246683	0.0036616	7.51748		0.668572	0.00366267	10.8165		0.739369	0.00365405	10.9219		0.239161	0.00365311	9.79373		0.166584	0.0036598	9.42844		0.421124	0.00366077	10.3553
	663.66	74.1659	0.42304		0.549983	0.00106762	13.0868		2.56365	0.00365564	12.1644		1.73322	0.00362893	11.7876		0.178963	0.00363989	9.51103		0.105722	0.0036606	8.97332		0.0249246	0.00366159	7.52782		0.671274	0.00366267	10.8205		0.741608	0.00365402	10.9249		0.240421	0.00365308	9.79901		0.167505	0.00365978	9.43396		0.42304	0.00366076	10.3599
	664	74.158	0.424764		0.552975	0.00106724	13.0929		2.58418	0.0036556	12.1724		1.73842	0.00362866	11.7908		0.180425	0.00363983	9.5192		0.106673	0.00366058	8.98228		0.0251565	0.00366157	7.53709		0.673706	0.00366267	10.8242		0.743623	0.00365399	10.9277		0.241557	0.00365305	9.80373		0.168335	0.00365977	9.43891		0.424764	0.00366075	10.364
	664.333	74.1497	0.426588		0.556151	0.00106686	13.0994		2.60606	0.00365556	12.1809		1.74395	0.00362837	11.7941		0.181977	0.00363975	9.52781		0.107684	0.00366056	8.99173		0.0254034	0.00366156	7.54686		0.676283	0.00366266	10.828		0.745755	0.00365395	10.9305		0.24276	0.00365302	9.80872		0.169214	0.00365975	9.44413		0.426588	0.00366073	10.3682
	664.669	74.1424	0.428186		0.558942	0.00106647	13.1051		2.62539	0.00365552	12.1883		1.74882	0.00362811	11.797		0.183344	0.00363969	9.53532		0.108576	0.00366055	8.99998		0.025621	0.00366155	7.5554		0.678544	0.00366266	10.8313		0.747624	0.00365392	10.9331		0.243816	0.003653	9.81307		0.169987	0.00365974	9.4487		0.428186	0.00366072	10.372
	665.006	74.1343	0.429975		0.562074	0.00106609	13.1114		2.64717	0.00365548	12.1965		1.75431	0.00362783	11.8003		0.184878	0.00363962	9.5437		0.109578	0.00366052	9.00918		0.0258659	0.00366153	7.56492		0.681076	0.00366266	10.8351		0.749716	0.00365389	10.9359		0.245	0.00365297	9.81793		0.170853	0.00365972	9.45379		0.429975	0.00366071	10.3762
	665.339	74.1256	0.431882		0.565426	0.00106571	13.118		2.67059	0.00365543	12.2054		1.7602	0.00362752	11.8038		0.186522	0.00363954	9.55259		0.110653	0.0036605	9.01895		0.0261288	0.00366152	7.57504		0.683781	0.00366265	10.839		0.751948	0.00365385	10.9389		0.246264	0.00365294	9.82309		0.171779	0.0036597	9.4592		0.431882	0.0036607	10.3806
	665.671	74.1164	0.433905		0.568993	0.00106534	13.125		2.69565	0.00365539	12.2147		1.76649	0.00362719	11.8076		0.188273	0.00363945	9.56198		0.111801	0.00366048	9.02928		0.0264095	0.0036615	7.58573		0.686654	0.00366265	10.8432		0.754316	0.00365381	10.942		0.247607	0.00365291	9.82855		0.172763	0.00365968	9.46492		0.433905	0.00366069	10.3853
	666.007	74.108	0.435757		0.572271	0.00106495	13.1315		2.7188	0.00365534	12.2233		1.77229	0.00362688	11.811		0.189885	0.00363938	9.57055		0.112858	0.00366046	9.03871		0.0266682	0.00366149	7.59549		0.689289	0.00366265	10.847		0.756486	0.00365378	10.9449		0.248839	0.00365288	9.83353		0.173667	0.00365967	9.47015		0.435757	0.00366067	10.3895
	666.346	74.0986	0.437806		0.575909	0.00106457	13.1386		2.74461	0.00365529	12.2328		1.77875	0.00362654	11.8149		0.191674	0.00363929	9.57997		0.114034	0.00366043	9.04909		0.0269563	0.00366147	7.60624		0.692207	0.00366264	10.8513		0.758886	0.00365374	10.9481		0.250204	0.00365285	9.83902		0.174668	0.00365965	9.47591		0.437806	0.00366066	10.3942
	666.678	74.0898	0.439746		0.579364	0.00106419	13.1453		2.76927	0.00365525	12.2418		1.7849	0.00362622	11.8185		0.193376	0.00363921	9.58886		0.115154	0.00366041	9.05888		0.0272308	0.00366146	7.61638		0.694973	0.00366264	10.8553		0.76116	0.0036537	10.9511		0.251499	0.00365282	9.84419		0.175618	0.00365963	9.48134		0.439746	0.00366065	10.3987
	667.013	74.0815	0.441566		0.582619	0.00106382	13.1516		2.79261	0.0036552	12.2502		1.79072	0.00362591	11.8219		0.19498	0.00363913	9.59716		0.116212	0.00366039	9.06803		0.0274901	0.00366145	7.62587		0.697573	0.00366263	10.859		0.763295	0.00365367	10.9539		0.252716	0.00365279	9.84904		0.176512	0.00365962	9.48643		0.441566	0.00366064	10.4028
	667.35	74.0737	0.443271		0.585676	0.00106343	13.1575		2.81464	0.00365516	12.2581		1.7962	0.00362562	11.8251		0.196489	0.00363906	9.60491		0.117208	0.00366037	9.07657		0.0277344	0.00366143	7.63472		0.700011	0.00366263	10.8625		0.765295	0.00365364	10.9566		0.253857	0.00365276	9.85356		0.177351	0.0036596	9.49118		0.443271	0.00366063	10.4067
	667.688	74.0648	0.445223		0.589189	0.00106305	13.1642		2.84007	0.00365512	12.2671		1.80253	0.00362529	11.8288		0.198223	0.00363898	9.61374		0.118354	0.00366035	9.08632		0.0280159	0.00366142	7.64483		0.702807	0.00366263	10.8665		0.767586	0.0036536	10.9596		0.255166	0.00365273	9.85872		0.178313	0.00365958	9.4966		0.445223	0.00366061	10.4111
	668.028	74.0567	0.447011		0.592417	0.00106267	13.1704		2.86357	0.00365507	12.2753		1.80835	0.00362498	11.8322		0.199819	0.0036389	9.6218		0.119411	0.00366032	9.09522		0.0282754	0.0036614	7.65406		0.705372	0.00366262	10.8701		0.769686	0.00365356	10.9623		0.256368	0.00365271	9.86343		0.179197	0.00365957	9.50155		0.447011	0.0036606	10.4151
	668.364	74.0483	0.448857		0.595761	0.00106229	13.1767		2.88803	0.00365503	12.2839		1.81441	0.00362466	11.8358		0.201473	0.00363882	9.63009		0.120508	0.0036603	9.10438		0.028545	0.00366139	7.66355		0.708024	0.00366262	10.8739		0.771856	0.00365353	10.9652		0.25761	0.00365268	9.86828		0.180112	0.00365955	9.50665		0.448857	0.00366059	10.4192
	668.7	74.0396	0.450758		0.599216	0.00106191	13.1832		2.91342	0.00365498	12.2927		1.82069	0.00362433	11.8394		0.203183	0.00363874	9.63859		0.121643	0.00366028	9.11377		0.0288242	0.00366137	7.6733		0.710759	0.00366262	10.8777		0.77409	0.00365349	10.9681		0.258891	0.00365265	9.87326		0.181055	0.00365953	9.51189		0.450758	0.00366058	10.4234
	669.036	74.0305	0.452774		0.602894	0.00106153	13.1901		2.94061	0.00365493	12.302		1.8274	0.00362397	11.8433		0.205005	0.00363865	9.64756		0.122855	0.00366026	9.1237		0.0291224	0.00366136	7.6836		0.713665	0.00366261	10.8818		0.776463	0.00365345	10.9712		0.260253	0.00365261	9.87852		0.182059	0.00365952	9.51742		0.452774	0.00366056	10.4279
	669.365	74.0227	0.454486		0.606026	0.00106116	13.196		2.96387	0.00365489	12.3099		1.83313	0.00362366	11.8466		0.206557	0.00363857	9.65515		0.12389	0.00366023	9.13209		0.0293771	0.00366134	7.69231		0.716134	0.00366261	10.8853		0.778477	0.00365342	10.9738		0.26141	0.00365259	9.88298		0.182912	0.0036595	9.52211		0.454486	0.00366055	10.4317
	669.699	74.0141	0.456357		0.609463	0.00106078	13.2023		2.98953	0.00365484	12.3185		1.83944	0.00362333	11.8502		0.208262	0.00363849	9.66342		0.125027	0.00366021	9.14124		0.0296573	0.00366133	7.70181		0.718839	0.00366261	10.889		0.780681	0.00365338	10.9766		0.262679	0.00365256	9.88783		0.183848	0.00365948	9.52722		0.456357	0.00366054	10.4358
	670.03	74.006	0.458146		0.612758	0.00106041	13.2084		3.01425	0.0036548	12.3268		1.84551	0.003623	11.8537		0.209897	0.00363841	9.67128		0.12612	0.00366019	9.14996		0.0299266	0.00366131	7.71086		0.721427	0.0036626	10.8926		0.782789	0.00365335	10.9793		0.263892	0.00365253	9.89246		0.184744	0.00365947	9.53209		0.458146	0.00366053	10.4397
	670.366	73.9978	0.459943		0.616081	0.00106003	13.2145		3.03931	0.00365476	12.3351		1.85166	0.00362267	11.8572		0.211548	0.00363833	9.67916		0.127225	0.00366017	9.15869		0.0301991	0.0036613	7.71993		0.724034	0.0036626	10.8962		0.784909	0.00365331	10.9821		0.265115	0.0036525	9.89709		0.185646	0.00365945	9.53697		0.459943	0.00366051	10.4437
	670.698	73.9904	0.461564		0.619087	0.00105966	13.2201		3.06208	0.00365472	12.3426		1.85723	0.00362237	11.8603		0.213042	0.00363825	9.68624		0.128226	0.00366015	9.16654		0.0304461	0.00366128	7.72809		0.726387	0.0036626	10.8995		0.786821	0.00365328	10.9845		0.266218	0.00365248	9.90126		0.186462	0.00365944	9.54136		0.461564	0.0036605	10.4472
	671.037	73.9823	0.463353		0.622414	0.00105928	13.2262		3.08741	0.00365467	12.3508		1.86342	0.00362204	11.8638		0.214696	0.00363817	9.69402		0.129336	0.00366013	9.17517		0.0307201	0.00366127	7.73705		0.728987	0.00366259	10.9031		0.788932	0.00365325	10.9872		0.267438	0.00365245	9.90585		0.187363	0.00365942	9.5462		0.463353	0.00366049	10.451
	671.379	73.9739	0.465192		0.625848	0.0010589	13.2324		3.11368	0.00365463	12.3593		1.86983	0.0036217	11.8675		0.216404	0.00363809	9.70199		0.130484	0.0036601	9.18402		0.0310038	0.00366125	7.74625		0.731666	0.00366259	10.9067		0.791106	0.00365321	10.99		0.268695	0.00365242	9.91055		0.188293	0.0036594	9.55116		0.465192	0.00366048	10.455
	671.727	73.9653	0.467093		0.629409	0.00105851	13.2388		3.14106	0.00365458	12.3681		1.8765	0.00362134	11.8712		0.218176	0.003638	9.71019		0.131677	0.00366008	9.19314		0.0312987	0.00366124	7.75573		0.734438	0.00366258	10.9105		0.793353	0.00365318	10.9928		0.269995	0.00365239	9.9154		0.189256	0.00365938	9.55627		0.467093	0.00366047	10.4591
	672.072	73.9567	0.468965		0.632927	0.00105812	13.2451		3.16827	0.00365453	12.3768		1.88311	0.00362098	11.8749		0.219928	0.00363791	9.71824		0.132858	0.00366006	9.20208		0.0315909	0.00366122	7.76503		0.737173	0.00366258	10.9142		0.795567	0.00365314	10.9956		0.271279	0.00365236	9.92015		0.190206	0.00365937	9.56128		0.468965	0.00366045	10.4631
	672.418	73.9484	0.470795		0.636379	0.00105773	13.2513		3.1951	0.00365448	12.3852		1.88963	0.00362063	11.8786		0.221648	0.00363782	9.72607		0.13402	0.00366003	9.2108		0.0318783	0.00366121	7.7741		0.739851	0.00366258	10.9179		0.797734	0.0036531	10.9984		0.272535	0.00365233	9.92479		0.191138	0.00365935	9.56618		0.470795	0.00366044	10.467
	672.759	73.9395	0.472754		0.640087	0.00105735	13.2578		3.22408	0.00365444	12.3943		1.89665	0.00362025	11.8825		0.223496	0.00363773	9.73443		0.13527	0.00366001	9.2201		0.0321879	0.00366119	7.78377		0.742722	0.00366257	10.9217		0.800055	0.00365307	11.0013		0.273883	0.0036523	9.92974		0.192137	0.00365933	9.5714		0.472754	0.00366043	10.4712
	673.09	73.9314	0.474523		0.643448	0.00105698	13.2638		3.25048	0.00365439	12.4025		1.90303	0.0036199	11.8861		0.225172	0.00363765	9.74194		0.136405	0.00365998	9.22847		0.0324691	0.00366117	7.79248		0.745319	0.00366257	10.9252		0.802152	0.00365303	11.0039		0.275102	0.00365227	9.9342		0.193041	0.00365932	9.57611		0.474523	0.00366042	10.4749
	673.424	73.9236	0.476247		0.646734	0.00105661	13.2696		3.27642	0.00365435	12.4104		1.9093	0.00361956	11.8895		0.226811	0.00363756	9.74924		0.137517	0.00365996	9.2366		0.0327449	0.00366116	7.80094		0.747855	0.00366256	10.9286		0.804198	0.003653	11.0065		0.276292	0.00365224	9.93853		0.193925	0.0036593	9.58068		0.476247	0.0036604	10.4785
	673.756	73.9165	0.47779		0.649686	0.00105624	13.2748		3.29984	0.00365431	12.4176		1.91494	0.00361926	11.8927		0.228284	0.00363749	9.75576		0.138518	0.00365994	9.24386		0.0329931	0.00366115	7.8085		0.750129	0.00366256	10.9317		0.806031	0.00365297	11.0088		0.277359	0.00365222	9.9424		0.194717	0.00365929	9.58477		0.47779	0.00366039	10.4818
	674.088	73.9084	0.479569		0.653098	0.00105587	13.2808		3.32703	0.00365426	12.4258		1.92148	0.0036189	11.8963		0.229986	0.0036374	9.76324		0.139677	0.00365992	9.2522		0.0332806	0.00366113	7.81719		0.752752	0.00366256	10.9352		0.808145	0.00365293	11.0114		0.278591	0.00365219	9.94684		0.195633	0.00365927	9.58947		0.479569	0.00366038	10.4855
	674.421	73.9013	0.481132		0.656106	0.0010555	13.2861		3.35112	0.00365422	12.433		1.92727	0.00361858	11.8995		0.231488	0.00363733	9.76979		0.1407	0.0036599	9.25951		0.0335347	0.00366112	7.8248		0.755062	0.00366255	10.9382		0.810004	0.0036529	11.0138		0.279675	0.00365217	9.95074		0.196439	0.00365925	9.59359		0.481132	0.00366037	10.4888
	674.755	73.893	0.482949		0.659614	0.00105512	13.2921		3.37935	0.00365417	12.4415		1.93405	0.00361822	11.9032		0.23324	0.00363724	9.77737		0.141895	0.00365988	9.26798		0.0338317	0.0036611	7.83363		0.757751	0.00366255	10.9418		0.812166	0.00365286	11.0164		0.280938	0.00365214	9.95526		0.197378	0.00365924	9.59837		0.482949	0.00366036	10.4925
	675.088	73.886	0.48449		0.662598	0.00105475	13.2973		3.40349	0.00365413	12.4486		1.93983	0.0036179	11.9063		0.23473	0.00363716	9.78379		0.142914	0.00365986	9.27515		0.034085	0.00366109	7.84109		0.760035	0.00366255	10.9448		0.814001	0.00365283	11.0187		0.28201	0.00365211	9.95908		0.198176	0.00365922	9.60241		0.48449	0.00366035	10.4957
	675.423	73.8779	0.486281		0.666079	0.00105438	13.3033		3.43177	0.00365409	12.4569		1.94659	0.00361753	11.91		0.236469	0.00363707	9.79122		0.144104	0.00365983	9.28345		0.034381	0.00366107	7.84975		0.762694	0.00366254	10.9483		0.816137	0.0036528	11.0213		0.283258	0.00365209	9.96352		0.199106	0.00365921	9.6071		0.486281	0.00366033	10.4994
	675.756	73.8708	0.487831		0.669101	0.00105401	13.3085		3.45645	0.00365405	12.4641		1.95248	0.00361721	11.9132		0.237979	0.00363699	9.79763		0.145139	0.00365981	9.29062		0.0346386	0.00366106	7.85722		0.765	0.00366254	10.9513		0.817986	0.00365277	11.0236		0.28434	0.00365206	9.96734		0.199912	0.00365919	9.61115		0.487831	0.00366032	10.5026
	676.096	73.863	0.489536		0.672435	0.00105363	13.3142		3.48381	0.003654	12.472		1.959	0.00361685	11.9167		0.239645	0.00363691	9.80465		0.146282	0.00365979	9.29848		0.0349233	0.00366104	7.86541		0.767539	0.00366254	10.9546		0.820021	0.00365273	11.0261		0.285532	0.00365203	9.97154		0.200801	0.00365918	9.61559		0.489536	0.00366031	10.5061
	676.435	73.8566	0.490954		0.675218	0.00105326	13.319		3.50674	0.00365397	12.4786		1.96446	0.00361655	11.9197		0.241036	0.00363683	9.81048		0.147238	0.00365977	9.305		0.0351614	0.00366103	7.87222		0.769655	0.00366253	10.9574		0.821716	0.00365271	11.0282		0.286526	0.00365201	9.97503		0.201542	0.00365916	9.61928		0.490954	0.0036603	10.509
	676.777	73.8483	0.492772		0.678794	0.00105288	13.325		3.53636	0.00365392	12.487		1.9715	0.00361616	11.9235		0.242824	0.00363674	9.81792		0.148468	0.00365975	9.31334		0.0354681	0.00366101	7.88091		0.77237	0.00366253	10.9609		0.823889	0.00365267	11.0309		0.2878	0.00365198	9.97948		0.202493	0.00365915	9.624		0.492772	0.00366029	10.5127
	677.115	73.8405	0.494492		0.682192	0.0010525	13.3307		3.56465	0.00365387	12.495		1.97821	0.00361579	11.9271		0.244523	0.00363665	9.82494		0.149639	0.00365973	9.3212		0.0357602	0.003661	7.88912		0.774945	0.00366252	10.9642		0.825949	0.00365264	11.0334		0.289009	0.00365195	9.98369		0.203396	0.00365913	9.62846		0.494492	0.00366028	10.5162
	677.455	73.8322	0.496306		0.685787	0.00105213	13.3367		3.59474	0.00365383	12.5034		1.98533	0.0036154	11.9309		0.24632	0.00363656	9.83231		0.15088	0.0036597	9.32947		0.0360699	0.00366098	7.89775		0.777665	0.00366252	10.9677		0.828122	0.0036526	11.036		0.290286	0.00365193	9.98811		0.20435	0.00365911	9.63315		0.496306	0.00366026	10.5199
	677.792	73.8247	0.49795		0.689055	0.00105175	13.3422		3.62224	0.00365378	12.5111		1.99183	0.00361504	11.9344		0.247954	0.00363647	9.83897		0.152009	0.00365968	9.33695		0.036352	0.00366097	7.90555		0.780134	0.00366252	10.9709		0.830093	0.00365257	11.0384		0.291445	0.0036519	9.99211		0.205216	0.0036591	9.63739		0.49795	0.00366025	10.5232
	678.122	73.8168	0.499699		0.692546	0.00105139	13.3479		3.65175	0.00365373	12.5192		1.9988	0.00361465	11.9381		0.249699	0.00363638	9.84604		0.153218	0.00365966	9.34488		0.0366541	0.00366095	7.91383		0.782767	0.00366251	10.9743		0.832193	0.00365253	11.041		0.292681	0.00365187	9.99636		0.20614	0.00365908	9.64189		0.499699	0.00366024	10.5267
	678.453	73.8099	0.501198		0.695546	0.00105102	13.3529		3.67725	0.00365369	12.5262		2.0048	0.00361432	11.9412		0.251199	0.0036363	9.85207		0.154258	0.00365964	9.35166		0.0369141	0.00366094	7.92091		0.785026	0.00366251	10.9772		0.833994	0.0036525	11.0432		0.293741	0.00365185	9.99999		0.206934	0.00365907	9.64574		0.501198	0.00366023	10.5297
	678.781	73.8028	0.502761		0.698685	0.00105066	13.3581		3.70404	0.00365365	12.5335		2.01111	0.00361397	11.9446		0.252769	0.00363622	9.85834		0.155348	0.00365962	9.35871		0.0371867	0.00366092	7.92828		0.787386	0.0036625	10.9802		0.835874	0.00365247	11.0454		0.294848	0.00365182	10.0038		0.207763	0.00365905	9.64975		0.502761	0.00366022	10.5328
	679.114	73.7959	0.504289		0.701762	0.00105029	13.3632		3.73043	0.00365361	12.5406		2.0173	0.00361363	11.9478		0.254307	0.00363613	9.86446		0.156418	0.00365959	9.36558		0.0374545	0.00366091	7.93546		0.789696	0.0036625	10.9831		0.837712	0.00365244	11.0476		0.295932	0.0036518	10.0074		0.208575	0.00365904	9.65366		0.504289	0.00366021	10.5359
	679.449	73.7884	0.505936		0.705089	0.00104992	13.3686		3.7591	0.00365357	12.5483		2.02403	0.00361325	11.9514		0.255971	0.00363605	9.87102		0.157576	0.00365957	9.37297		0.0377446	0.00366089	7.94318		0.79219	0.0036625	10.9863		0.839696	0.00365241	11.05		0.297103	0.00365177	10.0114		0.209453	0.00365902	9.65786		0.505936	0.0036602	10.5391
	679.783	73.7808	0.507598		0.708461	0.00104956	13.3741		3.7883	0.00365352	12.556		2.03086	0.00361287	11.955		0.257656	0.00363596	9.87764		0.158751	0.00365955	9.38041		0.0380391	0.00366087	7.95096		0.794713	0.00366249	10.9894		0.841701	0.00365237	11.0524		0.298287	0.00365174	10.0154		0.210341	0.00365901	9.6621		0.507598	0.00366018	10.5424
	680.118	73.773	0.5093		0.711922	0.00104919	13.3797		3.81843	0.00365348	12.564		2.0379	0.00361248	11.9586		0.259386	0.00363586	9.88438		0.15996	0.00365953	9.38801		0.038342	0.00366086	7.95891		0.7973	0.00366249	10.9927		0.843755	0.00365234	11.0549		0.2995	0.00365172	10.0195		0.211251	0.00365899	9.66643		0.5093	0.00366017	10.5458
	680.458	73.7662	0.510805		0.714994	0.00104881	13.3847		3.8453	0.00365344	12.571		2.04417	0.00361213	11.9619		0.260922	0.00363578	9.89033		0.161033	0.00365951	9.39471		0.0386114	0.00366084	7.96592		0.799592	0.00366249	10.9956		0.845573	0.00365231	11.0571		0.300575	0.00365169	10.0231		0.212058	0.00365898	9.67025		0.510805	0.00366016	10.5487
	680.793	73.7592	0.512339		0.718135	0.00104845	13.3898		3.87291	0.00365339	12.5782		2.05061	0.00361177	11.9653		0.262491	0.00363569	9.89637		0.162133	0.00365949	9.40153		0.0388874	0.00366083	7.97305		0.801932	0.00366248	10.9985		0.847428	0.00365228	11.0593		0.301673	0.00365167	10.0267		0.212883	0.00365896	9.67414		0.512339	0.00366015	10.5517
	681.122	73.7522	0.513876		0.721292	0.00104808	13.3949		3.90079	0.00365335	12.5854		2.05709	0.0036114	11.9686		0.264069	0.00363561	9.90241		0.163239	0.00365946	9.40834		0.0391652	0.00366081	7.98017		0.804281	0.00366248	11.0014		0.849289	0.00365224	11.0615		0.302774	0.00365164	10.0304		0.213711	0.00365895	9.67803		0.513876	0.00366014	10.5547
	681.452	73.7453	0.515398		0.724427	0.00104772	13.3999		3.9286	0.00365331	12.5925		2.06355	0.00361104	11.9719		0.265635	0.00363552	9.90837		0.164339	0.00365944	9.41506		0.0394416	0.0036608	7.98721		0.806609	0.00366247	11.0043		0.851133	0.00365221	11.0637		0.303866	0.00365162	10.034		0.214532	0.00365893	9.68187		0.515398	0.00366013	10.5577
	681.785	73.7387	0.516832		0.727391	0.00104736	13.4047		3.95502	0.00365327	12.5993		2.06967	0.00361069	11.9751		0.267115	0.00363544	9.91397		0.16538	0.00365942	9.42139		0.0397034	0.00366079	7.99384		0.808808	0.00366247	11.007		0.852872	0.00365218	11.0657		0.304897	0.0036516	10.0374		0.215308	0.00365892	9.68549		0.516832	0.00366012	10.5605
	682.12	73.7307	0.518608		0.731072	0.00104699	13.4104		3.98799	0.00365322	12.6076		2.07731	0.00361026	11.979		0.268954	0.00363534	9.92089		0.166675	0.0036594	9.4292		0.040029	0.00366077	8.00201		0.811534	0.00366247	11.0104		0.855028	0.00365215	11.0683		0.306175	0.00365157	10.0416		0.21627	0.0036589	9.68996		0.518608	0.0036601	10.5639
	682.456	73.7235	0.520174		0.734331	0.00104662	13.4156		4.01733	0.00365318	12.6149		2.08409	0.00360988	11.9825		0.270581	0.00363525	9.92697		0.167822	0.00365938	9.43608		0.0403179	0.00366075	8.00921		0.813944	0.00366246	11.0134		0.856931	0.00365211	11.0705		0.307305	0.00365154	10.0453		0.217121	0.00365889	9.69389		0.520174	0.00366009	10.5669
	682.792	73.7167	0.521679		0.737473	0.00104625	13.4206		4.04576	0.00365314	12.622		2.09065	0.00360951	11.9858		0.272149	0.00363517	9.9328		0.16893	0.00365936	9.44267		0.0405969	0.00366074	8.01612		0.816264	0.00366246	11.0162		0.858763	0.00365208	11.0727		0.308392	0.00365152	10.0488		0.21794	0.00365887	9.69767		0.521679	0.00366008	10.5698
	683.138	73.7104	0.523059		0.740362	0.00104587	13.4252		4.07201	0.0036531	12.6285		2.09669	0.00360917	11.9889		0.27359	0.00363509	9.93812		0.16995	0.00365934	9.44869		0.0408538	0.00366072	8.02243		0.818395	0.00366246	11.0188		0.860443	0.00365206	11.0746		0.309391	0.00365149	10.0521		0.218693	0.00365886	9.70112		0.523059	0.00366007	10.5725
	683.476	73.7033	0.524615		0.743631	0.0010455	13.4303		4.10186	0.00365305	12.6358		2.10356	0.00360878	11.9924		0.275221	0.00363499	9.94412		0.171105	0.00365931	9.45548		0.041145	0.00366071	8.02954		0.820802	0.00366245	11.0218		0.862341	0.00365202	11.0768		0.310519	0.00365147	10.0557		0.219544	0.00365884	9.70502		0.524615	0.00366006	10.5755
	683.809	73.6967	0.526069		0.746694	0.00104514	13.4351		4.12996	0.00365301	12.6427		2.11001	0.00360842	11.9957		0.276749	0.00363491	9.9497		0.172188	0.00365929	9.4618		0.0414182	0.00366069	8.03617		0.823054	0.00366245	11.0245		0.864114	0.00365199	11.0789		0.311574	0.00365145	10.0591		0.22034	0.00365883	9.70864		0.526069	0.00366005	10.5782
	684.149	73.69	0.527542		0.749807	0.00104477	13.44		4.15865	0.00365297	12.6496		2.11659	0.00360804	11.999		0.278301	0.00363482	9.95534		0.17329	0.00365927	9.46819		0.0416964	0.00366068	8.04287		0.82534	0.00366244	11.0273		0.865914	0.00365196	11.081		0.312644	0.00365142	10.0626		0.221149	0.00365881	9.71231		0.527542	0.00366004	10.581
	684.486	73.6835	0.528961		0.752813	0.0010444	13.4447		4.18649	0.00365293	12.6563		2.12296	0.00360768	12.0022		0.279799	0.00363474	9.96075		0.174356	0.00365925	9.47433		0.0419655	0.00366067	8.04931		0.827545	0.00366244	11.03		0.867648	0.00365193	11.083		0.313677	0.0036514	10.0659		0.221929	0.0036588	9.71584		0.528961	0.00366003	10.5837
	684.816	73.6766	0.530488		0.756062	0.00104404	13.4497		4.21671	0.00365289	12.6635		2.12987	0.00360729	12.0057		0.281418	0.00363465	9.96657		0.175508	0.00365923	9.48094		0.0422567	0.00366065	8.05624		0.829924	0.00366244	11.0328		0.869518	0.0036519	11.0852		0.314791	0.00365137	10.0695		0.222771	0.00365878	9.71964		0.530488	0.00366002	10.5866
	685.149	73.6698	0.531968		0.759218	0.00104368	13.4545		4.24621	0.00365285	12.6705		2.1366	0.0036069	12.009		0.28299	0.00363456	9.97219		0.176629	0.00365921	9.48731		0.0425401	0.00366064	8.06293		0.832232	0.00366243	11.0356		0.871331	0.00365187	11.0873		0.315871	0.00365135	10.0729		0.223589	0.00365877	9.72331		0.531968	0.00366001	10.5894
	685.48	73.6634	0.533367		0.762212	0.00104332	13.4592		4.27432	0.00365281	12.6771		2.14301	0.00360654	12.0122		0.28448	0.00363447	9.97749		0.177693	0.00365919	9.49333		0.0428093	0.00366062	8.06925		0.834418	0.00366243	11.0382		0.873047	0.00365184	11.0893		0.316894	0.00365133	10.0761		0.224363	0.00365876	9.72677		0.533367	0.00366	10.592
	685.812	73.6562	0.534956		0.765622	0.00104296	13.4643		4.3065	0.00365276	12.6847		2.15033	0.00360612	12.0159		0.286177	0.00363438	9.98349		0.178907	0.00365917	9.50015		0.0431165	0.0036606	8.0764		0.836905	0.00366243	11.0412		0.874999	0.00365181	11.0915		0.318058	0.0036513	10.0798		0.225244	0.00365874	9.7307		0.534956	0.00365998	10.595
	686.145	73.6491	0.536525		0.769003	0.0010426	13.4694		4.33856	0.00365271	12.6921		2.15761	0.0036057	12.0195		0.287859	0.00363428	9.9894		0.180112	0.00365915	9.50687		0.0434214	0.00366059	8.08346		0.839367	0.00366242	11.0442		0.876928	0.00365178	11.0938		0.31921	0.00365128	10.0835		0.226117	0.00365873	9.73458		0.536525	0.00365997	10.598
	686.484	73.6423	0.538008		0.772207	0.00104223	13.4743		4.3691	0.00365267	12.6991		2.16454	0.0036053	12.0229		0.289452	0.00363419	9.99497		0.181254	0.00365912	9.51321		0.0437109	0.00366057	8.09011		0.841697	0.00366242	11.0469		0.878753	0.00365174	11.0958		0.3203	0.00365125	10.0869		0.226943	0.00365871	9.73823		0.538008	0.00365996	10.6007
	686.819	73.6349	0.539626		0.775715	0.00104186	13.4795		4.4027	0.00365262	12.7068		2.17214	0.00360487	12.0267		0.291196	0.00363409	10.001		0.182506	0.0036591	9.5201		0.0440284	0.00366056	8.09736		0.844244	0.00366241	11.05		0.880747	0.00365171	11.0981		0.321491	0.00365122	10.0906		0.227846	0.0036587	9.74221		0.539626	0.00365995	10.6037
	687.153	73.6289	0.540944		0.778584	0.0010415	13.4839		4.43031	0.00365259	12.7131		2.17838	0.00360451	12.0297		0.292621	0.00363401	10.006		0.183531	0.00365908	9.52571		0.0442883	0.00366054	8.10325		0.846324	0.00366241	11.0524		0.882374	0.00365168	11.1		0.322463	0.0036512	10.0936		0.228584	0.00365868	9.74545		0.540944	0.00365994	10.6062
	687.487	73.6229	0.54226		0.781453	0.00104114	13.4883		4.45805	0.00365255	12.7194		2.18464	0.00360415	12.0328		0.294046	0.00363392	10.0109		0.184557	0.00365906	9.5313		0.0445487	0.00366053	8.10912		0.848403	0.00366241	11.0549		0.883998	0.00365166	11.1018		0.323435	0.00365118	10.0967		0.229322	0.00365867	9.74868		0.54226	0.00365993	10.6086
	687.822	73.6167	0.54363		0.784451	0.00104078	13.4928		4.48715	0.00365251	12.7259		2.1912	0.00360377	12.036		0.295533	0.00363384	10.016		0.18563	0.00365904	9.53711		0.0448211	0.00366051	8.11523		0.850571	0.0036624	11.0574		0.885692	0.00365163	11.1038		0.324448	0.00365116	10.0998		0.230092	0.00365866	9.75204		0.54363	0.00365992	10.6111
	688.155	73.6105	0.544997		0.787451	0.00104042	13.4973		4.51641	0.00365247	12.7324		2.19779	0.00360339	12.0392		0.297021	0.00363375	10.021		0.186704	0.00365902	9.54289		0.045094	0.0036605	8.12131		0.852738	0.0036624	11.06		0.887384	0.0036516	11.1057		0.325461	0.00365114	10.1029		0.230861	0.00365864	9.75539		0.544997	0.00365991	10.6137
	688.486	73.6047	0.546274		0.790261	0.00104006	13.5016		4.54393	0.00365243	12.7385		2.20397	0.00360303	12.0422		0.298415	0.00363367	10.0258		0.187711	0.003659	9.54828		0.04535	0.00366049	8.12697		0.854765	0.0036624	11.0623		0.888966	0.00365157	11.1075		0.326408	0.00365111	10.1058		0.231581	0.00365863	9.75851		0.546274	0.0036599	10.616
	688.828	73.5979	0.547766		0.793555	0.00103969	13.5064		4.57635	0.00365239	12.7457		2.21124	0.00360261	12.0457		0.300047	0.00363357	10.0313		0.188893	0.00365898	9.55457		0.0456506	0.00366047	8.13359		0.857139	0.00366239	11.0651		0.890817	0.00365154	11.1096		0.327516	0.00365109	10.1092		0.232424	0.00365861	9.76215		0.547766	0.00365989	10.6187
	689.16	73.5913	0.549216		0.796768	0.00103933	13.5112		4.60812	0.00365234	12.7526		2.21836	0.0036022	12.0492		0.301639	0.00363348	10.0366		0.190046	0.00365896	9.56067		0.0459441	0.00366046	8.14		0.859451	0.00366239	11.0678		0.892619	0.00365151	11.1116		0.328596	0.00365107	10.1125		0.233246	0.0036586	9.76569		0.549216	0.00365988	10.6214
	689.495	73.5849	0.550619		0.799883	0.00103897	13.5158		4.63907	0.0036523	12.7593		2.22528	0.0036018	12.0525		0.303181	0.00363339	10.0418		0.191166	0.00365894	9.56655		0.0462291	0.00366044	8.1462		0.86169	0.00366238	11.0704		0.894362	0.00365148	11.1136		0.329641	0.00365104	10.1157		0.234042	0.00365859	9.7691		0.550619	0.00365987	10.6239
	689.828	73.578	0.552133		0.80326	0.00103861	13.5207		4.67278	0.00365226	12.7666		2.23281	0.00360136	12.0561		0.304851	0.00363329	10.0473		0.19238	0.00365892	9.57289		0.0465384	0.00366042	8.15288		0.864113	0.00366238	11.0732		0.896248	0.00365145	11.1157		0.330772	0.00365102	10.1192		0.234904	0.00365857	9.77279		0.552133	0.00365985	10.6267
	690.164	73.5715	0.553558		0.806446	0.00103825	13.5253		4.70475	0.00365221	12.7734		2.23993	0.00360095	12.0596		0.306427	0.00363319	10.0525		0.193527	0.0036589	9.57885		0.0468307	0.00366041	8.15914		0.866397	0.00366238	11.0759		0.898024	0.00365142	11.1177		0.331837	0.00365099	10.1224		0.235716	0.00365856	9.77624		0.553558	0.00365984	10.6293
	690.493	73.5649	0.555006		0.809694	0.00103789	13.53		4.73749	0.00365217	12.7804		2.24722	0.00360052	12.063		0.308031	0.0036331	10.0578		0.194696	0.00365888	9.58489		0.047129	0.00366039	8.1655		0.868721	0.00366237	11.0786		0.89983	0.00365138	11.1197		0.332921	0.00365097	10.1257		0.236543	0.00365854	9.77975		0.555006	0.00365983	10.6319
	690.828	73.559	0.556302		0.81261	0.00103753	13.5343		4.76703	0.00365213	12.7866		2.25378	0.00360014	12.0662		0.309472	0.00363301	10.0625		0.195748	0.00365886	9.59028		0.0473972	0.00366038	8.17119		0.870806	0.00366237	11.081		0.901449	0.00365136	11.1216		0.333893	0.00365095	10.1286		0.237284	0.00365853	9.78289		0.556302	0.00365982	10.6342
	691.162	73.5533	0.557546		0.81542	0.00103717	13.5385		4.79561	0.0036521	12.7926		2.26012	0.00359977	12.0692		0.310858	0.00363293	10.067		0.196761	0.00365884	9.59545		0.0476559	0.00366037	8.17664		0.872812	0.00366236	11.0833		0.903006	0.00365133	11.1233		0.334828	0.00365093	10.1314		0.237998	0.00365852	9.7859		0.557546	0.00365981	10.6365
	691.496	73.5478	0.558752		0.818149	0.00103681	13.5425		4.82349	0.00365206	12.7984		2.2663	0.00359941	12.0721		0.312204	0.00363285	10.0714		0.197746	0.00365882	9.60046		0.0479075	0.00366035	8.18191		0.874759	0.00366236	11.0855		0.904516	0.0036513	11.125		0.335735	0.00365091	10.1341		0.238691	0.0036585	9.78882		0.558752	0.0036598	10.6386
	691.829	73.541	0.560264		0.821581	0.00103645	13.5474		4.85871	0.00365201	12.8057		2.27409	0.00359895	12.0758		0.313896	0.00363274	10.0768		0.198985	0.0036588	9.60672		0.0482242	0.00366034	8.18851		0.877203	0.00366236	11.0883		0.906411	0.00365127	11.1271		0.336874	0.00365088	10.1375		0.239562	0.00365849	9.79247		0.560264	0.00365979	10.6414
	692.165	73.5357	0.561412		0.824196	0.00103609	13.5513		4.88566	0.00365198	12.8113		2.28005	0.0035986	12.0786		0.315184	0.00363266	10.081		0.19993	0.00365878	9.61146		0.0484658	0.00366032	8.19351		0.879063	0.00366235	11.0904		0.907852	0.00365125	11.1287		0.33774	0.00365086	10.1401		0.240224	0.00365848	9.79523		0.561412	0.00365978	10.6434
	692.502	73.5298	0.562715		0.82717	0.00103573	13.5556		4.91645	0.00365194	12.8176		2.28684	0.0035982	12.0818		0.316648	0.00363257	10.0857		0.201006	0.00365876	9.61684		0.0487409	0.00366031	8.19918		0.881177	0.00366235	11.0928		0.909489	0.00365122	11.1305		0.338725	0.00365084	10.143		0.240977	0.00365846	9.79837		0.562715	0.00365977	10.6457
	692.836	73.5235	0.564095		0.83033	0.00103537	13.5601		4.94931	0.0036519	12.8243		2.29408	0.00359778	12.0852		0.318203	0.00363248	10.0906		0.202149	0.00365874	9.62252		0.0490336	0.00366029	8.20517		0.88342	0.00366235	11.0953		0.911225	0.00365119	11.1324		0.339769	0.00365082	10.1461		0.241776	0.00365845	9.80169		0.564095	0.00365976	10.6482
	693.167	73.5177	0.565362		0.833241	0.00103502	13.5642		4.97972	0.00365186	12.8304		2.30076	0.00359738	12.0883		0.319634	0.00363239	10.0951		0.203203	0.00365872	9.62774		0.0493035	0.00366028	8.21067		0.885484	0.00366234	11.0977		0.912821	0.00365116	11.1342		0.340729	0.0036508	10.149		0.242512	0.00365844	9.80473		0.565362	0.00365975	10.6504
	693.506	73.5131	0.566378		0.835582	0.00103465	13.5677		5.00428	0.00365183	12.8353		2.30616	0.00359707	12.0909		0.320784	0.00363232	10.0988		0.204051	0.0036587	9.63191		0.0495208	0.00366027	8.21508		0.887141	0.00366234	11.0996		0.914102	0.00365114	11.1356		0.3415	0.00365078	10.1512		0.243103	0.00365843	9.80717		0.566378	0.00365974	10.6522
	693.842	73.5069	0.567752		0.838755	0.0010343	13.5722		5.03768	0.00365178	12.842		2.31348	0.00359663	12.0943		0.322342	0.00363222	10.1037		0.205201	0.00365868	9.63754		0.0498155	0.00366025	8.22102		0.889385	0.00366234	11.1021		0.915835	0.00365111	11.1375		0.342544	0.00365076	10.1543		0.243902	0.00365841	9.81046		0.567752	0.00365973	10.6547
	694.177	73.5007	0.569109		0.8419	0.00103394	13.5767		5.07096	0.00365174	12.8486		2.32077	0.0035962	12.0977		0.323885	0.00363213	10.1085		0.206342	0.00365866	9.64309		0.050108	0.00366024	8.22688		0.891607	0.00366233	11.1046		0.917551	0.00365108	11.1394		0.343577	0.00365073	10.1573		0.244695	0.0036584	9.81371		0.569109	0.00365972	10.6571
	694.514	73.4947	0.570411		0.844927	0.00103358	13.581		5.10315	0.0036517	12.855		2.32781	0.00359579	12.1009		0.325369	0.00363203	10.1131		0.20744	0.00365864	9.64841		0.0503899	0.00366022	8.2325		0.893743	0.00366233	11.107		0.919199	0.00365105	11.1412		0.34457	0.00365071	10.1602		0.245457	0.00365839	9.81683		0.570411	0.00365971	10.6593
	694.855	73.489	0.571672		0.847866	0.00103321	13.5851		5.13453	0.00365166	12.8611		2.33466	0.00359538	12.1041		0.326809	0.00363194	10.1176		0.208507	0.00365862	9.65356		0.0506639	0.00366021	8.23793		0.895815	0.00366232	11.1093		0.920797	0.00365102	11.143		0.345532	0.00365069	10.163		0.246195	0.00365837	9.81984		0.571672	0.0036597	10.6616
	695.197	73.4824	0.573129		0.851274	0.00103285	13.5899		5.17109	0.00365162	12.8683		2.34263	0.00359491	12.1077		0.328477	0.00363184	10.1227		0.209745	0.0036586	9.65949		0.0509818	0.00366019	8.24419		0.898213	0.00366232	11.112		0.922645	0.00365099	11.145		0.346646	0.00365067	10.1662		0.247051	0.00365836	9.82332		0.573129	0.00365969	10.6641
	695.539	73.4764	0.574438		0.854345	0.00103248	13.5942		5.2042	0.00365158	12.8747		2.34983	0.00359448	12.1111		0.329979	0.00363174	10.1274		0.210861	0.00365858	9.66481		0.0512688	0.00366018	8.24981		0.900372	0.00366232	11.1144		0.924308	0.00365096	11.1468		0.347649	0.00365064	10.1691		0.247821	0.00365834	9.82644		0.574438	0.00365968	10.6664
	695.876	73.4704	0.57576		0.857456	0.00103212	13.5985		5.2379	0.00365153	12.8811		2.35716	0.00359405	12.1144		0.331499	0.00363165	10.132		0.211993	0.00365856	9.67017		0.0515597	0.00366016	8.25548		0.902557	0.00366231	11.1168		0.925989	0.00365093	11.1487		0.348663	0.00365062	10.1721		0.248601	0.00365833	9.82959		0.57576	0.00365967	10.6687
	696.216	73.4645	0.577056		0.860516	0.00103176	13.6028		5.27119	0.00365149	12.8875		2.36438	0.00359362	12.1177		0.332994	0.00363155	10.1366		0.213106	0.00365854	9.67542		0.0518462	0.00366015	8.26103		0.904703	0.00366231	11.1192		0.92764	0.0036509	11.1504		0.349659	0.0036506	10.1749		0.249367	0.00365832	9.83267		0.577056	0.00365966	10.671
	696.558	73.4581	0.578465		0.863852	0.0010314	13.6073		5.30767	0.00365145	12.8944		2.37228	0.00359315	12.1213		0.334621	0.00363145	10.1415		0.214321	0.00365852	9.68111		0.0521589	0.00366013	8.26705		0.907039	0.0036623	11.1218		0.929436	0.00365087	11.1524		0.350743	0.00365058	10.178		0.250201	0.0036583	9.83602		0.578465	0.00365965	10.6734
	696.892	73.453	0.579587		0.866518	0.00103104	13.6111		5.33696	0.00365141	12.8999		2.37861	0.00359277	12.1242		0.335921	0.00363136	10.1454		0.215292	0.0036585	9.68564		0.052409	0.00366012	8.27184		0.908905	0.0036623	11.1238		0.93087	0.00365085	11.154		0.351608	0.00365056	10.1805		0.250868	0.00365829	9.83869		0.579587	0.00365964	10.6753
	697.226	73.4474	0.580809		0.86943	0.00103069	13.6151		5.36907	0.00365138	12.906		2.38555	0.00359235	12.1273		0.33734	0.00363127	10.1497		0.216353	0.00365848	9.69057		0.0526824	0.0036601	8.27705		0.91094	0.0036623	11.1261		0.932432	0.00365082	11.1556		0.352551	0.00365054	10.1832		0.251594	0.00365828	9.84159		0.580809	0.00365963	10.6775
	697.56	73.4416	0.582083		0.872472	0.00103033	13.6193		5.40278	0.00365133	12.9122		2.39282	0.00359192	12.1306		0.338821	0.00363118	10.1541		0.217462	0.00365846	9.69569		0.0529684	0.00366009	8.28248		0.913064	0.00366229	11.1284		0.934062	0.00365079	11.1574		0.353535	0.00365051	10.186		0.252353	0.00365827	9.84461		0.582083	0.00365962	10.6796
	697.899	73.4351	0.583505		0.87588	0.00102997	13.6239		5.44072	0.00365129	12.9193		2.40099	0.00359143	12.1343		0.340478	0.00363107	10.1591		0.218705	0.00365844	9.7014		0.053289	0.00366007	8.28852		0.91544	0.00366229	11.131		0.935885	0.00365076	11.1594		0.354635	0.00365049	10.1891		0.253202	0.00365825	9.84797		0.583505	0.00365961	10.6821
	698.232	73.4294	0.584752		0.878881	0.00102962	13.628		5.47428	0.00365125	12.9254		2.4082	0.003591	12.1375		0.341935	0.00363097	10.1634		0.2198	0.00365842	9.70641		0.0535716	0.00366006	8.29382		0.917529	0.00366229	11.1333		0.937486	0.00365073	11.1611		0.355603	0.00365047	10.1919		0.253948	0.00365824	9.85092		0.584752	0.0036596	10.6842
	698.575	73.4233	0.586107		0.882147	0.00102926	13.6324		5.51099	0.00365121	12.9321		2.41608	0.00359052	12.1411		0.343521	0.00363087	10.1681		0.220992	0.0036584	9.71183		0.0538796	0.00366004	8.29956		0.919801	0.00366228	11.1357		0.939227	0.0036507	11.163		0.356654	0.00365044	10.1948		0.25476	0.00365822	9.85412		0.586107	0.00365959	10.6866
	698.916	73.4174	0.587393		0.88526	0.0010289	13.6367		5.54614	0.00365116	12.9385		2.42361	0.00359007	12.1444		0.345031	0.00363077	10.1725		0.222129	0.00365838	9.71697		0.0541734	0.00366003	8.305		0.921964	0.00366228	11.1381		0.940882	0.00365067	11.1647		0.357655	0.00365042	10.1976		0.255533	0.00365821	9.85716		0.587393	0.00365958	10.6888
	699.264	73.4115	0.588689		0.888406	0.00102853	13.6409		5.58184	0.00365112	12.945		2.43125	0.00358961	12.1478		0.346555	0.00363067	10.177		0.223278	0.00365836	9.72214		0.0544706	0.00366001	8.31048		0.924147	0.00366227	11.1405		0.942553	0.00365065	11.1665		0.358665	0.0036504	10.2005		0.256313	0.0036582	9.86021		0.588689	0.00365957	10.691
	699.607	73.4071	0.589648		0.890739	0.00102816	13.6443		5.60842	0.00365109	12.9497		2.43693	0.00358927	12.1504		0.347684	0.0036306	10.1803		0.224131	0.00365834	9.72596		0.0546911	0.00366	8.31453		0.925764	0.00366227	11.1422		0.94379	0.00365062	11.1679		0.359412	0.00365038	10.2026		0.256891	0.00365819	9.86247		0.589648	0.00365956	10.6926
	699.952	73.4015	0.590886		0.893761	0.0010278	13.6484		5.64299	0.00365105	12.9559		2.44431	0.00358882	12.1536		0.349146	0.0036305	10.1845		0.225236	0.00365832	9.73089		0.054977	0.00365998	8.31975		0.927857	0.00366227	11.1445		0.945389	0.0036506	11.1696		0.36038	0.00365036	10.2053		0.25764	0.00365817	9.86539		0.590886	0.00365955	10.6947
	700.296	73.3961	0.592082		0.89669	0.00102744	13.6523		5.67664	0.00365101	12.9619		2.45147	0.00358839	12.1568		0.350561	0.0036304	10.1886		0.226307	0.00365831	9.73565		0.0552544	0.00365997	8.32479		0.929883	0.00366226	11.1467		0.946937	0.00365057	11.1712		0.361316	0.00365034	10.2079		0.258364	0.00365816	9.8682		0.592082	0.00365954	10.6967
	700.641	73.3899	0.593433		0.900007	0.00102707	13.6567		5.71493	0.00365097	12.9686		2.45962	0.0035879	12.1604		0.352163	0.0036303	10.1932		0.22752	0.00365828	9.74101		0.0555688	0.00365995	8.33048		0.932174	0.00366226	11.1491		0.948687	0.00365054	11.1731		0.362374	0.00365032	10.2108		0.259183	0.00365815	9.87138		0.593433	0.00365953	10.699
	700.984	73.3842	0.594694		0.903113	0.00102671	13.6609		5.75096	0.00365093	12.9749		2.46727	0.00358743	12.1638		0.353661	0.0036302	10.1975		0.228657	0.00365826	9.746		0.0558634	0.00365994	8.33577		0.934318	0.00366225	11.1514		0.950322	0.00365051	11.1748		0.363363	0.0036503	10.2135		0.25995	0.00365813	9.87434		0.594694	0.00365952	10.7011
	701.324	73.3773	0.596209		0.906857	0.00102635	13.6657		5.79461	0.00365088	12.9825		2.47653	0.00358687	12.1678		0.355465	0.00363007	10.2027		0.230028	0.00365824	9.75199		0.056219	0.00365992	8.34213		0.936899	0.00366225	11.1542		0.95229	0.00365048	11.1769		0.364554	0.00365027	10.2168		0.260873	0.00365812	9.87789		0.596209	0.00365951	10.7037
	701.662	73.372	0.597373		0.909745	0.001026	13.6696		5.82845	0.00365084	12.9883		2.48369	0.00358643	12.1709		0.356854	0.00362998	10.2066		0.231085	0.00365822	9.75659		0.0564935	0.00365991	8.34701		0.938886	0.00366225	11.1563		0.953805	0.00365045	11.1785		0.365471	0.00365025	10.2194		0.261584	0.00365811	9.88062		0.597373	0.0036595	10.7056
	701.997	73.3664	0.598592		0.912777	0.00102564	13.6736		5.86413	0.0036508	12.9945		2.49123	0.00358598	12.1742		0.358312	0.00362988	10.2108		0.232196	0.0036582	9.76139		0.0567819	0.00365989	8.35211		0.940971	0.00366224	11.1585		0.955394	0.00365042	11.1802		0.366432	0.00365023	10.222		0.26233	0.00365809	9.88347		0.598592	0.00365949	10.7077
	702.334	73.3612	0.599734		0.915625	0.00102529	13.6774		5.89781	0.00365076	13.0002		2.49834	0.00358554	12.1773		0.359681	0.00362979	10.2146		0.23324	0.00365818	9.76589		0.0570531	0.00365988	8.35688		0.942928	0.00366224	11.1606		0.956883	0.0036504	11.1818		0.367334	0.00365021	10.2245		0.26303	0.00365808	9.88615		0.599734	0.00365948	10.7096
	702.67	73.3554	0.601017		0.918836	0.00102494	13.6816		5.93594	0.00365072	13.0067		2.50637	0.00358505	12.1808		0.361221	0.00362968	10.219		0.234417	0.00365816	9.77093		0.057359	0.00365986	8.36224		0.945131	0.00366223	11.1629		0.95856	0.00365037	11.1835		0.368349	0.00365019	10.2272		0.263819	0.00365807	9.88915		0.601017	0.00365947	10.7117
	703.005	73.3497	0.602262		0.921961	0.00102458	13.6857		5.97322	0.00365067	13.013		2.51422	0.00358457	12.1842		0.362719	0.00362958	10.2232		0.235562	0.00365814	9.77582		0.057657	0.00365985	8.36742		0.947273	0.00366223	11.1652		0.960188	0.00365034	11.1852		0.369335	0.00365017	10.2299		0.264585	0.00365805	9.89205		0.602262	0.00365946	10.7138
	703.342	73.3433	0.603667		0.925501	0.00102423	13.6902		6.01567	0.00365063	13.0201		2.52313	0.00358403	12.188		0.364414	0.00362946	10.2279		0.236861	0.00365812	9.78133		0.0579949	0.00365983	8.37328		0.949696	0.00366223	11.1678		0.96203	0.00365031	11.1872		0.37045	0.00365014	10.2329		0.265452	0.00365804	9.89534		0.603667	0.00365945	10.7162
	703.682	73.3375	0.60495		0.928744	0.00102387	13.6944		6.05476	0.00365058	13.0266		2.53133	0.00358353	12.1916		0.365965	0.00362935	10.2322		0.23805	0.0036581	9.78635		0.0583047	0.00365981	8.37861		0.951913	0.00366222	11.1701		0.963714	0.00365028	11.1889		0.37147	0.00365012	10.2357		0.266246	0.00365803	9.89833		0.60495	0.00365943	10.7183
	704.016	73.3312	0.606333		0.932251	0.00102353	13.6989		6.09724	0.00365054	13.0336		2.54022	0.00358298	12.1954		0.36764	0.00362923	10.2368		0.239337	0.00365808	9.79175		0.0586399	0.0036598	8.38436		0.954308	0.00366222	11.1726		0.965531	0.00365024	11.1908		0.372571	0.00365009	10.2387		0.267103	0.00365801	9.90155		0.606333	0.00365942	10.7206
	704.355	73.3264	0.607369		0.934885	0.00102317	13.7024		6.1293	0.0036505	13.0389		2.54692	0.00358257	12.1982		0.368897	0.00362915	10.2403		0.240304	0.00365806	9.79579		0.058892	0.00365978	8.38865		0.956105	0.00366221	11.1745		0.966895	0.00365022	11.1923		0.373397	0.00365008	10.2409		0.267746	0.003658	9.90396		0.607369	0.00365941	10.7223
	704.694	73.3206	0.608646		0.938142	0.00102281	13.7065		6.16912	0.00365046	13.0454		2.55523	0.00358206	12.2018		0.37045	0.00362904	10.2445		0.2415	0.00365804	9.80077		0.0592039	0.00365977	8.39394		0.958324	0.00366221	11.1768		0.968578	0.00365019	11.194		0.374417	0.00365005	10.2436		0.268541	0.00365799	9.90693		0.608646	0.0036594	10.7244
	705.033	73.314	0.610112		0.941897	0.00102246	13.7112		6.21525	0.00365041	13.0528		2.56484	0.00358147	12.2059		0.372237	0.00362891	10.2494		0.242879	0.00365802	9.80648		0.0595636	0.00365975	8.40001		0.96088	0.0036622	11.1795		0.970514	0.00365016	11.196		0.37559	0.00365003	10.2468		0.269456	0.00365797	9.91034		0.610112	0.00365939	10.7268
	705.36	73.3079	0.611431		0.945285	0.00102212	13.7155		6.25711	0.00365036	13.0596		2.57355	0.00358093	12.2096		0.373848	0.0036288	10.2538		0.244123	0.00365799	9.8116		0.0598886	0.00365973	8.40546		0.963182	0.0036622	11.1819		0.972258	0.00365013	11.1979		0.376647	0.00365	10.2496		0.27028	0.00365796	9.91341		0.611431	0.00365938	10.729
	705.689	73.3024	0.612653		0.948435	0.00102177	13.7195		6.29622	0.00365032	13.0658		2.58167	0.00358043	12.213		0.375344	0.00362869	10.2579		0.24528	0.00365797	9.81634		0.0601909	0.00365972	8.41051		0.965321	0.0036622	11.1841		0.973876	0.0036501	11.1995		0.377628	0.00364998	10.2522		0.271046	0.00365794	9.91624		0.612653	0.00365937	10.731
	706.017	73.2963	0.613982		0.95187	0.00102143	13.7238		6.33908	0.00365028	13.0726		2.59055	0.00357988	12.2167		0.376973	0.00362857	10.2623		0.246542	0.00365795	9.82148		0.0605209	0.0036597	8.41598		0.96765	0.00366219	11.1865		0.975638	0.00365007	11.2014		0.378696	0.00364996	10.2551		0.27188	0.00365793	9.91932		0.613982	0.00365936	10.7331
	706.349	73.2911	0.615136		0.954866	0.00102109	13.7276		6.37663	0.00365024	13.0786		2.59832	0.0035794	12.22		0.378393	0.00362847	10.2661		0.247643	0.00365793	9.82595		0.0608089	0.00365968	8.42074		0.96968	0.00366219	11.1886		0.977172	0.00365004	11.2029		0.379626	0.00364994	10.2575		0.272607	0.00365792	9.922		0.615136	0.00365935	10.735
	706.682	73.2861	0.61623		0.957711	0.00102074	13.7312		6.41246	0.0036502	13.0842		2.60573	0.00357894	12.2231		0.379739	0.00362837	10.2697		0.248689	0.00365792	9.83017		0.0610826	0.00365967	8.42524		0.971605	0.00366218	11.1906		0.978627	0.00365001	11.2044		0.380508	0.00364992	10.2599		0.273297	0.00365791	9.92453		0.61623	0.00365934	10.7368
	707.013	73.2806	0.617436		0.960859	0.00102039	13.7352		6.45227	0.00365016	13.0904		2.61394	0.00357843	12.2265		0.381227	0.00362826	10.2736		0.249846	0.0036579	9.83482		0.0613855	0.00365965	8.43019		0.973733	0.00366218	11.1928		0.980234	0.00364998	11.2061		0.381482	0.0036499	10.2624		0.274059	0.00365789	9.92732		0.617436	0.00365933	10.7388
	707.354	73.2751	0.618642		0.964016	0.00102004	13.7392		6.4924	0.00365011	13.0966		2.62221	0.00357791	12.23		0.382718	0.00362815	10.2776		0.251006	0.00365788	9.83947		0.0616897	0.00365964	8.43514		0.975865	0.00366218	11.195		0.981843	0.00364996	11.2078		0.382458	0.00364988	10.265		0.274823	0.00365788	9.93011		0.618642	0.00365932	10.7407
	707.69	73.2691	0.619964		0.967489	0.00101969	13.7435		6.53675	0.00365007	13.1035		2.63133	0.00357735	12.2338		0.384355	0.00362803	10.2819		0.252283	0.00365785	9.84455		0.0620243	0.00365962	8.44056		0.978207	0.00366217	11.1974		0.98361	0.00364993	11.2096		0.383529	0.00364985	10.2678		0.275661	0.00365786	9.93317		0.619964	0.00365931	10.7429
	708.021	73.2637	0.621157		0.970633	0.00101935	13.7474		6.57711	0.00365003	13.1096		2.63962	0.00357683	12.2372		0.385836	0.00362793	10.2858		0.253439	0.00365783	9.84914		0.0623276	0.00365961	8.44545		0.980325	0.00366217	11.1995		0.985207	0.0036499	11.2112		0.384498	0.00364983	10.2703		0.27642	0.00365785	9.93593		0.621157	0.0036593	10.7448
	708.354	73.2581	0.62237		0.973839	0.001019	13.7514		6.61846	0.00364998	13.1159		2.64809	0.0035763	12.2407		0.387344	0.00362781	10.2898		0.254618	0.00365781	9.85379		0.062637	0.00365959	8.45041		0.982482	0.00366216	11.2017		0.986833	0.00364987	11.2129		0.385484	0.00364981	10.2729		0.277193	0.00365784	9.93872		0.62237	0.00365929	10.7468
	708.686	73.2516	0.623807		0.977653	0.00101866	13.7559		6.66791	0.00364993	13.1234		2.65821	0.00357567	12.2449		0.389135	0.00362768	10.2945		0.256021	0.00365779	9.8593		0.0630054	0.00365957	8.45628		0.985046	0.00366216	11.2043		0.988764	0.00364983	11.2148		0.386654	0.00364978	10.276		0.278111	0.00365782	9.94204		0.623807	0.00365928	10.7491
	709.014	73.2457	0.62511		0.981122	0.00101832	13.7602		6.71312	0.00364989	13.1302		2.66745	0.00357509	12.2487		0.390762	0.00362756	10.2987		0.257297	0.00365777	9.86428		0.0633407	0.00365955	8.4616		0.987375	0.00366215	11.2067		0.990516	0.0036498	11.2166		0.387717	0.00364976	10.2787		0.278946	0.00365781	9.94504		0.62511	0.00365926	10.7512
	709.343	73.24	0.626348		0.98443	0.00101797	13.7642		6.75647	0.00364984	13.1366		2.67629	0.00357454	12.2523		0.392312	0.00362744	10.3028		0.258514	0.00365775	9.86901		0.0636607	0.00365954	8.46665		0.989593	0.00366215	11.2089		0.992185	0.00364977	11.2183		0.388729	0.00364974	10.2813		0.27974	0.0036578	9.9479		0.626348	0.00365925	10.7531
	709.675	73.2341	0.627651		0.987923	0.00101763	13.7684		6.80246	0.0036498	13.1435		2.68565	0.00357395	12.2561		0.393945	0.00362732	10.307		0.259798	0.00365773	9.87398		0.0639986	0.00365952	8.47195		0.991932	0.00366215	11.2113		0.993943	0.00364974	11.2201		0.389796	0.00364972	10.2841		0.280578	0.00365778	9.95089		0.627651	0.00365924	10.7552
	710.006	73.2282	0.628947		0.99141	0.00101729	13.7726		6.84862	0.00364975	13.1502		2.69503	0.00357336	12.2599		0.395574	0.0036272	10.3112		0.261081	0.0036577	9.87891		0.0643363	0.0036595	8.47722		0.994265	0.00366214	11.2137		0.995696	0.00364971	11.2219		0.390859	0.00364969	10.2868		0.281414	0.00365777	9.95388		0.628947	0.00365923	10.7573
	710.341	73.2233	0.630024		0.994318	0.00101694	13.7762		6.8873	0.00364971	13.1559		2.70288	0.00357287	12.2631		0.39693	0.00362709	10.3147		0.262151	0.00365769	9.88301		0.0646181	0.00365949	8.4816		0.996208	0.00366214	11.2156		0.997155	0.00364969	11.2234		0.391744	0.00364967	10.2891		0.28211	0.00365775	9.95635		0.630024	0.00365922	10.759
	710.675	73.2173	0.631327		0.997844	0.0010166	13.7804		6.93444	0.00364966	13.1627		2.71243	0.00357226	12.267		0.398573	0.00362697	10.3189		0.263448	0.00365766	9.88796		0.0649601	0.00365947	8.48689		0.998562	0.00366213	11.218		0.998922	0.00364965	11.2252		0.392815	0.00364965	10.2918		0.282954	0.00365774	9.95935		0.631327	0.00365921	10.7611
	711.009	73.2119	0.632526		1.0011	0.00101625	13.7844		6.97823	0.00364962	13.1691		2.72128	0.00357171	12.2705		0.40009	0.00362685	10.3227		0.264647	0.00365764	9.89251		0.0652763	0.00365946	8.49175		1.00074	0.00366213	11.2202		1.00055	0.00364963	11.2268		0.393804	0.00364963	10.2944		0.283732	0.00365773	9.9621		0.632526	0.0036592	10.763
	711.346	73.2057	0.633887		1.00481	0.0010159	13.7888		7.02832	0.00364957	13.1762		2.7314	0.00357107	12.2746		0.401813	0.00362672	10.3271		0.266012	0.00365762	9.89767		0.0656363	0.00365944	8.49727		1.00321	0.00366212	11.2226		1.0024	0.00364959	11.2287		0.394927	0.0036496	10.2972		0.284617	0.00365771	9.96522		0.633887	0.00365919	10.7651
	711.683	73.2005	0.635032		1.00795	0.00101556	13.7926		7.07084	0.00364953	13.1823		2.73996	0.00357053	12.278		0.403265	0.00362661	10.3308		0.267164	0.0036576	9.902		0.0659406	0.00365942	8.5019		1.00529	0.00366212	11.2247		1.00396	0.00364956	11.2303		0.395874	0.00364958	10.2996		0.285364	0.0036577	9.96785		0.635032	0.00365918	10.767
	712.02	73.1949	0.636254		1.0113	0.00101521	13.7966		7.11659	0.00364948	13.1888		2.74917	0.00356994	12.2817		0.404819	0.00362648	10.3347		0.268398	0.00365758	9.90662		0.0662666	0.00365941	8.50684		1.00752	0.00366211	11.2269		1.00563	0.00364953	11.2319		0.396886	0.00364956	10.3022		0.286162	0.00365769	9.97065		0.636254	0.00365917	10.7689
	712.361	73.1895	0.637434		1.01455	0.00101486	13.8005		7.16115	0.00364944	13.195		2.75812	0.00356937	12.2853		0.406323	0.00362637	10.3384		0.269593	0.00365756	9.91108		0.0665826	0.00365939	8.51161		1.00968	0.00366211	11.2291		1.00725	0.00364951	11.2335		0.397866	0.00364954	10.3047		0.286935	0.00365767	9.97336		0.637434	0.00365916	10.7707
	712.695	73.1838	0.638689		1.01802	0.00101451	13.8045		7.2089	0.0036494	13.2017		2.7677	0.00356877	12.2891		0.407923	0.00362624	10.3424		0.270868	0.00365754	9.91581		0.0669198	0.00365937	8.51667		1.01197	0.00366211	11.2313		1.00897	0.00364948	11.2353		0.398908	0.00364952	10.3073		0.287759	0.00365766	9.97623		0.638689	0.00365915	10.7727
	713.033	73.1782	0.639917		1.02142	0.00101416	13.8086		7.25607	0.00364935	13.2083		2.77714	0.00356817	12.2928		0.409494	0.00362612	10.3464		0.272121	0.00365752	9.92043		0.0672514	0.00365936	8.52162		1.01423	0.0036621	11.2336		1.01065	0.00364945	11.237		0.399931	0.00364949	10.3099		0.288567	0.00365765	9.97904		0.639917	0.00365914	10.7746
	713.369	73.173	0.641062		1.02461	0.00101382	13.8124		7.30039	0.00364931	13.2144		2.786	0.0035676	12.2963		0.410961	0.003626	10.35		0.273292	0.0036575	9.92474		0.0675615	0.00365934	8.52623		1.01634	0.0036621	11.2356		1.01223	0.00364942	11.2385		0.400886	0.00364947	10.3123		0.289322	0.00365763	9.98166		0.641062	0.00365913	10.7764
	713.705	73.1671	0.642362		1.02823	0.00101347	13.8166		7.35112	0.00364926	13.2213		2.79612	0.00356696	12.3003		0.412628	0.00362587	10.3541		0.274626	0.00365748	9.92962		0.0679149	0.00365932	8.53146		1.01873	0.00366209	11.238		1.01402	0.00364939	11.2403		0.401971	0.00364945	10.315		0.29018	0.00365762	9.98463		0.642362	0.00365911	10.7785
	714.046	73.1612	0.643651		1.03185	0.00101312	13.8208		7.40194	0.00364921	13.2282		2.80624	0.00356631	12.3043		0.414287	0.00362573	10.3582		0.275955	0.00365745	9.93446		0.0682672	0.0036593	8.53664		1.02112	0.00366209	11.2403		1.0158	0.00364935	11.2421		0.403051	0.00364942	10.3177		0.291035	0.0036576	9.98758		0.643651	0.0036591	10.7805
	714.387	73.1551	0.645005		1.03565	0.00101277	13.8252		7.45578	0.00364916	13.2355		2.81694	0.00356562	12.3085		0.416032	0.00362559	10.3625		0.277354	0.00365743	9.93953		0.0686385	0.00365929	8.54207		1.02363	0.00366208	11.2428		1.01767	0.00364932	11.2439		0.404186	0.0036494	10.3205		0.291934	0.00365759	9.99067		0.645005	0.00365909	10.7826
	714.722	73.1504	0.646022		1.03852	0.00101243	13.8286		7.49653	0.00364912	13.241		2.82503	0.00356511	12.3116		0.417344	0.00362549	10.3657		0.278408	0.00365741	9.94333		0.0689183	0.00365927	8.54615		1.02552	0.00366208	11.2446		1.01908	0.0036493	11.2453		0.405039	0.00364938	10.3226		0.29261	0.00365758	9.99299		0.646022	0.00365908	10.7842
	715.062	73.1435	0.647533		1.0428	0.00101208	13.8334		7.55769	0.00364907	13.2491		2.83715	0.00356433	12.3164		0.419299	0.00362533	10.3705		0.279981	0.00365739	9.94898		0.0693362	0.00365925	8.55221		1.02833	0.00366207	11.2474		1.02118	0.00364926	11.2474		0.406311	0.00364935	10.3258		0.293618	0.00365756	9.99644		0.647533	0.00365907	10.7865
	715.405	73.1372	0.648916		1.04673	0.00101173	13.8379		7.61422	0.00364901	13.2566		2.84832	0.00356361	12.3207		0.421092	0.00362518	10.3748		0.281426	0.00365736	9.95414		0.0697203	0.00365923	8.55774		1.03092	0.00366207	11.2499		1.0231	0.00364922	11.2493		0.407477	0.00364933	10.3287		0.294544	0.00365754	9.9996		0.648916	0.00365906	10.7886
	715.741	73.1316	0.650145		1.05024	0.00101139	13.8419		7.66491	0.00364897	13.2633		2.85833	0.00356297	12.3246		0.422688	0.00362505	10.3787		0.282714	0.00365734	9.95872		0.070063	0.00365921	8.56265		1.03322	0.00366206	11.2521		1.02481	0.00364919	11.251		0.408514	0.0036493	10.3312		0.295367	0.00365753	10.0024		0.650145	0.00365904	10.7905
	716.077	73.1264	0.651293		1.05352	0.00101104	13.8457		7.71268	0.00364892	13.2695		2.86774	0.00356236	12.3282		0.424183	0.00362493	10.3823		0.283922	0.00365732	9.96299		0.0703844	0.0036592	8.56724		1.03537	0.00366206	11.2542		1.02641	0.00364916	11.2526		0.409486	0.00364928	10.3336		0.296139	0.00365752	10.005		0.651293	0.00365903	10.7923
	716.419	73.1205	0.652589		1.05725	0.00101069	13.8499		7.76709	0.00364887	13.2766		2.87844	0.00356167	12.3323		0.425873	0.00362478	10.3863		0.28529	0.0036573	9.96781		0.0707487	0.00365918	8.57241		1.03781	0.00366205	11.2566		1.02823	0.00364913	11.2544		0.410584	0.00364926	10.3363		0.297012	0.0036575	10.008		0.652589	0.00365902	10.7943
	716.753	73.1169	0.653393		1.05956	0.00101035	13.8528		7.80109	0.00364884	13.281		2.88511	0.00356124	12.3349		0.426923	0.0036247	10.3888		0.286141	0.00365728	9.9708		0.0709755	0.00365917	8.57562		1.03933	0.00366205	11.258		1.02935	0.00364911	11.2555		0.411267	0.00364924	10.338		0.297555	0.00365749	10.0098		0.653393	0.00365902	10.7955
	717.087	73.1133	0.654184		1.06185	0.00101001	13.8556		7.83475	0.00364881	13.2853		2.89172	0.00356081	12.3374		0.427957	0.00362461	10.3913		0.28698	0.00365727	9.97373		0.0711992	0.00365916	8.57877		1.04082	0.00366205	11.2595		1.03046	0.00364909	11.2566		0.411939	0.00364923	10.3396		0.29809	0.00365748	10.0116		0.654184	0.00365901	10.7968
	717.42	73.1083	0.655268		1.06499	0.00100967	13.8592		7.88117	0.00364877	13.2912		2.90081	0.00356022	12.3409		0.429377	0.00362449	10.3947		0.288133	0.00365725	9.97775		0.0715066	0.00365914	8.58309		1.04287	0.00366204	11.2614		1.03198	0.00364906	11.2581		0.412861	0.00364921	10.3418		0.298824	0.00365747	10.0141		0.655268	0.003659	10.7984
	717.759	73.1031	0.65642		1.06833	0.00100933	13.863		7.93088	0.00364873	13.2975		2.91053	0.00355959	12.3446		0.430887	0.00362436	10.3982		0.289361	0.00365723	9.98202		0.0718344	0.00365913	8.58767		1.04505	0.00366204	11.2635		1.0336	0.00364904	11.2596		0.413843	0.00364919	10.3442		0.299605	0.00365746	10.0167		0.65642	0.00365899	10.8002
	718.095	73.098	0.657523		1.07155	0.00100898	13.8667		7.9789	0.00364868	13.3036		2.9199	0.00355899	12.3481		0.432336	0.00362424	10.4017		0.290541	0.00365721	9.9861		0.0721495	0.00365911	8.59206		1.04715	0.00366204	11.2655		1.03516	0.00364901	11.2612		0.414785	0.00364917	10.3465		0.300356	0.00365745	10.0192		0.657523	0.00365898	10.8019
	718.433	73.0926	0.658723		1.07506	0.00100864	13.8707		8.03156	0.00364864	13.3102		2.93017	0.00355832	12.352		0.433915	0.00362411	10.4054		0.291829	0.00365719	9.99053		0.0724935	0.00365909	8.59682		1.04943	0.00366203	11.2677		1.03685	0.00364898	11.2628		0.41581	0.00364914	10.349		0.301174	0.00365743	10.0219		0.658723	0.00365897	10.8037
	718.769	73.0872	0.659909		1.07854	0.0010083	13.8746		8.08412	0.00364859	13.3167		2.94039	0.00355765	12.3559		0.43548	0.00362397	10.4091		0.293107	0.00365717	9.99491		0.0728352	0.00365908	8.60153		1.0517	0.00366203	11.2699		1.03853	0.00364895	11.2644		0.416827	0.00364912	10.3515		0.301985	0.00365742	10.0246		0.659909	0.00365896	10.8055
	719.107	73.0821	0.661022		1.08182	0.00100796	13.8783		8.13382	0.00364855	13.3229		2.95005	0.00355702	12.3595		0.43695	0.00362384	10.4125		0.294309	0.00365715	9.99902		0.0731567	0.00365906	8.60595		1.05383	0.00366202	11.2719		1.04011	0.00364892	11.266		0.417782	0.0036491	10.3538		0.302747	0.00365741	10.0271		0.661022	0.00365895	10.8072
	719.443	73.0774	0.662058		1.08488	0.00100761	13.8818		8.18044	0.0036485	13.3286		2.95909	0.00355644	12.3629		0.438321	0.00362373	10.4157		0.295431	0.00365713	10.0028		0.073457	0.00365904	8.61005		1.05582	0.00366202	11.2738		1.04158	0.00364889	11.2674		0.418672	0.00364908	10.3559		0.303458	0.00365739	10.0295		0.662058	0.00365894	10.8088
	719.777	73.0716	0.663341		1.08868	0.00100728	13.886		8.2387	0.00364845	13.3357		2.97037	0.0035557	12.3671		0.440021	0.00362358	10.4197		0.296826	0.00365711	10.0076		0.0738305	0.00365903	8.61513		1.05828	0.00366201	11.2761		1.0434	0.00364886	11.2692		0.419777	0.00364906	10.3585		0.304341	0.00365738	10.0324		0.663341	0.00365892	10.8107
	720.116	73.0662	0.664509		1.09216	0.00100693	13.8899		8.29219	0.00364841	13.3422		2.9807	0.00355502	12.3709		0.441572	0.00362344	10.4232		0.298099	0.00365709	10.0118		0.0741717	0.00365901	8.61975		1.06053	0.00366201	11.2783		1.04506	0.00364883	11.2708		0.420784	0.00364903	10.3609		0.305146	0.00365737	10.0351		0.664509	0.00365891	10.8125
	720.452	73.0603	0.665818		1.09607	0.00100659	13.8941		8.35272	0.00364836	13.3495		2.99238	0.00355426	12.3753		0.443313	0.00362329	10.4273		0.299531	0.00365707	10.0167		0.0745557	0.00365899	8.62493		1.06306	0.003662	11.2806		1.04693	0.0036488	11.2726		0.421915	0.00364901	10.3636		0.306051	0.00365735	10.038		0.665818	0.0036589	10.8144
	720.784	73.0546	0.667065		1.09981	0.00100626	13.8982		8.41098	0.00364831	13.3565		3.00359	0.00355352	12.3794		0.444976	0.00362314	10.4311		0.300901	0.00365704	10.0212		0.0749234	0.00365897	8.62986		1.06548	0.003662	11.2829		1.04872	0.00364876	11.2743		0.422995	0.00364899	10.3662		0.306915	0.00365734	10.0409		0.667065	0.00365889	10.8163
	721.12	73.0485	0.66841		1.10386	0.00100591	13.9025		8.47436	0.00364825	13.3641		3.01577	0.00355272	12.3839		0.446772	0.00362298	10.4352		0.302382	0.00365702	10.0262		0.0753211	0.00365895	8.63516		1.06809	0.00366199	11.2854		1.05065	0.00364873	11.2762		0.424161	0.00364896	10.369		0.30785	0.00365732	10.0439		0.66841	0.00365888	10.8183
	721.456	73.0427	0.669683		1.1077	0.00100557	13.9067		8.535	0.0036482	13.3712		3.0274	0.00355196	12.3882		0.448476	0.00362283	10.4391		0.303791	0.003657	10.0308		0.0756996	0.00365893	8.64018		1.07057	0.00366199	11.2877		1.05248	0.0036487	11.2779		0.425268	0.00364894	10.3716		0.308737	0.00365731	10.0468		0.669683	0.00365887	10.8203
	721.786	73.0362	0.671099		1.112	0.00100524	13.9112		8.60307	0.00364814	13.3792		3.04043	0.0035511	12.393		0.450373	0.00362266	10.4434		0.305361	0.00365697	10.036		0.0761219	0.00365891	8.64576		1.07334	0.00366198	11.2903		1.05451	0.00364866	11.2799		0.426501	0.00364891	10.3745		0.309725	0.00365729	10.05		0.671099	0.00365885	10.8224
	722.125	73.0313	0.672176		1.11528	0.0010049	13.9148		8.65538	0.0036481	13.3853		3.05042	0.00355044	12.3966		0.451821	0.00362253	10.4467		0.306561	0.00365695	10.0399		0.0764448	0.00365889	8.65		1.07545	0.00366198	11.2922		1.05607	0.00364863	11.2814		0.427441	0.00364889	10.3767		0.31048	0.00365728	10.0524		0.672176	0.00365884	10.824
	722.456	73.0263	0.673289		1.11868	0.00100456	13.9186		8.70987	0.00364805	13.3916		3.06081	0.00354975	12.4004		0.453318	0.00362239	10.4501		0.307804	0.00365693	10.044		0.0767794	0.00365888	8.65438		1.07763	0.00366197	11.2943		1.05768	0.0036486	11.2829		0.428414	0.00364887	10.379		0.311261	0.00365726	10.055		0.673289	0.00365883	10.8256
	722.789	73.0207	0.674505		1.12241	0.00100423	13.9225		8.76993	0.00364801	13.3985		3.07224	0.00354899	12.4046		0.454956	0.00362224	10.4538		0.309166	0.00365691	10.0484		0.0771464	0.00365886	8.65916		1.08002	0.00366197	11.2965		1.05944	0.00364857	11.2846		0.429478	0.00364884	10.3815		0.312116	0.00365725	10.0577		0.674505	0.00365882	10.8275
	723.123	73.0158	0.675588		1.12574	0.00100389	13.9262		8.82395	0.00364796	13.4046		3.0825	0.00354831	12.4083		0.45642	0.00362211	10.4571		0.310385	0.00365689	10.0523		0.0774749	0.00365884	8.66341		1.08216	0.00366196	11.2985		1.06101	0.00364854	11.2861		0.430429	0.00364882	10.3837		0.312881	0.00365724	10.0602		0.675588	0.00365881	10.8291
	723.463	73.0113	0.676569		1.12877	0.00100355	13.9296		8.87323	0.00364792	13.4102		3.09185	0.00354769	12.4117		0.457746	0.00362198	10.46		0.31149	0.00365687	10.0559		0.0777731	0.00365883	8.66727		1.0841	0.00366196	11.3003		1.06244	0.00364852	11.2874		0.43129	0.0036488	10.3857		0.313574	0.00365723	10.0624		0.676569	0.0036588	10.8305
	723.792	73.0048	0.677994		1.13319	0.00100322	13.9341		8.94547	0.00364786	13.4184		3.10553	0.00354679	12.4166		0.459676	0.0036218	10.4643		0.313102	0.00365685	10.0611		0.0782081	0.00365881	8.67285		1.08693	0.00366195	11.3029		1.06451	0.00364848	11.2894		0.432544	0.00364878	10.3887		0.314584	0.00365721	10.0656		0.677994	0.00365879	10.8326
	724.128	72.9987	0.679329		1.13734	0.00100288	13.9384		9.01388	0.00364781	13.426		3.11846	0.00354592	12.4213		0.461488	0.00362163	10.4684		0.314617	0.00365682	10.0659		0.0786174	0.00365879	8.67808		1.08958	0.00366195	11.3053		1.06646	0.00364844	11.2913		0.433722	0.00364875	10.3914		0.315532	0.00365719	10.0686		0.679329	0.00365877	10.8346
	724.462	72.9938	0.680426		1.14077	0.00100254	13.9421		9.07063	0.00364776	13.4323		3.12916	0.00354521	12.4251		0.462979	0.00362149	10.4717		0.315866	0.0036568	10.0699		0.078955	0.00365877	8.68238		1.09177	0.00366194	11.3073		1.06807	0.00364841	11.2928		0.434691	0.00364873	10.3936		0.316313	0.00365718	10.0711		0.680426	0.00365876	10.8362
	724.796	72.9884	0.6816		1.14445	0.00100221	13.946		9.13191	0.00364771	13.4391		3.1407	0.00354444	12.4292		0.464578	0.00362134	10.4752		0.317208	0.00365678	10.0741		0.0793178	0.00365875	8.68697		1.09412	0.00366194	11.3095		1.06979	0.00364838	11.2944		0.43573	0.00364871	10.396		0.317151	0.00365717	10.0738		0.6816	0.00365875	10.838
	725.128	72.9818	0.68305		1.14901	0.00100188	13.9507		9.20841	0.00364765	13.4475		3.15507	0.00354348	12.4343		0.466557	0.00362115	10.4796		0.318871	0.00365675	10.0794		0.079768	0.00365873	8.69265		1.09702	0.00366193	11.3121		1.07192	0.00364834	11.2964		0.437017	0.00364868	10.399		0.31819	0.00365715	10.077		0.68305	0.00365874	10.8401
	725.465	72.9768	0.684157		1.15251	0.00100154	13.9544		9.26736	0.0036476	13.4539		3.16613	0.00354274	12.4382		0.46807	0.00362101	10.4829		0.320144	0.00365673	10.0834		0.0801129	0.00365871	8.69697		1.09925	0.00366193	11.3142		1.07355	0.00364831	11.298		0.438	0.00364866	10.4013		0.318984	0.00365714	10.0795		0.684157	0.00365873	10.8417
	725.803	72.9718	0.685247		1.15597	0.0010012	13.9581		9.32595	0.00364756	13.4602		3.17709	0.00354201	12.4421		0.469563	0.00362087	10.4861		0.321403	0.00365671	10.0873		0.080454	0.0036587	8.70123		1.10145	0.00366192	11.3162		1.07516	0.00364828	11.2995		0.438971	0.00364863	10.4035		0.319769	0.00365712	10.082		0.685247	0.00365872	10.8433
	726.143	72.9659	0.686543		1.16009	0.00100086	13.9623		9.39628	0.0036475	13.4677		3.19023	0.00354112	12.4467		0.471341	0.00362069	10.49		0.322904	0.00365669	10.092		0.080861	0.00365868	8.70628		1.10407	0.00366192	11.3185		1.07708	0.00364825	11.3013		0.440128	0.00364861	10.4061		0.320704	0.00365711	10.0849		0.686543	0.00365871	10.8452
	726.482	72.9593	0.68799		1.16472	0.00100052	13.967		9.47566	0.00364744	13.4762		3.20503	0.00354013	12.4519		0.473331	0.0036205	10.4943		0.324586	0.00365666	10.0972		0.0813177	0.00365865	8.71193		1.107	0.00366191	11.3212		1.07922	0.00364821	11.3033		0.441422	0.00364858	10.4091		0.321751	0.00365709	10.0882		0.68799	0.00365869	10.8473
	726.823	72.9537	0.689212		1.16865	0.00100018	13.971		9.54342	0.00364739	13.4833		3.21763	0.00353928	12.4563		0.475014	0.00362033	10.498		0.326012	0.00365664	10.1016		0.081705	0.00365863	8.71669		1.10949	0.00366191	11.3234		1.08104	0.00364818	11.305		0.442517	0.00364856	10.4116		0.322637	0.00365708	10.091		0.689212	0.00365868	10.8491
	727.165	72.948	0.69047		1.1727	0.000999835	13.9751		9.61384	0.00364734	13.4907		3.2307	0.0035384	12.4609		0.476749	0.00362016	10.5017		0.327484	0.00365662	10.1061		0.0821051	0.00365861	8.72159		1.11205	0.0036619	11.3258		1.08291	0.00364814	11.3067		0.443646	0.00364853	10.4141		0.323552	0.00365706	10.0938		0.69047	0.00365867	10.8509
	727.511	72.9427	0.691644		1.1765	0.000999489	13.9791		9.68022	0.00364729	13.4976		3.243	0.00353757	12.4651		0.478371	0.00362	10.5052		0.328863	0.0036566	10.1103		0.0824802	0.0036586	8.72615		1.11445	0.0036619	11.3279		1.08467	0.00364811	11.3084		0.444702	0.00364851	10.4165		0.324409	0.00365705	10.0964		0.691644	0.00365866	10.8526
	727.848	72.9378	0.692721		1.18	0.000999153	13.9827		9.74171	0.00364724	13.504		3.25438	0.0035368	12.4691		0.479863	0.00361985	10.5084		0.330132	0.00365658	10.1142		0.0828257	0.00365858	8.73034		1.11666	0.00366189	11.3299		1.08628	0.00364808	11.3099		0.445673	0.00364849	10.4187		0.325196	0.00365703	10.0989		0.692721	0.00365865	10.8542
	728.186	72.9325	0.693873		1.18375	0.000998815	13.9866		9.80802	0.00364719	13.5108		3.26662	0.00353597	12.4733		0.481459	0.00361969	10.5118		0.331493	0.00365656	10.1183		0.0831963	0.00365856	8.73482		1.11903	0.00366189	11.332		1.088	0.00364805	11.3115		0.446712	0.00364846	10.4211		0.32604	0.00365702	10.1015		0.693873	0.00365863	10.8559
	728.529	72.9274	0.694998		1.18744	0.000998473	13.9904		9.87345	0.00364714	13.5175		3.27867	0.00353515	12.4774		0.483023	0.00361953	10.5151		0.332828	0.00365653	10.1223		0.0835601	0.00365854	8.73919		1.12135	0.00366188	11.3341		1.0897	0.00364802	11.313		0.447731	0.00364844	10.4233		0.326867	0.00365701	10.104		0.694998	0.00365862	10.8575
	728.87	72.922	0.696176		1.19131	0.000998133	13.9943		9.94252	0.00364709	13.5245		3.29137	0.00353429	12.4818		0.48466	0.00361937	10.5186		0.334228	0.00365651	10.1266		0.0839419	0.00365852	8.74376		1.12378	0.00366188	11.3363		1.09147	0.00364799	11.3147		0.448797	0.00364842	10.4257		0.327734	0.00365699	10.1067		0.696176	0.00365861	10.8592
	729.212	72.916	0.697491		1.19564	0.000997793	13.9986		10.0205	0.00364703	13.5323		3.30569	0.00353331	12.4867		0.486494	0.00361918	10.5225		0.335798	0.00365649	10.1313		0.0843704	0.0036585	8.74886		1.12651	0.00366187	11.3387		1.09346	0.00364795	11.3165		0.449992	0.00364839	10.4284		0.328706	0.00365698	10.1096		0.697491	0.0036586	10.8611
	729.558	72.9096	0.6989		1.20031	0.000997449	14.0032		10.105	0.00364697	13.5407		3.32115	0.00353226	12.4919		0.488461	0.00361898	10.5266		0.337485	0.00365646	10.1363		0.0848313	0.00365848	8.75432		1.12944	0.00366187	11.3413		1.09559	0.00364791	11.3185		0.451274	0.00364836	10.4313		0.32975	0.00365696	10.1128		0.6989	0.00365858	10.8631
	729.903	72.9043	0.700061		1.20418	0.000997105	14.0071		10.1753	0.00364692	13.5477		3.33401	0.00353138	12.4963		0.490085	0.00361881	10.53		0.338881	0.00365644	10.1404		0.0852129	0.00365846	8.75882		1.13186	0.00366186	11.3434		1.09735	0.00364788	11.3201		0.452333	0.00364834	10.4336		0.330612	0.00365694	10.1154		0.700061	0.00365857	10.8648
	730.248	72.8985	0.701344		1.20846	0.000996763	14.0113		10.2539	0.00364686	13.5554		3.34833	0.0035304	12.5012		0.491883	0.00361862	10.5338		0.340429	0.00365642	10.145		0.0856363	0.00365844	8.76379		1.13455	0.00366185	11.3458		1.0993	0.00364784	11.3219		0.453506	0.00364831	10.4362		0.331568	0.00365693	10.1183		0.701344	0.00365856	10.8666
	730.588	72.8931	0.702534		1.21246	0.000996425	14.0153		10.3275	0.00364681	13.5626		3.36173	0.00352948	12.5057		0.493554	0.00361845	10.5373		0.34187	0.00365639	10.1492		0.0860306	0.00365842	8.76839		1.13704	0.00366185	11.348		1.10112	0.00364781	11.3236		0.454596	0.00364829	10.4386		0.332457	0.00365691	10.121		0.702534	0.00365855	10.8683
	730.931	72.8873	0.703801		1.21672	0.000996085	14.0195		10.4067	0.00364675	13.5703		3.37611	0.0035285	12.5105		0.495336	0.00361826	10.541		0.343409	0.00365637	10.1537		0.0864523	0.0036584	8.7733		1.13971	0.00366184	11.3504		1.10305	0.00364778	11.3254		0.455759	0.00364826	10.4412		0.333407	0.0036569	10.1239		0.703801	0.00365854	10.8701
	731.277	72.8822	0.704927		1.22053	0.000995741	14.0233		10.4777	0.0036467	13.5771		3.38899	0.00352761	12.5148		0.496922	0.00361809	10.5443		0.344781	0.00365635	10.1577		0.0868283	0.00365838	8.77765		1.14209	0.00366184	11.3524		1.10478	0.00364774	11.3269		0.456794	0.00364824	10.4435		0.334252	0.00365688	10.1264		0.704927	0.00365852	10.8717
	731.623	72.8769	0.706082		1.22445	0.000995399	14.0272		10.5513	0.00364665	13.5841		3.4023	0.0035267	12.5192		0.498551	0.00361791	10.5477		0.346192	0.00365633	10.1618		0.0872156	0.00365836	8.78211		1.14453	0.00366183	11.3546		1.10655	0.00364771	11.3286		0.457858	0.00364822	10.4458		0.335122	0.00365687	10.129		0.706082	0.00365851	10.8734
	731.959	72.871	0.707371		1.22885	0.000995065	14.0315		10.6344	0.00364659	13.592		3.4173	0.00352567	12.5242		0.500374	0.00361772	10.5514		0.347774	0.0036563	10.1664		0.0876499	0.00365834	8.78708		1.14727	0.00366183	11.357		1.10854	0.00364767	11.3304		0.459048	0.00364819	10.4484		0.336095	0.00365685	10.1319		0.707371	0.0036585	10.8752
	732.295	72.8655	0.708597		1.23305	0.000994733	14.0356		10.7142	0.00364653	13.5995		3.43167	0.00352467	12.529		0.502109	0.00361753	10.555		0.349283	0.00365628	10.1707		0.0880643	0.00365832	8.79181		1.14988	0.00366182	11.3592		1.11043	0.00364764	11.3321		0.460182	0.00364816	10.4509		0.337023	0.00365684	10.1347		0.708597	0.00365849	10.8769
	732.635	72.8601	0.709771		1.23708	0.000994397	14.0395		10.7914	0.00364648	13.6067		3.44555	0.00352372	12.5336		0.503774	0.00361735	10.5584		0.350733	0.00365626	10.1749		0.0884629	0.0036583	8.79634		1.15239	0.00366182	11.3614		1.11224	0.00364761	11.3337		0.461271	0.00364814	10.4533		0.337915	0.00365682	10.1374		0.709771	0.00365848	10.8786
	732.97	72.854	0.711125		1.24176	0.000994066	14.0439		10.8814	0.00364642	13.6151		3.4617	0.0035226	12.5389		0.505698	0.00361714	10.5623		0.352411	0.00365623	10.1797		0.0889247	0.00365828	8.80156		1.15529	0.00366181	11.3639		1.11434	0.00364757	11.3357		0.462529	0.00364811	10.456		0.338946	0.00365681	10.1404		0.711125	0.00365846	10.8805
	733.308	72.8482	0.712395		1.24617	0.000993732	14.0482		10.9669	0.00364636	13.6229		3.47699	0.00352154	12.5439		0.507507	0.00361694	10.566		0.353991	0.00365621	10.1842		0.0893599	0.00365826	8.80645		1.15802	0.00366181	11.3663		1.11632	0.00364753	11.3374		0.463712	0.00364809	10.4586		0.339917	0.00365679	10.1433		0.712395	0.00365845	10.8823
	733.646	72.8431	0.713517		1.25008	0.000993398	14.052		11.0432	0.00364631	13.6299		3.49061	0.00352059	12.5483		0.509107	0.00361676	10.5693		0.355392	0.00365619	10.1881		0.089746	0.00365824	8.81077		1.16045	0.0036618	11.3684		1.11807	0.0036475	11.339		0.464759	0.00364806	10.4609		0.340776	0.00365678	10.1458		0.713517	0.00365844	10.8839
	733.986	72.8369	0.714865		1.25479	0.000993063	14.0564		11.1357	0.00364624	13.6383		3.50711	0.00351944	12.5537		0.511032	0.00361654	10.5732		0.35708	0.00365616	10.1929		0.0902115	0.00365822	8.81596		1.16336	0.00366179	11.3709		1.12018	0.00364746	11.3409		0.46602	0.00364804	10.4636		0.341812	0.00365676	10.1489		0.714865	0.00365842	10.8858
	734.331	72.8315	0.716049		1.25895	0.000992722	14.0604		11.218	0.00364619	13.6457		3.52173	0.00351843	12.5584		0.512726	0.00361635	10.5766		0.358567	0.00365614	10.1971		0.0906221	0.0036582	8.82051		1.16593	0.00366179	11.3731		1.12203	0.00364743	11.3426		0.467129	0.00364801	10.466		0.342724	0.00365675	10.1515		0.716049	0.00365841	10.8874
	734.674	72.8263	0.717203		1.26303	0.000992385	14.0643		11.299	0.00364613	13.6529		3.53611	0.00351742	12.5631		0.514381	0.00361616	10.5799		0.360023	0.00365611	10.2011		0.0910243	0.00365818	8.82495		1.16845	0.00366178	11.3753		1.12384	0.00364739	11.3442		0.468214	0.00364799	10.4683		0.343616	0.00365673	10.1541		0.717203	0.0036584	10.8891
	735.023	72.8201	0.718554		1.26782	0.000992041	14.0688		11.3948	0.00364607	13.6614		3.55308	0.00351624	12.5685		0.51632	0.00361594	10.5838		0.361733	0.00365609	10.2059		0.0914968	0.00365816	8.83014		1.1714	0.00366178	11.3778		1.12597	0.00364735	11.3462		0.469485	0.00364796	10.4711		0.344663	0.00365672	10.1572		0.718554	0.00365838	10.891
	735.372	72.8142	0.719857		1.27245	0.000991697	14.0731		11.4884	0.00364601	13.6696		3.5696	0.00351508	12.5738		0.518194	0.00361573	10.5875		0.363387	0.00365606	10.2104		0.0919545	0.00365813	8.83514		1.17425	0.00366177	11.3802		1.12803	0.00364732	11.348		0.470714	0.00364793	10.4737		0.345675	0.0036567	10.1601		0.719857	0.00365837	10.8928
	735.723	72.8086	0.721076		1.27681	0.000991353	14.0772		11.5769	0.00364595	13.6773		3.5852	0.00351399	12.5788		0.51995	0.00361552	10.591		0.364941	0.00365604	10.2147		0.0923847	0.00365811	8.83982		1.17693	0.00366176	11.3825		1.12996	0.00364728	11.3497		0.471867	0.0036479	10.4761		0.346626	0.00365668	10.1629		0.721076	0.00365836	10.8945
	736.059	72.8026	0.722391		1.28154	0.000991022	14.0816		11.6735	0.00364589	13.6856		3.60219	0.0035128	12.5842		0.521849	0.0036153	10.5948		0.366624	0.00365602	10.2193		0.092851	0.00365809	8.84487		1.17984	0.00366176	11.385		1.13205	0.00364724	11.3516		0.473114	0.00364788	10.4788		0.347654	0.00365667	10.1659		0.722391	0.00365834	10.8963
	736.399	72.7973	0.723568		1.28579	0.000990688	14.0856		11.7609	0.00364583	13.6931		3.61753	0.00351172	12.5891		0.523551	0.0036151	10.5982		0.368135	0.00365599	10.2235		0.0932701	0.00365807	8.84938		1.18244	0.00366175	11.3872		1.13393	0.00364721	11.3533		0.474232	0.00364785	10.4812		0.348578	0.00365665	10.1685		0.723568	0.00365833	10.8979
	736.736	72.7921	0.7247		1.2899	0.000990358	14.0894		11.8459	0.00364578	13.7004		3.63241	0.00351067	12.5938		0.525191	0.00361491	10.6014		0.369593	0.00365597	10.2274		0.0936748	0.00365805	8.85372		1.18496	0.00366175	11.3893		1.13574	0.00364717	11.3549		0.47531	0.00364783	10.4835		0.349468	0.00365664	10.1711		0.7247	0.00365832	10.8995
	737.073	72.7869	0.725839		1.29404	0.000990027	14.0933		11.9322	0.00364572	13.7076		3.64749	0.00350961	12.5985		0.526842	0.00361471	10.6046		0.371064	0.00365595	10.2314		0.0940833	0.00365803	8.85809		1.18749	0.00366174	11.3915		1.13756	0.00364714	11.3565		0.476396	0.0036478	10.4858		0.350366	0.00365662	10.1737		0.725839	0.00365831	10.9011
	737.414	72.7808	0.727196		1.299	0.000989694	14.0978		12.0363	0.00364566	13.7164		3.66564	0.00350832	12.6042		0.528814	0.00361447	10.6085		0.372823	0.00365592	10.2362		0.0945725	0.00365801	8.86328		1.19053	0.00366174	11.394		1.13974	0.0036471	11.3584		0.477694	0.00364777	10.4885		0.35144	0.00365661	10.1767		0.727196	0.00365829	10.903
	737.754	72.7754	0.728373		1.30333	0.000989361	14.1018		12.1277	0.0036456	13.724		3.68152	0.0035072	12.6092		0.530528	0.00361426	10.6119		0.374355	0.0036559	10.2403		0.0949986	0.00365799	8.86779		1.19317	0.00366173	11.3963		1.14163	0.00364706	11.3601		0.478822	0.00364775	10.4909		0.352374	0.00365659	10.1794		0.728373	0.00365828	10.9046
	738.093	72.7693	0.729714		1.30828	0.000989029	14.1063		12.233	0.00364553	13.7326		3.69979	0.00350591	12.6149		0.532483	0.00361403	10.6157		0.376106	0.00365587	10.245		0.0954862	0.00365796	8.87292		1.19619	0.00366172	11.3988		1.1438	0.00364702	11.362		0.48011	0.00364772	10.4936		0.353442	0.00365657	10.1824		0.729714	0.00365827	10.9064
	738.431	72.7633	0.731023		1.31313	0.000988698	14.1107		12.337	0.00364547	13.7411		3.7178	0.00350463	12.6205		0.534395	0.00361379	10.6194		0.377822	0.00365585	10.2495		0.0959644	0.00365794	8.87793		1.19915	0.00366172	11.4013		1.14592	0.00364698	11.3639		0.48137	0.00364769	10.4962		0.354487	0.00365656	10.1854		0.731023	0.00365825	10.9082
	738.764	72.7575	0.7323		1.31789	0.000988372	14.1149		12.4397	0.00364541	13.7495		3.73553	0.00350337	12.626		0.536264	0.00361356	10.623		0.379502	0.00365582	10.254		0.0964329	0.00365792	8.88281		1.20204	0.00366171	11.4037		1.14799	0.00364695	11.3657		0.482603	0.00364766	10.4988		0.35551	0.00365654	10.1883		0.7323	0.00365824	10.91
	739.099	72.753	0.733294		1.32161	0.000988046	14.1184		12.5205	0.00364536	13.756		3.74945	0.00350238	12.6302		0.53772	0.00361338	10.6258		0.380813	0.0036558	10.2574		0.096799	0.0036579	8.88661		1.2043	0.00366171	11.4056		1.14961	0.00364692	11.3672		0.483564	0.00364764	10.5008		0.356309	0.00365653	10.1905		0.733294	0.00365823	10.9113
	739.434	72.747	0.73461		1.32655	0.000987719	14.1228		12.6286	0.00364529	13.7646		3.76803	0.00350105	12.6359		0.539651	0.00361313	10.6295		0.382555	0.00365578	10.262		0.0972855	0.00365788	8.89164		1.2073	0.0036617	11.408		1.15176	0.00364688	11.3691		0.484839	0.00364761	10.5034		0.357369	0.00365651	10.1935		0.73461	0.00365821	10.9131
	739.771	72.7415	0.735828		1.33116	0.00098739	14.1269		12.7299	0.00364523	13.7726		3.78542	0.00349981	12.6413		0.541444	0.00361291	10.633		0.384175	0.00365575	10.2662		0.0977384	0.00365786	8.8963		1.21009	0.00366169	11.4104		1.15376	0.00364684	11.3708		0.486024	0.00364759	10.5059		0.358354	0.00365649	10.1963		0.735828	0.0036582	10.9148
	740.105	72.7363	0.736967		1.33548	0.000987064	14.1308		12.8257	0.00364517	13.7802		3.8018	0.00349864	12.6462		0.54312	0.00361269	10.6362		0.385693	0.00365573	10.2702		0.0981632	0.00365784	8.90064		1.21271	0.00366169	11.4125		1.15563	0.0036468	11.3725		0.487133	0.00364756	10.5082		0.359277	0.00365648	10.1988		0.736967	0.00365819	10.9164
	740.442	72.7306	0.738202		1.34018	0.000986736	14.135		12.9307	0.00364511	13.7883		3.81974	0.00349735	12.6517		0.544942	0.00361246	10.6397		0.387345	0.00365571	10.2745		0.0986259	0.00365781	8.90536		1.21556	0.00366168	11.4149		1.15766	0.00364677	11.3742		0.488338	0.00364754	10.5107		0.360282	0.00365646	10.2016		0.738202	0.00365818	10.918
	740.775	72.7245	0.739546		1.34533	0.000986413	14.1395		13.0465	0.00364504	13.7973		3.83946	0.00349594	12.6576		0.546929	0.0036122	10.6434		0.38915	0.00365568	10.2792		0.0991318	0.00365779	8.91049		1.21867	0.00366167	11.4174		1.15988	0.00364672	11.3762		0.489653	0.00364751	10.5134		0.361379	0.00365645	10.2047		0.739546	0.00365816	10.9199
	741.111	72.7189	0.740788		1.35011	0.000986086	14.1437		13.1547	0.00364498	13.8056		3.85784	0.00349461	12.6632		0.548767	0.00361196	10.6469		0.390823	0.00365566	10.2835		0.0996012	0.00365777	8.91522		1.22155	0.00366167	11.4198		1.16194	0.00364669	11.378		0.490871	0.00364748	10.5159		0.362395	0.00365643	10.2075		0.740788	0.00365815	10.9216
	741.442	72.7135	0.741975		1.3547	0.000985764	14.1478		13.2594	0.00364492	13.8135		3.87559	0.00349334	12.6685		0.550526	0.00361173	10.6503		0.392428	0.00365563	10.2876		0.100052	0.00365775	8.91975		1.22432	0.00366166	11.4221		1.16391	0.00364665	11.3797		0.492038	0.00364745	10.5183		0.36337	0.00365641	10.2102		0.741975	0.00365813	10.9232
	741.779	72.7076	0.743252		1.35966	0.000985436	14.1521		13.3733	0.00364485	13.8221		3.89486	0.00349195	12.6743		0.552423	0.00361148	10.6538		0.394161	0.00365561	10.292		0.100539	0.00365772	8.92462		1.22731	0.00366166	11.4245		1.16604	0.00364661	11.3815		0.493296	0.00364742	10.5208		0.364421	0.0036564	10.2131		0.743252	0.00365812	10.9249
	742.122	72.7019	0.744506		1.36456	0.000985103	14.1564		13.4867	0.00364479	13.8306		3.91398	0.00349056	12.6799		0.554289	0.00361123	10.6573		0.39587	0.00365558	10.2963		0.101019	0.0036577	8.9294		1.23025	0.00366165	11.4269		1.16814	0.00364657	11.3834		0.494536	0.0036474	10.5233		0.365458	0.00365638	10.216		0.744506	0.00365811	10.9266
	742.462	72.6965	0.745709		1.36927	0.000984773	14.1605		13.5967	0.00364472	13.8388		3.9325	0.00348922	12.6854		0.556082	0.00361099	10.6607		0.397514	0.00365556	10.3005		0.101482	0.00365768	8.93398		1.23309	0.00366164	11.4292		1.17016	0.00364653	11.3851		0.495727	0.00364737	10.5258		0.366455	0.00365636	10.2187		0.745709	0.00365809	10.9282
	742.796	72.6917	0.746744		1.37336	0.000984449	14.1641		13.6925	0.00364467	13.8458		3.94858	0.00348806	12.6902		0.557627	0.00361078	10.6636		0.398934	0.00365554	10.3041		0.101882	0.00365766	8.93793		1.23554	0.00366164	11.4312		1.1719	0.0036465	11.3866		0.496755	0.00364735	10.5279		0.367317	0.00365635	10.221		0.746744	0.00365808	10.9296
	743.139	72.6871	0.747761		1.37738	0.000984118	14.1677		13.7874	0.00364462	13.8528		3.96449	0.0034869	12.6949		0.559146	0.00361057	10.6664		0.400332	0.00365552	10.3076		0.102276	0.00365764	8.9418		1.23795	0.00366163	11.4331		1.17362	0.00364647	11.3881		0.497766	0.00364732	10.5299		0.368164	0.00365634	10.2234		0.747761	0.00365807	10.931
	743.475	72.6824	0.748787		1.38145	0.000983793	14.1713		13.8842	0.00364456	13.8598		3.98068	0.00348573	12.6996		0.560681	0.00361036	10.6693		0.401747	0.0036555	10.3111		0.102676	0.00365762	8.9457		1.24039	0.00366163	11.4351		1.17535	0.00364644	11.3896		0.498788	0.0036473	10.532		0.369022	0.00365632	10.2257		0.748787	0.00365806	10.9323
	743.802	72.6774	0.74989		1.38585	0.000983476	14.1752		13.9894	0.0036445	13.8674		3.99824	0.00348445	12.7047		0.562335	0.00361013	10.6724		0.403274	0.00365547	10.3149		0.103107	0.0036576	8.9499		1.24302	0.00366162	11.4372		1.17722	0.0036464	11.3912		0.49989	0.00364728	10.5342		0.369947	0.00365631	10.2282		0.74989	0.00365805	10.9338
	744.132	72.6722	0.751041		1.39047	0.000983156	14.1791		14.1005	0.00364444	13.8753		4.01673	0.0034831	12.7101		0.564063	0.00360989	10.6756		0.404872	0.00365545	10.3189		0.103558	0.00365758	8.95429		1.24578	0.00366161	11.4395		1.17918	0.00364636	11.3929		0.501042	0.00364725	10.5365		0.370915	0.00365629	10.2308		0.751041	0.00365803	10.9354
	744.471	72.6664	0.752318		1.39561	0.000982829	14.1835		14.2251	0.00364437	13.8842		4.03744	0.00348159	12.7161		0.565983	0.00360962	10.6791		0.406651	0.00365543	10.3233		0.104061	0.00365756	8.95915		1.24885	0.00366161	11.4419		1.18136	0.00364632	11.3947		0.502323	0.00364722	10.5391		0.371993	0.00365628	10.2337		0.752318	0.00365802	10.9371
	744.805	72.6601	0.753685		1.40114	0.000982507	14.1881		14.3604	0.0036443	13.8937		4.05984	0.00347995	12.7226		0.568041	0.00360933	10.6829		0.408562	0.0036554	10.328		0.104602	0.00365753	8.96435		1.25215	0.0036616	11.4446		1.1837	0.00364628	11.3967		0.503699	0.00364719	10.5418		0.37315	0.00365626	10.2369		0.753685	0.003658	10.9389
	745.139	72.6543	0.754965		1.40635	0.000982185	14.1925		14.4888	0.00364423	13.9026		4.08105	0.0034784	12.7287		0.569972	0.00360905	10.6865		0.410359	0.00365537	10.3324		0.105112	0.00365751	8.96922		1.25525	0.00366159	11.447		1.1859	0.00364624	11.3986		0.50499	0.00364716	10.5444		0.374238	0.00365624	10.2398		0.754965	0.00365799	10.9406
	745.482	72.649	0.75612		1.41108	0.000981854	14.1965		14.606	0.00364417	13.9107		4.10037	0.00347698	12.7343		0.571717	0.0036088	10.6896		0.411986	0.00365535	10.3364		0.105573	0.00365748	8.97361		1.25806	0.00366159	11.4493		1.18789	0.0036462	11.4003		0.506158	0.00364713	10.5467		0.375222	0.00365622	10.2424		0.75612	0.00365798	10.9421
	745.826	72.6435	0.757348		1.41613	0.000981522	14.2007		14.7323	0.0036441	13.9193		4.12113	0.00347545	12.7402		0.573576	0.00360853	10.693		0.413722	0.00365532	10.3406		0.106066	0.00365746	8.97828		1.26106	0.00366158	11.4517		1.19001	0.00364616	11.4021		0.507403	0.00364711	10.5492		0.376273	0.00365621	10.2452		0.757348	0.00365796	10.9438
	746.164	72.638	0.758535		1.42103	0.000981197	14.2049		14.8558	0.00364404	13.9277		4.14139	0.00347396	12.746		0.575375	0.00360827	10.6963		0.415406	0.0036553	10.3447		0.106544	0.00365744	8.98279		1.26397	0.00366157	11.454		1.19207	0.00364612	11.4039		0.508609	0.00364708	10.5516		0.377292	0.00365619	10.2479		0.758535	0.00365795	10.9453
	746.506	72.6327	0.759709		1.4259	0.000980867	14.209		14.9795	0.00364397	13.936		4.16162	0.00347247	12.7517		0.577158	0.003608	10.6996		0.417077	0.00365528	10.3487		0.107019	0.00365742	8.98725		1.26686	0.00366157	11.4563		1.19411	0.00364608	11.4056		0.509805	0.00364705	10.5539		0.378302	0.00365618	10.2506		0.759709	0.00365793	10.9469
	746.85	72.627	0.760967		1.43115	0.000980536	14.2133		15.1136	0.0036439	13.945		4.18351	0.00347085	12.7579		0.57907	0.00360772	10.703		0.418873	0.00365525	10.353		0.107531	0.00365739	8.99203		1.26996	0.00366156	11.4587		1.19631	0.00364604	11.4075		0.51109	0.00364702	10.5565		0.379389	0.00365616	10.2535		0.760967	0.00365792	10.9486
	747.191	72.6212	0.762231		1.43645	0.000980208	14.2177		15.2503	0.00364383	13.954		4.20575	0.00346921	12.7641		0.580995	0.00360743	10.7065		0.420686	0.00365522	10.3573		0.108047	0.00365737	8.99684		1.2731	0.00366155	11.4612		1.19852	0.003646	11.4093		0.512384	0.00364699	10.559		0.380485	0.00365614	10.2564		0.762231	0.00365791	10.9502
	747.53	72.6153	0.76352		1.44189	0.000979883	14.2221		15.3916	0.00364376	13.9633		4.22869	0.00346751	12.7705		0.582963	0.00360713	10.7101		0.422542	0.0036552	10.3617		0.108576	0.00365734	9.00174		1.27631	0.00366155	11.4637		1.20079	0.00364596	11.4113		0.513708	0.00364696	10.5616		0.381607	0.00365612	10.2593		0.76352	0.00365789	10.9519
	747.87	72.609	0.764906		1.44777	0.000979557	14.2268		15.5456	0.00364368	13.9733		4.25363	0.00346566	12.7775		0.585082	0.00360681	10.7139		0.424545	0.00365517	10.3665		0.109148	0.00365732	9.007		1.27977	0.00366154	11.4664		1.20323	0.00364591	11.4133		0.515136	0.00364693	10.5644		0.382818	0.0036561	10.2625		0.764906	0.00365787	10.9537
	748.207	72.6029	0.766257		1.45353	0.000979233	14.2315		15.6979	0.0036436	13.9831		4.27821	0.00346383	12.7843		0.58715	0.00360649	10.7176		0.426504	0.00365514	10.3711		0.109708	0.00365729	9.01213		1.28317	0.00366153	11.4691		1.20563	0.00364587	11.4153		0.51653	0.0036469	10.5671		0.384002	0.00365609	10.2656		0.766257	0.00365786	10.9555
	748.545	72.5971	0.767528		1.45898	0.000978909	14.2359		15.8432	0.00364353	13.9923		4.30159	0.00346209	12.7908		0.589099	0.00360618	10.721		0.428354	0.00365512	10.3754		0.110237	0.00365727	9.01696		1.28637	0.00366153	11.4716		1.20788	0.00364582	11.4172		0.517846	0.00364687	10.5697		0.38512	0.00365607	10.2685		0.767528	0.00365784	10.9572
	748.883	72.5913	0.768792		1.46444	0.000978586	14.2403		15.9897	0.00364346	14.0016		4.3251	0.00346033	12.7972		0.591041	0.00360588	10.7245		0.430202	0.00365509	10.3798		0.110766	0.00365724	9.02176		1.28958	0.00366152	11.4741		1.21014	0.00364578	11.4191		0.519159	0.00364684	10.5722		0.386236	0.00365605	10.2714		0.768792	0.00365783	10.9588
	749.222	72.5858	0.770011		1.46972	0.000978261	14.2445		16.1329	0.00364339	14.0105		4.34803	0.00345862	12.8035		0.592916	0.00360558	10.7278		0.43199	0.00365507	10.3839		0.111279	0.00365722	9.02639		1.29268	0.00366151	11.4765		1.21232	0.00364574	11.4209		0.520428	0.00364681	10.5747		0.387317	0.00365603	10.2742		0.770011	0.00365781	10.9604
	749.567	72.58	0.771287		1.47529	0.000977931	14.249		16.285	0.00364332	14.02		4.3723	0.0034568	12.8101		0.594884	0.00360526	10.7313		0.43387	0.00365504	10.3883		0.111818	0.00365719	9.03124		1.29594	0.0036615	11.479		1.21461	0.0036457	11.4228		0.521761	0.00364678	10.5773		0.388453	0.00365602	10.2772		0.771287	0.0036578	10.9621
	749.91	72.5741	0.772584		1.48097	0.000977603	14.2535		16.4415	0.00364324	14.0296		4.39722	0.00345493	12.8169		0.596885	0.00360494	10.7349		0.435786	0.00365501	10.3927		0.112369	0.00365717	9.03616		1.29927	0.0036615	11.4816		1.21695	0.00364565	11.4248		0.523118	0.00364675	10.5799		0.38961	0.003656	10.2802		0.772584	0.00365778	10.9638
	750.256	72.5686	0.77379		1.48629	0.000977273	14.2578		16.5892	0.00364317	14.0386		4.42066	0.00345317	12.8232		0.59875	0.00360463	10.7382		0.437575	0.00365499	10.3968		0.112883	0.00365714	9.04074		1.30237	0.00366149	11.484		1.21913	0.00364561	11.4266		0.524384	0.00364672	10.5823		0.390691	0.00365598	10.2829		0.77379	0.00365777	10.9653
	750.6	72.5626	0.775092		1.49206	0.000976945	14.2623		16.751	0.00364309	14.0483		4.44627	0.00345124	12.8301		0.600768	0.0036043	10.7417		0.439515	0.00365496	10.4013		0.113441	0.00365712	9.04569		1.30575	0.00366148	11.4865		1.2215	0.00364557	11.4286		0.525756	0.00364669	10.585		0.391863	0.00365596	10.2859		0.775092	0.00365775	10.967
	750.942	72.5565	0.77644		1.49807	0.000976618	14.267		16.9207	0.00364301	14.0584		4.47307	0.00344922	12.8373		0.602859	0.00360395	10.7454		0.44153	0.00365493	10.4058		0.114022	0.00365709	9.05081		1.30925	0.00366147	11.4892		1.22396	0.00364552	11.4306		0.527178	0.00364665	10.5877		0.39308	0.00365594	10.2891		0.77644	0.00365774	10.9688
	751.282	72.5515	0.777537		1.50299	0.000976294	14.271		17.0608	0.00364295	14.0667		4.49512	0.00344755	12.8432		0.604563	0.00360367	10.7484		0.443176	0.00365491	10.4096		0.114496	0.00365707	9.05497		1.31211	0.00366147	11.4914		1.22597	0.00364548	11.4323		0.52834	0.00364663	10.5899		0.394074	0.00365593	10.2916		0.777537	0.00365772	10.9702
	751.624	72.5461	0.778727		1.50836	0.000975968	14.2752		17.2148	0.00364288	14.0757		4.5193	0.00344572	12.8496		0.606415	0.00360335	10.7516		0.444967	0.00365489	10.4136		0.115013	0.00365704	9.05949		1.31523	0.00366146	11.4938		1.22815	0.00364544	11.4341		0.529603	0.0036466	10.5923		0.395156	0.00365591	10.2943		0.778727	0.00365771	10.9717
	751.961	72.5398	0.780103		1.5146	0.000975647	14.28		17.3955	0.00364279	14.0862		4.54759	0.00344358	12.8571		0.608561	0.00360299	10.7553		0.447048	0.00365486	10.4183		0.115614	0.00365702	9.06472		1.31886	0.00366145	11.4966		1.23069	0.00364539	11.4362		0.531068	0.00364656	10.5951		0.396413	0.00365589	10.2975		0.780103	0.00365769	10.9735
	752.297	72.5341	0.781351		1.52029	0.000975327	14.2844		17.5618	0.00364272	14.0958		4.57354	0.00344161	12.8639		0.610509	0.00360265	10.7587		0.448942	0.00365483	10.4225		0.116162	0.00365699	9.06946		1.32216	0.00366145	11.4991		1.233	0.00364535	11.4381		0.532401	0.00364653	10.5976		0.397557	0.00365587	10.3004		0.781351	0.00365768	10.9751
	752.638	72.5276	0.782779		1.52684	0.000975003	14.2893		17.755	0.00364263	14.1068		4.60361	0.00343932	12.8718		0.612743	0.00360226	10.7626		0.451117	0.0036548	10.4274		0.116792	0.00365696	9.07488		1.32596	0.00366144	11.5019		1.23565	0.0036453	11.4402		0.53393	0.0036465	10.6005		0.398872	0.00365585	10.3037		0.782779	0.00365766	10.977
	752.977	72.5213	0.784162		1.53323	0.000974681	14.2942		17.9452	0.00364255	14.1175		4.6331	0.00343707	12.8795		0.61491	0.00360188	10.7663		0.453233	0.00365477	10.4321		0.117405	0.00365693	9.08014		1.32965	0.00366143	11.5047		1.23824	0.00364525	11.4423		0.535416	0.00364646	10.6033		0.40015	0.00365583	10.3069		0.784162	0.00365764	10.9787
	753.309	72.5153	0.7855		1.53945	0.000974365	14.2989		18.1321	0.00364246	14.1279		4.662	0.00343487	12.887		0.61701	0.0036015	10.7699		0.455289	0.00365474	10.4366		0.118002	0.0036569	9.08522		1.33324	0.00366142	11.5074		1.24074	0.0036452	11.4444		0.536858	0.00364643	10.606		0.401392	0.00365581	10.3101		0.7855	0.00365763	10.9804
	753.649	72.5096	0.786741		1.54525	0.000974042	14.3033		18.3081	0.00364239	14.1376		4.68914	0.00343279	12.894		0.618962	0.00360115	10.7733		0.457204	0.00365472	10.4408		0.118558	0.00365688	9.08994		1.33659	0.00366141	11.5099		1.24308	0.00364516	11.4463		0.538201	0.0036464	10.6085		0.402549	0.0036558	10.3129		0.786741	0.00365761	10.982
	753.988	72.5036	0.78805		1.55141	0.000973722	14.3079		18.4966	0.00364231	14.1479		4.7181	0.00343057	12.9015		0.621023	0.00360077	10.7768		0.45923	0.00365469	10.4453		0.119148	0.00365685	9.09491		1.34014	0.00366141	11.5126		1.24555	0.00364511	11.4483		0.53962	0.00364637	10.6112		0.403774	0.00365578	10.316		0.78805	0.00365759	10.9837
	754.328	72.4985	0.78917		1.5567	0.000973399	14.312		18.66	0.00364223	14.1567		4.74315	0.00342865	12.9079		0.622789	0.00360045	10.7798		0.46097	0.00365467	10.4491		0.119654	0.00365683	9.09917		1.34319	0.0036614	11.5149		1.24768	0.00364507	11.45		0.540837	0.00364634	10.6134		0.404825	0.00365576	10.3186		0.78917	0.00365758	10.9851
	754.662	72.4925	0.790488		1.56298	0.000973082	14.3167		18.8554	0.00364215	14.1672		4.773	0.00342635	12.9155		0.624872	0.00360006	10.7834		0.463027	0.00365464	10.4535		0.120254	0.0036568	9.10418		1.3468	0.00366139	11.5176		1.25019	0.00364502	11.4521		0.542276	0.00364631	10.6161		0.406069	0.00365574	10.3217		0.790488	0.00365756	10.9868
	755.002	72.487	0.79171		1.56883	0.000972761	14.3211		19.0392	0.00364207	14.1769		4.80101	0.0034242	12.9226		0.626805	0.0035997	10.7867		0.46494	0.00365461	10.4577		0.120812	0.00365678	9.10883		1.35015	0.00366138	11.52		1.25253	0.00364498	11.454		0.543613	0.00364627	10.6186		0.407226	0.00365572	10.3245		0.79171	0.00365755	10.9884
	755.337	72.4805	0.793142		1.57572	0.000972444	14.3261		19.2579	0.00364198	14.1884		4.83423	0.00342164	12.931		0.629074	0.00359927	10.7905		0.467191	0.00365458	10.4625		0.121469	0.00365675	9.11427		1.35411	0.00366137	11.523		1.25528	0.00364492	11.4562		0.545183	0.00364624	10.6215		0.408587	0.0036557	10.3279		0.793142	0.00365753	10.9902
	755.669	72.4744	0.79446		1.58212	0.00097213	14.3308		19.4628	0.0036419	14.199		4.86524	0.00341924	12.9388		0.631167	0.00359887	10.7941		0.469273	0.00365455	10.467		0.122078	0.00365672	9.11929		1.35777	0.00366137	11.5257		1.25782	0.00364488	11.4582		0.546635	0.0036462	10.6242		0.409846	0.00365568	10.331		0.79446	0.00365751	10.9919
	756.005	72.4685	0.795769		1.58851	0.000971813	14.3355		19.6695	0.00364181	14.2096		4.89643	0.00341682	12.9466		0.633249	0.00359846	10.7976		0.471348	0.00365453	10.4714		0.122686	0.00365669	9.12427		1.36142	0.00366136	11.5284		1.26036	0.00364483	11.4603		0.548081	0.00364617	10.6268		0.411102	0.00365566	10.334		0.795769	0.0036575	10.9935
	756.342	72.4623	0.797133		1.5952	0.000971494	14.3404		19.8884	0.00364172	14.2207		4.92934	0.00341427	12.9548		0.635421	0.00359804	10.8013		0.473519	0.0036545	10.476		0.123322	0.00365666	9.12946		1.36525	0.00366135	11.5312		1.26301	0.00364478	11.4624		0.549592	0.00364614	10.6296		0.412415	0.00365564	10.3372		0.797133	0.00365748	10.9952
	756.678	72.4562	0.798477		1.60185	0.000971177	14.3452		20.1077	0.00364164	14.2317		4.96222	0.00341171	12.9629		0.637566	0.00359761	10.8049		0.475668	0.00365447	10.4806		0.123953	0.00365663	9.13457		1.36904	0.00366134	11.534		1.26564	0.00364473	11.4645		0.551087	0.0036461	10.6323		0.413716	0.00365562	10.3404		0.798477	0.00365746	10.9969
	757.016	72.4506	0.79969		1.60789	0.000970859	14.3496		20.3088	0.00364156	14.2417		4.99226	0.00340938	12.9703		0.639504	0.00359722	10.8081		0.477614	0.00365444	10.4847		0.124525	0.00365661	9.13919		1.37247	0.00366133	11.5365		1.26803	0.00364468	11.4664		0.55244	0.00364607	10.6348		0.414894	0.00365561	10.3433		0.79969	0.00365745	10.9984
	757.356	72.4442	0.801099		1.61495	0.000970538	14.3546		20.5462	0.00364146	14.2534		5.02762	0.00340662	12.979		0.641759	0.00359676	10.8119		0.479884	0.00365441	10.4894		0.125193	0.00365658	9.14455		1.37649	0.00366132	11.5394		1.27081	0.00364463	11.4687		0.554016	0.00364603	10.6377		0.416269	0.00365559	10.3466		0.801099	0.00365743	11.0002
	757.692	72.438	0.802466		1.62184	0.000970222	14.3595		20.7806	0.00364137	14.2648		5.06241	0.0034039	12.9875		0.643951	0.00359631	10.8156		0.482096	0.00365438	10.494		0.125844	0.00365655	9.14976		1.3804	0.00366132	11.5422		1.27352	0.00364458	11.4708		0.555552	0.003646	10.6405		0.41761	0.00365556	10.3498		0.802466	0.00365741	11.0019
	758.033	72.432	0.803771		1.62847	0.000969901	14.3643		21.0084	0.00364128	14.2758		5.0961	0.00340126	12.9957		0.646048	0.00359588	10.8191		0.484218	0.00365436	10.4985		0.12647	0.00365652	9.15474		1.38416	0.00366131	11.545		1.27612	0.00364453	11.4729		0.557023	0.00364596	10.6431		0.418896	0.00365554	10.3529		0.803771	0.00365739	11.0036
	758.376	72.4256	0.80519		1.63573	0.000969578	14.3694		21.2601	0.00364119	14.2877		5.1332	0.00339835	13.0047		0.64833	0.0035954	10.8228		0.486533	0.00365433	10.5032		0.127154	0.00365649	9.16015		1.38827	0.0036613	11.5479		1.27896	0.00364447	11.4751		0.558627	0.00364592	10.646		0.420299	0.00365552	10.3562		0.80519	0.00365737	11.0053
	758.717	72.4189	0.806653		1.64327	0.000969258	14.3746		21.5247	0.00364109	14.3001		5.17205	0.0033953	13.014		0.650689	0.0035949	10.8268		0.488932	0.00365429	10.5082		0.127863	0.00365646	9.16573		1.39253	0.00366129	11.551		1.2819	0.00364441	11.4775		0.560288	0.00364588	10.649		0.421754	0.0036555	10.3597		0.806653	0.00365735	11.0072
	759.064	72.4125	0.808055		1.65055	0.000968932	14.3797		21.783	0.00364099	14.3121		5.20984	0.00339233	13.023		0.652953	0.00359441	10.8305		0.491241	0.00365426	10.5129		0.128547	0.00365642	9.17108		1.39664	0.00366128	11.554		1.28474	0.00364436	11.4797		0.561885	0.00364585	10.6519		0.423156	0.00365548	10.363		0.808055	0.00365733	11.0089
	759.408	72.4065	0.809374		1.65744	0.000968609	14.3846		22.0302	0.0036409	14.3235		5.24587	0.00338948	13.0316		0.655086	0.00359394	10.834		0.493423	0.00365424	10.5173		0.129194	0.0036564	9.17611		1.40053	0.00366127	11.5567		1.28742	0.00364431	11.4818		0.563393	0.00364581	10.6546		0.42448	0.00365546	10.3662		0.809374	0.00365732	11.0106
	759.749	72.4001	0.810783		1.66486	0.000968289	14.3897		22.299	0.0036408	14.3356		5.28493	0.0033864	13.0408		0.657369	0.00359344	10.8378		0.495763	0.0036542	10.5221		0.129888	0.00365636	9.18149		1.4047	0.00366126	11.5597		1.29029	0.00364425	11.4841		0.565009	0.00364577	10.6575		0.425901	0.00365544	10.3695		0.810783	0.0036573	11.0123
	760.088	72.3939	0.812143		1.67208	0.000967971	14.3947		22.5635	0.00364071	14.3475		5.3232	0.00338337	13.0498		0.659577	0.00359295	10.8414		0.498032	0.00365418	10.5267		0.130563	0.00365633	9.18669		1.40876	0.00366125	11.5626		1.29309	0.0036442	11.4863		0.566575	0.00364574	10.6602		0.42728	0.00365542	10.3728		0.812143	0.00365728	11.014
	760.428	72.388	0.813452		1.67907	0.000967653	14.3995		22.8225	0.00364061	14.359		5.36056	0.00338041	13.0586		0.661704	0.00359246	10.8449		0.500226	0.00365415	10.5311		0.131216	0.0036563	9.19169		1.41269	0.00366124	11.5654		1.29579	0.00364415	11.4884		0.568088	0.0036457	10.6629		0.428613	0.0036554	10.3759		0.813452	0.00365726	11.0156
	760.764	72.3821	0.814742		1.68601	0.000967338	14.4043		23.0821	0.00364052	14.3703		5.39788	0.00337744	13.0673		0.663804	0.00359198	10.8483		0.502396	0.00365412	10.5354		0.131863	0.00365628	9.19663		1.41657	0.00366124	11.5682		1.29846	0.00364409	11.4905		0.569584	0.00364566	10.6656		0.429933	0.00365538	10.379		0.814742	0.00365724	11.0172
	761.104	72.3763	0.816019		1.69292	0.00096702	14.409		23.3437	0.00364043	14.3816		5.43534	0.00337446	13.076		0.665887	0.0035915	10.8517		0.504553	0.00365409	10.5397		0.132506	0.00365625	9.20151		1.42045	0.00366123	11.5709		1.30112	0.00364404	11.4926		0.57107	0.00364563	10.6682		0.431246	0.00365536	10.382		0.816019	0.00365723	11.0188
	761.444	72.3697	0.817466		1.70082	0.000966703	14.4143		23.6457	0.00364032	14.3945		5.47843	0.00337102	13.0859		0.668251	0.00359094	10.8556		0.507009	0.00365406	10.5446		0.13324	0.00365621	9.20705		1.42486	0.00366122	11.574		1.30415	0.00364398	11.4949		0.57276	0.00364559	10.6712		0.432741	0.00365533	10.3855		0.817466	0.00365721	11.0206
	761.786	72.3634	0.818839		1.70837	0.000966383	14.4194		23.9379	0.00364022	14.4069		5.51996	0.00336771	13.0954		0.670498	0.00359041	10.8592		0.50935	0.00365403	10.5492		0.133941	0.00365618	9.21231		1.42907	0.00366121	11.577		1.30705	0.00364393	11.4972		0.57437	0.00364555	10.674		0.434167	0.00365531	10.3888		0.818839	0.00365719	11.0223
	762.127	72.3572	0.8202		1.71591	0.000966065	14.4245		24.2328	0.00364012	14.4192		5.56173	0.00336437	13.1049		0.672728	0.00358987	10.8629		0.511679	0.003654	10.5538		0.134639	0.00365615	9.21753		1.43328	0.0036612	11.5799		1.30993	0.00364387	11.4994		0.575972	0.00364551	10.6768		0.435587	0.00365529	10.3921		0.8202	0.00365717	11.0239
	762.469	72.3506	0.821647		1.72399	0.000965746	14.4299		24.5528	0.00364002	14.4324		5.60686	0.00336075	13.1152		0.675104	0.00358929	10.8667		0.514168	0.00365397	10.5587		0.135385	0.00365612	9.22308		1.43777	0.00366119	11.583		1.31301	0.00364381	11.5018		0.577682	0.00364547	10.6798		0.437106	0.00365527	10.3956		0.821647	0.00365715	11.0257
	762.81	72.3438	0.823156		1.73248	0.000965428	14.4354		24.8932	0.0036399	14.4462		5.65469	0.00335691	13.126		0.677585	0.00358867	10.8707		0.516775	0.00365393	10.5638		0.136169	0.00365608	9.22887		1.44249	0.00366118	11.5863		1.31624	0.00364375	11.5043		0.579471	0.00364543	10.6829		0.438697	0.00365525	10.3992		0.823156	0.00365713	11.0275
	763.149	72.3383	0.824349		1.73926	0.000965112	14.44		25.1677	0.00363981	14.4572		5.6931	0.00335382	13.1346		0.679551	0.00358818	10.8739		0.518847	0.00365391	10.5678		0.136792	0.00365606	9.23345		1.44625	0.00366117	11.5889		1.31881	0.0036437	11.5062		0.580892	0.00364539	10.6854		0.439963	0.00365523	10.4021		0.824349	0.00365711	11.029
	763.49	72.332	0.825741		1.74721	0.000964795	14.4452		25.4941	0.00363971	14.4701		5.7386	0.00335015	13.1447		0.681849	0.00358759	10.8776		0.521274	0.00365388	10.5725		0.137524	0.00365602	9.2388		1.45066	0.00366116	11.592		1.32182	0.00364364	11.5086		0.582557	0.00364535	10.6883		0.441447	0.0036552	10.4055		0.825741	0.00365709	11.0307
	763.827	72.3257	0.827118		1.75515	0.000964481	14.4504		25.8231	0.0036396	14.483		5.78429	0.00334646	13.1548		0.684124	0.003587	10.8813		0.523685	0.00365385	10.5771		0.138251	0.00365599	9.24409		1.45504	0.00366115	11.595		1.32482	0.00364358	11.5109		0.584209	0.00364531	10.6911		0.442921	0.00365518	10.4089		0.827118	0.00365707	11.0324
	764.17	72.3197	0.828446		1.76286	0.000964162	14.4554		26.1468	0.0036395	14.4955		5.82908	0.00334284	13.1647		0.686323	0.00358643	10.8848		0.526021	0.00365382	10.5816		0.138957	0.00365596	9.24921		1.4593	0.00366114	11.5979		1.32773	0.00364353	11.5131		0.58581	0.00364527	10.6939		0.444352	0.00365516	10.4121		0.828446	0.00365705	11.034
	764.503	72.3132	0.829871		1.7712	0.000963853	14.4608		26.5012	0.00363939	14.5091		5.87789	0.00333889	13.1754		0.688686	0.0035858	10.8886		0.528539	0.00365379	10.5863		0.139719	0.00365593	9.25469		1.4639	0.00366113	11.6011		1.33086	0.00364347	11.5155		0.587533	0.00364523	10.6968		0.445894	0.00365514	10.4156		0.829871	0.00365703	11.0357
	764.84	72.3062	0.831412		1.7803	0.00096354	14.4666		26.8927	0.00363927	14.5238		5.93161	0.00333453	13.1871		0.691245	0.00358511	10.8927		0.531275	0.00365375	10.5915		0.140549	0.00365589	9.26063		1.46891	0.00366112	11.6045		1.33428	0.0036434	11.5181		0.589405	0.00364519	10.7001		0.447572	0.00365511	10.4193		0.831412	0.00365701	11.0376
	765.183	72.3002	0.832721		1.78809	0.000963222	14.4716		27.2325	0.00363917	14.5364		5.97802	0.00333075	13.1972		0.693424	0.00358451	10.8962		0.53361	0.00365372	10.5959		0.141258	0.00365586	9.26568		1.47319	0.00366111	11.6074		1.33719	0.00364334	11.5203		0.591002	0.00364515	10.7028		0.449005	0.00365509	10.4225		0.832721	0.00365699	11.0392
	765.519	72.2935	0.834184		1.79688	0.000962909	14.4772		27.6204	0.00363905	14.5506		6.03078	0.00332645	13.2086		0.695863	0.00358383	10.9		0.536233	0.00365369	10.6008		0.142055	0.00365582	9.27133		1.47802	0.0036611	11.6107		1.34048	0.00364328	11.5228		0.592795	0.00364511	10.7058		0.450617	0.00365507	10.4261		0.834184	0.00365697	11.0409
	765.861	72.2869	0.835647		1.80574	0.000962593	14.4827		28.0169	0.00363893	14.5649		6.08448	0.00332207	13.2201		0.698307	0.00358314	10.9039		0.538869	0.00365366	10.6058		0.142858	0.00365579	9.27698		1.48287	0.00366109	11.614		1.34378	0.00364321	11.5253		0.594596	0.00364506	10.7089		0.452238	0.00365504	10.4297		0.835647	0.00365695	11.0427
	766.2	72.2809	0.836966		1.8138	0.000962278	14.4878		28.3818	0.00363883	14.5779		6.13369	0.00331805	13.2306		0.700512	0.00358251	10.9074		0.541256	0.00365363	10.6102		0.143586	0.00365576	9.28208		1.48728	0.00366108	11.6169		1.34677	0.00364316	11.5275		0.596225	0.00364502	10.7116		0.453707	0.00365502	10.433		0.836966	0.00365693	11.0443
	766.543	72.2748	0.838301		1.82202	0.000961961	14.493		28.7587	0.00363872	14.5912		6.18432	0.00331391	13.2413		0.702748	0.00358186	10.911		0.543682	0.0036536	10.6147		0.144327	0.00365572	9.28725		1.49177	0.00366107	11.62		1.34982	0.0036431	11.5298		0.597882	0.00364498	10.7144		0.455201	0.003655	10.4363		0.838301	0.00365691	11.0459
	766.871	72.2682	0.839758		1.83107	0.000961657	14.4986		29.1792	0.0036386	14.6058		6.24055	0.0033093	13.2531		0.705193	0.00358114	10.9149		0.546343	0.00365357	10.6196		0.145142	0.00365569	9.2929		1.49671	0.00366106	11.6233		1.35317	0.00364303	11.5323		0.599697	0.00364494	10.7175		0.456843	0.00365497	10.4399		0.839758	0.00365688	11.0476
	767.211	72.2616	0.841202		1.84012	0.000961344	14.5042		29.6054	0.00363848	14.6203		6.2973	0.00330463	13.265		0.707621	0.00358041	10.9187		0.548994	0.00365353	10.6245		0.145954	0.00365565	9.2985		1.50163	0.00366105	11.6266		1.35651	0.00364297	11.5348		0.601505	0.00364489	10.7205		0.458479	0.00365495	10.4435		0.841202	0.00365686	11.0494
	767.545	72.2548	0.842694		1.84956	0.000961035	14.5099		30.0563	0.00363835	14.6355		6.35704	0.00329972	13.2774		0.710133	0.00357965	10.9227		0.551747	0.0036535	10.6295		0.146799	0.00365562	9.30429		1.50677	0.00366104	11.63		1.35999	0.0036429	11.5374		0.603382	0.00364485	10.7237		0.460181	0.00365493	10.4472		0.842694	0.00365684	11.0512
	767.886	72.2481	0.844158		1.85891	0.00096072	14.5156		30.5088	0.00363823	14.6505		6.41674	0.0032948	13.2897		0.712602	0.00357888	10.9266		0.554461	0.00365347	10.6344		0.147634	0.00365558	9.30998		1.51184	0.00366102	11.6334		1.36342	0.00364283	11.54		0.605231	0.0036448	10.7268		0.46186	0.0036549	10.4509		0.844158	0.00365682	11.0529
	768.223	72.2415	0.845624		1.86837	0.000960409	14.5214		30.9732	0.00363811	14.6657		6.4777	0.00328976	13.3022		0.71508	0.0035781	10.9305		0.557194	0.00365343	10.6393		0.148476	0.00365554	9.31569		1.51696	0.00366101	11.6367		1.36688	0.00364276	11.5426		0.607093	0.00364475	10.7299		0.463553	0.00365488	10.4546		0.845624	0.00365679	11.0547
	768.573	72.2354	0.846952		1.87701	0.000960087	14.5267		31.4034	0.00363799	14.6796		6.53392	0.00328511	13.3137		0.717328	0.00357738	10.934		0.559681	0.0036534	10.6438		0.149243	0.00365551	9.32086		1.52164	0.003661	11.6398		1.37004	0.0036427	11.5449		0.608787	0.00364471	10.7327		0.465096	0.00365485	10.4579		0.846952	0.00365677	11.0562
	768.915	72.2298	0.848178		1.88505	0.000959771	14.5316		31.8086	0.00363788	14.6924		6.58665	0.00328075	13.3244		0.719406	0.00357671	10.9373		0.561986	0.00365338	10.6479		0.149956	0.00365548	9.32564		1.52598	0.00366099	11.6427		1.37297	0.00364264	11.5471		0.610356	0.00364467	10.7353		0.466528	0.00365483	10.461		0.848178	0.00365675	11.0577
	769.255	72.2244	0.849365		1.89289	0.000959458	14.5364		32.2089	0.00363778	14.705		6.63855	0.00327644	13.3349		0.72142	0.00357604	10.9405		0.564228	0.00365335	10.6519		0.150649	0.00365545	9.33027		1.53021	0.00366098	11.6455		1.37582	0.00364259	11.5492		0.611882	0.00364464	10.7378		0.467922	0.00365481	10.464		0.849365	0.00365674	11.0591
	769.59	72.2187	0.850622		1.90128	0.000959149	14.5415		32.6418	0.00363767	14.7184		6.69443	0.0032718	13.3461		0.723558	0.00357533	10.9438		0.566614	0.00365332	10.6562		0.151389	0.00365542	9.33519		1.53472	0.00366097	11.6484		1.37887	0.00364253	11.5514		0.613506	0.0036446	10.7405		0.469406	0.00365479	10.4671		0.850622	0.00365672	11.0606
	769.939	72.2131	0.851841		1.90947	0.000958828	14.5464		33.0702	0.00363756	14.7315		6.74951	0.00326722	13.3571		0.725633	0.00357463	10.9471		0.568936	0.00365329	10.6603		0.15211	0.00365539	9.33996		1.53913	0.00366096	11.6513		1.38184	0.00364247	11.5536		0.615086	0.00364456	10.743		0.470854	0.00365477	10.4702		0.851841	0.0036567	11.062
	770.278	72.206	0.853404		1.92008	0.000958518	14.5526		33.6326	0.00363742	14.7485		6.82148	0.00326123	13.3714		0.728299	0.00357371	10.9513		0.571929	0.00365326	10.6655		0.153041	0.00365535	9.34608		1.54482	0.00366095	11.655		1.38567	0.00364239	11.5564		0.617122	0.00364451	10.7464		0.472721	0.00365474	10.4742		0.853404	0.00365667	11.0639
	770.618	72.1988	0.854999		1.93102	0.000958205	14.5589		34.2223	0.00363728	14.7659		6.89653	0.00325497	13.3862		0.731024	0.00357275	10.9555		0.575001	0.00365322	10.6709		0.153998	0.0036553	9.35233		1.55069	0.00366094	11.6588		1.38961	0.00364231	11.5593		0.619211	0.00364445	10.7498		0.474641	0.00365471	10.4783		0.854999	0.00365665	11.0658
	770.958	72.1919	0.856501		1.94143	0.000957893	14.565		34.7925	0.00363714	14.7825		6.96871	0.00324894	13.4003		0.733595	0.00357183	10.9596		0.577909	0.00365319	10.676		0.154906	0.00365527	9.35823		1.55626	0.00366093	11.6624		1.39335	0.00364224	11.562		0.621188	0.0036444	10.753		0.476461	0.00365469	10.4821		0.856501	0.00365662	11.0675
	771.303	72.1851	0.858007		1.95198	0.000957577	14.5711		35.379	0.003637	14.7993		7.04258	0.00324276	13.4146		0.736175	0.00357089	10.9636		0.580839	0.00365315	10.681		0.155822	0.00365523	9.36416		1.56189	0.00366091	11.666		1.39713	0.00364217	11.5648		0.62318	0.00364435	10.7562		0.478298	0.00365466	10.486		0.858007	0.0036566	11.0693
	771.638	72.1781	0.859534		1.96279	0.000957269	14.5772		35.9905	0.00363686	14.8165		7.11918	0.00323635	13.4294		0.738799	0.00356991	10.9677		0.583829	0.00365312	10.6862		0.15676	0.00365519	9.37017		1.56765	0.0036609	11.6697		1.401	0.00364209	11.5676		0.625213	0.0036443	10.7595		0.480176	0.00365463	10.4899		0.859534	0.00365657	11.0711
	771.979	72.1718	0.860914		1.97266	0.000956957	14.5829		36.5572	0.00363673	14.8322		7.1898	0.00323042	13.4429		0.741173	0.00356901	10.9714		0.586544	0.00365309	10.6909		0.157612	0.00365515	9.37562		1.5729	0.00366089	11.673		1.40452	0.00364202	11.5701		0.627058	0.00364425	10.7625		0.481883	0.00365461	10.4935		0.860914	0.00365655	11.0727
	772.324	72.166	0.862191		1.98189	0.000956641	14.5882		37.0943	0.0036366	14.8469		7.25642	0.00322483	13.4556		0.743373	0.00356816	10.9749		0.589069	0.00365306	10.6952		0.158406	0.00365512	9.38066		1.5778	0.00366088	11.6761		1.40779	0.00364196	11.5725		0.628774	0.00364421	10.7652		0.483474	0.00365459	10.4968		0.862191	0.00365653	11.0742
	772.664	72.1589	0.863741		1.9932	0.00095633	14.5946		37.7634	0.00363645	14.8648		7.33897	0.00321788	13.4713		0.746049	0.00356711	10.979		0.59215	0.00365302	10.7004		0.159378	0.00365508	9.3868		1.5838	0.00366087	11.6799		1.41181	0.00364188	11.5754		0.630867	0.00364416	10.7686		0.485418	0.00365456	10.5008		0.863741	0.0036565	11.076
	773.012	72.1526	0.865124		2.0034	0.000956012	14.6003		38.3765	0.00363632	14.881		7.41423	0.00321155	13.4854		0.74844	0.00356615	10.9828		0.594914	0.00365299	10.7051		0.16025	0.00365504	9.39228		1.5892	0.00366085	11.6833		1.41542	0.0036418	11.578		0.632746	0.00364411	10.7716		0.487165	0.00365453	10.5044		0.865124	0.00365648	11.0776
	773.355	72.1467	0.866433		2.01315	0.000955699	14.6058		38.9715	0.00363619	14.8965		7.48689	0.00320542	13.499		0.750706	0.00356523	10.9863		0.597543	0.00365296	10.7095		0.161082	0.003655	9.39748		1.59435	0.00366084	11.6866		1.41886	0.00364174	11.5804		0.634532	0.00364406	10.7744		0.488829	0.00365451	10.5078		0.866433	0.00365646	11.0792
	773.695	72.1402	0.867864		2.02393	0.000955388	14.6118		39.639	0.00363605	14.9135		7.56798	0.00319858	13.514		0.753189	0.0035642	10.9902		0.600432	0.00365293	10.7143		0.161998	0.00365496	9.40317		1.60004	0.00366083	11.6902		1.42265	0.00364166	11.5832		0.636495	0.00364401	10.7776		0.490661	0.00365448	10.5116		0.867864	0.00365643	11.0808
	774.034	72.1334	0.86935		2.03524	0.000955079	14.618		40.3514	0.0036359	14.9314		7.65405	0.00319131	13.5299		0.75577	0.00356311	10.9942		0.603447	0.00365289	10.7194		0.162956	0.00365492	9.40908		1.60599	0.00366082	11.6939		1.42662	0.00364158	11.586		0.638545	0.00364396	10.7808		0.492578	0.00365446	10.5155		0.86935	0.00365641	11.0825
	774.375	72.1268	0.870801		2.0464	0.000954767	14.6242		41.0666	0.00363575	14.9491		7.73999	0.00318404	13.5456		0.758294	0.00356201	10.9982		0.606408	0.00365286	10.7243		0.163898	0.00365489	9.41487		1.61186	0.00366081	11.6975		1.43052	0.0036415	11.5888		0.640557	0.00364391	10.784		0.494463	0.00365443	10.5193		0.870801	0.00365638	11.0842
	774.714	72.1188	0.872547		2.06001	0.000954459	14.6314		41.9548	0.00363557	14.9706		7.84604	0.00317506	13.5649		0.761339	0.00356067	11.0029		0.609993	0.00365282	10.7302		0.165042	0.00365484	9.42185		1.619	0.00366079	11.702		1.43527	0.00364141	11.5921		0.642995	0.00364385	10.7878		0.496751	0.0036544	10.524		0.872547	0.00365635	11.0862
	775.052	72.1111	0.874252		2.07347	0.000954152	14.6386		42.8515	0.00363539	14.9918		7.9524	0.00316604	13.584		0.764316	0.00355932	11.0076		0.613516	0.00365278	10.736		0.166169	0.00365479	9.42868		1.62604	0.00366078	11.7063		1.43996	0.00364132	11.5954		0.64539	0.00364378	10.7916		0.499004	0.00365436	10.5285		0.874252	0.00365632	11.0882
	775.388	72.1039	0.875825		2.08606	0.000953845	14.6453		43.7063	0.00363523	15.0117		8.05312	0.0031575	13.602		0.767069	0.00355805	11.0119		0.616787	0.00365274	10.7413		0.167218	0.00365475	9.435		1.63262	0.00366076	11.7104		1.44432	0.00364123	11.5985		0.647615	0.00364373	10.795		0.501102	0.00365433	10.5327		0.875825	0.00365629	11.09
	775.724	72.0972	0.877291		2.09794	0.00095354	14.6516		44.5282	0.00363507	15.0304		8.14937	0.00314933	13.6191		0.76964	0.00355683	11.0159		0.619855	0.00365271	10.7463		0.168204	0.00365471	9.4409		1.63881	0.00366075	11.7141		1.44843	0.00364115	11.6014		0.649702	0.00364367	10.7983		0.503074	0.00365431	10.5367		0.877291	0.00365627	11.0917
	776.06	72.0903	0.878825		2.11052	0.000953235	14.6582		45.4146	0.0036349	15.0502		8.25255	0.00314056	13.6372		0.772334	0.00355552	11.0202		0.623083	0.00365267	10.7515		0.169243	0.00365466	9.44708		1.64536	0.00366073	11.7181		1.45276	0.00364106	11.6044		0.651898	0.00364361	10.8017		0.505153	0.00365428	10.5408		0.878825	0.00365624	11.0935
	776.396	72.0839	0.880228		2.12216	0.000952929	14.6644		46.2497	0.00363475	15.0685		8.34917	0.00313234	13.6541		0.774801	0.0035543	11.024		0.626051	0.00365264	10.7563		0.170201	0.00365462	9.45275		1.6514	0.00366072	11.7218		1.45676	0.00364098	11.6072		0.653918	0.00364356	10.8048		0.50707	0.00365425	10.5446		0.880228	0.00365621	11.0951
	776.738	72.0777	0.881575		2.13348	0.000952618	14.6703		47.0756	0.0036346	15.0863		8.44418	0.00312426	13.6706		0.777175	0.0035531	11.0278		0.628919	0.00365261	10.7609		0.171129	0.00365458	9.45821		1.65727	0.00366071	11.7254		1.46064	0.0036409	11.6099		0.655871	0.00364351	10.8078		0.508925	0.00365422	10.5483		0.881575	0.00365619	11.0966
	777.082	72.0708	0.883103		2.14646	0.000952306	14.6771		48.0408	0.00363443	15.1067		8.55453	0.00311487	13.6896		0.779871	0.00355171	11.032		0.632188	0.00365257	10.7661		0.172189	0.00365454	9.46441		1.66398	0.00366069	11.7294		1.46508	0.00364081	11.613		0.658098	0.00364345	10.8112		0.511046	0.00365419	10.5525		0.883103	0.00365616	11.0984
	777.428	72.0636	0.884679		2.16003	0.000951993	14.684		49.0701	0.00363425	15.128		8.67144	0.00310491	13.7096		0.782657	0.00355024	11.0364		0.635581	0.00365253	10.7715		0.173292	0.0036545	9.47082		1.67099	0.00366068	11.7336		1.46971	0.00364072	11.6162		0.66041	0.00364339	10.8148		0.513253	0.00365416	10.5568		0.884679	0.00365613	11.1002
	777.774	72.0573	0.886055		2.17204	0.00095168	14.6902		49.9983	0.00363409	15.1468		8.77619	0.00309599	13.7273		0.785094	0.00354892	11.0403		0.638563	0.0036525	10.7762		0.174263	0.00365446	9.47643		1.67718	0.00366067	11.7373		1.47379	0.00364064	11.619		0.662443	0.00364334	10.8179		0.515198	0.00365414	10.5606		0.886055	0.0036561	11.1017
	778.121	72.0505	0.887551		2.18525	0.000951365	14.697		51.0391	0.00363392	15.1675		8.89292	0.00308605	13.747		0.787747	0.00354745	11.0445		0.641821	0.00365246	10.7813		0.175327	0.00365441	9.48254		1.68397	0.00366065	11.7414		1.47826	0.00364055	11.6221		0.664666	0.00364328	10.8213		0.517328	0.00365411	10.5647		0.887551	0.00365608	11.1034
	778.459	72.0422	0.889375		2.20161	0.00095106	14.7051		52.356	0.0036337	15.1931		9.03951	0.00307356	13.7714		0.790987	0.0035456	11.0496		0.645821	0.00365242	10.7875		0.176637	0.00365436	9.49001		1.69236	0.00366064	11.7464		1.48378	0.00364044	11.6259		0.667396	0.0036432	10.8254		0.519952	0.00365407	10.5698		0.889375	0.00365604	11.1055
	778.797	72.0349	0.890989		2.21631	0.000950754	14.7124		53.568	0.00363351	15.2161		9.17339	0.00306215	13.7936		0.793862	0.00354392	11.0542		0.649387	0.00365238	10.793		0.177808	0.00365431	9.49665		1.69989	0.00366062	11.7508		1.48873	0.00364034	11.6293		0.669832	0.00364314	10.8291		0.522298	0.00365404	10.5743		0.890989	0.00365601	11.1073
	779.134	72.0274	0.892636		2.23153	0.000950449	14.7198		54.8513	0.0036333	15.2399		9.31409	0.00305016	13.8166		0.796799	0.00354215	11.0589		0.65305	0.00365234	10.7987		0.179015	0.00365426	9.50343		1.70766	0.0036606	11.7554		1.49383	0.00364023	11.6328		0.672335	0.00364307	10.8329		0.524716	0.003654	10.579		0.892636	0.00365598	11.1092
	779.469	72.0195	0.89436		2.24772	0.000950146	14.7277		56.2486	0.00363309	15.2651		9.46608	0.00303722	13.8413		0.799879	0.00354025	11.0638		0.65691	0.0036523	10.8046		0.18029	0.00365421	9.51056		1.71591	0.00366059	11.7602		1.49924	0.00364012	11.6364		0.674976	0.003643	10.8368		0.527274	0.00365397	10.5838		0.89436	0.00365594	11.1112
	779.804	72.0121	0.895997		2.26333	0.000949844	14.7353		57.6293	0.00363288	15.2895		9.61508	0.00302454	13.8653		0.80281	0.00353838	11.0685		0.660603	0.00365226	10.8102		0.181513	0.00365416	9.51735		1.72385	0.00366057	11.7648		1.50444	0.00364002	11.64		0.677505	0.00364293	10.8406		0.529728	0.00365394	10.5885		0.895997	0.00365591	11.113
	780.138	72.0053	0.897489		2.27779	0.000949543	14.7423		58.9361	0.00363269	15.312		9.75506	0.00301263	13.8877		0.805487	0.00353663	11.0729		0.663991	0.00365223	10.8153		0.182639	0.00365412	9.52356		1.73118	0.00366055	11.7691		1.50923	0.00363992	11.6432		0.679827	0.00364286	10.8441		0.531988	0.0036539	10.5928		0.897489	0.00365588	11.1147
	780.478	71.9981	0.899062		2.29325	0.000949237	14.7497		60.3658	0.00363249	15.3361		9.90705	0.00299971	13.9117		0.808312	0.00353473	11.0774		0.667586	0.00365219	10.8208		0.183837	0.00365407	9.53012		1.739	0.00366054	11.7736		1.51435	0.00363982	11.6466		0.682292	0.0036428	10.8477		0.534394	0.00365387	10.5973		0.899062	0.00365585	11.1165
	780.815	71.9905	0.900731		2.30992	0.000948933	14.7576		61.9455	0.00363227	15.362		10.0736	0.00298556	13.9379		0.811316	0.00353265	11.0823		0.671427	0.00365215	10.8265		0.18512	0.00365402	9.53711		1.74742	0.00366052	11.7784		1.51984	0.00363971	11.6503		0.68493	0.00364272	10.8516		0.536975	0.00365384	10.6022		0.900731	0.00365581	11.1183
	781.158	71.9837	0.902233		2.32517	0.000948625	14.7648		63.4247	0.00363207	15.3858		10.2284	0.00297243	13.9619		0.814024	0.00353072	11.0867		0.674908	0.00365211	10.8317		0.186287	0.00365397	9.54342		1.7551	0.00366051	11.7828		1.52485	0.0036396	11.6537		0.687323	0.00364266	10.8551		0.539322	0.0036538	10.6065		0.902233	0.00365578	11.12
	781.501	71.9768	0.903732		2.34062	0.000948316	14.7721		64.9585	0.00363187	15.4098		10.3876	0.00295894	13.9865		0.816731	0.00352874	11.0912		0.678405	0.00365208	10.8369		0.187463	0.00365392	9.54973		1.76287	0.00366049	11.7873		1.52991	0.0036395	11.657		0.689729	0.00364259	10.8587		0.541688	0.00365377	10.6109		0.903732	0.00365575	11.1217
	781.843	71.969	0.905443		2.35855	0.000948008	14.7803		66.7841	0.00363163	15.4376		10.5756	0.00294305	14.0152		0.819827	0.0035264	11.0963		0.682425	0.00365204	10.8428		0.188818	0.00365387	9.55697		1.77186	0.00366047	11.7924		1.53576	0.00363938	11.6609		0.692498	0.00364251	10.8627		0.54442	0.00365374	10.616		0.905443	0.00365571	11.1236
	782.184	71.9623	0.906929		2.37439	0.000947702	14.7877		68.4379	0.00363142	15.4622		10.7445	0.00292879	14.0407		0.82252	0.0035243	11.1008		0.685941	0.003652	10.848		0.190008	0.00365382	9.56327		1.77979	0.00366046	11.7968		1.54091	0.00363928	11.6643		0.694924	0.00364244	10.8662		0.546819	0.0036537	10.6204		0.906929	0.00365568	11.1253
	782.527	71.9548	0.908572		2.39221	0.000947394	14.7958		70.3457	0.00363118	15.4898		10.9376	0.00291252	14.0697		0.825503	0.0035219	11.1057		0.689858	0.00365196	10.8537		0.191337	0.00365377	9.57027		1.78868	0.00366044	11.8018		1.54668	0.00363916	11.6681		0.69763	0.00364237	10.8702		0.549502	0.00365367	10.6253		0.908572	0.00365565	11.1271
	782.867	71.9476	0.910142		2.40952	0.000947089	14.8037		72.2494	0.00363096	15.5166		11.1286	0.00289646	14.0981		0.828358	0.00351953	11.1105		0.693626	0.00365192	10.8592		0.19262	0.00365372	9.57698		1.7973	0.00366042	11.8066		1.55226	0.00363905	11.6718		0.700236	0.00364229	10.8739		0.552095	0.00365363	10.63		0.910142	0.00365561	11.1288
	783.196	71.9396	0.911898		2.42926	0.000946794	14.8124		74.4803	0.0036307	15.5472		11.3505	0.00287786	14.1307		0.831558	0.00351679	11.116		0.697875	0.00365188	10.8653		0.194071	0.00365366	9.58452		1.8071	0.0036604	11.8121		1.55861	0.00363892	11.6759		0.70318	0.00364221	10.8782		0.555032	0.00365359	10.6354		0.911898	0.00365557	11.1308
	783.538	71.9326	0.913438		2.4469	0.000946487	14.8203		76.5311	0.00363046	15.5745		11.5525	0.00286098	14.1601		0.83437	0.00351429	11.1208		0.701631	0.00365184	10.8707		0.195359	0.00365361	9.59116		1.81584	0.00366038	11.8169		1.56426	0.0036388	11.6796		0.705786	0.00364213	10.8819		0.557641	0.00365356	10.6401		0.913438	0.00365554	11.1325
	783.879	71.9243	0.915259		2.46815	0.000946183	14.8296		79.0752	0.00363018	15.6073		11.8006	0.0028403	14.1958		0.837699	0.00351123	11.1265		0.706104	0.0036518	10.8771		0.196899	0.00365355	9.59905		1.82634	0.00366036	11.8227		1.57104	0.00363866	11.684		0.708897	0.00364204	10.8864		0.560764	0.00365352	10.6457		0.915259	0.00365549	11.1345
	784.212	71.9175	0.916754		2.48596	0.000945885	14.8374		81.2698	0.00362995	15.6348		12.0126	0.00282271	14.2261		0.840438	0.00350862	11.1312		0.709809	0.00365176	10.8823		0.198179	0.0036535	9.60555		1.83511	0.00366035	11.8275		1.57669	0.00363855	11.6877		0.711477	0.00364197	10.89		0.563363	0.00365348	10.6503		0.916754	0.00365546	11.1362
	784.558	71.9095	0.918523		2.50744	0.000945574	14.8467		83.9962	0.00362967	15.668		12.2734	0.00280115	14.2629		0.843685	0.00350541	11.1369		0.714225	0.00365172	10.8886		0.19971	0.00365345	9.61328		1.84567	0.00366033	11.8332		1.58349	0.00363841	11.6921		0.714559	0.00364188	10.8944		0.566478	0.00365344	10.6559		0.918523	0.00365542	11.1381
	784.905	71.9018	0.920209		2.52834	0.000945264	14.8557		86.7351	0.00362939	15.7002		12.5327	0.00277982	14.2991		0.846784	0.00350223	11.1424		0.718469	0.00365168	10.8945		0.201187	0.00365339	9.62068		1.85591	0.00366031	11.8388		1.59008	0.00363827	11.6963		0.717526	0.00364179	10.8986		0.569488	0.0036534	10.6612		0.920209	0.00365538	11.14
	785.252	71.8934	0.922048		2.55166	0.000944954	14.8655		89.8948	0.00362908	15.7362		12.8284	0.00275562	14.3399		0.850173	0.0034986	11.1485		0.723141	0.00365163	10.901		0.20282	0.00365333	9.6288		1.86731	0.00366028	11.8449		1.59739	0.00363812	11.7009		0.720802	0.0036417	10.9032		0.572822	0.00365336	10.667		0.922048	0.00365533	11.142
	785.598	71.8864	0.923579		2.5715	0.000944645	14.8739		92.67	0.00362882	15.7667		13.0854	0.00273471	14.375		0.852998	0.00349546	11.1536		0.727063	0.00365159	10.9064		0.204197	0.00365327	9.63559		1.87697	0.00366027	11.8501		1.60359	0.00363799	11.7049		0.723557	0.00364161	10.9071		0.575637	0.00365332	10.672		0.923579	0.0036553	11.1437
	785.945	71.8785	0.925322		2.59457	0.000944336	14.8835		96.004	0.00362852	15.8023		13.3909	0.00271	14.4162		0.856221	0.00349173	11.1595		0.731566	0.00365155	10.9126		0.205784	0.00365321	9.64337		1.88818	0.00366024	11.8561		1.61077	0.00363784	11.7094		0.726728	0.00364152	10.9115		0.578889	0.00365328	10.6776		0.925322	0.00365525	11.1456
	786.289	71.8709	0.926995		2.61722	0.00094403	14.8928		99.3909	0.00362822	15.8371		13.6977	0.00268535	14.4571		0.859319	0.003488	11.1652		0.735924	0.00365151	10.9186		0.207326	0.00365316	9.65087		1.89916	0.00366022	11.8619		1.61778	0.0036377	11.7139		0.729805	0.00364142	10.9158		0.582056	0.00365324	10.6831		0.926995	0.00365521	11.1474
[truncated: 409 more rows]

## Sheet: P3(800-1200)
													From	To					pt1	pt2	pt3	pt4
[truncated: 1,137 more rows]

## Sheet: Sheet1
	Hem-Chlamy_1-1
[truncated: 1,093 more rows]
