# Supplementary material for: Kinetics and thermodynamics dataset of iron oxide reduction using torrefied microalgae for chemical looping combustion
Source: Data Brief. 2020 Feb 7;29:105261. doi: 10.1016/j.dib.2020.105261 (PMC7033322; doi:10.1016/j.dib.2020.105261)
Supplement: Multimedia component 2 [file mmc2.xlsx]

## Sheet: P1(365-555)
													From	To					pt1	pt2	pt3	pt4
	3	Fe2O3	+	1	C	→	2	Fe3O4	+	1	CO		950	1080		130	43.3333		950	993.333	1036.67	1080
	3	Fe2O3	+	1	CO	→	2	Fe3O4	+	1	CO2		950	1080		130	43.3333		950	993.333	1036.67	1080
	6	Fe2O3	+	1	C	→	4	Fe3O4	+	1	CO2		950	1080		130	43.3333		950	993	1036	1079
					C1				C1.5				C2				D1				D2				D3				N1.5				N2				S1				S2				P
						X	Y			X	Y			X	Y			X	Y			X	Y			X	Y			X	Y			X	Y			X	Y			X	Y			X	Y
	Temp	TGA (tw%)	α		g(α)	1/T	ln(g(α)/T2)		g(α)	1/T	ln(g(α)/T2)		g(α)	1/T	ln(g(α)/T2)		g(α)	1/T	ln(g(α)/T2)		g(α)	1/T	ln(g(α)/T2)		g(α)	1/T	ln(g(α)/T2)		g(α)	1/T	ln(g(α)/T2)		g(α)	1/T	ln(g(α)/T2)		g(α)	1/T	ln(g(α)/T2)		g(α)	1/T	ln(g(α)/T2)		g(α)	1/T	ln(g(α)/T2)
	365.312	94.1789	0		0				0				1				0	0.00364964	#NUM!		0	0.003663	#NUM!		0	0.003663	#NUM!		0	0.003663	#NUM!		0	0.003663	#NUM!		0	0.003663	#NUM!		0	0.003663	#NUM!		0	0.003663	#NUM!
	365.651	94.1408	0.00378804		0.00379524	0.0015658	7.34471		0.0114182	0.00366295	6.74642		1.0038	0.00366285	11.2228		1.43493e-05	0.00364958	0.0744724		7.18371e-06	0.003663	-0.624751		1.59705e-06	0.003663	-2.12841		0.024331	0.003663	7.50294		0.0616055	0.00366268	8.43212		0.00189582	0.00366218	4.95129		0.00126428	0.00366298	4.5457		0.00378804	0.00366299	5.64305
	365.995	94.1026	0.00758729		0.00761622	0.00156496	8.04232		0.0229797	0.0036629	7.44585		1.00765	0.0036627	11.2267		5.75669e-05	0.00364953	1.46375		2.88565e-05	0.003663	0.76577		6.41799e-06	0.003663	-0.737462		0.0387103	0.003663	7.96729		0.0872709	0.00366248	8.78049		0.00380087	0.00366183	5.64706		0.00253552	0.00366295	5.24161		0.00758729	0.00366297	6.33768
	366.341	94.0651	0.0113231		0.0113877	0.00156411	8.44565		0.0344564	0.00366285	7.85097		1.01145	0.00366254	11.2306		0.000128212	0.00364948	2.26451		6.43492e-05	0.003663	1.56776		1.43179e-05	0.003663	0.0649456		0.0506162	0.003663	8.23546		0.106713	0.00366232	8.9817		0.00567765	0.00366157	6.04851		0.00378869	0.00366293	5.64325		0.0113231	0.00366295	6.73806
	366.686	94.0276	0.0150501		0.0151645	0.00156327	8.73316		0.046015	0.0036628	8.14027		1.01528	0.00366239	11.2344		0.000226506	0.00364943	2.83363		0.000113826	0.003663	2.1381		2.53372e-05	0.003663	0.635708		0.061266	0.003663	8.42641		0.123144	0.00366218	9.12499		0.00755359	0.00366135	6.33411		0.00504209	0.0036629	5.92906		0.0150501	0.00366294	7.02261
	367.03	93.9902	0.0187722		0.0189507	0.00156243	8.95711		0.0576677	0.00366275	8.36602		1.01913	0.00366223	11.2383		0.000352396	0.00364938	3.27564		0.000177311	0.003663	2.58134		3.94854e-05	0.003663	1.07937		0.0710803	0.003663	8.575		0.137661	0.00366205	9.23651		0.00943058	0.00366116	6.55615		0.00629698	0.00366288	6.15133		0.0187722	0.00366292	7.24361
	367.378	93.9523	0.0225453		0.0228034	0.00156158	9.14327		0.0695935	0.0036627	8.55403		1.02307	0.00366207	11.2423		0.000508292	0.00364933	3.64197		0.000256078	0.003663	2.94892		5.70503e-05	0.003663	1.44737		0.0804142	0.003663	8.69838		0.151008	0.00366193	9.32911		0.0113369	0.00366098	6.74036		0.00757231	0.00366285	6.33577		0.0225453	0.0036629	7.42677
	367.728	93.9148	0.0262724		0.0266237	0.00156072	9.29926		0.0814873	0.00366265	8.71183		1.02698	0.00366191	11.2462		0.000690239	0.00364928	3.94798		0.000348182	0.00366299	3.25616		7.76027e-05	0.003663	1.75504		0.0891618	0.003663	8.80164		0.163168	0.00366181	9.40662		0.0132236	0.00366082	6.89439		0.0088353	0.00366283	6.49004		0.0262724	0.00366289	7.57977
	368.077	93.8772	0.0300144		0.0304741	0.00155987	9.43542		0.0935439	0.00366259	8.84984		1.03094	0.00366175	11.2501		0.000900864	0.00364922	4.21433		0.000455007	0.00366299	3.52375		0.000101455	0.003663	2.02305		0.0975634	0.003663	8.89169		0.174568	0.0036617	9.47422		0.0151215	0.00366066	7.02859		0.0101066	0.0036628	6.62449		0.0300144	0.00366287	7.71294
	368.425	93.8397	0.0337514		0.0343341	0.00155903	9.55577		0.105701	0.00366254	8.97205		1.03493	0.00366159	11.2541		0.00113916	0.00364917	4.44905		0.000576098	0.00366299	3.75972		0.00012851	0.003663	2.25944		0.105637	0.003663	8.9712		0.185295	0.00366159	9.53391		0.0170206	0.00366052	7.14697		0.0113795	0.00366278	6.74312		0.0337514	0.00366285	7.83029
	368.779	93.8017	0.037532		0.0382545	0.00155817	9.66499		0.11812	0.00366249	9.08317		1.039	0.00366142	11.2581		0.00140865	0.00364912	4.66142		0.000713306	0.00366298	3.97335		0.000159186	0.00366299	2.47351		0.113533	0.003663	9.04328		0.195587	0.00366148	9.58803		0.0189455	0.00366038	7.25419		0.0126705	0.00366275	6.85061		0.037532	0.00366283	7.93647
	369.127	93.7638	0.0413026		0.0421798	0.00155733	9.76376		0.130628	0.00366244	9.18385		1.04308	0.00366125	11.2621		0.00170591	0.00364906	4.85291		0.000864945	0.00366298	4.16611		0.000193111	0.00366299	2.6667		0.121172	0.003663	9.1084		0.205377	0.00366138	9.63692		0.0208691	0.00366025	7.35096		0.0139616	0.00366272	6.94765		0.0413026	0.00366282	8.03222
	369.476	93.7266	0.0450036		0.0460477	0.00155648	9.85258		0.143026	0.00366239	9.27455		1.04712	0.00366109	11.266		0.00202532	0.00364901	5.02457		0.0010282	0.00366298	4.33902		0.000229658	0.00366299	2.84003		0.128471	0.003663	9.16689		0.214587	0.00366128	9.68085		0.0227608	0.00366013	7.4378		0.015232	0.0036627	7.03475		0.0450036	0.0036628	8.11804
	369.826	93.6892	0.0487256		0.0499528	0.00155563	9.93507		0.155616	0.00366233	9.35894		1.05122	0.00366092	11.27		0.00237419	0.00364895	5.18353		0.00120686	0.00366297	4.49923		0.000269679	0.00366299	3.00068		0.135635	0.003663	9.22116		0.223501	0.00366118	9.7216		0.0246671	0.00366001	7.51829		0.0165131	0.00366267	7.11552		0.0487256	0.00366278	8.19751
	370.175	93.6513	0.0524925		0.0539205	0.00155479	10.0126		0.168483	0.00366228	9.43842		1.0554	0.00366074	11.2741		0.00275547	0.0036489	5.33249		0.00140249	0.00366297	4.64946		0.000313532	0.00366298	3.15135		0.142726	0.003663	9.27212		0.232208	0.00366109	9.75987		0.0266	0.00365989	7.5938		0.0178129	0.00366265	7.19131		0.0524925	0.00366276	8.27199
	370.529	93.6151	0.0560939		0.0577286	0.00155393	10.0819		0.180905	0.00366223	9.50959		1.05943	0.00366058	11.278		0.00314653	0.00364884	5.46523		0.00160353	0.00366296	4.78342		0.000358626	0.00366298	3.28573		0.149369	0.003663	9.31761		0.240268	0.003661	9.79404		0.0284517	0.00365978	7.66116		0.0190589	0.00366262	7.25893		0.0560939	0.00366275	8.33836
	370.883	93.5784	0.0597451		0.0616042	0.00155308	10.148		0.193621	0.00366218	9.57754		1.06354	0.00366041	11.282		0.00356947	0.00364879	5.59138		0.00182138	0.00366296	4.91081		0.000407522	0.00366298	3.41354		0.155982	0.003663	9.36093		0.248202	0.00366091	9.82657		0.0303326	0.00365968	7.72523		0.0203253	0.0036626	7.32328		0.0597451	0.00366273	8.40142
	371.235	93.5412	0.0634485		0.0655508	0.00155223	10.2112		0.206645	0.00366212	9.64267		1.06775	0.00366023	11.286		0.00402571	0.00364873	5.7117		0.00205683	0.00366295	5.03238		0.000460402	0.00366298	3.53555		0.162574	0.003663	9.40233		0.256029	0.00366082	9.85767		0.0322441	0.00365957	7.7864		0.0216133	0.00366257	7.38473		0.0634485	0.00366271	8.46158
	371.582	93.5043	0.0671245		0.0694836	0.00155139	10.2705		0.219701	0.00366207	9.70397		1.07195	0.00366006	11.29		0.0045057	0.00364868	5.82437		0.00230502	0.00366294	5.14631		0.000516181	0.00366297	3.64991		0.169013	0.003663	9.44117		0.263597	0.00366074	9.88685		0.0341452	0.00365947	7.84374		0.022895	0.00366255	7.44236		0.0671245	0.0036627	8.51791
	371.928	93.4676	0.0707769		0.0734065	0.00155056	10.3265		0.232801	0.00366202	9.76191		1.07617	0.00365988	11.2941		0.00500937	0.00364862	5.93037		0.00256596	0.00366294	5.25356		0.000574865	0.00366297	3.75759		0.175317	0.003663	9.47779		0.270936	0.00366065	9.91436		0.0360378	0.00365937	7.89774		0.0241719	0.00366252	7.49664		0.0707769	0.00366268	8.5709
	372.278	93.4301	0.0745003		0.0774214	0.00154972	10.3809		0.246289	0.00366197	9.81826		1.0805	0.0036597	11.2982		0.00555029	0.00364856	6.03294		0.00284675	0.00366293	5.35741		0.000638053	0.00366297	3.86187		0.181652	0.003663	9.51329		0.278247	0.00366057	9.94103		0.037971	0.00365927	7.95005		0.025477	0.00366249	7.54924		0.0745003	0.00366266	8.62218
	372.627	93.3931	0.0781875		0.0814135	0.00154888	10.4322		0.25978	0.00366191	9.87162		1.08482	0.00365952	11.3023		0.00611329	0.00364851	6.12958		0.00313958	0.00366292	5.45532		0.000703994	0.00366296	3.96023		0.187844	0.00366299	9.54681		0.28533	0.00366048	9.96621		0.0398893	0.00365918	7.99939		0.0267729	0.00366247	7.59887		0.0781875	0.00366264	8.67049
	372.973	93.3557	0.0819046		0.085454	0.00154805	10.4817		0.273517	0.00366186	9.92318		1.08921	0.00365934	11.3064		0.00670837	0.00364845	6.22251		0.0034497	0.00366291	5.54953		0.000773879	0.00366296	4.05487		0.194009	0.00366299	9.5791		0.292325	0.0036604	9.99048		0.0418271	0.00365909	8.04687		0.0280828	0.00366244	7.64665		0.0819046	0.00366263	8.71695
	373.318	93.3183	0.0856242		0.0895137	0.00154723	10.5292		0.287404	0.0036618	9.97273		1.09364	0.00365915	11.3106		0.00733151	0.00364839	6.31137		0.0037751	0.00366291	5.63967		0.000847255	0.00366295	4.14546		0.200106	0.00366299	9.61004		0.299188	0.00366032	10.0137		0.04377	0.00365899	8.09233		0.0293971	0.00366242	7.69241		0.0856242	0.00366261	8.76137
	373.668	93.2817	0.0892704		0.0935092	0.00154639	10.574		0.301155	0.00366175	10.0195		1.09802	0.00365897	11.3147		0.0079692	0.00364833	6.3948		0.00410877	0.0036629	5.72437		0.000922545	0.00366295	4.2306		0.206017	0.00366299	9.63915		0.305793	0.00366024	10.0356		0.0456785	0.00365891	8.13505		0.030689	0.00366239	7.73543		0.0892704	0.00366259	8.80308
	374.014	93.2446	0.0929614		0.0975703	0.00154556	10.6176		0.315215	0.00366169	10.0652		1.10249	0.00365878	11.3188		0.00864182	0.00364827	6.47586		0.0044614	0.00366289	5.80671		0.00100217	0.00366294	4.31339		0.211939	0.00366299	9.6675		0.312362	0.00366016	10.0569		0.0476142	0.00365882	8.17661		0.0320002	0.00366236	7.77728		0.0929614	0.00366257	8.84361
	374.357	93.2082	0.0965802		0.101568	0.00154474	10.6588		0.32914	0.00366164	10.1084		1.10691	0.00365859	11.3229		0.00932773	0.00364821	6.55227		0.00482171	0.00366288	5.88439		0.00108358	0.00366294	4.3915		0.21769	0.00366299	9.69427		0.318697	0.00366009	10.077		0.049516	0.00365873	8.21582		0.0332893	0.00366234	7.81679		0.0965802	0.00366256	8.88181
	374.701	93.1721	0.100169		0.105548	0.00154392	10.6983		0.343088	0.00366159	10.1499		1.11132	0.00365841	11.327		0.0100339	0.00364815	6.62528		0.00519337	0.00366287	5.95864		0.00116762	0.00366293	4.46619		0.223341	0.00366299	9.7199		0.324882	0.00366001	10.0963		0.0514058	0.00365865	8.25332		0.0345711	0.00366231	7.85458		0.100169	0.00366254	8.9183
	375.051	93.1368	0.103687		0.109466	0.00154309	10.7358		0.356897	0.00366154	10.1894		1.11568	0.00365822	11.331		0.010751	0.00364809	6.69435		0.00557158	0.00366286	6.02895		0.00125319	0.00366293	4.53692		0.228833	0.00366299	9.74419		0.330856	0.00365994	10.1145		0.053262	0.00365857	8.28883		0.0358309	0.00366229	7.89039		0.103687	0.00366252	8.95283
	375.405	93.1007	0.10728		0.113482	0.00154225	10.7729		0.371139	0.00366148	10.2286		1.12017	0.00365803	11.3351		0.011509	0.00364804	6.7625		0.00597206	0.00366285	6.09836		0.00134386	0.00366292	4.60678		0.234397	0.00366299	9.76821		0.336871	0.00365986	10.1326		0.0551613	0.00365849	8.32392		0.0371208	0.00366226	7.92577		0.10728	0.00366251	8.9869
	375.753	93.065	0.110829		0.117466	0.00154142	10.8085		0.385349	0.00366143	10.2662		1.12464	0.00365784	11.3392		0.012283	0.00364798	6.82763		0.00638188	0.00366284	6.16474		0.0014367	0.00366292	4.67359		0.23985	0.00366298	9.79121		0.342733	0.00365979	10.1499		0.0570413	0.00365841	8.35747		0.0383985	0.00366224	7.95963		0.110829	0.00366249	9.01946
	376.099	93.0292	0.114388		0.121476	0.0015406	10.8431		0.399743	0.00366137	10.3029		1.12916	0.00365765	11.3433		0.0130846	0.00364792	6.89088		0.00680709	0.00366283	6.22925		0.0015331	0.00366291	4.73853		0.245279	0.00366298	9.8136		0.348535	0.00365972	10.1667		0.0589304	0.00365833	8.3901		0.0396833	0.00366221	7.99255		0.114388	0.00366247	9.05107
	376.449	92.9934	0.117955		0.125512	0.00153977	10.8769		0.414313	0.00366132	10.3387		1.13373	0.00365745	11.3475		0.0139133	0.00364785	6.95232		0.00724753	0.00366282	6.29195		0.00163302	0.00366291	4.80167		0.250682	0.00366298	9.83538		0.354276	0.00365964	10.1831		0.0608272	0.00365826	8.42182		0.0409741	0.00366219	8.02457		0.117955	0.00366245	9.08179
	376.793	92.9568	0.121597		0.12965	0.00153895	10.9104		0.429345	0.00366126	10.3744		1.13843	0.00365725	11.3517		0.0147858	0.00364779	7.01318		0.00771223	0.00366281	6.3541		0.00173851	0.0036629	4.86427		0.256162	0.00366298	9.85701		0.360069	0.00365957	10.1994		0.0627684	0.00365818	8.45328		0.0422961	0.00366216	8.05634		0.121597	0.00366244	9.11221
	377.136	92.9207	0.125187		0.133745	0.00153814	10.9425		0.444315	0.00366121	10.4087		1.1431	0.00365705	11.3559		0.0156718	0.00364773	7.07141		0.00818504	0.00366279	6.41361		0.00184592	0.00366289	4.92423		0.261528	0.00366298	9.87774		0.365712	0.0036595	10.2149		0.0646857	0.0036581	8.48341		0.0436026	0.00366214	8.08678		0.125187	0.00366242	9.14132
	377.474	92.8853	0.128714		0.137785	0.00153734	10.9733		0.459171	0.00366116	10.4416		1.14773	0.00365685	11.3601		0.0165673	0.00364767	7.12701		0.00866384	0.00366278	6.47047		0.00195477	0.00366289	4.98152		0.266768	0.00366298	9.89758		0.371194	0.00365943	10.2299		0.0665729	0.00365803	8.5122		0.0448895	0.00366211	8.11588		0.128714	0.0036624	9.16911
	377.82	92.8491	0.132308		0.141918	0.00153652	11.004		0.474466	0.0036611	10.4744		1.15248	0.00365665	11.3643		0.0175053	0.00364761	7.18212		0.00916645	0.00366277	6.52687		0.0020691	0.00366288	5.03837		0.272077	0.00366298	9.91729		0.37672	0.00365936	10.2447		0.0685	0.00365796	8.54078		0.0462046	0.00366208	8.14477		0.132308	0.00366238	9.19666
	378.173	92.813	0.135905		0.146073	0.00153569	11.0339		0.489935	0.00366104	10.5065		1.15728	0.00365644	11.3686		0.0184703	0.00364754	7.23581		0.00968449	0.00366276	6.58185		0.00218703	0.00366287	5.0938		0.277362	0.00366297	9.93653		0.382195	0.00365929	10.2592		0.0704331	0.00365788	8.56865		0.0475246	0.00366206	8.17295		0.135905	0.00366237	9.2235
	378.526	92.7776	0.139422		0.150151	0.00153486	11.0625		0.505214	0.00366099	10.5373		1.16201	0.00365624	11.3728		0.0194385	0.00364748	7.28694		0.0102054	0.00366274	6.63424		0.00230568	0.00366287	5.14664		0.282501	0.00366297	9.95489		0.387493	0.00365922	10.273		0.0723267	0.00365781	8.59522		0.0488185	0.00366203	8.19983		0.139422	0.00366235	9.24905
	378.88	92.7426	0.142907		0.154208	0.00153403	11.0903		0.520506	0.00366094	10.5671		1.16673	0.00365603	11.377		0.0204223	0.00364742	7.33634		0.0107356	0.00366273	6.6849		0.00242656	0.00366286	5.19774		0.287567	0.00366297	9.97266		0.392694	0.00365915	10.2863		0.0742066	0.00365774	8.62092		0.050104	0.00366201	8.22583		0.142907	0.00366233	9.27375
	379.236	92.7065	0.146502		0.158412	0.00153319	11.1183		0.536448	0.00366088	10.5973		1.17165	0.00365582	11.3813		0.0214628	0.00364735	7.38607		0.0112976	0.00366272	6.73593		0.00255475	0.00366285	5.24922		0.292769	0.00366297	9.99059		0.39801	0.00365908	10.2998		0.0761503	0.00365767	8.64681		0.051434	0.00366198	8.25205		0.146502	0.00366231	9.2986
	379.586	92.6716	0.149976		0.162491	0.00153237	11.1448		0.552016	0.00366082	10.626		1.17644	0.00365561	11.3855		0.0224929	0.00364729	7.43299		0.011855	0.0036627	6.78411		0.002682	0.00366284	5.29784		0.297773	0.00366297	10.0075		0.403102	0.00365901	10.3126		0.0780326	0.0036576	8.67127		0.0527229	0.00366196	8.27681		0.149976	0.0036623	9.32205
	379.93	92.6368	0.153429		0.166562	0.00153156	11.1706		0.567647	0.00366077	10.6539		1.18124	0.0036554	11.3897		0.0235406	0.00364722	7.47855		0.0124232	0.00366269	6.83093		0.00281179	0.00366284	5.3451		0.302726	0.00366297	10.024		0.40812	0.00365895	10.325		0.0799073	0.00365754	8.69504		0.0540074	0.00366193	8.3009		0.153429	0.00366228	9.34482
	380.276	92.6024	0.156862		0.170624	0.00153075	11.1957		0.583341	0.00366072	10.6812		1.18604	0.00365519	11.3938		0.0246056	0.00364716	7.52283		0.0130018	0.00366267	6.87646		0.00294405	0.00366283	5.39107		0.307629	0.00366296	10.0401		0.413067	0.00365888	10.337		0.0817743	0.00365747	8.71818		0.0552876	0.00366191	8.32434		0.156862	0.00366226	9.36696
	380.624	92.5679	0.160289		0.174697	0.00152993	11.2204		0.599172	0.00366066	10.708		1.19089	0.00365498	11.398		0.0256925	0.00364709	7.56609		0.0135936	0.00366266	6.92097		0.0030794	0.00366282	5.43602		0.312505	0.00366296	10.0558		0.417968	0.00365882	10.3489		0.0836424	0.0036574	8.7408		0.0565693	0.00366188	8.34727		0.160289	0.00366224	9.38858
	380.97	92.5334	0.163726		0.178799	0.00152912	11.2446		0.615213	0.00366061	10.7345		1.19578	0.00365477	11.4022		0.0268062	0.00364703	7.60856		0.014201	0.00366264	6.9647		0.00321846	0.00366281	5.4802		0.317378	0.00366296	10.0713		0.422846	0.00365875	10.3605		0.0855197	0.00365734	8.76303		0.0578583	0.00366186	8.36981		0.163726	0.00366223	9.40981
	381.322	92.4992	0.167121		0.182867	0.0015283	11.2682		0.631218	0.00366055	10.7602		1.20065	0.00365455	11.4064		0.0279293	0.00364696	7.64964		0.0148149	0.00366263	7.00703		0.00335908	0.0036628	5.52296		0.322173	0.00366296	10.0863		0.427629	0.00365869	10.3718		0.0873778	0.00365727	8.78456		0.0591349	0.00366183	8.39165		0.167121	0.00366221	9.43034
	381.668	92.4652	0.170513		0.186948	0.00152749	11.2913		0.647376	0.0036605	10.7855		1.20556	0.00365434	11.4106		0.0290747	0.0036469	7.68987		0.0154422	0.00366261	7.0485		0.00350285	0.0036628	5.56488		0.326949	0.00366296	10.101		0.432375	0.00365862	10.3829		0.0892382	0.00365721	8.80566		0.060414	0.00366181	8.41306		0.170513	0.00366219	9.45044
	382.011	92.4305	0.173958		0.191109	0.00152669	11.3144		0.663952	0.00366044	10.8108		1.21059	0.00365412	11.4149		0.0302612	0.00364683	7.72991		0.0160933	0.0036626	7.08981		0.0036522	0.00366279	5.60664		0.331783	0.00366295	10.1157		0.43716	0.00365856	10.3939		0.0911312	0.00365715	8.82669		0.0617164	0.00366178	8.43441		0.173958	0.00366218	9.47045
	382.354	92.3962	0.177377		0.195258	0.00152589	11.3369		0.680581	0.00366039	10.8356		1.21562	0.00365389	11.4192		0.0314627	0.00364677	7.76888		0.0167539	0.00366258	7.13005		0.00380384	0.00366278	5.64732		0.336567	0.00366295	10.13		0.44188	0.00365849	10.4047		0.0930145	0.00365708	8.84718		0.063013	0.00366176	8.45521		0.177377	0.00366216	9.48993
	382.694	92.3625	0.180727		0.199338	0.0015251	11.3586		0.697039	0.00366033	10.8595		1.22059	0.00365367	11.4234		0.0326623	0.0036467	7.80633		0.0174149	0.00366257	7.16875		0.00395565	0.00366277	5.68646		0.34124	0.00366295	10.1438		0.446473	0.00365843	10.4151		0.0948631	0.00365702	8.86689		0.0642866	0.00366173	8.47523		0.180727	0.00366214	9.50865
	383.041	92.3286	0.184101		0.203465	0.00152429	11.3802		0.713784	0.00366028	10.8833		1.22564	0.00365345	11.4276		0.0338931	0.00364663	7.84336		0.0180943	0.00366255	7.20704		0.00411182	0.00366276	5.72519		0.345933	0.00366295	10.1575		0.451071	0.00365837	10.4253		0.0967287	0.00365696	8.8864		0.0655728	0.00366171	8.49506		0.184101	0.00366212	9.52715
	383.389	92.2951	0.187432		0.207556	0.00152349	11.4012		0.73049	0.00366022	10.9064		1.23067	0.00365323	11.4318		0.0351309	0.00364657	7.87926		0.018779	0.00366253	7.24418		0.00426929	0.00366275	5.76277		0.350556	0.00366295	10.1707		0.455583	0.00365831	10.4353		0.0985746	0.0036569	8.90534		0.0668463	0.00366168	8.51431		0.187432	0.00366211	9.5451
	383.737	92.2619	0.190737		0.211632	0.00152268	11.4217		0.747235	0.00366017	10.9291		1.23569	0.003653	11.436		0.0363808	0.0036465	7.91426		0.0194717	0.00366252	7.28042		0.00442874	0.00366274	5.79945		0.35513	0.00366294	10.1837		0.460035	0.00365824	10.4451		0.10041	0.00365684	8.92382		0.0681132	0.00366166	8.5331		0.190737	0.00366209	9.56259
	384.081	92.2287	0.194035		0.215715	0.00152188	11.4418		0.764114	0.00366011	10.9515		1.24075	0.00365278	11.4402		0.0376497	0.00364643	7.94858		0.0201763	0.0036625	7.31597		0.00459104	0.00366273	5.83544		0.359683	0.00366294	10.1964		0.464452	0.00365818	10.4547		0.102245	0.00365678	8.94196		0.0693808	0.00366163	8.55155		0.194035	0.00366207	9.57974
	384.432	92.1953	0.197364		0.219854	0.00152107	11.4619		0.781327	0.00366006	10.9738		1.24589	0.00365255	11.4445		0.0389526	0.00364636	7.98264		0.0209013	0.00366248	7.35129		0.00475813	0.00366272	5.8712		0.36427	0.00366294	10.2091		0.468886	0.00365812	10.4642		0.1041	0.00365672	8.95998		0.0706638	0.00366161	8.56988		0.197364	0.00366206	9.59676
	384.781	92.1624	0.200632		0.223934	0.00152026	11.4813		0.7984	0.00366	10.9954		1.25099	0.00365232	11.4487		0.0402532	0.00364629	8.01552		0.0216264	0.00366246	7.3854		0.00492538	0.00366271	5.90575		0.368762	0.00366294	10.2214		0.473216	0.00365806	10.4734		0.105926	0.00365667	8.97739		0.0719267	0.00366158	8.58761		0.200632	0.00366204	9.61319
	385.128	92.1292	0.20394		0.22808	0.00151946	11.5007		0.815859	0.00365995	11.0171		1.25619	0.00365209	11.453		0.0415914	0.00364623	8.04826		0.022374	0.00366245	7.41939		0.00509792	0.0036627	5.94019		0.3733	0.00366294	10.2336		0.477577	0.003658	10.4826		0.107778	0.00365661	8.99476		0.0732086	0.00366156	8.60529		0.20394	0.00366202	9.62955
	385.476	92.0963	0.207209		0.232195	0.00151866	11.5197		0.833294	0.00365989	11.0383		1.26137	0.00365186	11.4572		0.0429355	0.00364616	8.08011		0.0231263	0.00366243	7.45247		0.00527169	0.00366269	5.97371		0.377777	0.00366293	10.2455		0.481866	0.00365794	10.4916		0.109612	0.00365655	9.01166		0.074479	0.00366153	8.62251		0.207209	0.003662	9.64546
	385.824	92.0639	0.210432		0.236269	0.00151786	11.5381		0.850661	0.00365984	11.0589		1.26652	0.00365163	11.4614		0.0442815	0.00364609	8.11101		0.0238813	0.00366241	7.48461		0.00544618	0.00366268	6.00628		0.382183	0.00366293	10.2571		0.486075	0.00365788	10.5003		0.111424	0.00365649	9.02808		0.0757349	0.00366151	8.63924		0.210432	0.00366199	9.6609
	386.17	92.0317	0.213636		0.240336	0.00151706	11.5562		0.868103	0.00365978	11.0793		1.27168	0.00365139	11.4656		0.0456404	0.00364602	8.14128		0.0246449	0.00366239	7.51609		0.00562279	0.00366267	6.0382		0.386556	0.00366293	10.2685		0.490241	0.00365782	10.5089		0.113228	0.00365644	9.04418		0.076987	0.00366149	8.65565		0.213636	0.00366197	9.67603
	386.512	91.9992	0.216873		0.24446	0.00151627	11.5743		0.885903	0.00365973	11.0996		1.27693	0.00365116	11.4699		0.0470339	0.00364595	8.17139		0.0254295	0.00366237	7.54744		0.00580438	0.00366266	6.06999		0.390966	0.00366293	10.2799		0.494429	0.00365777	10.5175		0.115055	0.00365638	9.06022		0.0782551	0.00366146	8.67201		0.216873	0.00366195	9.69107
	386.858	91.9673	0.220048		0.248522	0.00151548	11.5918		0.90354	0.00365967	11.1193		1.28213	0.00365092	11.4741		0.0484209	0.00364588	8.20049		0.0262119	0.00366235	7.57776		0.00598561	0.00366265	6.10074		0.395285	0.00366292	10.2908		0.49852	0.00365771	10.5257		0.116851	0.00365633	9.07574		0.0795023	0.00366144	8.68783		0.220048	0.00366194	9.70561
	387.207	91.9353	0.223228		0.252609	0.00151468	11.6092		0.921392	0.00365962	11.1389		1.28738	0.00365068	11.4783		0.0498309	0.00364581	8.22923		0.0270089	0.00366234	7.60772		0.00617033	0.00366264	6.13114		0.399606	0.00366292	10.3017		0.502602	0.00365765	10.5339		0.118653	0.00365627	9.09107		0.0807553	0.00366141	8.70348		0.223228	0.00366192	9.71997
	387.556	91.9027	0.226475		0.256797	0.00151388	11.6267		0.939805	0.00365956	11.1587		1.29278	0.00365044	11.4826		0.0512909	0.00364574	8.25815		0.0278359	0.00366232	7.63789		0.00636212	0.00366263	6.16175		0.404011	0.00366292	10.3127		0.506752	0.00365759	10.5422		0.120497	0.00365622	9.10652		0.0820378	0.00366139	8.71925		0.226475	0.0036619	9.73442
	387.911	91.8715	0.229576		0.260814	0.00151306	11.6433		0.957572	0.00365951	11.1775		1.29799	0.0036502	11.4868		0.0527052	0.00364567	8.28539		0.0286385	0.0036623	7.66632		0.00654839	0.00366262	6.19062		0.408214	0.00366292	10.323		0.5107	0.00365753	10.55		0.122262	0.00365616	9.12109		0.0832662	0.00366136	8.73413		0.229576	0.00366189	9.74803
	388.256	91.8397	0.232744		0.264935	0.00151227	11.66		0.975911	0.00365945	11.1965		1.30335	0.00364996	11.491		0.05417	0.0036456	8.31284		0.0294713	0.00366228	7.695		0.00674182	0.00366261	6.21973		0.412502	0.00366291	10.3335		0.514719	0.00365748	10.5578		0.124069	0.00365611	9.13579		0.0845246	0.00366134	8.74914		0.232744	0.00366187	9.76175
	388.602	91.8079	0.235904		0.269062	0.00151148	11.6765		0.994388	0.0036594	11.2153		1.30874	0.00364971	11.4953		0.0556507	0.00364553	8.33985		0.0303149	0.00366226	7.72324		0.00693788	0.0036626	6.24841		0.416775	0.00366291	10.3438		0.518712	0.00365742	10.5656		0.125874	0.00365606	9.15027		0.085783	0.00366132	8.76393		0.235904	0.00366185	9.77524
	388.943	91.7771	0.238973		0.273086	0.00151071	11.6924		1.01252	0.00365934	11.2334		1.31401	0.00364947	11.4994		0.057108	0.00364546	8.36574		0.0311468	0.00366224	7.75032		0.00713135	0.00366259	6.27592		0.42092	0.00366291	10.3537		0.522576	0.00365736	10.573		0.127631	0.00365601	9.16416		0.0870085	0.00366129	8.77813		0.238973	0.00366184	9.78818
	389.285	91.7462	0.242043		0.277128	0.00150992	11.7081		1.03084	0.00365929	11.2513		1.31934	0.00364922	11.5036		0.0585847	0.00364539	8.3913		0.0319914	0.00366222	7.77708		0.00732791	0.00366257	6.30311		0.425064	0.00366291	10.3635		0.52643	0.00365731	10.5804		0.129393	0.00365595	9.17789		0.0882378	0.00366127	8.79217		0.242043	0.00366182	9.80095
	389.622	91.7145	0.245204		0.281307	0.00150916	11.7241		1.0499	0.00365923	11.2697		1.32486	0.00364897	11.5079		0.0601248	0.00364531	8.41729		0.0328739	0.0036622	7.80431		0.00753345	0.00366256	6.33078		0.429326	0.0036629	10.3735		0.530384	0.00365725	10.5879		0.13121	0.0036559	9.19187		0.089507	0.00366124	8.80647		0.245204	0.0036618	9.81393
	389.966	91.6842	0.248215		0.285305	0.00150837	11.7393		1.06824	0.00365918	11.287		1.33017	0.00364873	11.5121		0.0616108	0.00364524	8.44175		0.0337271	0.00366218	7.82994		0.00773229	0.00366255	6.35684		0.433384	0.0036629	10.3829		0.53414	0.0036572	10.595		0.132945	0.00365585	9.20503		0.0907196	0.00366122	8.81993		0.248215	0.00366179	9.82615
	390.305	91.6547	0.251151		0.289218	0.0015076	11.7539		1.0863	0.00365913	11.3038		1.33538	0.00364849	11.5161		0.0630767	0.00364517	8.4653		0.0345704	0.00366216	7.85465		0.00792895	0.00366254	6.38196		0.437337	0.0036629	10.392		0.53779	0.00365715	10.6019		0.134639	0.0036558	9.21772		0.0919046	0.0036612	8.83293		0.251151	0.00366177	9.83791
	390.644	91.6237	0.254231		0.293339	0.00150683	11.7691		1.10544	0.00365907	11.3213		1.3409	0.00364823	11.5204		0.0646333	0.0036451	8.48972		0.0354675	0.00366214	7.88028		0.00813831	0.00366253	6.40803		0.441482	0.00366289	10.4014		0.541608	0.00365709	10.609		0.136421	0.00365575	9.2309		0.0931513	0.00366117	8.84641		0.254231	0.00366175	9.85011
	390.979	91.5934	0.257248		0.297394	0.00150607	11.7838		1.12439	0.00365902	11.3384		1.34635	0.00364798	11.5246		0.0661768	0.00364503	8.51336		0.0363588	0.00366212	7.90511		0.00834646	0.00366252	6.43329		0.445541	0.00366289	10.4105		0.545338	0.00365704	10.6159		0.13817	0.0036557	9.24366		0.0943762	0.00366115	8.85949		0.257248	0.00366174	9.86192
	391.32	91.5635	0.260228		0.301413	0.0015053	11.7983		1.14328	0.00365896	11.3551		1.35177	0.00364773	11.5287		0.0677184	0.00364496	8.53643		0.0372508	0.0036621	7.92936		0.00855491	0.0036625	6.45797		0.449546	0.00366289	10.4195		0.549011	0.00365698	10.6226		0.1399	0.00365565	9.25613		0.0955886	0.00366113	8.87227		0.260228	0.00366172	9.87345
	391.662	91.533	0.263255		0.305514	0.00150452	11.8128		1.16267	0.00365891	11.3719		1.35732	0.00364747	11.533		0.0693034	0.00364488	8.5596		0.0381696	0.00366207	7.95374		0.00876977	0.00366249	6.48278		0.453615	0.00366289	10.4285		0.552733	0.00365693	10.6294		0.141662	0.0036556	9.26868		0.0968241	0.0036611	8.88512		0.263255	0.0036617	9.88502
	392.008	91.5019	0.266353		0.309727	0.00150374	11.8275		1.18272	0.00365885	11.389		1.36305	0.0036472	11.5373		0.0709438	0.00364481	8.58304		0.0391224	0.00366205	7.9784		0.00899274	0.00366248	6.50789		0.457776	0.00366288	10.4376		0.556531	0.00365687	10.6363		0.143468	0.00365555	9.28137		0.0980916	0.00366108	8.89814		0.266353	0.00366169	9.89673
	392.353	91.4721	0.269319		0.313779	0.00150296	11.8416		1.20213	0.0036588	11.4053		1.36859	0.00364694	11.5415		0.072533	0.00364473	8.60523		0.0400473	0.00366203	8.00178		0.00920933	0.00366247	6.5317		0.46176	0.00366288	10.4463		0.56016	0.00365682	10.6428		0.145201	0.0036555	9.29341		0.0993089	0.00366106	8.91049		0.269319	0.00366167	9.90781
	392.698	91.442	0.27231		0.31788	0.00150218	11.8556		1.22189	0.00365874	11.4217		1.37421	0.00364668	11.5458		0.0741526	0.00364466	8.62736		0.0409917	0.00366201	8.0251		0.00943065	0.00366245	6.55545		0.465774	0.00366288	10.455		0.563808	0.00365676	10.6493		0.146952	0.00365545	9.30542		0.100539	0.00366103	8.92281		0.27231	0.00366166	9.91887
	393.05	91.4122	0.275283		0.321974	0.00150139	11.8694		1.24173	0.00365869	11.4378		1.37985	0.00364642	11.55		0.0757806	0.00364458	8.64911		0.0419429	0.00366199	8.04805		0.00965369	0.00366244	6.57884		0.469765	0.00366287	10.4635		0.567427	0.00365671	10.6557		0.148697	0.00365541	9.31725		0.101766	0.00366101	8.93495		0.275283	0.00366164	9.92973
	393.391	91.3817	0.278317		0.326169	0.00150062	11.8834		1.2622	0.00365863	11.4542		1.38565	0.00364615	11.5543		0.0774602	0.00364451	8.67108		0.0429261	0.00366196	8.07123		0.00988442	0.00366243	6.60246		0.473836	0.00366287	10.4721		0.571112	0.00365666	10.6622		0.150481	0.00365536	9.3292		0.103021	0.00366099	8.94722		0.278317	0.00366162	9.9407
	393.74	91.3524	0.281231		0.330215	0.00149984	11.8968		1.28206	0.00365858	11.4698		1.39127	0.00364588	11.5585		0.079091	0.00364443	8.69195		0.0438826	0.00366194	8.09328		0.010109	0.00366241	6.62494		0.477747	0.00366287	10.4803		0.574644	0.0036566	10.6684		0.152198	0.00365531	9.34057		0.10423	0.00366096	8.9589		0.281231	0.00366161	9.95113
	394.085	91.3225	0.2842		0.334355	0.00149906	11.9103		1.3025	0.00365852	11.4857		1.39704	0.00364561	11.5628		0.0807698	0.00364435	8.713		0.0448692	0.00366192	8.11553		0.0103409	0.0036624	6.64762		0.481732	0.00366286	10.4887		0.578234	0.00365655	10.6747		0.153951	0.00365526	9.35205		0.105465	0.00366094	8.9707		0.2842	0.00366159	9.96164
	394.43	91.2931	0.287128		0.338454	0.00149829	11.9235		1.32287	0.00365847	11.5012		1.40278	0.00364534	11.5671		0.0824428	0.00364428	8.73354		0.0458542	0.0036619	8.13726		0.0105725	0.00366239	6.66978		0.485661	0.00366286	10.4968		0.581768	0.0036565	10.6808		0.155683	0.00365521	9.36327		0.106687	0.00366092	8.98223		0.287128	0.00366157	9.9719
	394.771	91.2638	0.290045		0.342554	0.00149752	11.9366		1.34337	0.00365841	11.5166		1.40854	0.00364507	11.5713		0.0841264	0.0036442	8.7538		0.0468474	0.00366188	8.1587		0.0108063	0.00366238	6.69166		0.489575	0.00366286	10.5048		0.585281	0.00365645	10.6869		0.157412	0.00365517	9.37434		0.107907	0.00366089	8.99361		0.290045	0.00366156	9.98202
	395.113	91.2349	0.292924		0.346617	0.00149675	11.9494		1.3638	0.00365836	11.5318		1.41427	0.0036448	11.5755		0.0858044	0.00364413	8.77359		0.0478393	0.00366185	8.17966		0.0110398	0.00366236	6.71305		0.493439	0.00366286	10.5127		0.588742	0.00365639	10.6928		0.159122	0.00365512	9.38517		0.109114	0.00366087	9.00475		0.292924	0.00366154	9.9919
	395.453	91.2053	0.295866		0.350786	0.00149599	11.9624		1.38491	0.0036583	11.5471		1.42018	0.00364452	11.5798		0.0875365	0.00364405	8.79362		0.0488651	0.00366183	8.20089		0.0112816	0.00366235	6.73472		0.497388	0.00366285	10.5206		0.592272	0.00365634	10.6988		0.160873	0.00365507	9.39614		0.110351	0.00366085	9.01604		0.295866	0.00366152	10.0019
	395.795	91.1755	0.298826		0.354999	0.00149523	11.9753		1.40637	0.00365825	11.5626		1.42618	0.00364423	11.5842		0.0892971	0.00364397	8.81358		0.0499098	0.00366181	8.22206		0.0115279	0.00366233	6.75633		0.501362	0.00366285	10.5286		0.595818	0.00365629	10.7048		0.162639	0.00365503	9.40708		0.1116	0.00366082	9.0273		0.298826	0.00366151	10.0119
	396.134	91.1465	0.301712		0.359124	0.00149447	11.9879		1.4275	0.00365819	11.5775		1.43207	0.00364395	11.5885		0.0910301	0.00364389	8.83284		0.0509402	0.00366178	8.24251		0.0117711	0.00366232	6.77721		0.505238	0.00366285	10.5363		0.599269	0.00365624	10.7106		0.164364	0.00365498	9.41766		0.11282	0.0036608	9.03819		0.301712	0.00366149	10.0215
	396.476	91.1174	0.304607		0.363277	0.00149371	12.0004		1.44893	0.00365814	11.5924		1.43803	0.00364367	11.5928		0.0927851	0.00364381	8.85198		0.0519858	0.00366176	8.26284		0.012018	0.00366231	6.79797		0.509126	0.00366284	10.544		0.602725	0.00365619	10.7164		0.166097	0.00365493	9.42817		0.114048	0.00366078	9.04902		0.304607	0.00366147	10.031
	396.819	91.0887	0.307466		0.367398	0.00149294	12.0127		1.47031	0.00365808	11.6071		1.44397	0.00364338	11.5971		0.0945355	0.00364373	8.87071		0.0530305	0.00366174	8.28275		0.0122649	0.00366229	6.81832		0.512969	0.00366284	10.5515		0.606134	0.00365613	10.722		0.167814	0.00365489	9.43848		0.115264	0.00366075	9.05964		0.307466	0.00366146	10.0404
	397.199	91.0573	0.310593		0.371924	0.0014921	12.0261		1.49395	0.00365802	11.6231		1.45052	0.00364307	11.6018		0.0964683	0.00364364	8.891		0.0541865	0.00366171	8.30433		0.0125383	0.00366228	6.84037		0.517173	0.00366284	10.5597		0.609856	0.00365608	10.7282		0.169695	0.00365484	9.44965		0.116598	0.00366073	9.07116		0.310593	0.00366144	10.0505
	397.51	91.0318	0.31313		0.37561	0.0014914	12.0369		1.51332	0.00365797	11.636		1.45588	0.00364281	11.6056		0.0980501	0.00364357	8.9073		0.0551345	0.00366169	8.32168		0.0127626	0.00366226	6.85811		0.520584	0.00366283	10.5662		0.61287	0.00365603	10.7332		0.171224	0.0036548	9.45864		0.117682	0.00366071	9.08043		0.31313	0.00366143	10.0587
	397.864	91.0028	0.316009		0.379811	0.00149061	12.0491		1.53553	0.00365791	11.6506		1.46201	0.00364252	11.61		0.0998618	0.00364349	8.92566		0.0562221	0.00366166	8.34123		0.0130202	0.00366225	6.8781		0.524459	0.00366283	10.5737		0.616288	0.00365598	10.7387		0.172963	0.00365475	9.46877		0.118917	0.00366068	9.09088		0.316009	0.00366141	10.0678
	398.21	90.9741	0.318868		0.383999	0.00148985	12.061		1.55781	0.00365786	11.665		1.46814	0.00364222	11.6143		0.101677	0.00364341	8.94371		0.0573138	0.00366164	8.36047		0.0132789	0.00366223	6.89778		0.528307	0.00366283	10.581		0.619676	0.00365593	10.7443		0.174693	0.00365471	9.47875		0.120146	0.00366066	9.10118		0.318868	0.00366139	10.0768
	398.594	90.9425	0.32201		0.388623	0.00148899	12.0742		1.58257	0.0036578	11.6808		1.47495	0.00364189	11.6191		0.10369	0.00364332	8.96337		0.0585276	0.00366161	8.38145		0.0135668	0.00366222	6.91924		0.53254	0.00366282	10.5889		0.623396	0.00365587	10.7503		0.176598	0.00365466	9.48963		0.121501	0.00366064	9.11241		0.32201	0.00366137	10.0867
	398.902	90.9173	0.324519		0.39233	0.00148831	12.0846		1.60255	0.00365775	11.6934		1.48043	0.00364163	11.623		0.105312	0.00364325	8.97894		0.0595072	0.00366159	8.39806		0.0137993	0.00366221	6.93624		0.535921	0.00366282	10.5953		0.626362	0.00365583	10.755		0.178123	0.00365462	9.49825		0.122586	0.00366062	9.12131		0.324519	0.00366136	10.0944
	399.247	90.8887	0.327365		0.396552	0.00148755	12.0963		1.62544	0.00365769	11.7076		1.48669	0.00364132	11.6274		0.107168	0.00364316	8.99644		0.0606298	0.00366157	8.41676		0.0140659	0.00366219	6.95538		0.539759	0.00366281	10.6024		0.629724	0.00365578	10.7604		0.179856	0.00365457	9.50796		0.12382	0.00366059	9.13134		0.327365	0.00366134	10.1032
	399.591	90.8609	0.330131		0.400673	0.00148679	12.1077		1.64792	0.00365764	11.7214		1.49283	0.00364103	11.6317		0.108986	0.00364308	9.01332		0.0617325	0.00366154	8.4348		0.014328	0.00366218	6.97385		0.543492	0.00366281	10.6093		0.632987	0.00365573	10.7656		0.181545	0.00365453	9.51732		0.125023	0.00366057	9.14102		0.330131	0.00366133	10.1116
	399.934	90.8324	0.332971		0.404921	0.00148603	12.1192		1.67124	0.00365758	11.7355		1.49918	0.00364072	11.6361		0.11087	0.003643	9.0305		0.0628764	0.00366152	8.45317		0.0146	0.00366216	6.99267		0.547327	0.00366281	10.6163		0.636334	0.00365567	10.7709		0.183281	0.00365449	9.52687		0.126261	0.00366055	9.15088		0.332971	0.00366131	10.1202
	400.277	90.8041	0.335778		0.409139	0.00148527	12.1306		1.69454	0.00365752	11.7493		1.50552	0.00364041	11.6405		0.112747	0.00364291	9.04733		0.0640191	0.00366149	8.4712		0.014872	0.00366214	7.01114		0.551122	0.0036628	10.6233		0.63964	0.00365562	10.7761		0.185002	0.00365444	9.53624		0.127489	0.00366052	9.16057		0.335778	0.00366129	10.1286
	400.622	90.7755	0.338624		0.413433	0.00148451	12.1421		1.71841	0.00365746	11.7634		1.512	0.00364009	11.6449		0.114666	0.00364283	9.06426		0.0651896	0.00366147	8.48933		0.0151508	0.00366213	7.02972		0.554971	0.0036628	10.6302		0.642988	0.00365557	10.7814		0.18675	0.0036544	9.54566		0.128737	0.0036605	9.17033		0.338624	0.00366128	10.137
	401.006	90.7449	0.341678		0.418061	0.00148367	12.1544		1.74432	0.0036574	11.7784		1.51901	0.00363975	11.6497		0.116744	0.00364273	9.08227		0.0664592	0.00366144	8.50863		0.0154534	0.00366211	7.0495		0.559105	0.0036628	10.6376		0.646577	0.00365552	10.787		0.18863	0.00365435	9.5557		0.13008	0.00366047	9.18072		0.341678	0.00366126	10.146
	401.322	90.7196	0.344192		0.421887	0.00148297	12.1644		1.76586	0.00365735	11.7907		1.52484	0.00363946	11.6537		0.118468	0.00364266	9.09697		0.0675149	0.00366141	8.5244		0.0157052	0.0036621	7.06567		0.562511	0.00366279	10.6437		0.649528	0.00365547	10.7916		0.19018	0.00365431	9.56391		0.131188	0.00366045	9.18922		0.344192	0.00366124	10.1533
	401.678	90.6924	0.346898		0.426023	0.00148219	12.1752		1.7893	0.0036573	11.8039		1.53116	0.00363915	11.658		0.120339	0.00364257	9.11268		0.0686624	0.00366139	8.54127		0.0159791	0.00366208	7.08297		0.566181	0.00366279	10.6502		0.652704	0.00365542	10.7965		0.191853	0.00365427	9.57269		0.132385	0.00366043	9.19831		0.346898	0.00366123	10.1612
	402.035	90.6646	0.349659		0.430258	0.0014814	12.1862		1.81345	0.00365724	11.8173		1.53765	0.00363883	11.6624		0.122261	0.00364249	9.12858		0.0698441	0.00366136	8.55835		0.0162614	0.00366207	7.10049		0.569927	0.00366279	10.6568		0.65594	0.00365537	10.8014		0.193563	0.00365422	9.58159		0.133609	0.00366041	9.20753		0.349659	0.00366121	10.1691
	402.392	90.6367	0.352441		0.434546	0.00148062	12.1971		1.83805	0.00365718	11.8308		1.54426	0.00363851	11.6669		0.124215	0.0036424	9.14448		0.0710473	0.00366134	8.57544		0.016549	0.00366205	7.11803		0.573707	0.00366278	10.6634		0.659201	0.00365532	10.8064		0.19529	0.00365418	9.5905		0.134847	0.00366039	9.21676		0.352441	0.0036612	10.1771
	402.778	90.6068	0.355414		0.439147	0.00147978	12.2088		1.86464	0.00365712	11.8452		1.55138	0.00363815	11.6717		0.126319	0.00364231	9.16133		0.072346	0.00366131	8.59357		0.0168596	0.00366203	7.13664		0.57775	0.00366278	10.6705		0.662682	0.00365527	10.8117		0.197139	0.00365413	9.59995		0.136173	0.00366036	9.22656		0.355414	0.00366118	10.1855
	403.125	90.5788	0.358197		0.443473	0.00147902	12.2196		1.8898	0.00365706	11.8587		1.55811	0.00363782	11.6762		0.128305	0.00364222	9.17698		0.073574	0.00366128	8.61042		0.0171536	0.00366202	7.15394		0.581538	0.00366277	10.677		0.665938	0.00365522	10.8166		0.198874	0.00365409	9.60873		0.137417	0.00366034	9.23567		0.358197	0.00366116	10.1933
	403.433	90.5536	0.360704		0.447388	0.00147834	12.2293		1.91271	0.00365701	11.8707		1.56422	0.00363752	11.6803		0.130107	0.00364214	9.19098		0.0746909	0.00366126	8.6255		0.0174212	0.003662	7.16942		0.584956	0.00366277	10.6829		0.668871	0.00365517	10.8211		0.20044	0.00365405	9.6166		0.138542	0.00366032	9.24383		0.360704	0.00366115	10.2003
	403.775	90.5266	0.363392		0.451601	0.0014776	12.2397		1.93751	0.00365695	11.8837		1.57083	0.00363719	11.6847		0.132054	0.00364205	9.20587		0.0758991	0.00366123	8.64156		0.0177108	0.00366199	7.18592		0.588622	0.00366277	10.6891		0.672013	0.00365512	10.8258		0.202123	0.00365401	9.62498		0.139751	0.00366029	9.25253		0.363392	0.00366113	10.2077
	404.145	90.4964	0.366401		0.456339	0.00147679	12.2513		1.9656	0.00365689	11.8981		1.57829	0.00363682	11.6896		0.13425	0.00364195	9.22242		0.0772651	0.0036612	8.65941		0.0180386	0.00366197	7.20427		0.592732	0.00366276	10.6961		0.675529	0.00365507	10.831		0.204011	0.00365396	9.6343		0.141109	0.00366027	9.26221		0.366401	0.00366111	10.216
	404.486	90.4689	0.369139		0.46067	0.00147605	12.2617		1.99144	0.00365683	11.9112		1.58513	0.00363648	11.6941		0.136264	0.00364186	9.23736		0.0785204	0.00366118	8.67554		0.01834	0.00366195	7.22085		0.596476	0.00366276	10.7024		0.678726	0.00365502	10.8358		0.205732	0.00365392	9.64273		0.142348	0.00366025	9.27097		0.369139	0.00366109	10.2234
	404.793	90.4445	0.371558		0.464512	0.00147538	12.2709		2.01451	0.00365678	11.9227		1.59124	0.00363617	11.6982		0.138055	0.00364178	9.25047		0.0796395	0.00366115	8.68971		0.0186088	0.00366194	7.23541		0.599788	0.00366275	10.7079		0.681551	0.00365497	10.8399		0.207257	0.00365388	9.65013		0.143445	0.00366022	9.27866		0.371558	0.00366108	10.2299
	405.175	90.415	0.374492		0.469192	0.00147454	12.2821		2.04279	0.00365672	11.9367		1.5987	0.0036358	11.703		0.140245	0.00364168	9.26625		0.0810094	0.00366112	8.70678		0.0189382	0.00366192	7.25296		0.60381	0.00366275	10.7146		0.684976	0.00365492	10.845		0.20911	0.00365384	9.65906		0.144781	0.0036602	9.28794		0.374492	0.00366106	10.2378
	405.486	90.3899	0.376991		0.473195	0.00147387	12.2915		2.06714	0.00365667	11.9486		1.60511	0.00363548	11.7072		0.142122	0.00364159	9.2796		0.0821868	0.0036611	8.72122		0.0192215	0.0036619	7.26782		0.607239	0.00366275	10.7203		0.687891	0.00365487	10.8493		0.210691	0.0036538	9.66661		0.145921	0.00366018	9.2958		0.376991	0.00366105	10.2445
	405.87	90.3606	0.379906		0.477884	0.00147304	12.3025		2.09584	0.0036566	11.9624		1.61266	0.0036351	11.7121		0.144328	0.00364149	9.29506		0.0835727	0.00366107	8.73796		0.0195553	0.00366188	7.28505		0.611244	0.00366274	10.7268		0.691291	0.00365482	10.8542		0.212539	0.00365375	9.67537		0.147255	0.00366015	9.30491		0.379906	0.00366103	10.2522
	406.18	90.3363	0.382326		0.481795	0.00147236	12.3115		2.11994	0.00365655	11.9739		1.61898	0.00363478	11.7162		0.146173	0.00364141	9.30781		0.0847341	0.00366104	8.75178		0.0198352	0.00366187	7.29926		0.614575	0.00366274	10.7323		0.694114	0.00365478	10.8583		0.214078	0.00365371	9.68261		0.148366	0.00366013	9.31244		0.382326	0.00366101	10.2585
	406.525	90.3091	0.385036		0.486192	0.00147162	12.3216		2.14721	0.00365649	11.9867		1.62611	0.00363442	11.7208		0.148253	0.00364131	9.32199		0.0860459	0.00366102	8.76716		0.0201515	0.00366185	7.3151		0.618309	0.00366273	10.7383		0.697275	0.00365473	10.8629		0.215804	0.00365367	9.69066		0.149613	0.00366011	9.32082		0.385036	0.003661	10.2656
	406.869	90.2823	0.387698		0.49053	0.00147087	12.3315		2.17428	0.00365643	11.9992		1.63318	0.00363406	11.7253		0.15031	0.00364122	9.33582		0.0873459	0.00366099	8.78216		0.0204652	0.00366183	7.33055		0.621981	0.00366273	10.7442		0.700379	0.00365468	10.8674		0.217503	0.00365363	9.69852		0.150842	0.00366009	9.32901		0.387698	0.00366098	10.2725
	407.247	90.2529	0.39063		0.49533	0.00147005	12.3424		2.20444	0.00365637	12.013		1.64104	0.00363366	11.7304		0.152592	0.00364112	9.35094		0.0887911	0.00366096	8.79859		0.0208143	0.00366181	7.34748		0.626032	0.00366272	10.7507		0.703797	0.00365462	10.8723		0.219379	0.00365358	9.70714		0.1522	0.00366006	9.33799		0.39063	0.00366096	10.2801
	407.594	90.2264	0.393266		0.499665	0.00146931	12.3521		2.23187	0.00365631	12.0254		1.64817	0.0036333	11.7349		0.154658	0.00364102	9.36444		0.0901023	0.00366093	8.81327		0.0211312	0.0036618	7.3626		0.629679	0.00366272	10.7566		0.70687	0.00365457	10.8766		0.221069	0.00365354	9.71483		0.153424	0.00366004	9.34601		0.393266	0.00366095	10.2868
	407.936	90.2	0.395888		0.503996	0.00146857	12.3617		2.25945	0.00365625	12.0378		1.65532	0.00363294	11.7394		0.156727	0.00364093	9.37779		0.0914181	0.0036609	8.82778		0.0214495	0.00366178	7.37756		0.633312	0.00366272	10.7623		0.709926	0.00365453	10.881		0.222754	0.0036535	9.72245		0.154645	0.00366002	9.35395		0.395888	0.00366093	10.2935
	408.238	90.1761	0.398269		0.507944	0.00146792	12.3704		2.28475	0.0036562	12.0489		1.66187	0.0036326	11.7436		0.158618	0.00364084	9.38982		0.0926226	0.00366088	8.84088		0.021741	0.00366176	7.39107		0.636615	0.00366271	10.7675		0.712702	0.00365448	10.8849		0.224286	0.00365347	9.72933		0.155757	0.00366	9.36113		0.398269	0.00366091	10.2995
	408.584	90.1498	0.400888		0.512307	0.00146717	12.38		2.31289	0.00365614	12.0612		1.66914	0.00363223	11.7481		0.160711	0.00364074	9.40299		0.0939589	0.00366085	8.85522		0.0220647	0.00366174	7.40586		0.640256	0.00366271	10.7732		0.715756	0.00365443	10.8892		0.225977	0.00365343	9.73686		0.156984	0.00365997	9.36898		0.400888	0.0036609	10.306
	408.928	90.1241	0.40344		0.516576	0.00146643	12.3893		2.34059	0.00365609	12.0731		1.67628	0.00363187	11.7526		0.162764	0.00364065	9.41573		0.0952719	0.00366082	8.86912		0.022383	0.00366173	7.42019		0.643808	0.0036627	10.7788		0.718732	0.00365439	10.8934		0.227627	0.00365339	9.74416		0.158182	0.00365995	9.3766		0.40344	0.00366088	10.3124
	409.267	90.0978	0.406062		0.520981	0.0014657	12.3988		2.36937	0.00365603	12.0854		1.68368	0.00363149	11.7572		0.164887	0.00364055	9.42874		0.0966322	0.00366079	8.88331		0.022713	0.00366171	7.43483		0.647462	0.0036627	10.7844		0.72179	0.00365434	10.8977		0.229327	0.00365334	9.75162		0.159418	0.00365993	9.38439		0.406062	0.00366087	10.3189
	409.611	90.071	0.408728		0.525479	0.00146496	12.4084		2.39895	0.00365597	12.0978		1.69127	0.0036311	11.7619		0.167059	0.00364045	9.44188		0.0980269	0.00366076	8.89765		0.0230516	0.00366169	7.44964		0.651184	0.00366269	10.7901		0.724899	0.00365429	10.902		0.231058	0.0036533	9.75916		0.160677	0.00365991	9.39228		0.408728	0.00366085	10.3254
	409.965	90.0452	0.411286		0.529816	0.0014642	12.4177		2.42766	0.00365591	12.1097		1.69862	0.00363072	11.7665		0.169157	0.00364035	9.45442		0.0993769	0.00366074	8.91135		0.0233796	0.00366167	7.46378		0.654762	0.00366269	10.7956		0.727884	0.00365424	10.9061		0.232723	0.00365326	9.76636		0.161889	0.00365988	9.39981		0.411286	0.00366083	10.3317
	410.346	90.0163	0.414166		0.534719	0.00146339	12.428		2.46034	0.00365584	12.1232		1.70697	0.00363029	11.7716		0.171534	0.00364024	9.46843		0.10091	0.0036607	8.92667		0.0237523	0.00366165	7.47961		0.658795	0.00366268	10.8018		0.731245	0.00365419	10.9108		0.234602	0.00365322	9.77443		0.163258	0.00365986	9.40824		0.414166	0.00366081	10.3387
	410.661	89.9924	0.416542		0.538782	0.00146271	12.4365		2.48761	0.00365579	12.1342		1.71392	0.00362993	11.7759		0.173507	0.00364015	9.47992		0.102185	0.00366068	8.93924		0.0240626	0.00366163	7.4926		0.662128	0.00366268	10.8068		0.734018	0.00365414	10.9146		0.236156	0.00365318	9.78105		0.164391	0.00365984	9.41516		0.416542	0.0036608	10.3444
	411.01	89.9665	0.419125		0.54322	0.00146197	12.4457		2.51758	0.00365573	12.1462		1.72154	0.00362953	11.7805		0.175666	0.00364005	9.49234		0.103582	0.00366065	8.95284		0.024403	0.00366161	7.50665		0.665759	0.00366268	10.8123		0.737035	0.00365409	10.9187		0.237849	0.00365314	9.78821		0.165626	0.00365982	9.42266		0.419125	0.00366078	10.3506
	411.393	89.9382	0.421936		0.548071	0.00146115	12.4557		2.55058	0.00365566	12.1593		1.72991	0.0036291	11.7856		0.17803	0.00363994	9.50578		0.105116	0.00366062	8.96756		0.0247768	0.00366159	7.52187		0.669717	0.00366267	10.8182		0.740318	0.00365404	10.9232		0.239695	0.0036531	9.79597		0.166974	0.00365979	9.43078		0.421936	0.00366076	10.3573
	411.704	89.9147	0.424275		0.552124	0.00146048	12.464		2.57833	0.00365561	12.1701		1.73694	0.00362873	11.7899		0.180009	0.00363985	9.51688		0.106403	0.00366059	8.97974		0.0250905	0.00366158	7.53446		0.673015	0.00366267	10.8231		0.743051	0.003654	10.9269		0.241234	0.00365306	9.80239		0.168099	0.00365977	9.43751		0.424275	0.00366075	10.3628
	412.048	89.8894	0.426791		0.556505	0.00145975	12.4729		2.60851	0.00365555	12.1818		1.74456	0.00362834	11.7945		0.18215	0.00363974	9.52876		0.107797	0.00366056	8.99277		0.0254309	0.00366156	7.54794		0.67657	0.00366266	10.8284		0.745992	0.00365395	10.9309		0.242894	0.00365302	9.80927		0.169312	0.00365975	9.44471		0.426791	0.00366073	10.3687
	412.387	89.8641	0.429315		0.560917	0.00145903	12.4818		2.63911	0.00365549	12.1935		1.75228	0.00362793	11.7991		0.184311	0.00363964	9.54061		0.109207	0.00366053	9.00579		0.0257754	0.00366154	7.56141		0.680141	0.00366266	10.8337		0.748944	0.0036539	10.9348		0.244563	0.00365298	9.81614		0.170533	0.00365973	9.45191		0.429315	0.00366072	10.3746
	412.729	89.8388	0.431823		0.565323	0.0014583	12.4906		2.66987	0.00365543	12.2051		1.76002	0.00362753	11.8037		0.186471	0.00363954	9.55232		0.11062	0.0036605	9.01866		0.0261207	0.00366152	7.57473		0.683698	0.00366265	10.8389		0.75188	0.00365385	10.9388		0.246225	0.00365294	9.82293		0.171751	0.0036597	9.45903		0.431823	0.0036607	10.3805
	413.105	89.811	0.434592		0.570208	0.0014575	12.5003		2.70422	0.00365537	12.2179		1.76863	0.00362708	11.8089		0.18887	0.00363943	9.56516		0.112192	0.00366047	9.03278		0.0265053	0.0036615	7.58935		0.687631	0.00366265	10.8446		0.755121	0.0036538	10.9431		0.248064	0.0036529	9.8304		0.173098	0.00365968	9.46686		0.434592	0.00366068	10.3869
	413.446	89.7858	0.437101		0.574655	0.00145678	12.5091		2.7357	0.00365531	12.2295		1.77652	0.00362666	11.8135		0.191057	0.00363932	9.57673		0.113628	0.00366044	9.04552		0.0268569	0.00366148	7.60254		0.691202	0.00366264	10.8498		0.75806	0.00365375	10.947		0.249734	0.00365286	9.83713		0.174323	0.00365966	9.47393		0.437101	0.00366067	10.3926
	413.755	89.7628	0.439391		0.578731	0.00145612	12.517		2.76474	0.00365525	12.2401		1.78377	0.00362628	11.8178		0.193064	0.00363923	9.58724		0.114949	0.00366042	9.05709		0.0271804	0.00366146	7.61453		0.694466	0.00366264	10.8545		0.760744	0.00365371	10.9506		0.251262	0.00365282	9.84325		0.175444	0.00365964	9.48035		0.439391	0.00366065	10.3979
	414.134	89.735	0.442157		0.583678	0.00145532	12.5267		2.80023	0.00365519	12.2529		1.79262	0.00362581	11.823		0.195503	0.00363911	9.59985		0.116556	0.00366038	9.071		0.0275747	0.00366144	7.62894		0.698418	0.00366263	10.8602		0.763988	0.00365366	10.9549		0.253111	0.00365278	9.85061		0.176803	0.00365961	9.48808		0.442157	0.00366063	10.4041
	414.44	89.7128	0.444367		0.587648	0.00145467	12.5343		2.8289	0.00365514	12.2631		1.79975	0.00362544	11.8272		0.197462	0.00363901	9.60988		0.117851	0.00366036	9.08205		0.0278923	0.00366142	7.6404		0.701581	0.00366263	10.8647		0.766582	0.00365361	10.9583		0.254592	0.00365275	9.85646		0.177891	0.00365959	9.49422		0.444367	0.00366062	10.4091
	414.821	89.6855	0.447079		0.59254	0.00145387	12.5437		2.86447	0.00365507	12.2757		1.80858	0.00362497	11.8324		0.199879	0.0036389	9.62211		0.119451	0.00366032	9.09556		0.0282853	0.0036614	7.65441		0.70547	0.00366262	10.8703		0.769766	0.00365356	10.9624		0.256413	0.0036527	9.86361		0.179231	0.00365957	9.50174		0.447079	0.0036606	10.4152
	415.165	89.6614	0.449476		0.596884	0.00145314	12.552		2.89627	0.00365501	12.2867		1.81645	0.00362455	11.8369		0.202028	0.00363879	9.63286		0.120876	0.00366029	9.10744		0.0286356	0.00366138	7.66673		0.708913	0.00366262	10.8751		0.772583	0.00365352	10.9661		0.258027	0.00365267	9.8699		0.180418	0.00365954	9.50836		0.449476	0.00366058	10.4206
	415.474	89.6392	0.451686		0.600907	0.00145249	12.5596		2.9259	0.00365496	12.2969		1.82377	0.00362416	11.8412		0.20402	0.0036387	9.64272		0.1222	0.00366027	9.11834		0.0289612	0.00366136	7.67804		0.712095	0.00366262	10.8796		0.775182	0.00365347	10.9695		0.259517	0.00365263	9.87568		0.181517	0.00365952	9.51444		0.451686	0.00366057	10.4255
	415.856	89.6125	0.454344		0.605766	0.00145168	12.5688		2.96194	0.00365489	12.3092		1.83266	0.00362369	11.8463		0.206428	0.00363858	9.65452		0.123804	0.00366024	9.1314		0.0293559	0.00366134	7.69159		0.715929	0.00366261	10.885		0.77831	0.00365342	10.9736		0.261315	0.00365259	9.88261		0.182841	0.0036595	9.52172		0.454344	0.00366055	10.4314
	416.204	89.5883	0.456752		0.610189	0.00145095	12.5771		2.99496	0.00365483	12.3203		1.84078	0.00362325	11.851		0.208622	0.00363847	9.66515		0.125268	0.00366021	9.14317		0.0297166	0.00366132	7.70381		0.719409	0.0036626	10.8898		0.781146	0.00365338	10.9772		0.262946	0.00365255	9.88885		0.184045	0.00365948	9.52829		0.456752	0.00366054	10.4367
	416.51	89.5661	0.458959		0.614261	0.0014503	12.5846		3.02557	0.00365478	12.3305		1.84829	0.00362285	11.8552		0.210644	0.00363837	9.67485		0.126619	0.00366018	9.15392		0.0300497	0.00366131	7.71497		0.722607	0.0036626	10.8943		0.783748	0.00365333	10.9806		0.264445	0.00365252	9.89456		0.185152	0.00365946	9.5343		0.458959	0.00366052	10.4415
	416.855	89.5412	0.461435		0.618846	0.00144958	12.5931		3.06025	0.00365472	12.342		1.85678	0.0036224	11.8601		0.212922	0.00363826	9.68567		0.128145	0.00366015	9.16591		0.0304262	0.00366129	7.72743		0.726198	0.0036626	10.8992		0.786668	0.00365329	10.9843		0.26613	0.00365248	9.90093		0.186396	0.00365944	9.54101		0.461435	0.0036605	10.4469
	417.199	89.517	0.463845		0.623332	0.00144886	12.6013		3.09442	0.00365466	12.3531		1.86513	0.00362195	11.8648		0.215152	0.00363815	9.69615		0.129642	0.00366012	9.17754		0.0307959	0.00366126	7.73952		0.729703	0.00366259	10.9041		0.789514	0.00365324	10.9879		0.267774	0.00365244	9.90711		0.187612	0.00365941	9.54753		0.463845	0.00366049	10.4521
	417.574	89.49	0.466535		0.628363	0.00144807	12.6104		3.133	0.00365459	12.3655		1.87454	0.00362144	11.8701		0.217655	0.00363802	9.70779		0.131326	0.00366009	9.19047		0.0312119	0.00366124	7.75295		0.733624	0.00366258	10.9094		0.792693	0.00365319	10.992		0.269613	0.0036524	9.91398		0.188973	0.00365939	9.55477		0.466535	0.00366047	10.4579
	417.878	89.4673	0.46879		0.632598	0.00144743	12.618		3.16572	0.00365454	12.376		1.8825	0.00362101	11.8746		0.219764	0.00363792	9.71749		0.132748	0.00366006	9.20125		0.0315635	0.00366122	7.76416		0.736917	0.00366258	10.9139		0.795361	0.00365314	10.9954		0.271159	0.00365236	9.91971		0.190118	0.00365937	9.56082		0.46879	0.00366045	10.4627
	418.253	89.441	0.471404		0.63753	0.00144665	12.6269		3.20408	0.00365447	12.388		1.8918	0.00362051	11.8798		0.222221	0.00363779	9.72867		0.134408	0.00366002	9.21369		0.0319743	0.0036612	7.7771		0.740742	0.00366257	10.9191		0.798455	0.00365309	10.9993		0.272954	0.00365232	9.92633		0.191448	0.00365934	9.5678		0.471404	0.00366044	10.4683
	418.601	89.4175	0.473747		0.641973	0.00144592	12.6348		3.23887	0.00365441	12.3989		1.90023	0.00362006	11.8845		0.224436	0.00363768	9.73865		0.135907	0.00365999	9.2248		0.0323456	0.00366118	7.78866		0.74418	0.00366257	10.9237		0.801232	0.00365305	11.0028		0.274567	0.00365228	9.93224		0.192644	0.00365932	9.57404		0.473747	0.00366042	10.4733
	418.944	89.3936	0.476125		0.646502	0.0014452	12.6428		3.27459	0.00365435	12.4099		1.90885	0.00361959	11.8893		0.226695	0.00363757	9.74873		0.137439	0.00365996	9.23603		0.0327254	0.00366116	7.80035		0.747676	0.00366256	10.9284		0.804054	0.003653	11.0063		0.276208	0.00365225	9.93822		0.193862	0.0036593	9.58036		0.476125	0.0036604	10.4783
	419.255	89.372	0.478269		0.650603	0.00144455	12.6501		3.30714	0.00365429	12.4198		1.9167	0.00361916	11.8936		0.228741	0.00363747	9.75777		0.138829	0.00365994	9.24611		0.0330703	0.00366114	7.81084		0.750835	0.00366256	10.9326		0.8066	0.00365296	11.0095		0.277691	0.00365221	9.9436		0.194964	0.00365928	9.58603		0.478269	0.00366039	10.4828
	419.599	89.3486	0.480596		0.655074	0.00144384	12.6579		3.34284	0.00365424	12.4306		1.92528	0.00361869	11.8984		0.230973	0.00363735	9.76754		0.140348	0.00365991	9.25701		0.0334475	0.00366112	7.82219		0.75427	0.00366255	10.9372		0.809366	0.00365291	11.013		0.279303	0.00365218	9.94941		0.196162	0.00365926	9.59218		0.480596	0.00366037	10.4877
	419.976	89.3223	0.483215		0.660127	0.00144305	12.6667		3.3835	0.00365417	12.4427		1.93504	0.00361816	11.9037		0.233496	0.00363722	9.77848		0.14207	0.00365987	9.26922		0.0338753	0.0036611	7.83491		0.758144	0.00366255	10.9423		0.812482	0.00365286	11.0168		0.281122	0.00365213	9.95592		0.197515	0.00365924	9.59906		0.483215	0.00366036	10.4931
	420.281	89.3005	0.48539		0.664346	0.00144242	12.6739		3.41767	0.00365411	12.4528		1.94322	0.00361771	11.9082		0.235603	0.00363711	9.78752		0.143511	0.00365985	9.27932		0.0342335	0.00366108	7.84544		0.76137	0.00366254	10.9466		0.815074	0.00365282	11.02		0.282637	0.0036521	9.96131		0.198643	0.00365922	9.60477		0.48539	0.00366034	10.4976
	420.622	89.2769	0.487737		0.668917	0.00144171	12.6818		3.45494	0.00365405	12.4636		1.95212	0.00361723	11.913		0.237887	0.003637	9.79724		0.145075	0.00365981	9.29018		0.0346228	0.00366106	7.85676		0.764859	0.00366254	10.9511		0.817873	0.00365277	11.0235		0.284274	0.00365206	9.96711		0.199863	0.00365919	9.6109		0.487737	0.00366032	10.5024
	421	89.2515	0.490263		0.67386	0.00144092	12.6902		3.49554	0.00365398	12.4754		1.9618	0.00361669	11.9182		0.240358	0.00363687	9.80764		0.146771	0.00365978	9.30182		0.0350452	0.00366104	7.8689		0.768623	0.00366253	10.956		0.82089	0.00365272	11.0272		0.286041	0.00365202	9.97333		0.20118	0.00365917	9.61748		0.490263	0.00366031	10.5076
	421.309	89.2306	0.492345		0.677953	0.00144028	12.6972		3.52939	0.00365393	12.485		1.96984	0.00361625	11.9226		0.242403	0.00363676	9.81617		0.148179	0.00365975	9.31138		0.035396	0.00366102	7.87887		0.771732	0.00366253	10.9601		0.823379	0.00365268	11.0303		0.287501	0.00365199	9.97844		0.202269	0.00365915	9.62289		0.492345	0.00366029	10.5118
	421.654	89.2074	0.494652		0.682508	0.00143956	12.7048		3.5673	0.00365387	12.4957		1.97883	0.00361576	11.9274		0.244681	0.00363664	9.82559		0.149748	0.00365972	9.32193		0.0357874	0.003661	7.88988		0.775185	0.00366252	10.9646		0.82614	0.00365263	11.0336		0.289122	0.00365195	9.98408		0.20348	0.00365913	9.62887		0.494652	0.00366028	10.5165
	422	89.1848	0.4969		0.686965	0.00143885	12.7124		3.60464	0.00365381	12.5062		1.98767	0.00361527	11.9321		0.246909	0.00363653	9.83472		0.151287	0.00365969	9.33217		0.0361716	0.00366097	7.90057		0.778556	0.00366252	10.9689		0.828834	0.00365259	11.0369		0.290704	0.00365192	9.98956		0.204662	0.00365911	9.63468		0.4969	0.00366026	10.5211
	422.381	89.1595	0.499417		0.691982	0.00143806	12.7207		3.64697	0.00365374	12.5179		1.99767	0.00361472	11.9375		0.249417	0.00363639	9.8449		0.153023	0.00365966	9.3436		0.0366052	0.00366095	7.9125		0.782342	0.00366251	10.9737		0.831854	0.00365254	11.0406		0.292481	0.00365188	9.99567		0.205991	0.00365908	9.64116		0.499417	0.00366024	10.5261
	422.727	89.1367	0.501684		0.696522	0.00143735	12.7283		3.68556	0.00365368	12.5285		2.00676	0.00361421	11.9423		0.251687	0.00363627	9.85402		0.154597	0.00365963	9.35385		0.0369988	0.00366093	7.92321		0.78576	0.00366251	10.9781		0.834579	0.00365249	11.0439		0.294085	0.00365184	10.0012		0.207192	0.00365906	9.64699		0.501684	0.00366023	10.5307
	423.076	89.1147	0.503875		0.700926	0.00143663	12.7356		3.72325	0.00365362	12.5387		2.01562	0.00361372	11.947		0.25389	0.00363616	9.8628		0.156127	0.0036596	9.36372		0.0373817	0.00366091	7.93351		0.789069	0.0036625	10.9823		0.837213	0.00365245	11.047		0.295638	0.0036518	10.0064		0.208355	0.00365904	9.6526		0.503875	0.00366021	10.535
	423.424	89.0922	0.50611		0.705442	0.00143591	12.743		3.76214	0.00365356	12.5491		2.02474	0.00361321	11.9518		0.256147	0.00363604	9.87172		0.157699	0.00365957	9.37375		0.0377753	0.00366089	7.944		0.792454	0.0036625	10.9866		0.839906	0.0036524	11.0503		0.297227	0.00365177	10.0118		0.209545	0.00365902	9.65831		0.50611	0.00366019	10.5395
	423.767	89.0702	0.5083		0.709886	0.0014352	12.7503		3.80069	0.0036535	12.5593		2.03376	0.00361271	11.9565		0.258369	0.00363592	9.88042		0.159249	0.00365954	9.38355		0.0381638	0.00366087	7.95424		0.795779	0.00366249	10.9908		0.842547	0.00365236	11.0534		0.298787	0.00365173	10.0171		0.210716	0.003659	9.66389		0.5083	0.00366018	10.5438
	424.109	89.0482	0.510486		0.714343	0.0014345	12.7575		3.83959	0.00365344	12.5695		2.04284	0.0036122	11.9612		0.260596	0.0036358	9.88907		0.160806	0.00365951	9.39329		0.0385543	0.00366085	7.96443		0.799106	0.00366249	10.995		0.845188	0.00365231	11.0566		0.300347	0.0036517	10.0223		0.211887	0.00365898	9.66944		0.510486	0.00366016	10.5481
	424.454	89.0255	0.512751		0.71898	0.00143379	12.765		3.88036	0.00365338	12.5801		2.05234	0.00361167	11.9662		0.262914	0.00363567	9.89799		0.162429	0.00365948	9.40335		0.0389617	0.00366083	7.97496		0.802561	0.00366248	10.9993		0.847927	0.00365227	11.0599		0.301968	0.00365166	10.0277		0.213105	0.00365896	9.67518		0.512751	0.00366015	10.5525
	424.798	89.0022	0.515068		0.723747	0.00143308	12.7725		3.92255	0.00365332	12.591		2.06215	0.00361112	11.9712		0.265295	0.00363554	9.90708		0.1641	0.00365945	9.41361		0.0393816	0.0036608	7.98569		0.806104	0.00366248	11.0037		0.850733	0.00365222	11.0632		0.30363	0.00365162	10.0332		0.214354	0.00365893	9.68104		0.515068	0.00366013	10.5571
	425.147	88.9795	0.517326		0.728413	0.00143236	12.78		3.96415	0.00365326	12.6016		2.07179	0.00361058	11.9762		0.267626	0.00363541	9.9159		0.165739	0.00365942	9.42356		0.0397937	0.00366078	7.99611		0.809565	0.00366247	11.008		0.853471	0.00365217	11.0664		0.305252	0.00365159	10.0386		0.215575	0.00365891	9.68673		0.517326	0.00366011	10.5614
	425.49	88.9571	0.519553		0.733039	0.00143166	12.7873		4.00568	0.00365319	12.612		2.0814	0.00361003	11.9811		0.269935	0.00363529	9.92456		0.167367	0.00365939	9.43335		0.0402033	0.00366076	8.00636		0.812989	0.00366246	11.0122		0.856177	0.00365213	11.0696		0.306857	0.00365155	10.0438		0.216784	0.00365889	9.69233		0.519553	0.0036601	10.5657
	425.834	88.9336	0.52189		0.737915	0.00143095	12.7949		4.04976	0.00365313	12.623		2.09157	0.00360946	11.9863		0.272369	0.00363515	9.93361		0.169086	0.00365935	9.44359		0.0406361	0.00366074	8.01708		0.81659	0.00366246	11.0166		0.85902	0.00365208	11.073		0.308545	0.00365151	10.0493		0.218056	0.00365887	9.6982		0.52189	0.00366008	10.5702
	426.177	88.9115	0.524093		0.742532	0.00143025	12.8021		4.09181	0.00365307	12.6334		2.10125	0.00360891	11.9912		0.274673	0.00363503	9.94211		0.170716	0.00365932	9.4532		0.0410471	0.00366071	8.02716		0.819993	0.00366245	11.0208		0.861703	0.00365203	11.0761		0.31014	0.00365148	10.0545		0.219258	0.00365885	9.70371		0.524093	0.00366006	10.5745
	426.516	88.8888	0.526348		0.747282	0.00142956	12.8095		4.13537	0.003653	12.644		2.11125	0.00360834	11.9963		0.277042	0.00363489	9.95076		0.172396	0.00365929	9.46301		0.0414707	0.00366069	8.03744		0.823486	0.00366245	11.025		0.864455	0.00365199	11.0793		0.311776	0.00365144	10.0598		0.220493	0.00365883	9.70934		0.526348	0.00366005	10.5788
	426.858	88.8674	0.528477		0.751787	0.00142886	12.8165		4.17697	0.00365294	12.654		2.12079	0.0036078	12.0011		0.279288	0.00363477	9.95891		0.173992	0.00365926	9.47224		0.0418736	0.00366067	8.04712		0.826793	0.00366244	11.029		0.867057	0.00365194	11.0823		0.313325	0.00365141	10.0648		0.221663	0.0036588	9.71464		0.528477	0.00366003	10.5828
	427.204	88.8449	0.530719		0.756554	0.00142816	12.8238		4.2213	0.00365288	12.6646		2.13092	0.00360723	12.0062		0.281663	0.00363463	9.96745		0.175683	0.00365923	9.48193		0.0423009	0.00366065	8.05728		0.830284	0.00366244	11.0333		0.869801	0.0036519	11.0855		0.314959	0.00365137	10.07		0.222899	0.00365878	9.72021		0.530719	0.00366002	10.5871
	427.555	88.8233	0.532871		0.76115	0.00142744	12.8308		4.26433	0.00365282	12.6748		2.14074	0.00360667	12.0111		0.283951	0.0036345	9.97561		0.177316	0.0036592	9.4912		0.0427138	0.00366063	8.06701		0.833643	0.00366243	11.0373		0.872439	0.00365185	11.0886		0.316532	0.00365133	10.075		0.224088	0.00365876	9.72555		0.532871	0.00366	10.5911
	427.897	88.8013	0.535056		0.765839	0.00142674	12.8379		4.30855	0.00365276	12.6851		2.1508	0.00360609	12.0161		0.286285	0.00363437	9.98387		0.178984	0.00365917	9.50058		0.043136	0.0036606	8.07686		0.837063	0.00366242	11.0414		0.875122	0.00365181	11.0917		0.318132	0.0036513	10.0801		0.2253	0.00365874	9.73095		0.535056	0.00365998	10.5952
	428.247	88.7795	0.537228		0.77052	0.00142603	12.845		4.353	0.00365269	12.6954		2.16089	0.00360551	12.0211		0.288614	0.00363424	9.99205		0.180652	0.00365914	9.50988		0.0435584	0.00366058	8.08661		0.840471	0.00366242	11.0455		0.877793	0.00365176	11.0947		0.319726	0.00365126	10.0851		0.226508	0.00365872	9.73631		0.537228	0.00365997	10.5993
	428.592	88.7571	0.539458		0.775351	0.00142533	12.8523		4.3992	0.00365263	12.706		2.17135	0.00360491	12.0263		0.291015	0.0036341	10.0004		0.182376	0.0036591	9.51939		0.0439953	0.00366056	8.09661		0.84398	0.00366241	11.0496		0.88054	0.00365171	11.0979		0.321367	0.00365123	10.0902		0.227753	0.0036587	9.7418		0.539458	0.00365995	10.6034
	428.936	88.7352	0.541632		0.780082	0.00142463	12.8593		4.44478	0.00365257	12.7164		2.18165	0.00360432	12.0313		0.293365	0.00363396	10.0085		0.184067	0.00365907	9.52863		0.0444243	0.00366054	8.10632		0.84741	0.00366241	11.0537		0.883223	0.00365167	11.101		0.322971	0.00365119	10.0952		0.22897	0.00365868	9.74714		0.541632	0.00365993	10.6075
	429.279	88.7134	0.543802		0.784828	0.00142394	12.8664		4.49083	0.0036525	12.7267		2.19203	0.00360372	12.0364		0.295721	0.00363383	10.0166		0.185765	0.00365904	9.53784		0.0448554	0.00366051	8.11599		0.850844	0.0036624	11.0577		0.885905	0.00365162	11.104		0.324576	0.00365116	10.1002		0.230188	0.00365865	9.75246		0.543802	0.00365992	10.6115
	429.624	88.6919	0.545941		0.789529	0.00142324	12.8733		4.53675	0.00365244	12.7369		2.20236	0.00360313	12.0414		0.298052	0.00363369	10.0245		0.187449	0.00365901	9.54688		0.0452833	0.00366049	8.1255		0.854237	0.0036624	11.0617		0.888554	0.00365158	11.107		0.326161	0.00365112	10.1051		0.231394	0.00365863	9.7577		0.545941	0.0036599	10.6154
	429.966	88.6708	0.548039		0.79416	0.00142254	12.8801		4.58232	0.00365238	12.747		2.21258	0.00360253	12.0464		0.300347	0.00363355	10.0323		0.18911	0.00365898	9.55572		0.0457058	0.00366047	8.1348		0.857575	0.00366239	11.0656		0.891157	0.00365153	11.11		0.32772	0.00365109	10.1099		0.232579	0.00365861	9.76282		0.548039	0.00365989	10.6192
	430.309	88.6494	0.55017		0.798885	0.00142185	12.8871		4.62914	0.00365232	12.7572		2.22306	0.00360193	12.0515		0.302687	0.00363342	10.0401		0.190807	0.00365895	9.56467		0.0461377	0.00366045	8.14422		0.860973	0.00366238	11.0696		0.893804	0.00365149	11.113		0.329306	0.00365105	10.1147		0.233787	0.00365859	9.76801		0.55017	0.00365987	10.6231
	430.646	88.6283	0.552264		0.803552	0.00142117	12.8938		4.67571	0.00365225	12.7672		2.23346	0.00360132	12.0565		0.304996	0.00363328	10.0478		0.192485	0.00365892	9.57344		0.0465652	0.00366042	8.15345		0.864323	0.00366238	11.0735		0.896411	0.00365144	11.1159		0.330869	0.00365102	10.1195		0.234978	0.00365857	9.7731		0.552264	0.00365985	10.6269
	430.988	88.6067	0.554418		0.808375	0.00142048	12.9008		4.72417	0.00365219	12.7775		2.24426	0.00360069	12.0616		0.30738	0.00363314	10.0556		0.194221	0.00365888	9.58244		0.0470078	0.0036604	8.16292		0.867778	0.00366237	11.0775		0.899097	0.0036514	11.1189		0.332481	0.00365098	10.1243		0.236207	0.00365855	9.77833		0.554418	0.00365984	10.6308
	431.329	88.5846	0.55662		0.813327	0.00141979	12.9079		4.77431	0.00365212	12.7881		2.2554	0.00360004	12.0669		0.309825	0.00363299	10.0637		0.196006	0.00365885	9.5916		0.0474632	0.00366038	8.17258		0.871318	0.00366237	11.0815		0.901847	0.00365135	11.122		0.334132	0.00365094	10.1293		0.237467	0.00365853	9.78366		0.55662	0.00365982	10.6348
	431.674	88.5633	0.558731		0.818102	0.0014191	12.9147		4.823	0.00365206	12.7983		2.26619	0.00359941	12.0721		0.312181	0.00363285	10.0713		0.197729	0.00365882	9.60037		0.0479031	0.00366035	8.18182		0.874725	0.00366236	11.0854		0.90449	0.0036513	11.125		0.33572	0.00365091	10.1341		0.238679	0.0036585	9.78877		0.558731	0.0036598	10.6386
	432.016	88.5419	0.560867		0.822953	0.00141841	12.9216		4.87283	0.00365199	12.8086		2.27721	0.00359877	12.0773		0.314572	0.0036327	10.079		0.199481	0.00365879	9.60921		0.0483509	0.00366033	8.19113		0.878179	0.00366236	11.0894		0.907167	0.00365126	11.1279		0.337329	0.00365087	10.1389		0.239909	0.00365848	9.79392		0.560867	0.00365979	10.6424
	432.362	88.5203	0.563014		0.827853	0.00141771	12.9285		4.92354	0.00365193	12.819		2.2884	0.00359811	12.0825		0.316984	0.00363255	10.0867		0.201253	0.00365876	9.61807		0.0488042	0.00366031	8.20048		0.881662	0.00366235	11.0934		0.909864	0.00365121	11.1309		0.338951	0.00365084	10.1437		0.24115	0.00365846	9.79909		0.563014	0.00365977	10.6463
	432.706	88.4997	0.565062		0.832552	0.00141702	12.9351		4.9725	0.00365187	12.829		2.29918	0.00359748	12.0876		0.319295	0.00363241	10.0941		0.202954	0.00365872	9.6265		0.0492395	0.00366028	8.20937		0.884995	0.00366234	11.0971		0.912443	0.00365117	11.1338		0.340502	0.0036508	10.1483		0.242337	0.00365844	9.80401		0.565062	0.00365975	10.6499
	433.049	88.4788	0.567143		0.837347	0.00141633	12.9419		5.02284	0.0036518	12.8391		2.31023	0.00359683	12.0928		0.321651	0.00363227	10.1015		0.204691	0.00365869	9.63504		0.0496847	0.00366026	8.21838		0.88839	0.00366234	11.101		0.915067	0.00365112	11.1367		0.342081	0.00365077	10.1529		0.243548	0.00365842	9.80901		0.567143	0.00365974	10.6536
	433.399	88.4578	0.569233		0.842188	0.00141563	12.9486		5.07403	0.00365174	12.8492		2.32144	0.00359616	12.098		0.324026	0.00363212	10.1089		0.206446	0.00365866	9.6436		0.0501349	0.00366024	8.22742		0.891811	0.00366233	11.1048		0.917708	0.00365108	11.1396		0.343672	0.00365073	10.1576		0.244767	0.0036584	9.81401		0.569233	0.00365972	10.6573
	433.747	88.4364	0.571361		0.847141	0.00141493	12.9555		5.12677	0.00365167	12.8596		2.33297	0.00359548	12.1033		0.326454	0.00363197	10.1165		0.208244	0.00365863	9.65229		0.0505962	0.00366021	8.23659		0.895304	0.00366232	11.1087		0.920402	0.00365103	11.1425		0.345295	0.0036507	10.1623		0.246013	0.00365838	9.8191		0.571361	0.00365971	10.661
	434.099	88.4156	0.573436		0.851992	0.00141423	12.9622		5.17882	0.00365161	12.8698		2.34431	0.00359481	12.1085		0.328828	0.00363182	10.1238		0.210006	0.0036586	9.66073		0.0510489	0.00366019	8.24551		0.898719	0.00366232	11.1125		0.923034	0.00365098	11.1454		0.346881	0.00365066	10.1669		0.247231	0.00365836	9.82405		0.573436	0.00365969	10.6646
	434.442	88.3948	0.575504		0.856852	0.00141354	12.9688		5.23135	0.00365154	12.8799		2.35573	0.00359413	12.1138		0.331205	0.00363167	10.1311		0.211773	0.00365857	9.66913		0.0515033	0.00366016	8.25438		0.902133	0.00366231	11.1163		0.925663	0.00365094	11.1483		0.348466	0.00365063	10.1715		0.24845	0.00365833	9.82898		0.575504	0.00365967	10.6683
	434.793	88.3742	0.577548		0.861681	0.00141284	12.9754		5.28391	0.00365148	12.8899		2.36714	0.00359345	12.119		0.333562	0.00363152	10.1383		0.21353	0.00365853	9.67741		0.0519553	0.00366014	8.26314		0.905519	0.00366231	11.1201		0.928268	0.00365089	11.1511		0.350037	0.00365059	10.176		0.249659	0.00365831	9.83385		0.577548	0.00365966	10.6718
	435.129	88.3534	0.579624		0.866606	0.00141217	12.9821		5.33793	0.00365141	12.9001		2.37882	0.00359276	12.1243		0.335964	0.00363136	10.1455		0.215324	0.0036585	9.68579		0.0524173	0.00366012	8.272		0.908966	0.0036623	11.1239		0.930917	0.00365085	11.154		0.351636	0.00365056	10.1806		0.250889	0.00365829	9.83878		0.579624	0.00365964	10.6754
	435.465	88.3329	0.581659		0.871458	0.0014115	12.9886		5.39153	0.00365135	12.9101		2.39039	0.00359206	12.1295		0.338327	0.00363121	10.1526		0.217092	0.00365847	9.69399		0.052873	0.00366009	8.28067		0.912356	0.00366229	11.1276		0.933519	0.0036508	11.1568		0.353207	0.00365052	10.1851		0.2521	0.00365827	9.8436		0.581659	0.00365962	10.6789
	435.805	88.3125	0.583695		0.876336	0.00141082	12.9952		5.44581	0.00365128	12.9202		2.40208	0.00359136	12.1348		0.3407	0.00363105	10.1597		0.218871	0.00365844	9.70217		0.053332	0.00366007	8.28933		0.915758	0.00366229	11.1313		0.936128	0.00365076	11.1596		0.354783	0.00365049	10.1895		0.253315	0.00365825	9.84842		0.583695	0.00365961	10.6824
	436.144	88.2915	0.585778		0.881353	0.00141015	13.0018		5.50205	0.00365122	12.9305		2.41416	0.00359064	12.1402		0.343136	0.0036309	10.1669		0.220702	0.00365841	9.71051		0.0538047	0.00366004	8.29817		0.919249	0.00366228	11.1351		0.938804	0.00365071	11.1625		0.356399	0.00365045	10.1941		0.254563	0.00365823	9.85335		0.585778	0.00365959	10.686
	436.484	88.2701	0.587911		0.886516	0.00140948	13.0086		5.56037	0.00365115	12.9411		2.42666	0.00358989	12.1458		0.345639	0.00363073	10.1743		0.222587	0.00365837	9.71904		0.054292	0.00366002	8.30719		0.922835	0.00366228	11.139		0.94155	0.00365066	11.1655		0.358058	0.00365041	10.1988		0.255844	0.00365821	9.85838		0.587911	0.00365957	10.6896
	436.822	88.2492	0.589984		0.891559	0.0014088	13.0152		5.61779	0.00365108	12.9514		2.43893	0.00358915	12.1512		0.348081	0.00363057	10.1814		0.224431	0.00365834	9.7273		0.0547687	0.00365999	8.31595		0.926332	0.00366227	11.1428		0.944224	0.00365062	11.1683		0.359675	0.00365038	10.2033		0.257095	0.00365818	9.86327		0.589984	0.00365956	10.6932
	437.163	88.2281	0.59209		0.896708	0.00140813	13.022		5.67685	0.00365101	12.9619		2.45152	0.00358839	12.1568		0.35057	0.0036304	10.1886		0.226313	0.00365831	9.73568		0.0552561	0.00365997	8.32482		0.929895	0.00366226	11.1467		0.946947	0.00365057	11.1712		0.361321	0.00365034	10.2079		0.258368	0.00365816	9.86822		0.59209	0.00365954	10.6967
	437.5	88.2073	0.594162		0.9018	0.00140746	13.0286		5.73571	0.00365094	12.9723		2.46404	0.00358763	12.1623		0.353028	0.00363024	10.1957		0.228176	0.00365827	9.74389		0.0557389	0.00365994	8.33354		0.933412	0.00366226	11.1504		0.949632	0.00365052	11.1741		0.362946	0.00365031	10.2124		0.259626	0.00365814	9.87309		0.594162	0.00365952	10.7002
	437.842	88.187	0.596181		0.906789	0.00140678	13.0351		5.79382	0.00365088	12.9824		2.47636	0.00358688	12.1677		0.355432	0.00363008	10.2026		0.230003	0.00365824	9.75188		0.0562126	0.00365992	8.34201		0.936852	0.00366225	11.1541		0.952255	0.00365048	11.1769		0.364533	0.00365027	10.2168		0.260856	0.00365812	9.87783		0.596181	0.00365951	10.7036
	438.181	88.1672	0.598151		0.91168	0.00140611	13.0414		5.8512	0.00365081	12.9923		2.4885	0.00358614	12.173		0.357785	0.00362992	10.2093		0.231794	0.00365821	9.75966		0.0566775	0.0036599	8.35026		0.940217	0.00366224	11.1577		0.954819	0.00365043	11.1796		0.366085	0.00365024	10.221		0.26206	0.0036581	9.88244		0.598151	0.00365949	10.707
	438.525	88.147	0.600161		0.916693	0.00140543	13.0478		5.91047	0.00365075	13.0024		2.50101	0.00358538	12.1785		0.360193	0.00362975	10.2161		0.233631	0.00365818	9.76757		0.0571548	0.00365987	8.35866		0.943661	0.00366224	11.1614		0.957441	0.00365039	11.1824		0.367672	0.0036502	10.2254		0.263293	0.00365808	9.88715		0.600161	0.00365947	10.7103
	438.866	88.1275	0.602092		0.921535	0.00140476	13.0541		5.96813	0.00365068	13.0121		2.51315	0.00358464	12.1837		0.362515	0.00362959	10.2226		0.235406	0.00365815	9.77516		0.0576164	0.00365985	8.36672		0.946981	0.00366223	11.1649		0.959966	0.00365034	11.185		0.369201	0.00365017	10.2295		0.264481	0.00365806	9.89166		0.602092	0.00365946	10.7135
	439.212	88.107	0.604132		0.926674	0.00140408	13.0606		6.02979	0.00365061	13.0224		2.52609	0.00358385	12.1893		0.364975	0.00362942	10.2294		0.237291	0.00365811	9.78315		0.0581069	0.00365982	8.37521		0.950499	0.00366222	11.1686		0.962639	0.00365029	11.1878		0.37082	0.00365013	10.2339		0.26574	0.00365803	9.89642		0.604132	0.00365944	10.7169
	439.55	88.087	0.606129		0.931733	0.00140341	13.067		6.09095	0.00365054	13.0326		2.5389	0.00358306	12.1948		0.367393	0.00362925	10.2361		0.239147	0.00365808	9.79096		0.0585904	0.0036598	8.38351		0.953954	0.00366222	11.1722		0.965263	0.00365025	11.1906		0.372409	0.0036501	10.2382		0.266977	0.00365801	9.90108		0.606129	0.00365942	10.7202
	439.894	88.0675	0.608067		0.936664	0.00140273	13.0732		6.15102	0.00365048	13.0424		2.55146	0.00358229	12.2002		0.369745	0.00362909	10.2426		0.240957	0.00365805	9.79851		0.0590623	0.00365977	8.39155		0.957317	0.00366221	11.1758		0.967814	0.0036502	11.1932		0.373954	0.00365006	10.2424		0.26818	0.00365799	9.90559		0.608067	0.00365941	10.7234
	440.235	88.0473	0.610079		0.941811	0.00140206	13.0797		6.2142	0.00365041	13.0527		2.56462	0.00358148	12.2058		0.372197	0.00362891	10.2493		0.242847	0.00365802	9.80635		0.0595554	0.00365975	8.39987		0.960821	0.0036622	11.1794		0.97047	0.00365016	11.196		0.375564	0.00365003	10.2467		0.269435	0.00365797	9.91027		0.610079	0.00365939	10.7267
	440.58	88.0273	0.612065		0.946918	0.00140138	13.086		6.27736	0.00365034	13.0628		2.57775	0.00358067	12.2113		0.374624	0.00362874	10.2559		0.244723	0.00365798	9.81406		0.0600453	0.00365972	8.40808		0.964291	0.0036622	11.183		0.973097	0.00365011	11.1987		0.377156	0.00364999	10.251		0.270678	0.00365795	9.91488		0.612065	0.00365938	10.73
	440.923	88.0087	0.613921		0.951712	0.00140071	13.0921		6.3371	0.00365028	13.0723		2.59014	0.0035799	12.2166		0.376899	0.00362858	10.2621		0.246484	0.00365795	9.82125		0.0605057	0.0036597	8.41573		0.967544	0.00366219	11.1864		0.975558	0.00365007	11.2013		0.378647	0.00364996	10.2549		0.271842	0.00365793	9.91918		0.613921	0.00365936	10.733
	441.27	87.9892	0.61586		0.956747	0.00140003	13.0983		6.4003	0.00365021	13.0823		2.60321	0.00357909	12.222		0.379283	0.0036284	10.2685		0.248334	0.00365792	9.82874		0.0609898	0.00365967	8.42371		0.970953	0.00366219	11.1899		0.978134	0.00365002	11.2039		0.380209	0.00364993	10.2591		0.273063	0.00365791	9.92367		0.61586	0.00365934	10.7362
	441.617	87.9698	0.617791		0.961787	0.00139935	13.1045		6.46405	0.00365014	13.0922		2.61637	0.00357828	12.2275		0.381666	0.00362823	10.2748		0.250187	0.00365789	9.83619		0.0614749	0.00365965	8.43165		0.97436	0.00366218	11.1934		0.980708	0.00364998	11.2066		0.381769	0.00364989	10.2632		0.274283	0.00365789	9.92815		0.617791	0.00365933	10.7393
	441.963	87.9506	0.619697		0.966788	0.00139867	13.1107		6.52778	0.00365008	13.1021		2.62948	0.00357746	12.233		0.384025	0.00362806	10.2811		0.252025	0.00365786	9.84353		0.0619568	0.00365963	8.43947		0.977734	0.00366217	11.1969		0.983254	0.00364993	11.2092		0.383313	0.00364986	10.2672		0.275492	0.00365787	9.93255		0.619697	0.00365931	10.7424
	442.308	87.9311	0.621639		0.971906	0.001398	13.1169		6.5935	0.00365001	13.1121		2.64298	0.00357662	12.2386		0.386435	0.00362788	10.2874		0.253907	0.00365783	9.85099		0.0624504	0.0036596	8.44742		0.981182	0.00366217	11.2004		0.985853	0.00364989	11.2119		0.384889	0.00364982	10.2714		0.276727	0.00365785	9.93704		0.621639	0.00365929	10.7456
	442.647	87.911	0.623635		0.977195	0.00139734	13.1233		6.66195	0.00364994	13.1225		2.65699	0.00357575	12.2444		0.38892	0.0036277	10.2939		0.255852	0.00365779	9.85864		0.0629611	0.00365957	8.45558		0.984738	0.00366216	11.204		0.988532	0.00364984	11.2146		0.386514	0.00364979	10.2756		0.278001	0.00365782	9.94164		0.623635	0.00365928	10.7488
	442.99	87.8916	0.625565		0.982337	0.00139667	13.1295		6.72901	0.00364987	13.1326		2.67069	0.00357489	12.25		0.391331	0.00362752	10.3002		0.257743	0.00365776	9.86602		0.0634581	0.00365955	8.46346		0.988189	0.00366215	11.2075		0.991129	0.00364979	11.2173		0.388089	0.00364975	10.2797		0.279237	0.0036578	9.94609		0.625565	0.00365926	10.7519
	443.329	87.872	0.627524		0.987581	0.00139601	13.1358		6.79796	0.0036498	13.1428		2.68473	0.00357401	12.2557		0.393786	0.00362733	10.3066		0.259673	0.00365773	9.87349		0.0639656	0.00365952	8.47144		0.991704	0.00366215	11.2111		0.993771	0.00364975	11.2199		0.389692	0.00364972	10.2838		0.280496	0.00365778	9.9506		0.627524	0.00365924	10.755
	443.674	87.8528	0.629433		0.99272	0.00139534	13.1419		6.86603	0.00364973	13.1528		2.69856	0.00357314	12.2613		0.396185	0.00362715	10.3127		0.261563	0.0036577	9.88076		0.0644633	0.0036595	8.4792		0.995141	0.00366214	11.2145		0.996353	0.0036497	11.2226		0.391257	0.00364968	10.2878		0.281728	0.00365776	9.95499		0.629433	0.00365923	10.7581
	444.016	87.834	0.631302		0.997776	0.00139467	13.148		6.93353	0.00364966	13.1626		2.71224	0.00357228	12.2669		0.398542	0.00362697	10.3188		0.263423	0.00365766	9.88787		0.0649535	0.00365947	8.48679		0.998517	0.00366213	11.2179		0.998888	0.00364965	11.2251		0.392795	0.00364965	10.2918		0.282937	0.00365774	9.95929		0.631302	0.00365921	10.761
	444.363	87.8147	0.633223		1.003	0.00139399	13.1542		7.00382	0.0036496	13.1727		2.72645	0.00357138	12.2726		0.400971	0.00362678	10.325		0.265345	0.00365763	9.89516		0.0654605	0.00365945	8.49458		1.002	0.00366213	11.2214		1.0015	0.00364961	11.2278		0.394379	0.00364962	10.2958		0.284185	0.00365772	9.9637		0.633223	0.00365919	10.7641
	444.711	87.7955	0.63513		1.00821	0.00139332	13.1603		7.07448	0.00364953	13.1828		2.7407	0.00357048	12.2783		0.403389	0.0036266	10.3311		0.267262	0.0036576	9.90237		0.0659666	0.00365942	8.50229		1.00547	0.00366212	11.2249		1.0041	0.00364956	11.2304		0.395955	0.00364958	10.2998		0.285428	0.0036577	9.96808		0.63513	0.00365918	10.7671
	445.065	87.7766	0.637011		1.01338	0.00139263	13.1664		7.14513	0.00364946	13.1928		2.75491	0.00356958	12.284		0.405783	0.00362641	10.3371		0.269164	0.00365757	9.90948		0.0664692	0.0036594	8.5099		1.0089	0.00366211	11.2283		1.00667	0.00364952	11.233		0.397514	0.00364955	10.3038		0.286658	0.00365768	9.97239		0.637011	0.00365916	10.7701
	445.418	87.7576	0.6389		1.0186	0.00139195	13.1725		7.21699	0.00364939	13.2028		2.76932	0.00356866	12.2897		0.408193	0.00362622	10.3431		0.271084	0.00365753	9.9166		0.0669768	0.00365937	8.51752		1.01236	0.00366211	11.2317		1.00926	0.00364947	11.2356		0.399084	0.00364951	10.3077		0.287898	0.00365766	9.97671		0.6389	0.00365914	10.773
	445.774	87.7385	0.640805		1.02389	0.00139126	13.1787		7.29042	0.00364932	13.213		2.78401	0.00356773	12.2955		0.410631	0.00362603	10.3492		0.273029	0.0036575	9.92377		0.0674918	0.00365934	8.52519		1.01586	0.0036621	11.2352		1.01187	0.00364942	11.2382		0.400671	0.00364948	10.3117		0.289152	0.00365764	9.98107		0.640805	0.00365913	10.776
	446.124	87.7199	0.642656		1.02906	0.00139058	13.1847		7.36267	0.00364925	13.2229		2.79842	0.00356681	12.3012		0.413006	0.00362584	10.355		0.274929	0.00365747	9.93072		0.0679952	0.00365932	8.53264		1.01928	0.00366209	11.2385		1.01442	0.00364938	11.2407		0.402217	0.00364944	10.3156		0.290375	0.00365761	9.98531		0.642656	0.00365911	10.7789
	446.477	87.7012	0.644513		1.03427	0.0013899	13.1907		7.43612	0.00364918	13.2329		2.81304	0.00356587	12.307		0.415396	0.00362564	10.3609		0.276844	0.00365744	9.93768		0.0685032	0.00365929	8.5401		1.02271	0.00366208	11.2419		1.01699	0.00364933	11.2433		0.403772	0.00364941	10.3195		0.291606	0.00365759	9.98955		0.644513	0.0036591	10.7818
	446.821	87.6825	0.64637		1.03951	0.00138923	13.1968		7.51058	0.00364911	13.2429		2.82782	0.00356493	12.3127		0.417795	0.00362545	10.3668		0.278771	0.00365741	9.94464		0.0690146	0.00365927	8.54755		1.02617	0.00366208	11.2453		1.01956	0.00364929	11.2458		0.405332	0.00364937	10.3234		0.292842	0.00365757	9.99379		0.64637	0.00365908	10.7847
	447.166	87.6634	0.648274		1.0449	0.00138857	13.2029		7.58791	0.00364904	13.2531		2.84313	0.00356395	12.3187		0.42026	0.00362525	10.3728		0.280755	0.00365737	9.95175		0.0695418	0.00365924	8.55517		1.02972	0.00366207	11.2487		1.02221	0.00364924	11.2484		0.406935	0.00364934	10.3273		0.294114	0.00365755	9.99813		0.648274	0.00365906	10.7877
	447.508	87.6443	0.650175		1.05032	0.00138791	13.209		7.66614	0.00364896	13.2634		2.85857	0.00356295	12.3247		0.422727	0.00362505	10.3787		0.282746	0.00365734	9.95883		0.0700713	0.00365921	8.56277		1.03327	0.00366206	11.2522		1.02485	0.00364919	11.251		0.40854	0.0036493	10.3313		0.295387	0.00365753	10.0025		0.650175	0.00365904	10.7906
	447.852	87.6254	0.652053		1.0557	0.00138725	13.2151		7.7445	0.00364889	13.2736		2.874	0.00356196	12.3306		0.425172	0.00362484	10.3846		0.284723	0.00365731	9.96582		0.0705977	0.00365919	8.57027		1.0368	0.00366206	11.2556		1.02747	0.00364914	11.2536		0.410129	0.00364927	10.3352		0.29665	0.00365751	10.0067		0.652053	0.00365903	10.7935
	448.197	87.607	0.653886		1.06099	0.00138658	13.221		7.82201	0.00364882	13.2836		2.88922	0.00356097	12.3364		0.427566	0.00362464	10.3904		0.286663	0.00365728	9.97263		0.0711146	0.00365916	8.57758		1.04025	0.00366205	11.2589		1.03004	0.0036491	11.2561		0.411685	0.00364923	10.339		0.297888	0.00365749	10.0109		0.653886	0.00365901	10.7963
	448.538	87.5879	0.655782		1.06648	0.00138593	13.2271		7.9033	0.00364875	13.294		2.90514	0.00355994	12.3425		0.43005	0.00362443	10.3963		0.28868	0.00365724	9.97966		0.0716527	0.00365913	8.58513		1.04384	0.00366204	11.2624		1.03271	0.00364905	11.2588		0.413299	0.0036492	10.3429		0.299172	0.00365747	10.0152		0.655782	0.00365899	10.7992
	448.885	87.5695	0.657615		1.07182	0.00138526	13.2331		7.98293	0.00364868	13.3041		2.92069	0.00355894	12.3484		0.432458	0.00362423	10.402		0.29064	0.00365721	9.98644		0.0721759	0.00365911	8.59242		1.04732	0.00366204	11.2657		1.03529	0.003649	11.2613		0.414863	0.00364917	10.3467		0.300419	0.00365745	10.0194		0.657615	0.00365898	10.802
	449.233	87.5514	0.65942		1.0771	0.0013846	13.239		8.06237	0.00364861	13.314		2.93616	0.00355793	12.3543		0.434834	0.00362403	10.4075		0.292579	0.00365718	9.99311		0.072694	0.00365908	8.59959		1.05076	0.00366203	11.269		1.03784	0.00364896	11.2638		0.416407	0.00364913	10.3504		0.30165	0.00365742	10.0235		0.65942	0.00365896	10.8048
	449.582	87.5333	0.661218		1.0824	0.00138393	13.2448		8.14259	0.00364854	13.324		2.95175	0.00355691	12.3601		0.437209	0.00362382	10.4131		0.294521	0.00365715	9.99974		0.0732133	0.00365906	8.60672		1.0542	0.00366202	11.2723		1.04038	0.00364891	11.2662		0.41795	0.0036491	10.3542		0.302881	0.0036574	10.0276		0.661218	0.00365894	10.8075
	449.93	87.5149	0.66305		1.08782	0.00138326	13.2508		8.22541	0.00364847	13.3341		2.9678	0.00355587	12.3661		0.439635	0.00362361	10.4188		0.296508	0.00365711	10.0065		0.0737455	0.00365903	8.61398		1.05772	0.00366201	11.2756		1.04299	0.00364887	11.2688		0.419526	0.00364906	10.3579		0.30414	0.00365738	10.0317		0.66305	0.00365893	10.8103
	450.28	87.4965	0.664881		1.09327	0.00138259	13.2568		8.30937	0.00364839	13.3443		2.98402	0.00355481	12.3722		0.442067	0.0036234	10.4244		0.298506	0.00365708	10.0132		0.0742808	0.003659	8.62123		1.06125	0.00366201	11.2789		1.0456	0.00364882	11.2713		0.421106	0.00364903	10.3617		0.305403	0.00365736	10.0359		0.664881	0.00365891	10.813
	450.627	87.4791	0.666609		1.09844	0.00138193	13.2624		8.38959	0.00364832	13.354		2.99948	0.00355379	12.3779		0.444367	0.0036232	10.4297		0.300399	0.00365705	10.0196		0.0747886	0.00365898	8.62805		1.06459	0.003662	11.2821		1.04806	0.00364877	11.2737		0.422599	0.00364899	10.3653		0.306598	0.00365734	10.0398		0.666609	0.00365889	10.8156
	450.973	87.461	0.668417		1.10388	0.00138127	13.2683		8.47469	0.00364825	13.3641		3.01583	0.00355272	12.384		0.446781	0.00362298	10.4352		0.30239	0.00365702	10.0262		0.0753232	0.00365895	8.63519		1.0681	0.00366199	11.2854		1.05066	0.00364873	11.2762		0.424167	0.00364896	10.369		0.307854	0.00365732	10.0439		0.668417	0.00365888	10.8184
	451.32	87.4426	0.670241		1.10939	0.00138061	13.2743		8.56173	0.00364818	13.3744		3.03252	0.00355162	12.3901		0.449223	0.00362276	10.4408		0.304409	0.00365699	10.0328		0.0758657	0.00365892	8.64238		1.07166	0.00366199	11.2887		1.05328	0.00364868	11.2787		0.425754	0.00364893	10.3728		0.309126	0.0036573	10.0481		0.670241	0.00365886	10.8211
	451.664	87.4248	0.672012		1.11478	0.00137995	13.2801		8.64738	0.00364811	13.3844		3.04889	0.00355054	12.3961		0.4516	0.00362255	10.4462		0.306378	0.00365695	10.0393		0.0763955	0.0036589	8.64936		1.07512	0.00366198	11.2919		1.05583	0.00364863	11.2811		0.427298	0.00364889	10.3764		0.310365	0.00365728	10.0521		0.672012	0.00365884	10.8237
	452.005	87.4073	0.673758		1.12012	0.0013793	13.2858		8.73297	0.00364804	13.3942		3.06521	0.00354946	12.402		0.45395	0.00362233	10.4515		0.308329	0.00365692	10.0457		0.0769208	0.00365887	8.65622		1.07855	0.00366197	11.2951		1.05836	0.00364859	11.2835		0.428824	0.00364886	10.38		0.311591	0.00365726	10.056		0.673758	0.00365883	10.8263
	452.355	87.3895	0.675526		1.12555	0.00137864	13.2916		8.82083	0.00364796	13.4043		3.08191	0.00354835	12.4081		0.456336	0.00362211	10.4569		0.310315	0.00365689	10.0521		0.077456	0.00365884	8.66317		1.08204	0.00366196	11.2984		1.06092	0.00364854	11.286		0.430374	0.00364882	10.3836		0.312837	0.00365724	10.06		0.675526	0.00365881	10.829
	452.696	87.3721	0.677258		1.1309	0.00137799	13.2973		8.90806	0.00364789	13.4142		3.09845	0.00354726	12.4141		0.458679	0.0036219	10.4621		0.312269	0.00365686	10.0584		0.0779832	0.00365882	8.66997		1.08547	0.00366196	11.3015		1.06344	0.0036485	11.2884		0.431897	0.00364879	10.3871		0.314062	0.00365722	10.0639		0.677258	0.00365879	10.8315
	453.04	87.3544	0.679014		1.13636	0.00137733	13.303		8.99769	0.00364782	13.4242		3.1154	0.00354613	12.4202		0.46106	0.00362167	10.4674		0.314259	0.00365683	10.0648		0.0785207	0.00365879	8.67685		1.08896	0.00366195	11.3047		1.066	0.00364845	11.2908		0.433444	0.00364876	10.3907		0.315308	0.0036572	10.0679		0.679014	0.00365878	10.8341
	453.384	87.3361	0.680837		1.14205	0.00137668	13.309		9.09205	0.00364774	13.4347		3.1332	0.00354494	12.4265		0.46354	0.00362144	10.4729		0.316336	0.00365679	10.0714		0.0790821	0.00365876	8.68399		1.09259	0.00366194	11.3081		1.06867	0.0036484	11.2933		0.435055	0.00364872	10.3945		0.316607	0.00365718	10.072		0.680837	0.00365876	10.8368
	453.732	87.3188	0.682556		1.14745	0.00137602	13.3147		9.18225	0.00364767	13.4446		3.15016	0.00354381	12.4326		0.465883	0.00362122	10.4781		0.318304	0.00365676	10.0776		0.0796144	0.00365874	8.69071		1.09603	0.00366194	11.3112		1.07119	0.00364836	11.2957		0.436578	0.00364869	10.398		0.317836	0.00365716	10.0759		0.682556	0.00365874	10.8394
	454.072	87.3009	0.684339		1.15309	0.00137538	13.3205		9.27714	0.0036476	13.4549		3.16796	0.00354262	12.4389		0.46832	0.00362098	10.4834		0.320355	0.00365673	10.084		0.08017	0.00365871	8.69768		1.09962	0.00366193	11.3145		1.07382	0.00364831	11.2982		0.438163	0.00364865	10.4016		0.319115	0.00365713	10.0799		0.684339	0.00365873	10.842
	454.421	87.2834	0.68608		1.15862	0.00137472	13.3262		9.37108	0.00364752	13.465		3.18553	0.00354144	12.4451		0.470706	0.00362075	10.4886		0.322367	0.0036567	10.0903		0.0807155	0.00365868	8.70448		1.10313	0.00366192	11.3177		1.07639	0.00364826	11.3006		0.439715	0.00364862	10.4052		0.320369	0.00365711	10.0839		0.68608	0.00365871	10.8445
	454.767	87.2661	0.687805		1.16413	0.00137407	13.3319		9.46545	0.00364745	13.4751		3.20313	0.00354026	12.4512		0.473076	0.00362052	10.4938		0.32437	0.00365667	10.0965		0.0812591	0.00365866	8.71121		1.10662	0.00366191	11.3209		1.07895	0.00364822	11.303		0.441256	0.00364858	10.4087		0.321616	0.00365709	10.0878		0.687805	0.00365869	10.847
	455.112	87.2492	0.689481		1.16951	0.00137342	13.3375		9.55841	0.00364738	13.4849		3.22042	0.00353909	12.4573		0.475384	0.0036203	10.4988		0.326326	0.00365664	10.1026		0.0817903	0.00365863	8.71774		1.11003	0.00366191	11.3239		1.08144	0.00364817	11.3054		0.442758	0.00364855	10.4121		0.322833	0.00365707	10.0916		0.689481	0.00365868	10.8495
	455.463	87.232	0.691197		1.17505	0.00137275	13.3432		9.65489	0.0036473	13.495		3.23831	0.00353788	12.4635		0.477754	0.00362006	10.5039		0.328338	0.0036566	10.1087		0.0823373	0.0036586	8.72442		1.11354	0.0036619	11.3271		1.084	0.00364812	11.3077		0.4443	0.00364852	10.4156		0.324082	0.00365705	10.0954		0.691197	0.00365866	10.852
	455.807	87.2148	0.692907		1.18061	0.0013721	13.3488		9.75237	0.00364723	13.5051		3.25634	0.00353666	12.4697		0.48012	0.00361983	10.5089		0.330352	0.00365657	10.1149		0.0828854	0.00365858	8.73107		1.11704	0.00366189	11.3302		1.08656	0.00364808	11.3101		0.44584	0.00364848	10.4191		0.325332	0.00365703	10.0993		0.692907	0.00365864	10.8545
	456.152	87.1977	0.694613		1.18618	0.00137146	13.3545		9.85099	0.00364716	13.5152		3.27454	0.00353543	12.476		0.482488	0.00361959	10.514		0.332371	0.00365654	10.121		0.0834355	0.00365855	8.7377		1.12055	0.00366188	11.3334		1.08912	0.00364803	11.3125		0.447382	0.00364845	10.4226		0.326584	0.00365701	10.1032		0.694613	0.00365863	10.8569
	456.495	87.1806	0.696313		1.19176	0.00137081	13.3601		9.95063	0.00364708	13.5253		3.29287	0.00353419	12.4823		0.484852	0.00361935	10.519		0.334392	0.00365651	10.1271		0.0839866	0.00365852	8.74429		1.12407	0.00366188	11.3365		1.09168	0.00364798	11.3149		0.448922	0.00364841	10.426		0.327836	0.00365699	10.107		0.696313	0.00365861	10.8594
	456.844	87.1634	0.698027		1.19742	0.00137016	13.3658		10.0525	0.00364701	13.5355		3.31155	0.00353291	12.4887		0.487241	0.0036191	10.5241		0.336439	0.00365648	10.1332		0.0845454	0.0036585	8.75094		1.12762	0.00366187	11.3397		1.09427	0.00364794	11.3173		0.450479	0.00364838	10.4295		0.329102	0.00365697	10.1109		0.698027	0.00365859	10.8619
	457.193	87.1464	0.699712		1.20301	0.0013695	13.3714		10.1541	0.00364693	13.5456		3.33013	0.00353165	12.495		0.489596	0.00361886	10.529		0.338461	0.00365645	10.1392		0.085098	0.00365847	8.75747		1.13113	0.00366186	11.3428		1.09682	0.00364789	11.3196		0.452014	0.00364835	10.4329		0.330353	0.00365695	10.1147		0.699712	0.00365858	10.8643
	457.541	87.1299	0.701356		1.2085	0.00136885	13.377		10.2546	0.00364686	13.5555		3.34846	0.00353039	12.5012		0.4919	0.00361862	10.5338		0.340443	0.00365642	10.145		0.0856401	0.00365844	8.76383		1.13457	0.00366185	11.3458		1.09932	0.00364784	11.3219		0.453516	0.00364831	10.4363		0.331577	0.00365693	10.1184		0.701356	0.00365856	10.8666
	457.884	87.1128	0.703058		1.21422	0.00136821	13.3826		10.3601	0.00364678	13.5658		3.36766	0.00352908	12.5077		0.49429	0.00361837	10.5388		0.342505	0.00365638	10.1511		0.0862047	0.00365841	8.77042		1.13815	0.00366185	11.349		1.10192	0.0036478	11.3243		0.455076	0.00364828	10.4397		0.332849	0.00365691	10.1222		0.703058	0.00365854	10.8691
	458.227	87.0962	0.704708		1.21979	0.00136756	13.3881		10.4639	0.00364671	13.5758		3.38648	0.00352779	12.514		0.496613	0.00361812	10.5437		0.344514	0.00365635	10.157		0.0867551	0.00365839	8.7768		1.14163	0.00366184	11.352		1.10444	0.00364775	11.3266		0.456592	0.00364824	10.4431		0.334087	0.00365689	10.1259		0.704708	0.00365853	10.8714
	458.565	87.0787	0.706454		1.22572	0.00136693	13.3939		10.5752	0.00364663	13.5864		3.40662	0.0035264	12.5207		0.499077	0.00361786	10.5488		0.346649	0.00365632	10.1632		0.0873408	0.00365836	8.78354		1.14532	0.00366183	11.3553		1.10712	0.0036477	11.3291		0.458201	0.00364821	10.4466		0.335402	0.00365687	10.1299		0.706454	0.00365851	10.8739
	458.894	87.0608	0.708227		1.23178	0.00136632	13.3997		10.69	0.00364655	13.5973		3.42733	0.00352497	12.5275		0.501586	0.00361759	10.5539		0.348827	0.00365629	10.1694		0.0879392	0.00365833	8.79039		1.14909	0.00366182	11.3586		1.10986	0.00364765	11.3316		0.45984	0.00364817	10.4502		0.336743	0.00365684	10.1339		0.708227	0.00365849	10.8764
	459.23	87.0426	0.71004		1.23801	0.00136569	13.4057		10.8093	0.00364647	13.6084		3.44876	0.00352349	12.5346		0.504157	0.00361731	10.5592		0.351066	0.00365625	10.1759		0.0885548	0.0036583	8.79738		1.15297	0.00366182	11.3619		1.11266	0.0036476	11.3341		0.461521	0.00364814	10.4539		0.33812	0.00365682	10.138		0.71004	0.00365847	10.879
	459.567	87.025	0.711791		1.24407	0.00136506	13.4115		10.9262	0.00364639	13.6192		3.46971	0.00352204	12.5415		0.506647	0.00361703	10.5643		0.353239	0.00365622	10.182		0.0891529	0.00365827	8.80413		1.15672	0.00366181	11.3652		1.11538	0.00364755	11.3366		0.463149	0.0036481	10.4574		0.339455	0.0036568	10.1419		0.711791	0.00365845	10.8815
	459.903	87.0075	0.713539		1.25015	0.00136444	13.4173		11.0446	0.00364631	13.63		3.49087	0.00352057	12.5484		0.509137	0.00361676	10.5693		0.355418	0.00365618	10.1882		0.0897533	0.00365824	8.81085		1.16049	0.0036618	11.3684		1.1181	0.0036475	11.3391		0.464779	0.00364806	10.4609		0.340793	0.00365678	10.1459		0.713539	0.00365844	10.8839
	460.244	86.9907	0.715202		1.25598	0.0013638	13.4229		11.1591	0.00364623	13.6404		3.51126	0.00351916	12.555		0.511514	0.00361649	10.5741		0.357503	0.00365615	10.1941		0.0903283	0.00365821	8.81726		1.16409	0.00366179	11.3715		1.1207	0.00364745	11.3414		0.466336	0.00364803	10.4643		0.342071	0.00365676	10.1496		0.715202	0.00365842	10.8863
	460.585	86.975	0.71677		1.2615	0.00136317	13.4282		11.2685	0.00364616	13.6502		3.5307	0.0035178	12.5613		0.51376	0.00361623	10.5786		0.359477	0.00365612	10.1996		0.0908733	0.00365819	8.82329		1.1675	0.00366178	11.3745		1.12316	0.00364741	11.3436		0.467807	0.003648	10.4675		0.343281	0.00365674	10.1532		0.71677	0.0036584	10.8885
	460.92	86.959	0.718362		1.26713	0.00136255	13.4336		11.3811	0.00364608	13.6602		3.55066	0.00351641	12.5678		0.516044	0.00361597	10.5832		0.361489	0.00365609	10.2052		0.0914294	0.00365816	8.8294		1.17098	0.00366178	11.3775		1.12567	0.00364736	11.3459		0.469304	0.00364796	10.4707		0.344513	0.00365672	10.1568		0.718362	0.00365839	10.8907
	461.26	86.9428	0.71997		1.27286	0.00136191	13.439		11.4965	0.003646	13.6703		3.57104	0.00351498	12.5743		0.518356	0.00361571	10.5878		0.363531	0.00365606	10.2108		0.0919943	0.00365813	8.83558		1.1745	0.00366177	11.3805		1.12821	0.00364731	11.3482		0.470821	0.00364793	10.4739		0.345763	0.0036567	10.1604		0.71997	0.00365837	10.8929
	461.599	86.9269	0.721551		1.27852	0.00136129	13.4444		11.6117	0.00364593	13.6803		3.59133	0.00351356	12.5808		0.520636	0.00361544	10.5924		0.365549	0.00365603	10.2164		0.0925531	0.00365811	8.84165		1.17798	0.00366176	11.3834		1.13072	0.00364727	11.3504		0.472318	0.00364789	10.4771		0.346997	0.00365668	10.164		0.721551	0.00365835	10.8951
	461.936	86.9111	0.723123		1.28418	0.00136066	13.4497		11.7278	0.00364585	13.6903		3.61171	0.00351213	12.5872		0.522907	0.00361518	10.5969		0.367563	0.003656	10.2219		0.0931114	0.00365808	8.84768		1.18146	0.00366175	11.3864		1.13322	0.00364722	11.3526		0.473809	0.00364786	10.4803		0.348228	0.00365666	10.1675		0.723123	0.00365834	10.8973
	462.277	86.8948	0.724743		1.29005	0.00136003	13.4552		11.8492	0.00364578	13.7006		3.63297	0.00351063	12.594		0.525253	0.0036149	10.6015		0.369648	0.00365597	10.2276		0.0936902	0.00365805	8.85389		1.18505	0.00366175	11.3894		1.1358	0.00364717	11.3549		0.475351	0.00364783	10.4835		0.349502	0.00365664	10.1712		0.724743	0.00365832	10.8996
	462.616	86.8785	0.726366		1.29596	0.00135941	13.4607		11.9725	0.0036457	13.711		3.65452	0.00350911	12.6007		0.527608	0.00361462	10.6061		0.371746	0.00365594	10.2333		0.0942731	0.00365802	8.86011		1.18867	0.00366174	11.3925		1.1384	0.00364712	11.3573		0.4769	0.00364779	10.4868		0.350783	0.00365662	10.1748		0.726366	0.0036583	10.9018
	462.954	86.8628	0.727928		1.30169	0.00135878	13.466		12.093	0.00364562	13.7211		3.6755	0.00350763	12.6073		0.529879	0.00361434	10.6106		0.373775	0.00365591	10.2387		0.0948372	0.003658	8.86609		1.19217	0.00366173	11.3954		1.14092	0.00364708	11.3595		0.478395	0.00364776	10.49		0.35202	0.0036566	10.1784		0.727928	0.00365829	10.904
	463.296	86.8459	0.729609		1.30789	0.00135815	13.4717		12.2247	0.00364554	13.732		3.69835	0.00350601	12.6144		0.532329	0.00361404	10.6154		0.375968	0.00365587	10.2446		0.0954478	0.00365797	8.87252		1.19595	0.00366172	11.3986		1.14363	0.00364703	11.3619		0.480009	0.00364772	10.4934		0.353358	0.00365657	10.1822		0.729609	0.00365827	10.9063
	463.638	86.8295	0.731248		1.31397	0.00135752	13.4772		12.355	0.00364546	13.7426		3.7209	0.00350441	12.6214		0.534724	0.00361375	10.62		0.378117	0.00365584	10.2503		0.0960466	0.00365794	8.87879		1.19965	0.00366172	11.4017		1.14628	0.00364698	11.3642		0.481587	0.00364769	10.4967		0.354667	0.00365655	10.1859		0.731248	0.00365825	10.9085
	463.972	86.8129	0.732892		1.3201	0.0013569	13.4828		12.4877	0.00364538	13.7533		3.7438	0.00350278	12.6285		0.537131	0.00361345	10.6247		0.380282	0.00365581	10.256		0.0966506	0.00365791	8.88508		1.20339	0.00366171	11.4048		1.14896	0.00364693	11.3666		0.483175	0.00364765	10.5		0.355985	0.00365653	10.1896		0.732892	0.00365823	10.9108
	464.312	86.7973	0.73445		1.32595	0.00135628	13.4882		12.6154	0.0036453	13.7636		3.76577	0.00350121	12.6352		0.539417	0.00361316	10.6291		0.382343	0.00365578	10.2615		0.0972264	0.00365788	8.89103		1.20694	0.0036617	11.4077		1.1515	0.00364688	11.3688		0.484684	0.00364762	10.5031		0.35724	0.00365651	10.1931		0.73445	0.00365822	10.9129
	464.653	86.7816	0.736014		1.33186	0.00135565	13.4935		12.7455	0.00364522	13.7739		3.78808	0.00349962	12.6421		0.541717	0.00361287	10.6335		0.384422	0.00365575	10.2669		0.0978076	0.00365785	8.897		1.21052	0.00366169	11.4107		1.15406	0.00364683	11.3711		0.486204	0.00364758	10.5063		0.358505	0.00365649	10.1967		0.736014	0.0036582	10.9151
	464.989	86.7669	0.737474		1.3374	0.00135503	13.4986		12.8686	0.00364515	13.7835		3.80914	0.00349811	12.6485		0.543868	0.0036126	10.6376		0.38637	0.00365572	10.272		0.0983528	0.00365783	8.90258		1.21388	0.00366168	11.4135		1.15646	0.00364679	11.3732		0.487627	0.00364755	10.5092		0.359689	0.00365647	10.2		0.737474	0.00365818	10.9171
	465.324	86.7512	0.739031		1.34335	0.00135442	13.5039		13.0019	0.00364507	13.7939		3.83187	0.00349648	12.6553		0.546166	0.0036123	10.642		0.388457	0.00365569	10.2774		0.0989374	0.0036578	8.90852		1.21747	0.00366168	11.4164		1.15903	0.00364674	11.3754		0.489148	0.00364752	10.5123		0.360957	0.00365645	10.2035		0.739031	0.00365817	10.9192
	465.667	86.7361	0.740534		1.34913	0.00135379	13.5092		13.1324	0.00364499	13.8039		3.85407	0.00349489	12.662		0.548391	0.00361201	10.6462		0.390481	0.00365566	10.2826		0.099505	0.00365777	8.91425		1.22096	0.00366167	11.4193		1.16152	0.00364669	11.3776		0.490622	0.00364748	10.5154		0.362187	0.00365643	10.2069		0.740534	0.00365815	10.9212
	466.006	86.7206	0.742084		1.35512	0.00135317	13.5145		13.2691	0.00364491	13.8143		3.87724	0.00349322	12.669		0.550689	0.00361171	10.6506		0.392577	0.00365563	10.288		0.100094	0.00365774	8.92017		1.22458	0.00366166	11.4223		1.1641	0.00364665	11.3798		0.492146	0.00364745	10.5185		0.36346	0.00365641	10.2105		0.742084	0.00365813	10.9233
	466.344	86.7045	0.743677		1.36132	0.00135255	13.52		13.4117	0.00364483	13.825		3.90133	0.00349148	12.6762		0.553056	0.00361139	10.655		0.394741	0.0036556	10.2935		0.100702	0.00365771	8.92624		1.22831	0.00366165	11.4253		1.16676	0.0036466	11.3821		0.493717	0.00364742	10.5217		0.364773	0.00365639	10.2141		0.743677	0.00365812	10.9255
	466.683	86.6887	0.745257		1.3675	0.00135193	13.5254		13.5552	0.00364475	13.8357		3.92552	0.00348973	12.6834		0.555407	0.00361108	10.6594		0.396895	0.00365557	10.2989		0.101308	0.00365769	8.93226		1.23202	0.00366164	11.4283		1.1694	0.00364655	11.3844		0.495279	0.00364738	10.5249		0.36608	0.00365637	10.2177		0.745257	0.0036581	10.9276
	467.027	86.6741	0.746705		1.3732	0.0013513	13.5305		13.6888	0.00364467	13.8456		3.94797	0.0034881	12.69		0.557568	0.00361079	10.6635		0.39888	0.00365554	10.3039		0.101867	0.00365766	8.93778		1.23544	0.00366164	11.4311		1.17184	0.0036465	11.3865		0.496716	0.00364735	10.5278		0.367284	0.00365635	10.221		0.746705	0.00365808	10.9295
	467.366	86.6588	0.748231		1.37924	0.00135068	13.5358		13.8316	0.00364459	13.856		3.97189	0.00348637	12.697		0.559849	0.00361047	10.6677		0.40098	0.00365551	10.3092		0.102459	0.00365763	8.94359		1.23906	0.00366163	11.4341		1.17441	0.00364645	11.3888		0.498234	0.00364731	10.5308		0.368557	0.00365633	10.2244		0.748231	0.00365807	10.9316
	467.709	86.6437	0.749729		1.38521	0.00135006	13.5411		13.974	0.00364451	13.8663		3.99567	0.00348464	12.704		0.562094	0.00361016	10.6719		0.403051	0.00365548	10.3144		0.103044	0.0036576	8.94929		1.24264	0.00366162	11.4369		1.17695	0.00364641	11.391		0.499729	0.00364728	10.5339		0.369812	0.00365631	10.2278		0.749729	0.00365805	10.9336
	468.055	86.6289	0.751206		1.39113	0.00134943	13.5463		14.1165	0.00364443	13.8765		4.01939	0.00348291	12.7109		0.564311	0.00360986	10.676		0.405101	0.00365545	10.3195		0.103623	0.00365758	8.95491		1.24617	0.00366161	11.4398		1.17946	0.00364636	11.3931		0.501208	0.00364725	10.5368		0.371054	0.00365629	10.2312		0.751206	0.00365803	10.9356
	468.396	86.6141	0.752681		1.39708	0.00134881	13.5515		14.2609	0.00364435	13.8867		4.04336	0.00348116	12.7179		0.566528	0.00360954	10.6801		0.407157	0.00365542	10.3245		0.104205	0.00365755	8.96053		1.24972	0.00366161	11.4426		1.18198	0.00364631	11.3953		0.502688	0.00364721	10.5398		0.372299	0.00365627	10.2346		0.752681	0.00365802	10.9376
	468.739	86.5982	0.754256		1.40347	0.00134818	13.5569		14.4175	0.00364427	13.8976		4.06928	0.00347926	12.7253		0.568903	0.00360921	10.6845		0.409363	0.00365539	10.33		0.104829	0.00365752	8.96652		1.25353	0.0036616	11.4457		1.18468	0.00364626	11.3976		0.504275	0.00364718	10.543		0.373635	0.00365625	10.2382		0.754256	0.003658	10.9397
	469.085	86.5829	0.755783		1.4097	0.00134756	13.5623		14.5717	0.00364419	13.9083		4.09472	0.00347739	12.7326		0.571208	0.00360887	10.6887		0.411511	0.00365536	10.3352		0.105438	0.00365749	8.97233		1.25724	0.00366159	11.4486		1.18731	0.00364621	11.3998		0.505817	0.00364714	10.546		0.374935	0.00365623	10.2416		0.755783	0.00365798	10.9417
	469.43	86.568	0.75726		1.41577	0.00134693	13.5675		14.7232	0.00364411	13.9187		4.11964	0.00347556	12.7398		0.573443	0.00360855	10.6928		0.413598	0.00365533	10.3403		0.106031	0.00365746	8.97794		1.26084	0.00366158	11.4515		1.18986	0.00364616	11.402		0.507314	0.00364711	10.549		0.376198	0.00365621	10.245		0.75726	0.00365796	10.9436
	469.765	86.5535	0.75871		1.42176	0.00134632	13.5727		14.8741	0.00364403	13.929		4.14439	0.00347374	12.7468		0.575641	0.00360823	10.6968		0.415655	0.0036553	10.3453		0.106615	0.00365744	8.98346		1.2644	0.00366157	11.4543		1.19237	0.00364612	11.4041		0.508787	0.00364707	10.5519		0.377442	0.00365619	10.2483		0.75871	0.00365795	10.9456
	470.106	86.5388	0.760167		1.42781	0.0013457	13.5778		15.0281	0.00364395	13.9393		4.16957	0.00347188	12.7539		0.577854	0.0036079	10.7008		0.417731	0.00365527	10.3503		0.107206	0.00365741	8.98899		1.26799	0.00366157	11.4572		1.19491	0.00364607	11.4063		0.510273	0.00364704	10.5549		0.378698	0.00365617	10.2517		0.760167	0.00365793	10.9475
	470.447	86.5247	0.76157		1.43368	0.00134509	13.5828		15.1786	0.00364387	13.9493		4.1941	0.00347007	12.7608		0.579989	0.00360758	10.7047		0.419737	0.00365524	10.3551		0.107777	0.00365738	8.99432		1.27146	0.00366156	11.4599		1.19736	0.00364602	11.4084		0.511707	0.00364701	10.5577		0.379911	0.00365615	10.2549		0.76157	0.00365791	10.9494
	470.786	86.5102	0.763017		1.43977	0.00134447	13.588		15.3362	0.00364379	13.9597		4.21971	0.00346817	12.768		0.582195	0.00360725	10.7087		0.421817	0.00365521	10.36		0.10837	0.00365735	8.99982		1.27505	0.00366155	11.4627		1.1999	0.00364598	11.4105		0.513191	0.00364697	10.5606		0.381169	0.00365613	10.2582		0.763017	0.0036579	10.9513
	471.127	86.4956	0.764464		1.44589	0.00134386	13.5932		15.4962	0.00364371	13.9701		4.24564	0.00346625	12.7753		0.584406	0.00360691	10.7126		0.423905	0.00365518	10.365		0.108966	0.00365732	9.00532		1.27867	0.00366154	11.4656		1.20245	0.00364593	11.4127		0.51468	0.00364694	10.5635		0.382431	0.00365611	10.2615		0.764464	0.00365788	10.9532
	471.476	86.4808	0.765936		1.45216	0.00134323	13.5984		15.6616	0.00364362	13.9808		4.27234	0.00346426	12.7827		0.586659	0.00360656	10.7167		0.426038	0.00365515	10.37		0.109575	0.0036573	9.01092		1.28236	0.00366153	11.4684		1.20506	0.00364588	11.4148		0.516199	0.00364691	10.5665		0.38372	0.00365609	10.2649		0.765936	0.00365786	10.9551
	471.828	86.4663	0.767381		1.45835	0.00134259	13.6036		15.8264	0.00364354	13.9913		4.29888	0.00346229	12.79		0.588874	0.00360622	10.7206		0.428141	0.00365512	10.3749		0.110176	0.00365727	9.0164		1.286	0.00366153	11.4713		1.20762	0.00364583	11.417		0.517694	0.00364687	10.5694		0.384991	0.00365607	10.2682		0.767381	0.00365785	10.957
	472.178	86.4515	0.768855		1.46471	0.00134196	13.6089		15.9971	0.00364346	14.0021		4.32628	0.00346024	12.7975		0.591137	0.00360586	10.7247		0.430294	0.00365509	10.38		0.110793	0.00365724	9.022		1.28974	0.00366152	11.4742		1.21025	0.00364578	11.4192		0.519224	0.00364684	10.5724		0.386292	0.00365605	10.2716		0.768855	0.00365783	10.9589
	472.522	86.4375	0.770243		1.47074	0.00134134	13.6139		16.1605	0.00364338	14.0123		4.35243	0.00345829	12.8047		0.593275	0.00360552	10.7285		0.432332	0.00365506	10.3847		0.111377	0.00365721	9.02728		1.29327	0.00366151	11.4769		1.21274	0.00364573	11.4213		0.520671	0.0036468	10.5752		0.387524	0.00365603	10.2748		0.770243	0.00365781	10.9607
	472.875	86.4233	0.771661		1.47692	0.00134071	13.6191		16.3299	0.00364329	14.0227		4.37945	0.00345626	12.8121		0.59546	0.00360517	10.7324		0.434421	0.00365503	10.3896		0.111977	0.00365718	9.03266		1.2969	0.0036615	11.4797		1.21529	0.00364568	11.4234		0.522152	0.00364677	10.578		0.388786	0.00365601	10.278		0.771661	0.00365779	10.9626
	473.218	86.4092	0.773067		1.4831	0.00134009	13.6242		16.5005	0.00364321	14.0332		4.40659	0.00345423	12.8194		0.597633	0.00360482	10.7362		0.436503	0.003655	10.3944		0.112574	0.00365716	9.038		1.30051	0.00366149	11.4825		1.21783	0.00364564	11.4255		0.523625	0.00364674	10.5809		0.390043	0.00365599	10.2813		0.773067	0.00365778	10.9644
	473.563	86.395	0.774478		1.48934	0.00133947	13.6293		16.6744	0.00364313	14.0437		4.43416	0.00345215	12.8269		0.599817	0.00360446	10.74		0.4386	0.00365497	10.3992		0.113178	0.00365713	9.04336		1.30415	0.00366149	11.4853		1.22038	0.00364559	11.4276		0.525109	0.0036467	10.5837		0.39131	0.00365597	10.2845		0.774478	0.00365776	10.9662
	473.903	86.3804	0.775932		1.4958	0.00133886	13.6345		16.8564	0.00364304	14.0546		4.46293	0.00344998	12.8346		0.60207	0.00360409	10.744		0.440769	0.00365494	10.4041		0.113802	0.0036571	9.04888		1.30793	0.00366148	11.4882		1.22303	0.00364554	11.4298		0.526642	0.00364667	10.5866		0.392621	0.00365595	10.2879		0.775932	0.00365774	10.9681
	474.249	86.3656	0.777403		1.50239	0.00133824	13.6399		17.0436	0.00364296	14.0657		4.49242	0.00344776	12.8425		0.604355	0.0036037	10.748		0.442974	0.00365491	10.4091		0.114438	0.00365707	9.05446		1.31176	0.00366147	11.4912		1.22572	0.00364549	11.4321		0.528198	0.00364663	10.5896		0.393953	0.00365593	10.2913		0.777403	0.00365773	10.97
	474.581	86.3512	0.778831		1.50883	0.00133765	13.645		17.2285	0.00364287	14.0765		4.52143	0.00344556	12.8502		0.606578	0.00360333	10.7519		0.445125	0.00365488	10.414		0.115059	0.00365704	9.05989		1.31551	0.00366146	11.494		1.22834	0.00364544	11.4342		0.529714	0.0036466	10.5925		0.395252	0.00365591	10.2946		0.778831	0.00365771	10.9719
	474.921	86.337	0.780244		1.51524	0.00133704	13.6502		17.4141	0.00364279	14.0873		4.55049	0.00344336	12.8579		0.60878	0.00360295	10.7557		0.447261	0.00365485	10.4188		0.115676	0.00365701	9.06525		1.31923	0.00366145	11.4968		1.23095	0.00364539	11.4364		0.531218	0.00364656	10.5954		0.396542	0.00365589	10.2979		0.780244	0.00365769	10.9737
	475.257	86.3234	0.781605		1.52145	0.00133644	13.6552		17.5959	0.0036427	14.0977		4.57886	0.0034412	12.8653		0.610907	0.00360258	10.7594		0.449328	0.00365483	10.4234		0.116274	0.00365698	9.07043		1.32283	0.00366144	11.4996		1.23347	0.00364534	11.4384		0.532673	0.00364653	10.5981		0.397791	0.00365587	10.301		0.781605	0.00365767	10.9755
	475.597	86.31	0.782929		1.52753	0.00133583	13.6601		17.7755	0.00364262	14.1079		4.60679	0.00343908	12.8726		0.612978	0.00360222	10.763		0.451347	0.0036548	10.4279		0.116858	0.00365696	9.07545		1.32636	0.00366144	11.5022		1.23593	0.00364529	11.4405		0.534091	0.0036465	10.6008		0.39901	0.00365585	10.3041		0.782929	0.00365766	10.9772
	475.939	86.2958	0.784343		1.53407	0.00133522	13.6652		17.9703	0.00364254	14.1189		4.63699	0.00343678	12.8805		0.615194	0.00360183	10.7668		0.453511	0.00365477	10.4327		0.117486	0.00365693	9.08083		1.33014	0.00366143	11.5051		1.23857	0.00364524	11.4426		0.535611	0.00364646	10.6036		0.400318	0.00365583	10.3074		0.784343	0.00365764	10.979
	476.288	86.282	0.785715		1.54045	0.0013346	13.6703		18.1625	0.00364245	14.1296		4.66669	0.00343451	12.8882		0.617349	0.00360144	10.7705		0.455621	0.00365474	10.4374		0.118098	0.0036569	9.08604		1.33382	0.00366142	11.5079		1.24115	0.00364519	11.4447		0.537091	0.00364643	10.6064		0.401593	0.00365581	10.3106		0.785715	0.00365762	10.9807
	476.63	86.2679	0.787118		1.54702	0.00133399	13.6755		18.362	0.00364236	14.1405		4.69744	0.00343216	12.8962		0.619555	0.00360104	10.7743		0.457786	0.00365471	10.4421		0.118727	0.00365687	9.09137		1.33761	0.00366141	11.5107		1.24379	0.00364514	11.4469		0.538609	0.00364639	10.6093		0.402901	0.00365579	10.3138		0.787118	0.00365761	10.9825
	476.979	86.2544	0.788464		1.55336	0.00133337	13.6805		18.5568	0.00364228	14.1511		4.72734	0.00342986	12.9038		0.621676	0.00360065	10.7779		0.459873	0.00365468	10.4467		0.119335	0.00365684	9.09649		1.34127	0.0036614	11.5134		1.24634	0.0036451	11.449		0.54007	0.00364636	10.612		0.404163	0.00365577	10.317		0.788464	0.00365759	10.9842
	477.324	86.2409	0.789813		1.55976	0.00133276	13.6855		18.755	0.00364219	14.1618		4.75768	0.00342753	12.9116		0.623805	0.00360026	10.7816		0.461973	0.00365465	10.4513		0.119946	0.00365682	9.10161		1.34495	0.00366139	11.5162		1.2489	0.00364505	11.451		0.541539	0.00364632	10.6147		0.405432	0.00365575	10.3201		0.789813	0.00365757	10.986
	477.666	86.228	0.791096		1.56588	0.00133215	13.6904		18.9465	0.00364211	14.172		4.7869	0.00342529	12.919		0.625833	0.00359988	10.785		0.463978	0.00365463	10.4556		0.120531	0.00365679	9.10649		1.34846	0.00366139	11.5188		1.25135	0.003645	11.453		0.54294	0.00364629	10.6173		0.406644	0.00365573	10.3231		0.791096	0.00365756	10.9876
	478.004	86.2152	0.792367		1.57198	0.00133155	13.6952		19.139	0.00364203	14.1822		4.81619	0.00342303	12.9264		0.627845	0.0035995	10.7885		0.465971	0.0036546	10.4599		0.121113	0.00365676	9.11132		1.35196	0.00366138	11.5214		1.25379	0.00364495	11.455		0.544332	0.00364626	10.6199		0.407849	0.00365571	10.3261		0.792367	0.00365754	10.9892
	478.343	86.2026	0.793623		1.57805	0.00133095	13.6999		19.3322	0.00364195	14.1922		4.84549	0.00342077	12.9338		0.629837	0.00359912	10.7918		0.467949	0.00365457	10.4642		0.121691	0.00365674	9.1161		1.35544	0.00366137	11.524		1.2562	0.00364491	11.4569		0.545712	0.00364623	10.6225		0.409045	0.0036557	10.329		0.793623	0.00365752	10.9908
	478.681	86.1888	0.79499		1.5847	0.00133035	13.705		19.5461	0.00364186	14.2033		4.87782	0.00341827	12.9419		0.632009	0.0035987	10.7955		0.470112	0.00365454	10.4688		0.122324	0.00365671	9.1213		1.35924	0.00366136	11.5268		1.25885	0.00364486	11.4591		0.54722	0.00364619	10.6252		0.410354	0.00365568	10.3322		0.79499	0.00365751	10.9925
	479.022	86.1758	0.796289		1.59105	0.00132975	13.7099		19.7525	0.00364178	14.2138		4.90892	0.00341585	12.9497		0.634077	0.0035983	10.799		0.472175	0.00365452	10.4732		0.122928	0.00365668	9.12624		1.36288	0.00366136	11.5294		1.26137	0.00364481	11.4611		0.548657	0.00364616	10.6279		0.411602	0.00365566	10.3353		0.796289	0.00365749	10.9942
	479.361	86.1622	0.797641		1.59771	0.00132915	13.715		19.9708	0.00364169	14.2249		4.94171	0.00341331	12.9579		0.636231	0.00359788	10.8026		0.474329	0.00365449	10.4777		0.12356	0.00365665	9.13139		1.36668	0.00366135	11.5322		1.26401	0.00364476	11.4632		0.550156	0.00364612	10.6306		0.412906	0.00365564	10.3384		0.797641	0.00365747	10.9959
	479.703	86.1489	0.798964		1.60427	0.00132854	13.72		20.188	0.0036416	14.2358		4.97422	0.00341078	12.9659		0.638343	0.00359746	10.8062		0.476447	0.00365446	10.4822		0.124182	0.00365662	9.13642		1.37041	0.00366134	11.535		1.2666	0.00364471	11.4653		0.551629	0.00364609	10.6333		0.414188	0.00365562	10.3415		0.798964	0.00365745	10.9975
	480.048	86.1362	0.80023		1.61059	0.00132794	13.7249		20.3994	0.00364152	14.2462		5.00577	0.00340832	12.9737		0.640369	0.00359705	10.8096		0.478483	0.00365443	10.4865		0.124781	0.00365659	9.14125		1.37401	0.00366133	11.5376		1.26909	0.00364466	11.4673		0.553044	0.00364605	10.6359		0.415421	0.0036556	10.3445		0.80023	0.00365744	10.9991
	480.393	86.1232	0.801522		1.61708	0.00132733	13.7298		20.6184	0.00364143	14.2569		5.03835	0.00340578	12.9816		0.642438	0.00359663	10.813		0.480568	0.0036544	10.4909		0.125394	0.00365657	9.14617		1.3777	0.00366132	11.5403		1.27164	0.00364461	11.4693		0.554492	0.00364602	10.6385		0.416684	0.00365558	10.3476		0.801522	0.00365742	11.0008
	480.736	86.1098	0.802849		1.62378	0.00132673	13.7348		20.8471	0.00364135	14.268		5.07225	0.00340313	12.9899		0.644566	0.00359619	10.8166		0.482718	0.00365438	10.4953		0.126028	0.00365654	9.15122		1.3815	0.00366131	11.543		1.27428	0.00364456	11.4714		0.555983	0.00364599	10.6412		0.417986	0.00365556	10.3507		0.802849	0.0036574	11.0024
	481.082	86.0972	0.804108		1.63019	0.00132611	13.7397		21.0678	0.00364126	14.2786		5.10486	0.00340058	12.9978		0.64659	0.00359577	10.82		0.484767	0.00365435	10.4996		0.126632	0.00365651	9.15602		1.38514	0.00366131	11.5457		1.27679	0.00364451	11.4734		0.557403	0.00364595	10.6438		0.419228	0.00365554	10.3537		0.804108	0.00365739	11.004
	481.425	86.0844	0.805384		1.63673	0.00132551	13.7446		21.2949	0.00364117	14.2894		5.13831	0.00339795	13.0059		0.648643	0.00359533	10.8234		0.48685	0.00365432	10.5039		0.127248	0.00365648	9.16089		1.38883	0.0036613	11.5483		1.27935	0.00364446	11.4754		0.558847	0.00364592	10.6464		0.420492	0.00365552	10.3567		0.805384	0.00365737	11.0056
	481.769	86.0717	0.806643		1.64322	0.00132491	13.7495		21.5229	0.00364109	14.3001		5.17178	0.00339532	13.0139		0.650673	0.0035949	10.8267		0.488916	0.00365429	10.5081		0.127858	0.00365646	9.16569		1.3925	0.00366129	11.551		1.28188	0.00364441	11.4774		0.560276	0.00364588	10.649		0.421744	0.0036555	10.3597		0.806643	0.00365735	11.0072
	482.113	86.0584	0.807963		1.65007	0.00132431	13.7546		21.7659	0.003641	14.3113		5.20734	0.00339252	13.0224		0.652805	0.00359444	10.8303		0.49109	0.00365427	10.5126		0.128502	0.00365643	9.17073		1.39637	0.00366128	11.5538		1.28455	0.00364436	11.4796		0.56178	0.00364585	10.6517		0.423063	0.00365548	10.3628		0.807963	0.00365734	11.0088
	482.451	86.0464	0.809157		1.6563	0.00132371	13.7592		21.9891	0.00364091	14.3216		5.2399	0.00338996	13.0302		0.654735	0.00359402	10.8334		0.493063	0.00365424	10.5166		0.129087	0.0036564	9.17528		1.39989	0.00366127	11.5563		1.28697	0.00364432	11.4815		0.563144	0.00364582	10.6541		0.424261	0.00365546	10.3657		0.809157	0.00365732	11.0103
	482.786	86.0342	0.810376		1.66271	0.00132313	13.764		22.2209	0.00364083	14.3321		5.2736	0.00338729	13.0382		0.65671	0.00359359	10.8367		0.495086	0.00365421	10.5207		0.129687	0.00365637	9.17994		1.4035	0.00366126	11.5589		1.28946	0.00364427	11.4834		0.564542	0.00364578	10.6566		0.42549	0.00365544	10.3686		0.810376	0.0036573	11.0118
	483.124	86.0215	0.811637		1.66938	0.00132253	13.7689		22.4645	0.00364074	14.3431		5.3089	0.0033845	13.0465		0.658754	0.00359313	10.8401		0.497187	0.00365419	10.525		0.130312	0.00365634	9.18476		1.40725	0.00366126	11.5615		1.29205	0.00364422	11.4855		0.565992	0.00364575	10.6592		0.426766	0.00365543	10.3716		0.811637	0.00365729	11.0134
	483.464	86.0084	0.812939		1.67632	0.00132194	13.7739		22.7203	0.00364065	14.3544		5.34584	0.00338157	13.0551		0.660869	0.00359265	10.8435		0.499364	0.00365416	10.5294		0.130959	0.00365632	9.18973		1.41114	0.00366125	11.5643		1.29473	0.00364417	11.4876		0.567494	0.00364571	10.6619		0.428089	0.00365541	10.3747		0.812939	0.00365727	11.015
	483.8	85.9968	0.814096		1.68252	0.00132135	13.7785		22.9515	0.00364057	14.3646		5.37912	0.00337893	13.0629		0.662752	0.00359222	10.8466		0.501308	0.00365413	10.5333		0.131538	0.00365629	9.19416		1.41462	0.00366124	11.5668		1.29712	0.00364412	11.4894		0.568834	0.00364568	10.6643		0.429271	0.00365539	10.3774		0.814096	0.00365725	11.0164
	484.144	85.9844	0.815332		1.68919	0.00132075	13.7834		23.2024	0.00364048	14.3755		5.41511	0.00337607	13.0713		0.664766	0.00359176	10.8499		0.503391	0.00365411	10.5374		0.132159	0.00365626	9.19888		1.41836	0.00366123	11.5694		1.29969	0.00364407	11.4914		0.570269	0.00364565	10.6668		0.430539	0.00365537	10.3804		0.815332	0.00365724	11.0179
	484.49	85.9725	0.81651		1.6956	0.00132015	13.7881		23.4455	0.00364039	14.386		5.44989	0.0033733	13.0793		0.666689	0.00359131	10.853		0.505385	0.00365408	10.5414		0.132755	0.00365624	9.20339		1.42194	0.00366122	11.5719		1.30215	0.00364402	11.4934		0.571643	0.00364561	10.6692		0.431753	0.00365535	10.3832		0.81651	0.00365722	11.0194
	484.829	85.9604	0.817718		1.7022	0.00131956	13.7928		23.699	0.00364031	14.3968		5.48602	0.00337042	13.0876		0.668663	0.00359084	10.8563		0.507438	0.00365405	10.5455		0.133369	0.00365621	9.20802		1.42563	0.00366122	11.5745		1.30468	0.00364397	11.4953		0.573056	0.00364558	10.6717		0.433003	0.00365533	10.3861		0.817718	0.0036572	11.0209
	485.176	85.9481	0.818943		1.70894	0.00131895	13.7977		23.9601	0.00364022	14.4078		5.52312	0.00336746	13.0961		0.670668	0.00359037	10.8595		0.509527	0.00365403	10.5496		0.133994	0.00365618	9.21271		1.42939	0.00366121	11.5772		1.30727	0.00364392	11.4973		0.574492	0.00364555	10.6742		0.434275	0.00365531	10.3891		0.818943	0.00365719	11.0224
	485.52	85.9365	0.820099		1.71535	0.00131836	13.8024		24.2108	0.00364013	14.4183		5.55861	0.00336462	13.1042		0.672562	0.00358991	10.8626		0.511506	0.003654	10.5535		0.134587	0.00365615	9.21714		1.43296	0.0036612	11.5797		1.30971	0.00364388	11.4992		0.575853	0.00364551	10.6766		0.435482	0.00365529	10.3919		0.820099	0.00365717	11.0238
	485.864	85.924	0.821341		1.72228	0.00131776	13.8073		24.4845	0.00364004	14.4296		5.59725	0.00336152	13.113		0.674601	0.00358941	10.8659		0.513641	0.00365397	10.5576		0.135227	0.00365612	9.2219		1.43682	0.00366119	11.5824		1.31236	0.00364383	11.5013		0.577319	0.00364548	10.6792		0.436784	0.00365527	10.3949		0.821341	0.00365715	11.0253
	486.206	85.9117	0.822564		1.72915	0.00131716	13.8122		24.7589	0.00363995	14.4408		5.63584	0.00335842	13.1217		0.676612	0.00358891	10.8692		0.515752	0.00365395	10.5618		0.135861	0.0036561	9.2266		1.44064	0.00366118	11.585		1.31497	0.00364378	11.5033		0.578769	0.00364544	10.6817		0.438072	0.00365525	10.3978		0.822564	0.00365714	11.0268
	486.55	85.8996	0.823769		1.73596	0.00131657	13.817		25.0337	0.00363986	14.4518		5.67437	0.00335532	13.1304		0.678595	0.00358842	10.8724		0.517839	0.00365392	10.5658		0.136489	0.00365607	9.23122		1.44442	0.00366117	11.5876		1.31756	0.00364373	11.5053		0.580201	0.00364541	10.6842		0.439347	0.00365524	10.4007		0.823769	0.00365712	11.0283
	486.88	85.8881	0.824908		1.74244	0.001316	13.8216		25.2979	0.00363977	14.4624		5.71127	0.00335235	13.1386		0.680472	0.00358794	10.8754		0.519819	0.0036539	10.5696		0.137085	0.00365604	9.2356		1.44801	0.00366117	11.5901		1.32002	0.00364368	11.5072		0.581559	0.00364538	10.6865		0.440557	0.00365522	10.4035		0.824908	0.0036571	11.0297
	487.217	85.8756	0.826154		1.74959	0.00131541	13.8266		25.5921	0.00363968	14.474		5.75223	0.00334905	13.1477		0.682531	0.00358742	10.8787		0.521996	0.00365387	10.5738		0.137742	0.00365601	9.24039		1.45197	0.00366116	11.5929		1.32272	0.00364362	11.5092		0.583052	0.00364534	10.6891		0.441888	0.0036552	10.4065		0.826154	0.00365708	11.0312
	487.556	85.8645	0.827264		1.75599	0.00131483	13.8311		25.8585	0.00363959	14.4844		5.7892	0.00334607	13.1559		0.684366	0.00358694	10.8817		0.523942	0.00365384	10.5776		0.138329	0.00365599	9.24466		1.45551	0.00366115	11.5953		1.32514	0.00364358	11.5111		0.584385	0.00364531	10.6914		0.443079	0.00365518	10.4092		0.827264	0.00365707	11.0326
	487.898	85.853	0.828402		1.7626	0.00131424	13.8358		26.1359	0.00363951	14.4951		5.82757	0.00334296	13.1644		0.68625	0.00358645	10.8847		0.525943	0.00365382	10.5814		0.138934	0.00365596	9.24903		1.45916	0.00366114	11.5978		1.32763	0.00364353	11.513		0.585756	0.00364528	10.6938		0.444304	0.00365516	10.412		0.828402	0.00365705	11.0339
	488.239	85.8417	0.829527		1.76918	0.00131365	13.8404		26.4149	0.00363942	14.5058		5.86603	0.00333985	13.1728		0.688115	0.00358595	10.8877		0.52793	0.00365379	10.5852		0.139535	0.00365593	9.25337		1.46279	0.00366113	11.6003		1.3301	0.00364348	11.5149		0.587116	0.00364524	10.6961		0.445521	0.00365514	10.4147		0.829527	0.00365704	11.0353
	488.584	85.8301	0.830678		1.77595	0.00131305	13.8451		26.7051	0.00363933	14.5168		5.9059	0.00333661	13.1816		0.690026	0.00358544	10.8907		0.52997	0.00365377	10.5891		0.140153	0.00365591	9.2578		1.46652	0.00366112	11.6029		1.33265	0.00364343	11.5168		0.588512	0.00364521	10.6985		0.446772	0.00365512	10.4175		0.830678	0.00365702	11.0367
	488.929	85.8188	0.831802		1.78261	0.00131246	13.8498		26.9933	0.00363924	14.5275		5.94536	0.00333341	13.1901		0.691894	0.00358493	10.8937		0.531969	0.00365374	10.5928		0.140759	0.00365588	9.26213		1.47018	0.00366112	11.6054		1.33514	0.00364338	11.5187		0.58988	0.00364518	10.7009		0.447998	0.00365511	10.4203		0.831802	0.003657	11.0381
	489.275	85.8068	0.832996		1.78974	0.00131186	13.8547		27.3049	0.00363915	14.5391		5.98789	0.00332995	13.1993		0.693883	0.00358438	10.8969		0.534103	0.00365372	10.5969		0.141408	0.00365585	9.26674		1.4741	0.00366111	11.608		1.33781	0.00364333	11.5207		0.591339	0.00364514	10.7034		0.449308	0.00365509	10.4232		0.832996	0.00365698	11.0395
	489.614	85.7945	0.834226		1.79713	0.00131128	13.8597		27.6316	0.00363905	14.551		6.0323	0.00332633	13.2089		0.695933	0.00358381	10.9002		0.536308	0.00365369	10.601		0.142078	0.00365582	9.27149		1.47815	0.0036611	11.6108		1.34057	0.00364328	11.5228		0.592846	0.0036451	10.7059		0.450663	0.00365507	10.4262		0.834226	0.00365697	11.041
	489.959	85.783	0.835371		1.80406	0.00131069	13.8644		27.9412	0.00363896	14.5622		6.07425	0.00332291	13.2179		0.697844	0.00358328	10.9032		0.53837	0.00365366	10.6048		0.142706	0.00365579	9.27591		1.48195	0.00366109	11.6133		1.34315	0.00364323	11.5248		0.594255	0.00364507	10.7083		0.45193	0.00365505	10.4291		0.835371	0.00365695	11.0424
	490.304	85.7713	0.83653		1.81113	0.00131009	13.8693		28.2604	0.00363886	14.5736		6.11735	0.00331939	13.2271		0.699783	0.00358272	10.9063		0.540466	0.00365364	10.6087		0.143345	0.00365577	9.2804		1.48582	0.00366108	11.616		1.34578	0.00364318	11.5268		0.595686	0.00364504	10.7107		0.45322	0.00365503	10.4319		0.83653	0.00365693	11.0438
	490.647	85.7599	0.837668		1.81811	0.00130951	13.874		28.579	0.00363877	14.5849		6.16021	0.00331588	13.2362		0.701687	0.00358217	10.9093		0.54253	0.00365361	10.6126		0.143975	0.00365574	9.2848		1.48964	0.00366107	11.6185		1.34837	0.00364312	11.5287		0.597095	0.003645	10.7131		0.454492	0.00365501	10.4347		0.837668	0.00365692	11.0451
	490.985	85.7492	0.838729		1.82467	0.00130893	13.8785		28.8814	0.00363868	14.5955		6.20076	0.00331256	13.2447		0.703467	0.00358165	10.9121		0.544463	0.00365359	10.6161		0.144566	0.00365571	9.28891		1.49322	0.00366106	11.6209		1.3508	0.00364308	11.5306		0.598415	0.00364497	10.7153		0.455683	0.00365499	10.4374		0.838729	0.0036569	11.0464
	491.323	85.7387	0.83978		1.83121	0.00130835	13.883		29.1856	0.0036386	14.606		6.24141	0.00330922	13.2533		0.70523	0.00358113	10.9149		0.546383	0.00365357	10.6197		0.145154	0.00365569	9.29298		1.49678	0.00366106	11.6233		1.35322	0.00364303	11.5324		0.599725	0.00364494	10.7175		0.456867	0.00365497	10.44		0.83978	0.00365688	11.0477
	491.664	85.7273	0.840912		1.8383	0.00130776	13.8877		29.5191	0.0036385	14.6174		6.28583	0.00330558	13.2626		0.707133	0.00358056	10.9179		0.548461	0.00365354	10.6235		0.145791	0.00365566	9.29737		1.50064	0.00366105	11.6259		1.35584	0.00364298	11.5343		0.601142	0.0036449	10.7199		0.45815	0.00365496	10.4428		0.840912	0.00365687	11.049
	492.005	85.7162	0.842018		1.84528	0.00130718	13.8924		29.8508	0.00363841	14.6286		6.32985	0.00330196	13.2718		0.708995	0.00358	10.9209		0.550499	0.00365352	10.6272		0.146416	0.00365563	9.30167		1.50444	0.00366104	11.6284		1.35841	0.00364293	11.5362		0.602531	0.00364487	10.7223		0.459409	0.00365494	10.4455		0.842018	0.00365685	11.0504
	492.345	85.7053	0.843104		1.85217	0.0013066	13.897		30.1818	0.00363832	14.6397		6.37363	0.00329835	13.2808		0.710824	0.00357944	10.9238		0.552505	0.00365349	10.6309		0.147032	0.00365561	9.30588		1.50818	0.00366103	11.6309		1.36094	0.00364288	11.5381		0.603898	0.00364483	10.7245		0.46065	0.00365492	10.4482		0.843104	0.00365683	11.0516
	492.683	85.6938	0.844245		1.85947	0.00130602	13.9018		30.5361	0.00363822	14.6514		6.42033	0.0032945	13.2905		0.712749	0.00357884	10.9268		0.554623	0.00365347	10.6347		0.147684	0.00365558	9.31032		1.51214	0.00366102	11.6336		1.36362	0.00364283	11.5401		0.605342	0.0036448	10.7269		0.46196	0.0036549	10.4511		0.844245	0.00365682	11.053
	493.028	85.6824	0.845376		1.86676	0.00130543	13.9066		30.8938	0.00363813	14.6631		6.4673	0.00329062	13.3001		0.71466	0.00357824	10.9298		0.55673	0.00365344	10.6385		0.148333	0.00365555	9.31472		1.51609	0.00366101	11.6362		1.36629	0.00364277	11.5421		0.606777	0.00364476	10.7293		0.463266	0.00365488	10.4539		0.845376	0.0036568	11.0544
	493.373	85.6712	0.846491		1.874	0.00130485	13.9114		31.2528	0.00363803	14.6747		6.51427	0.00328674	13.3097		0.716547	0.00357763	10.9328		0.558816	0.00365341	10.6423		0.148976	0.00365552	9.31906		1.52001	0.00366101	11.6387		1.36894	0.00364272	11.5441		0.608198	0.00364473	10.7317		0.464559	0.00365486	10.4567		0.846491	0.00365678	11.0557
	493.709	85.6602	0.847584		1.88114	0.00130428	13.9161		31.611	0.00363794	14.6862		6.56097	0.00328288	13.3192		0.718398	0.00357704	10.9357		0.560867	0.00365339	10.6459		0.14961	0.00365549	9.32332		1.52387	0.003661	11.6413		1.37155	0.00364267	11.546		0.609594	0.00364469	10.734		0.465833	0.00365484	10.4595		0.847584	0.00365676	11.057
	494.054	85.6492	0.848677		1.88834	0.00130369	13.9208		31.9761	0.00363784	14.6977		6.6084	0.00327894	13.3288		0.720253	0.00357643	10.9386		0.562929	0.00365337	10.6496		0.150247	0.00365547	9.32759		1.52775	0.00366099	11.6438		1.37417	0.00364262	11.548		0.610998	0.00364466	10.7363		0.467114	0.00365482	10.4622		0.848677	0.00365675	11.0583
	494.397	85.6381	0.849789		1.89571	0.00130311	13.9256		32.3539	0.00363774	14.7095		6.65729	0.00327489	13.3387		0.722141	0.00357581	10.9416		0.565031	0.00365334	10.6534		0.150898	0.00365544	9.33193		1.53173	0.00366098	11.6464		1.37685	0.00364257	11.5499		0.612429	0.00364462	10.7387		0.468421	0.0036548	10.465		0.849789	0.00365673	11.0596
	494.737	85.6274	0.850851		1.90281	0.00130253	13.9302		32.7217	0.00363765	14.7209		6.70472	0.00327095	13.3482		0.723948	0.0035752	10.9444		0.56705	0.00365332	10.6569		0.151524	0.00365541	9.33608		1.53555	0.00366097	11.6489		1.37942	0.00364252	11.5518		0.613802	0.00364459	10.7409		0.469678	0.00365479	10.4677		0.850851	0.00365671	11.0609
	495.073	85.6165	0.851933		1.91009	0.00130196	13.9349		33.1028	0.00363755	14.7325		6.75369	0.00326688	13.3579		0.725789	0.00357457	10.9473		0.569111	0.00365329	10.6606		0.152164	0.00365538	9.34031		1.53946	0.00366096	11.6515		1.38206	0.00364246	11.5538		0.615205	0.00364455	10.7432		0.470963	0.00365477	10.4705		0.851933	0.0036567	11.0621
	495.414	85.6054	0.853038		1.91758	0.00130138	13.9397		33.4995	0.00363745	14.7445		6.80447	0.00326265	13.368		0.727674	0.00357392	10.9503		0.571226	0.00365327	10.6643		0.152822	0.00365536	9.34464		1.54348	0.00366095	11.6541		1.38477	0.00364241	11.5558		0.616644	0.00364452	10.7456		0.472282	0.00365475	10.4733		0.853038	0.00365668	11.0634
	495.748	85.5945	0.854125		1.92501	0.00130082	13.9445		33.8972	0.00363736	14.7563		6.85521	0.00325842	13.378		0.72953	0.00357328	10.9532		0.573316	0.00365324	10.668		0.153473	0.00365533	9.34891		1.54747	0.00366095	11.6567		1.38745	0.00364236	11.5577		0.618065	0.00364448	10.7479		0.473587	0.00365473	10.476		0.854125	0.00365666	11.0647
	496.082	85.5843	0.855137		1.93197	0.00130025	13.9489		34.2739	0.00363726	14.7674		6.90308	0.00325443	13.3874		0.73126	0.00357267	10.9559		0.575267	0.00365322	10.6714		0.154081	0.0036553	9.35288		1.5512	0.00366094	11.6591		1.38995	0.00364231	11.5595		0.619392	0.00364445	10.7501		0.474807	0.00365471	10.4786		0.855137	0.00365664	11.0659
	496.416	85.5735	0.856214		1.93943	0.00129969	13.9537		34.682	0.00363716	14.7793		6.95476	0.00325011	13.3976		0.733102	0.00357201	10.9588		0.577351	0.00365319	10.675		0.154731	0.00365527	9.3571		1.55519	0.00366093	11.6617		1.39263	0.00364226	11.5615		0.620808	0.00364441	10.7524		0.476111	0.00365469	10.4814		0.856214	0.00365663	11.0672
	496.754	85.5633	0.857233		1.94654	0.00129912	13.9582		35.0755	0.00363707	14.7907		7.00441	0.00324596	13.4072		0.734848	0.00357137	10.9615		0.579331	0.00365317	10.6784		0.15535	0.00365525	9.36111		1.55899	0.00366092	11.6641		1.39518	0.0036422	11.5634		0.622155	0.00364438	10.7546		0.477352	0.00365467	10.484		0.857233	0.00365661	11.0684
	497.096	85.5531	0.858238		1.95361	0.00129854	13.9627		35.4707	0.00363698	14.8019		7.05409	0.0032418	13.4169		0.736573	0.00357074	10.9642		0.581292	0.00365315	10.6818		0.155964	0.00365522	9.36507		1.56276	0.00366091	11.6665		1.39772	0.00364215	11.5652		0.623487	0.00364435	10.7567		0.478582	0.00365466	10.4866		0.858238	0.00365659	11.0696
	497.435	85.5428	0.859264		1.96087	0.00129797	13.9673		35.881	0.00363688	14.8135		7.10549	0.00323749	13.4268		0.738334	0.00357008	10.967		0.583299	0.00365312	10.6853		0.156593	0.00365519	9.36911		1.56663	0.0036609	11.669		1.40031	0.0036421	11.5671		0.624852	0.00364431	10.7589		0.479842	0.00365464	10.4892		0.859264	0.00365658	11.0708
	497.776	85.5321	0.860335		1.96851	0.00129739	13.9721		36.3177	0.00363678	14.8256		7.16	0.00323292	13.4372		0.740177	0.00356939	10.9699		0.585404	0.0036531	10.6889		0.157254	0.00365517	9.37333		1.57069	0.00366089	11.6716		1.40304	0.00364205	11.5691		0.626282	0.00364427	10.7612		0.481165	0.00365462	10.492		0.860335	0.00365656	11.072
	498.12	85.5226	0.861282		1.97531	0.00129681	13.9764		36.7108	0.00363669	14.8364		7.20888	0.00322882	13.4466		0.741807	0.00356877	10.9724		0.587271	0.00365308	10.6921		0.157841	0.00365514	9.37707		1.57431	0.00366089	11.6739		1.40546	0.003642	11.5708		0.627552	0.00364424	10.7633		0.482341	0.0036546	10.4944		0.861282	0.00365654	11.0731
	498.462	85.5125	0.862283		1.98255	0.00129624	13.981		37.1334	0.00363659	14.8479		7.26125	0.00322442	13.4566		0.743531	0.0035681	10.9751		0.589251	0.00365305	10.6955		0.158464	0.00365511	9.38103		1.57816	0.00366088	11.6764		1.40803	0.00364195	11.5727		0.628897	0.00364421	10.7654		0.483588	0.00365458	10.497		0.862283	0.00365653	11.0743
	498.808	85.5027	0.863255		1.98963	0.00129566	13.9854		37.5513	0.0036365	14.8592		7.31286	0.00322008	13.4663		0.745209	0.00356744	10.9777		0.591181	0.00365303	10.6988		0.159072	0.00365509	9.38487		1.58191	0.00366087	11.6787		1.41054	0.0036419	11.5745		0.630209	0.00364417	10.7675		0.484806	0.00365457	10.4995		0.863255	0.00365651	11.0754
	499.153	85.4922	0.8643		1.99731	0.00129508	13.9902		38.0092	0.0036364	14.8714		7.36919	0.00321534	13.477		0.747014	0.00356673	10.9805		0.593265	0.00365301	10.7023		0.159729	0.00365506	9.38901		1.58598	0.00366086	11.6813		1.41326	0.00364185	11.5764		0.631625	0.00364414	10.7698		0.486122	0.00365455	10.5023		0.8643	0.00365649	11.0767
	499.493	85.4821	0.865305		2.00475	0.00129451	13.9948		38.458	0.0036363	14.8831		7.4242	0.00321071	13.4873		0.748753	0.00356603	10.9833		0.595277	0.00365298	10.7057		0.160365	0.00365503	9.393		1.58991	0.00366085	11.6838		1.41589	0.00364179	11.5783		0.632992	0.0036441	10.772		0.487394	0.00365453	10.5049		0.865305	0.00365648	11.0778
	499.832	85.4713	0.866377		2.01273	0.00129394	13.9996		38.9456	0.0036362	14.8958		7.48373	0.00320569	13.4984		0.750609	0.00356527	10.9862		0.597429	0.00365296	10.7093		0.161046	0.00365501	9.39725		1.59413	0.00366084	11.6865		1.41871	0.00364174	11.5803		0.634455	0.00364407	10.7743		0.488757	0.00365451	10.5077		0.866377	0.00365646	11.0791
	500.168	85.4616	0.867348		2.02002	0.00129338	14.0041		39.3959	0.0036361	14.9073		7.5385	0.00320107	13.5086		0.752292	0.00356457	10.9888		0.599387	0.00365294	10.7126		0.161666	0.00365498	9.40111		1.59798	0.00366084	11.6889		1.42127	0.00364169	11.5822		0.635785	0.00364403	10.7764		0.489998	0.00365449	10.5102		0.867348	0.00365644	11.0802
	500.498	85.4511	0.86839		2.02792	0.00129283	14.0089		39.8889	0.00363599	14.9198		7.59823	0.00319602	13.5196		0.754102	0.00356381	10.9916		0.601497	0.00365291	10.7161		0.162336	0.00365495	9.40526		1.60214	0.00366083	11.6915		1.42405	0.00364163	11.5842		0.63722	0.003644	10.7787		0.491338	0.00365447	10.513		0.86839	0.00365642	11.0814
	500.835	85.4411	0.869387		2.03552	0.00129226	14.0135		40.3693	0.00363589	14.9319		7.65621	0.00319112	13.5303		0.755834	0.00356308	10.9943		0.603522	0.00365289	10.7195		0.16298	0.00365492	9.40923		1.60614	0.00366082	11.694		1.42672	0.00364158	11.5861		0.638596	0.00364396	10.7809		0.492626	0.00365446	10.5156		0.869387	0.00365641	11.0826
	501.173	85.4314	0.870349		2.04291	0.0012917	14.018		40.8417	0.0036358	14.9436		7.71302	0.00318632	13.5407		0.757508	0.00356236	10.9969		0.605484	0.00365287	10.7228		0.163604	0.0036549	9.41307		1.61003	0.00366081	11.6964		1.4293	0.00364153	11.5879		0.639929	0.00364393	10.783		0.493874	0.00365444	10.5182		0.870349	0.00365639	11.0837
	501.51	85.4217	0.871317		2.05041	0.00129114	14.0225		41.3261	0.0036357	14.9554		7.77105	0.00318141	13.5513		0.759194	0.00356162	10.9996		0.607466	0.00365285	10.726		0.164235	0.00365487	9.41693		1.61396	0.0036608	11.6988		1.43192	0.00364148	11.5898		0.641276	0.00364389	10.7851		0.495137	0.00365442	10.5207		0.871317	0.00365637	11.0848
	501.851	85.4118	0.872299		2.05806	0.00129057	14.0271		41.8267	0.0036356	14.9675		7.8308	0.00317635	13.5621		0.760906	0.00356086	11.0023		0.609482	0.00365282	10.7294		0.164879	0.00365484	9.42086		1.61798	0.00366079	11.7013		1.4346	0.00364142	11.5916		0.642647	0.00364386	10.7873		0.496424	0.0036544	10.5233		0.872299	0.00365635	11.086
	502.191	85.4022	0.873255		2.06558	0.00129	14.0316		42.3234	0.0036355	14.9794		7.88985	0.00317135	13.5728		0.762574	0.00356011	11.0049		0.611453	0.0036528	10.7326		0.165509	0.00365482	9.42469		1.62191	0.00366078	11.7038		1.43721	0.00364137	11.5935		0.643987	0.00364382	10.7894		0.497684	0.00365438	10.5259		0.873255	0.00365634	11.0871
	502.528	85.3931	0.874167		2.0728	0.00128944	14.036		42.8062	0.0036354	14.9908		7.94704	0.0031665	13.5831		0.764168	0.00355939	11.0074		0.61334	0.00365278	10.7357		0.166113	0.00365479	9.42834		1.62569	0.00366078	11.7061		1.43972	0.00364132	11.5953		0.645271	0.00364379	10.7914		0.498892	0.00365437	10.5283		0.874167	0.00365632	11.0881
	502.869	85.3835	0.87512		2.0804	0.00128888	14.0405		43.3202	0.0036353	15.0027		8.0077	0.00316135	13.5939		0.765835	0.00355862	11.01		0.61532	0.00365276	10.7389		0.166747	0.00365477	9.43217		1.62967	0.00366077	11.7085		1.44236	0.00364127	11.5971		0.646617	0.00364375	10.7935		0.50016	0.00365435	10.5308		0.87512	0.0036563	11.0892
	503.209	85.3749	0.875974		2.08726	0.00128831	14.0447		43.7889	0.00363521	15.0136		8.06282	0.00315668	13.6037		0.76733	0.00355792	11.0123		0.617099	0.00365274	10.7418		0.167318	0.00365474	9.4356		1.63325	0.00366076	11.7107		1.44474	0.00364122	11.5988		0.647827	0.00364372	10.7954		0.501302	0.00365433	10.5331		0.875974	0.00365629	11.0902
	503.541	85.3657	0.876894		2.09471	0.00128776	14.0491		44.303	0.00363511	15.0253		8.12305	0.00315156	13.6144		0.768942	0.00355716	11.0148		0.619022	0.00365272	10.745		0.167935	0.00365472	9.4393		1.63713	0.00366075	11.7131		1.44731	0.00364117	11.6006		0.649135	0.00364369	10.7974		0.502538	0.00365431	10.5356		0.876894	0.00365627	11.0913
	503.878	85.3565	0.877803		2.10212	0.0012872	14.0535		44.821	0.00363501	15.037		8.18352	0.00314643	13.6251		0.770539	0.0035564	11.0173		0.620931	0.00365269	10.748		0.16855	0.00365469	9.44296		1.64099	0.00366074	11.7155		1.44987	0.00364112	11.6024		0.650433	0.00364365	10.7994		0.503766	0.0036543	10.5381		0.877803	0.00365626	11.0923
	504.215	85.3476	0.878692		2.10942	0.00128665	14.0578		45.3363	0.00363492	15.0484		8.24346	0.00314133	13.6356		0.772099	0.00355564	11.0198		0.622802	0.00365267	10.7511		0.169152	0.00365467	9.44655		1.64478	0.00366074	11.7178		1.45238	0.00364107	11.6042		0.651707	0.00364362	10.8014		0.504972	0.00365428	10.5405		0.878692	0.00365624	11.0933
	504.553	85.3383	0.879615		2.11706	0.00128609	14.0623		45.882	0.00363482	15.0605		8.30669	0.00313596	13.6467		0.773723	0.00355484	11.0223		0.624753	0.00365265	10.7542		0.169782	0.00365464	9.45027		1.64875	0.00366073	11.7202		1.45501	0.00364101	11.606		0.653035	0.00364358	10.8034		0.506231	0.00365426	10.543		0.879615	0.00365622	11.0944
	504.885	85.3288	0.880557		2.12492	0.00128554	14.0669		46.4496	0.00363471	15.0728		8.37221	0.00313038	13.6581		0.775381	0.00355401	11.025		0.626751	0.00365263	10.7574		0.170427	0.00365461	9.45408		1.65283	0.00366072	11.7227		1.45771	0.00364096	11.6079		0.654395	0.00364355	10.8056		0.507522	0.00365424	10.5455		0.880557	0.00365621	11.0955
	505.22	85.3196	0.881478		2.13266	0.00128498	14.0714		47.0153	0.00363461	15.085		8.43725	0.00312485	13.6694		0.777004	0.00355319	11.0275		0.628711	0.00365261	10.7605		0.171062	0.00365459	9.45781		1.65684	0.00366071	11.7251		1.46036	0.00364091	11.6097		0.65573	0.00364351	10.8076		0.508791	0.00365423	10.548		0.881478	0.00365619	11.0965
	505.556	85.3103	0.882396		2.14044	0.00128443	14.0759		47.5906	0.00363451	15.0972		8.50314	0.00311924	13.6808		0.778623	0.00355236	11.0301		0.630674	0.00365259	10.7637		0.171698	0.00365456	9.46154		1.66087	0.0036607	11.7275		1.46302	0.00364085	11.6116		0.657066	0.00364348	10.8097		0.510063	0.00365421	10.5505		0.882396	0.00365617	11.0976
	505.893	85.3004	0.883382		2.14885	0.00128387	14.0807		48.2206	0.0036344	15.1104		8.57501	0.00311313	13.6931		0.780364	0.00355145	11.0328		0.632787	0.00365256	10.767		0.172383	0.00365453	9.46554		1.66522	0.00366069	11.7302		1.4659	0.0036408	11.6136		0.658506	0.00364344	10.8119		0.511436	0.00365419	10.5532		0.883382	0.00365615	11.0987
	506.227	85.2918	0.884239		2.15623	0.00128332	14.085		48.7796	0.0036343	15.122		8.63852	0.00310772	13.704		0.781879	0.00355065	11.0352		0.634633	0.00365254	10.77		0.172983	0.00365451	9.46903		1.66903	0.00366068	11.7325		1.46841	0.00364075	11.6153		0.659764	0.00364341	10.8138		0.512636	0.00365417	10.5556		0.884239	0.00365614	11.0997
	506.563	85.283	0.885113		2.16381	0.00128277	14.0893		49.3598	0.0036342	15.1339		8.70421	0.00310212	13.7151		0.783425	0.00354982	11.0376		0.63652	0.00365252	10.7729		0.173597	0.00365448	9.47258		1.67293	0.00366068	11.7348		1.47099	0.00364069	11.6171		0.66105	0.00364337	10.8158		0.513865	0.00365416	10.558		0.885113	0.00365612	11.1007
	506.904	85.2734	0.88607		2.17217	0.00128221	14.0941		50.0083	0.00363409	15.147		8.77732	0.0030959	13.7275		0.78512	0.0035489	11.0403		0.638595	0.0036525	10.7762		0.174274	0.00365446	9.47649		1.67724	0.00366067	11.7374		1.47383	0.00364064	11.6191		0.662465	0.00364333	10.8179		0.515218	0.00365414	10.5606		0.88607	0.0036561	11.1018
	507.239	85.2642	0.886988		2.18026	0.00128166	14.0986		50.6436	0.00363398	15.1597		8.84865	0.00308982	13.7396		0.786748	0.003548	11.0429		0.640593	0.00365248	10.7793		0.174926	0.00365443	9.48024		1.68141	0.00366066	11.7399		1.47657	0.00364058	11.6209		0.663828	0.0036433	10.82		0.516525	0.00365412	10.5632		0.886988	0.00365609	11.1028
	507.573	85.2559	0.887815		2.1876	0.00128111	14.1029		51.2263	0.00363388	15.1712		8.91382	0.00308427	13.7505		0.788215	0.00354718	11.0452		0.642398	0.00365246	10.7822		0.175516	0.0036544	9.48362		1.68518	0.00366065	11.7421		1.47905	0.00364053	11.6227		0.665059	0.00364327	10.8219		0.517706	0.0036541	10.5655		0.887815	0.00365607	11.1037
	507.91	85.2466	0.888739		2.19588	0.00128056	14.1075		51.8911	0.00363378	15.1841		8.9879	0.00307795	13.7629		0.789858	0.00354625	11.0478		0.644424	0.00365244	10.7853		0.176179	0.00365438	9.48741		1.68943	0.00366064	11.7446		1.48185	0.00364048	11.6246		0.666442	0.00364323	10.824		0.519034	0.00365408	10.568		0.888739	0.00365605	11.1048
	508.247	85.2368	0.889712		2.20466	0.00128001	14.1124		52.606	0.00363366	15.1979		9.0672	0.0030712	13.776		0.791588	0.00354525	11.0506		0.646565	0.00365241	10.7887		0.176881	0.00365435	9.4914		1.69393	0.00366063	11.7473		1.48481	0.00364042	11.6266		0.667904	0.00364319	10.8262		0.520441	0.00365406	10.5708		0.889712	0.00365603	11.1059
	508.579	85.2284	0.89055		2.21229	0.00127946	14.1167		53.2339	0.00363356	15.2098		9.13659	0.00306529	13.7875		0.793079	0.00354438	11.053		0.648415	0.00365239	10.7915		0.177489	0.00365432	9.49484		1.69783	0.00366062	11.7496		1.48738	0.00364036	11.6284		0.669168	0.00364315	10.8281		0.521658	0.00365405	10.5731		0.89055	0.00365602	11.1068
	508.917	85.2201	0.891377		2.21988	0.00127891	14.1209		53.8663	0.00363346	15.2216		9.20619	0.00305935	13.799		0.794554	0.00354351	11.0553		0.650249	0.00365237	10.7944		0.178092	0.0036543	9.49825		1.70171	0.00366062	11.7519		1.48992	0.00364031	11.6301		0.670421	0.00364312	10.83		0.522866	0.00365403	10.5754		0.891377	0.003656	11.1078
	509.254	85.211	0.892286		2.22827	0.00127836	14.1256		54.5746	0.00363335	15.2348		9.28384	0.00305274	13.8117		0.796174	0.00354253	11.0579		0.652269	0.00365235	10.7975		0.178757	0.00365427	9.50199		1.706	0.00366061	11.7544		1.49274	0.00364026	11.632		0.671802	0.00364308	10.8321		0.5242	0.00365401	10.578		0.892286	0.00365598	11.1088
	509.595	85.2019	0.893184		2.23665	0.0012778	14.1302		55.2899	0.00363324	15.2479		9.36193	0.00304609	13.8244		0.797778	0.00354155	11.0605		0.654275	0.00365233	10.8006		0.179419	0.00365425	9.5057		1.71027	0.0036606	11.7569		1.49554	0.0036402	11.6339		0.673173	0.00364305	10.8341		0.525527	0.00365399	10.5805		0.893184	0.00365597	11.1098
	509.935	85.1934	0.894034		2.24464	0.00127724	14.1346		55.9805	0.00363313	15.2603		9.43702	0.00303969	13.8366		0.799297	0.00354061	11.0629		0.65618	0.00365231	10.8035		0.180048	0.00365422	9.50921		1.71434	0.00366059	11.7593		1.49821	0.00364014	11.6357		0.674476	0.00364301	10.8361		0.526789	0.00365398	10.5829		0.894034	0.00365595	11.1108
	510.279	85.1843	0.894939		2.25321	0.00127668	14.1393		56.7311	0.00363302	15.2737		9.51828	0.00303277	13.8498		0.800916	0.00353959	11.0655		0.658214	0.00365229	10.8066		0.180721	0.00365419	9.51296		1.71871	0.00366058	11.7618		1.50107	0.00364009	11.6377		0.675869	0.00364297	10.8382		0.528139	0.00365396	10.5855		0.894939	0.00365593	11.1118
	510.623	85.1751	0.895852		2.26195	0.00127612	14.1441		57.5054	0.0036329	15.2873		9.60176	0.00302567	13.8632		0.802552	0.00353855	11.0681		0.660276	0.00365227	10.8097		0.181405	0.00365417	9.51675		1.72314	0.00366057	11.7644		1.50398	0.00364003	11.6396		0.677281	0.00364293	10.8403		0.529511	0.00365394	10.5881		0.895852	0.00365591	11.1128
	510.968	85.1665	0.896711		2.27023	0.00127556	14.1486		58.249	0.00363279	15.3002		9.68158	0.00301888	13.876		0.804091	0.00353755	11.0706		0.662222	0.00365225	10.8127		0.182051	0.00365414	9.52032		1.72735	0.00366056	11.7669		1.50673	0.00363997	11.6415		0.678614	0.0036429	10.8422		0.530807	0.00365392	10.5906		0.896711	0.0036559	11.1138
	511.31	85.1584	0.897519		2.27808	0.00127501	14.1529		58.9626	0.00363269	15.3125		9.75788	0.00301239	13.8881		0.80554	0.00353659	11.0729		0.664059	0.00365223	10.8155		0.182661	0.00365412	9.52368		1.73133	0.00366055	11.7692		1.50933	0.00363992	11.6433		0.679873	0.00364286	10.8441		0.532033	0.0036539	10.5929		0.897519	0.00365588	11.1147
	511.648	85.1494	0.898413		2.28684	0.00127446	14.1576		59.7698	0.00363257	15.3261		9.84383	0.00300508	13.9017		0.807147	0.00353552	11.0755		0.666101	0.00365221	10.8185		0.183341	0.00365409	9.52741		1.73577	0.00366055	11.7717		1.51223	0.00363986	11.6452		0.681274	0.00364282	10.8462		0.533399	0.00365389	10.5954		0.898413	0.00365586	11.1157
	511.991	85.141	0.899246		2.29507	0.0012739	14.1621		60.5369	0.00363247	15.3389		9.92516	0.00299817	13.9146		0.808643	0.0035345	11.078		0.668008	0.00365219	10.8214		0.183978	0.00365406	9.53089		1.73993	0.00366054	11.7741		1.51495	0.00363981	11.647		0.682582	0.00364279	10.8481		0.534677	0.00365387	10.5978		0.899246	0.00365584	11.1167
	512.33	85.1326	0.900084		2.30342	0.00127335	14.1666		61.3249	0.00363236	15.3519		10.0084	0.0029911	13.9276		0.81015	0.00353346	11.0804		0.669934	0.00365217	10.8243		0.184621	0.00365404	9.53439		1.74414	0.00366053	11.7766		1.5177	0.00363975	11.6489		0.683904	0.00364275	10.8501		0.53597	0.00365385	10.6003		0.900084	0.00365583	11.1176
	512.673	85.1239	0.900948		2.31211	0.00127279	14.1712		62.1561	0.00363224	15.3655		10.0957	0.00298368	13.9413		0.811708	0.00353237	11.083		0.67193	0.00365214	10.8273		0.185289	0.00365401	9.53802		1.74853	0.00366052	11.7791		1.52056	0.00363969	11.6508		0.685275	0.00364271	10.8521		0.537313	0.00365383	10.6028		0.900948	0.00365581	11.1186
	513.012	85.1146	0.901874		2.32151	0.00127225	14.1762		63.0662	0.00363212	15.3801		10.191	0.0029756	13.9561		0.813377	0.00353119	11.0857		0.674075	0.00365212	10.8305		0.186007	0.00365398	9.54191		1.75326	0.00366051	11.7818		1.52365	0.00363963	11.6529		0.68675	0.00364267	10.8543		0.538759	0.00365381	10.6055		0.901874	0.00365579	11.1196
	513.356	85.1059	0.902742		2.33038	0.00127169	14.1809		63.9385	0.003632	15.3939		10.2819	0.0029679	13.9702		0.814942	0.00353005	11.0882		0.676092	0.0036521	10.8335		0.186685	0.00365395	9.54556		1.75773	0.0036605	11.7843		1.52656	0.00363957	11.6548		0.688137	0.00364263	10.8563		0.540122	0.00365379	10.608		0.902742	0.00365577	11.1206
	513.698	85.097	0.903628		2.33954	0.00127114	14.1856		64.85	0.00363188	15.4081		10.3764	0.00295989	13.9847		0.816543	0.00352888	11.0909		0.678161	0.00365208	10.8365		0.18738	0.00365393	9.54929		1.76233	0.00366049	11.787		1.52955	0.00363951	11.6568		0.689561	0.0036426	10.8584		0.541523	0.00365377	10.6106		0.903628	0.00365575	11.1216
	514.035	85.0882	0.904499		2.34862	0.00127059	14.1904		65.7667	0.00363176	15.4222		10.4711	0.00295188	13.9992		0.818118	0.0035277	11.0935		0.680203	0.00365206	10.8396		0.188068	0.0036539	9.55297		1.76688	0.00366048	11.7895		1.53252	0.00363945	11.6588		0.690967	0.00364256	10.8605		0.542909	0.00365376	10.6132		0.904499	0.00365573	11.1225
	514.375	85.0801	0.905308		2.35712	0.00127004	14.1949		66.6369	0.00363165	15.4354		10.5605	0.00294432	14.0129		0.819582	0.00352658	11.0959		0.682106	0.00365204	10.8424		0.18871	0.00365387	9.55639		1.77115	0.00366047	11.792		1.53529	0.00363939	11.6606		0.692279	0.00364252	10.8624		0.544203	0.00365374	10.6156		0.905308	0.00365572	11.1234
	514.713	85.072	0.906108		2.36561	0.0012695	14.1993		67.5161	0.00363154	15.4486		10.6505	0.00293672	14.0265		0.821031	0.00352547	11.0983		0.683996	0.00365202	10.8451		0.189349	0.00365385	9.55979		1.7754	0.00366046	11.7944		1.53805	0.00363934	11.6624		0.693582	0.00364248	10.8643		0.54549	0.00365372	10.6179		0.906108	0.0036557	11.1243
	515.052	85.0639	0.906913		2.37422	0.00126895	14.2038		68.42	0.00363142	15.4619		10.7426	0.00292894	14.0404		0.822491	0.00352432	11.1007		0.685904	0.003652	10.8479		0.189995	0.00365382	9.5632		1.7797	0.00366046	11.7968		1.54085	0.00363928	11.6643		0.694898	0.00364245	10.8662		0.546793	0.0036537	10.6203		0.906913	0.00365568	11.1252
	515.392	85.0556	0.90774		2.38315	0.0012684	14.2084		69.3696	0.0036313	15.4758		10.839	0.00292082	14.0549		0.823993	0.00352312	11.1032		0.687872	0.00365198	10.8508		0.190662	0.0036538	9.56673		1.78416	0.00366045	11.7993		1.54375	0.00363922	11.6662		0.696257	0.00364241	10.8682		0.54814	0.00365369	10.6228		0.90774	0.00365566	11.1262
	515.74	85.0473	0.908573		2.39221	0.00126785	14.2131		70.3466	0.00363118	15.4898		10.9377	0.00291251	14.0697		0.825505	0.0035219	11.1057		0.68986	0.00365196	10.8537		0.191338	0.00365377	9.57027		1.78868	0.00366044	11.8018		1.54668	0.00363916	11.6681		0.697631	0.00364237	10.8702		0.549503	0.00365367	10.6253		0.908573	0.00365565	11.1271
	516.083	85.0392	0.909373		2.401	0.00126729	14.2176		71.3069	0.00363107	15.5034		11.0343	0.00290439	14.0841		0.82696	0.0035207	11.1082		0.691778	0.00365194	10.8565		0.19199	0.00365375	9.57369		1.79306	0.00366043	11.8043		1.54952	0.0036391	11.67		0.698957	0.00364233	10.8721		0.550822	0.00365365	10.6277		0.909373	0.00365563	11.128
	516.424	85.0309	0.910203		2.41021	0.00126675	14.2223		72.3257	0.00363095	15.5177		11.1363	0.00289582	14.0992		0.82847	0.00351944	11.1107		0.693774	0.00365192	10.8594		0.19267	0.00365372	9.57725		1.79764	0.00366042	11.8068		1.55248	0.00363904	11.6719		0.700339	0.00364229	10.8741		0.552197	0.00365363	10.6302		0.910203	0.00365561	11.1289
	516.764	85.0226	0.911031		2.41946	0.0012662	14.227		73.3651	0.00363083	15.532		11.2398	0.00288713	14.1145		0.829977	0.00351816	11.1133		0.695773	0.0036519	10.8623		0.193353	0.00365369	9.58079		1.80224	0.00366041	11.8094		1.55546	0.00363898	11.6739		0.701723	0.00364225	10.8761		0.553577	0.00365361	10.6327		0.911031	0.00365559	11.1298
	517.097	85.0146	0.911825		2.42843	0.00126567	14.2316		74.3853	0.00363071	15.5459		11.341	0.00287865	14.1293		0.831424	0.0035169	11.1157		0.697697	0.00365188	10.8651		0.194011	0.00365367	9.58421		1.80669	0.0036604	11.8119		1.55834	0.00363892	11.6758		0.703057	0.00364221	10.878		0.554909	0.00365359	10.6351		0.911825	0.00365557	11.1307
	517.43	85.0064	0.912635		2.43766	0.00126513	14.2362		75.4502	0.00363059	15.5602		11.4462	0.00286985	14.1446		0.832902	0.0035156	11.1182		0.699668	0.00365186	10.8679		0.194686	0.00365364	9.5877		1.81126	0.00366039	11.8144		1.5613	0.00363886	11.6777		0.704424	0.00364217	10.88		0.556276	0.00365358	10.6376		0.912635	0.00365555	11.1316
	517.764	84.9975	0.913522		2.44787	0.0012646	14.2412		76.6452	0.00363045	15.576		11.5636	0.00286004	14.1617		0.834523	0.00351415	11.121		0.701836	0.00365184	10.871		0.19543	0.00365361	9.59152		1.81632	0.00366038	11.8172		1.56457	0.00363879	11.6798		0.705929	0.00364213	10.8821		0.557783	0.00365356	10.6403		0.913522	0.00365553	11.1326
	518.1	84.989	0.914367		2.45769	0.00126406	14.2461		77.8121	0.00363032	15.5912		11.6777	0.00285053	14.1782		0.836067	0.00351274	11.1237		0.703908	0.00365182	10.874		0.196142	0.00365358	9.59518		1.82117	0.00366037	11.8199		1.5677	0.00363873	11.6819		0.707369	0.00364209	10.8842		0.559228	0.00365354	10.6429		0.914367	0.00365552	11.1335
	518.433	84.9809	0.915172		2.46713	0.00126353	14.2507		78.9511	0.0036302	15.6058		11.7886	0.0028413	14.1941		0.83754	0.00351138	11.1262		0.705891	0.0036518	10.8768		0.196825	0.00365356	9.59867		1.82584	0.00366036	11.8224		1.57071	0.00363867	11.6838		0.708748	0.00364205	10.8862		0.560614	0.00365352	10.6454		0.915172	0.0036555	11.1344
	518.769	84.9727	0.915994		2.47686	0.001263	14.2555		80.1412	0.00363007	15.6208		11.9038	0.00283173	14.2106		0.839044	0.00350996	11.1288		0.707921	0.00365178	10.8797		0.197526	0.00365353	9.60224		1.83063	0.00366036	11.8251		1.5738	0.0036386	11.6858		0.710161	0.00364201	10.8882		0.562037	0.0036535	10.648		0.915994	0.00365548	11.1353
	519.109	84.9639	0.916865		2.48729	0.00126245	14.2606		81.4356	0.00362993	15.6369		12.0286	0.00282139	14.2283		0.840641	0.00350842	11.1316		0.710083	0.00365176	10.8827		0.198273	0.0036535	9.60603		1.83576	0.00366035	11.8279		1.57711	0.00363854	11.6879		0.711668	0.00364196	10.8903		0.563556	0.00365348	10.6507		0.916865	0.00365546	11.1363
	519.449	84.9561	0.917646		2.49673	0.00126191	14.2652		82.626	0.00362981	15.6515		12.1427	0.00281194	14.2445		0.842074	0.00350702	11.1341		0.712031	0.00365174	10.8855		0.198948	0.00365347	9.60944		1.84041	0.00366034	11.8304		1.5801	0.00363848	11.6899		0.713026	0.00364192	10.8922		0.564928	0.00365346	10.6531		0.917646	0.00365544	11.1371
	519.789	84.9482	0.918425		2.50623	0.00126137	14.2699		83.8412	0.00362968	15.6661		12.2587	0.00280237	14.2608		0.843505	0.00350559	11.1366		0.713979	0.00365172	10.8882		0.199624	0.00365345	9.61285		1.84508	0.00366033	11.8329		1.58311	0.00363841	11.6918		0.714387	0.00364188	10.8942		0.566304	0.00365344	10.6555		0.918425	0.00365542	11.138
	520.131	84.9404	0.919205		2.51585	0.00126083	14.2746		85.0876	0.00362956	15.681		12.3771	0.00279261	14.2774		0.844939	0.00350414	11.1391		0.715939	0.0036517	10.891		0.200305	0.00365342	9.61627		1.84979	0.00366032	11.8355		1.58614	0.00363835	11.6938		0.715756	0.00364184	10.8961		0.567691	0.00365343	10.658		0.919205	0.0036554	11.1389
	520.472	84.9326	0.919978		2.52546	0.00126028	14.2793		86.3522	0.00362943	15.6958		12.4966	0.00278279	14.2941		0.84636	0.00350267	11.1416		0.717887	0.00365168	10.8937		0.200984	0.0036534	9.61967		1.8545	0.00366031	11.838		1.58917	0.00363829	11.6957		0.717119	0.0036418	10.898		0.569074	0.00365341	10.6604		0.919978	0.00365538	11.1397
	520.807	84.9253	0.920711		2.53466	0.00125975	14.2837		87.5802	0.00362931	15.71		12.6121	0.00277331	14.3101		0.847709	0.00350125	11.1441		0.719741	0.00365166	10.8963		0.201631	0.00365337	9.62289		1.859	0.0036603	11.8405		1.59206	0.00363823	11.6975		0.718417	0.00364177	10.8999		0.570394	0.00365339	10.6628		0.920711	0.00365537	11.1405
	521.139	84.917	0.921535		2.5451	0.00125923	14.2887		88.9946	0.00362917	15.7261		12.7445	0.00276247	14.3284		0.849227	0.00349963	11.1468		0.721833	0.00365164	10.8992		0.202362	0.00365334	9.62653		1.8641	0.00366029	11.8432		1.59534	0.00363816	11.6996		0.719884	0.00364172	10.9019		0.571887	0.00365337	10.6654		0.921535	0.00365535	11.1414
	521.475	84.9088	0.922345		2.55548	0.00125869	14.2936		90.4223	0.00362903	15.7421		12.8775	0.00275162	14.3466		0.85072	0.003498	11.1495		0.7239	0.00365162	10.9021		0.203086	0.00365332	9.63011		1.86917	0.00366028	11.8459		1.59859	0.00363809	11.7017		0.721334	0.00364168	10.904		0.573365	0.00365335	10.668		0.922345	0.00365533	11.1423
	521.811	84.9005	0.923176		2.56624	0.00125816	14.2987		91.9264	0.00362889	15.7586		13.0168	0.00274028	14.3656		0.852255	0.0034963	11.1522		0.726028	0.0036516	10.905		0.203833	0.00365329	9.6338		1.87441	0.00366027	11.8487		1.60195	0.00363803	11.7039		0.722829	0.00364163	10.9061		0.574893	0.00365333	10.6707		0.923176	0.00365531	11.1432
	522.146	84.8922	0.924004		2.57707	0.00125763	14.3037		93.4648	0.00362875	15.7753		13.1586	0.00272878	14.3849		0.853783	0.00349457	11.155		0.728156	0.00365158	10.9079		0.204582	0.00365326	9.63748		1.87968	0.00366026	11.8515		1.60533	0.00363796	11.706		0.724326	0.00364159	10.9082		0.576425	0.00365331	10.6733		0.924004	0.00365529	11.1441
	522.481	84.8841	0.924803		2.58764	0.0012571	14.3086		94.9902	0.00362861	15.7916		13.2984	0.00271746	14.4038		0.85526	0.00349286	11.1577		0.73022	0.00365156	10.9108		0.205309	0.00365323	9.64104		1.88482	0.00366025	11.8543		1.60861	0.00363789	11.7081		0.725779	0.00364155	10.9102		0.577914	0.00365329	10.6759		0.924803	0.00365527	11.145
	522.823	84.8761	0.925603		2.59834	0.00125656	14.3136		96.5592	0.00362847	15.808		13.4414	0.00270593	14.423		0.856741	0.00349112	11.1604		0.732294	0.00365154	10.9136		0.206041	0.0036532	9.64462		1.89001	0.00366024	11.857		1.61194	0.00363782	11.7102		0.727242	0.0036415	10.9122		0.579417	0.00365327	10.6785		0.925603	0.00365525	11.1459
	523.16	84.8683	0.926382		2.60887	0.00125603	14.3185		98.1277	0.00362833	15.8242		13.5836	0.00269449	14.442		0.858184	0.00348938	11.1631		0.734323	0.00365152	10.9164		0.206759	0.00365318	9.64811		1.89511	0.00366023	11.8597		1.6152	0.00363775	11.7122		0.728674	0.00364146	10.9142		0.58089	0.00365325	10.6811		0.926382	0.00365523	11.1467
	523.494	84.8608	0.927126		2.61903	0.0012555	14.3232		99.6653	0.0036282	15.8399		13.7224	0.00268337	14.4604		0.859563	0.00348769	11.1657		0.736268	0.00365151	10.9191		0.207448	0.00365315	9.65146		1.90003	0.00366022	11.8623		1.61834	0.00363769	11.7142		0.730049	0.00364142	10.9161		0.582307	0.00365323	10.6835		0.927126	0.00365521	11.1475
	523.83	84.8527	0.927926		2.63007	0.00125497	14.3283		101.363	0.00362805	15.8568		13.8747	0.0026712	14.4805		0.861047	0.00348584	11.1685		0.738368	0.00365149	10.9219		0.208194	0.00365312	9.65506		1.90536	0.00366021	11.8651		1.62175	0.00363762	11.7164		0.731535	0.00364137	10.9182		0.583841	0.00365321	10.6862		0.927926	0.00365519	11.1484
	524.176	84.8449	0.92871		2.641	0.00125443	14.3333		103.073	0.00362791	15.8736		14.0273	0.00265906	14.5006		0.862503	0.00348399	11.1712		0.740434	0.00365147	10.9247		0.20893	0.0036531	9.6586		1.91064	0.0036602	11.8679		1.62512	0.00363755	11.7185		0.732999	0.00364133	10.9202		0.585356	0.00365319	10.6888		0.92871	0.00365517	11.1493
	524.511	84.8367	0.92952		2.65243	0.0012539	14.3385		104.89	0.00362776	15.8912		14.1885	0.00264628	14.5216		0.864008	0.00348203	11.1741		0.742578	0.00365145	10.9276		0.209695	0.00365307	9.66227		1.91615	0.00366019	11.8708		1.62863	0.00363747	11.7207		0.73452	0.00364128	10.9223		0.586933	0.00365317	10.6915		0.92952	0.00365515	11.1502
	524.851	84.8289	0.930302		2.66358	0.00125337	14.3435		106.692	0.00362761	15.9083		14.3476	0.00263371	14.5423		0.865462	0.00348011	11.1769		0.744656	0.00365143	10.9304		0.210438	0.00365304	9.66583		1.92152	0.00366018	11.8736		1.63205	0.0036374	11.7228		0.735996	0.00364124	10.9243		0.588465	0.00365315	10.6941		0.930302	0.00365512	11.151
	525.19	84.8204	0.931142		2.67571	0.00125283	14.3489		108.687	0.00362745	15.9269		14.5226	0.00261995	14.5649		0.867025	0.00347799	11.1799		0.746898	0.00365141	10.9335		0.211241	0.00365301	9.66965		1.92734	0.00366017	11.8766		1.63576	0.00363732	11.7251		0.737592	0.00364119	10.9265		0.590125	0.00365313	10.6969		0.931142	0.0036551	11.1519
	525.528	84.8129	0.931889		2.68661	0.0012523	14.3538		110.512	0.00362731	15.9437		14.6818	0.00260748	14.5854		0.868416	0.00347606	11.1826		0.7489	0.00365139	10.9361		0.21196	0.00365298	9.67306		1.93258	0.00366016	11.8793		1.63909	0.00363726	11.7272		0.739018	0.00364114	10.9285		0.591612	0.00365311	10.6994		0.931889	0.00365508	11.1527
	525.859	84.8054	0.932639		2.69769	0.00125179	14.3588		112.398	0.00362716	15.9607		14.8454	0.00259472	14.6062		0.869816	0.00347409	11.1854		0.75092	0.00365137	10.9388		0.212687	0.00365296	9.6765		1.93788	0.00366015	11.8821		1.64246	0.00363719	11.7293		0.74046	0.0036411	10.9305		0.593117	0.0036531	10.702		0.932639	0.00365506	11.1535
	526.198	84.7981	0.933365		2.70852	0.00125126	14.3636		114.271	0.00362702	15.9773		15.007	0.00258217	14.6268		0.871169	0.00347214	11.1881		0.752881	0.00365135	10.9415		0.213394	0.00365293	9.67984		1.94307	0.00366014	11.8848		1.64576	0.00363712	11.7313		0.741862	0.00364105	10.9324		0.594583	0.00365308	10.7045		0.933365	0.00365504	11.1543
	526.535	84.7905	0.934124		2.71998	0.00125073	14.3687		116.287	0.00362687	15.9948		15.1799	0.0025688	14.6486		0.872587	0.00347005	11.1909		0.754942	0.00365133	10.9442		0.214139	0.0036529	9.68334		1.94854	0.00366013	11.8876		1.64923	0.00363704	11.7335		0.743336	0.00364101	10.9344		0.596128	0.00365306	10.7071		0.934124	0.00365502	11.1552
	526.873	84.7832	0.934848		2.73103	0.0012502	14.3736		118.264	0.00362672	16.0118		15.3487	0.00255582	14.6698		0.873941	0.00346802	11.1936		0.756915	0.00365131	10.9468		0.214854	0.00365288	9.68668		1.95382	0.00366012	11.8903		1.65258	0.00363697	11.7355		0.744751	0.00364096	10.9363		0.597614	0.00365304	10.7096		0.934848	0.003655	11.1559
	527.215	84.7747	0.935697		2.74414	0.00124966	14.3792		120.653	0.00362655	16.0319		15.5513	0.00254031	14.6951		0.875528	0.00346559	11.1968		0.759239	0.00365129	10.9499		0.215697	0.00365284	9.69062		1.96007	0.00366011	11.8935		1.65655	0.00363689	11.738		0.746419	0.00364091	10.9386		0.599369	0.00365302	10.7125		0.935697	0.00365498	11.1569
	527.557	84.7666	0.936496		2.75664	0.00124913	14.3846		122.975	0.00362639	16.051		15.7469	0.00252541	14.7193		0.877024	0.00346324	11.1999		0.761436	0.00365127	10.9528		0.216497	0.00365282	9.69433		1.96602	0.0036601	11.8965		1.66031	0.00363681	11.7403		0.747999	0.00364086	10.9407		0.601035	0.00365299	10.7153		0.936496	0.00365496	11.1577
	527.898	84.7588	0.93727		2.76891	0.0012486	14.3899		125.295	0.00362622	16.0698		15.9412	0.0025107	14.7433		0.878474	0.00346091	11.2029		0.763575	0.00365125	10.9556		0.217277	0.00365279	9.69795		1.97184	0.00366009	11.8995		1.664	0.00363674	11.7426		0.74954	0.00364081	10.9428		0.602663	0.00365297	10.718		0.93727	0.00365494	11.1586
	528.237	84.751	0.938047		2.78138	0.00124807	14.3953		127.7	0.00362606	16.0889		16.1414	0.00249563	14.7678		0.879933	0.00345852	11.2059		0.765733	0.00365124	10.9585		0.218066	0.00365276	9.70159		1.97776	0.00366008	11.9025		1.66775	0.00363666	11.7449		0.751097	0.00364076	10.9449		0.604312	0.00365295	10.7208		0.938047	0.00365491	11.1594
	528.573	84.7433	0.938819		2.79392	0.00124755	14.4006		130.161	0.0036259	16.1081		16.3449	0.0024804	14.7926		0.881381	0.00345608	11.209		0.767884	0.00365122	10.9613		0.218854	0.00365273	9.70521		1.9837	0.00366007	11.9055		1.6715	0.00363658	11.7471		0.752652	0.00364071	10.947		0.605961	0.00365293	10.7235		0.938819	0.00365489	11.1602
	528.918	84.7358	0.939566		2.8062	0.00124701	14.4058		132.618	0.00362573	16.1269		16.5468	0.00246537	14.817		0.882783	0.00345367	11.212		0.769975	0.0036512	10.964		0.219622	0.0036527	9.70873		1.98951	0.00366006	11.9084		1.67517	0.0036365	11.7494		0.754166	0.00364066	10.949		0.607571	0.00365291	10.7262		0.939566	0.00365487	11.1611
	529.253	84.7277	0.940371		2.81961	0.00124649	14.4114		135.354	0.00362556	16.1474		16.7703	0.00244886	14.8439		0.884297	0.00345101	11.2152		0.772239	0.00365118	10.967		0.220456	0.00365267	9.71254		1.99584	0.00366005	11.9116		1.67917	0.00363642	11.7518		0.755809	0.00364061	10.9512		0.609321	0.00365289	10.7291		0.940371	0.00365485	11.1619
	529.592	84.7198	0.94115		2.83276	0.00124596	14.4169		138.09	0.00362539	16.1675		16.9923	0.00243256	14.8704		0.885763	0.00344837	11.2184		0.774441	0.00365116	10.9698		0.221269	0.00365264	9.71623		2.00204	0.00366004	11.9147		1.68308	0.00363634	11.7542		0.757409	0.00364056	10.9534		0.61103	0.00365287	10.7319		0.94115	0.00365482	11.1628
	529.929	84.7117	0.941965		2.84671	0.00124544	14.4227		141.052	0.0036252	16.1888		17.2309	0.00241516	14.8987		0.887298	0.00344553	11.2218		0.776756	0.00365114	10.9728		0.222126	0.00365261	9.72012		2.00861	0.00366003	11.918		1.68722	0.00363625	11.7567		0.759095	0.0036405	10.9556		0.612834	0.00365285	10.7348		0.941965	0.0036548	11.1636
	530.271	84.704	0.942729		2.85996	0.00124491	14.4282		143.924	0.00362503	16.2091		17.4608	0.00239852	14.9258		0.888738	0.00344281	11.225		0.778936	0.00365112	10.9756		0.222935	0.00365258	9.72377		2.01484	0.00366001	11.9211		1.69114	0.00363617	11.7591		0.760686	0.00364045	10.9578		0.614541	0.00365283	10.7376		0.942729	0.00365478	11.1645
	530.608	84.6969	0.943428		2.87225	0.00124439	14.4333		146.638	0.00362487	16.2278		17.6767	0.00238301	14.951		0.890057	0.00344025	11.228		0.78094	0.0036511	10.9782		0.223681	0.00365256	9.72712		2.0206	0.00366	11.924		1.69477	0.00363609	11.7612		0.762152	0.0036404	10.9597		0.616116	0.00365281	10.7402		0.943428	0.00365476	11.1652
	530.947	84.6892	0.944196		2.88591	0.00124386	14.4389		149.716	0.00362469	16.2487		17.9199	0.00236565	14.9793		0.891506	0.00343737	11.2313		0.783151	0.00365108	10.981		0.224506	0.00365253	9.73082		2.02701	0.00365999	11.9271		1.6988	0.00363601	11.7637		0.763771	0.00364035	10.9619		0.617861	0.00365278	10.743		0.944196	0.00365473	11.166
	531.282	84.6817	0.944944		2.8994	0.00124335	14.4444		152.818	0.00362451	16.2693		18.1633	0.00234842	15.0074		0.892919	0.0034345	11.2345		0.785314	0.00365106	10.9838		0.225315	0.0036525	9.73443		2.03332	0.00365998	11.9303		1.70276	0.00363592	11.766		0.76536	0.0036403	10.964		0.619576	0.00365276	10.7458		0.944944	0.00365471	11.1668
	531.621	84.6744	0.945674		2.91276	0.00124282	14.4498		155.951	0.00362433	16.2897		18.4075	0.00233127	15.0354		0.8943	0.00343162	11.2377		0.787437	0.00365104	10.9865		0.226111	0.00365247	9.73797		2.03956	0.00365997	11.9333		1.70668	0.00363584	11.7684		0.766922	0.00364025	10.966		0.621266	0.00365274	10.7486		0.945674	0.00365469	11.1676
	531.96	84.6664	0.946466		2.92744	0.0012423	14.4557		159.467	0.00362414	16.3121		18.6797	0.00231231	15.0664		0.895798	0.00342842	11.2413		0.789748	0.00365102	10.9895		0.22698	0.00365244	9.74183		2.04641	0.00365996	11.9367		1.71098	0.00363575	11.7709		0.768626	0.00364019	10.9683		0.623114	0.00365272	10.7515		0.946466	0.00365466	11.1685
	532.294	84.6589	0.947216		2.94155	0.00124178	14.4614		162.923	0.00362396	16.3337		18.9452	0.00229399	15.0965		0.897219	0.0034253	11.2447		0.79195	0.003651	10.9922		0.22781	0.00365241	9.74549		2.05298	0.00365995	11.9399		1.7151	0.00363566	11.7734		0.770253	0.00364013	10.9704		0.624883	0.0036527	10.7544		0.947216	0.00365464	11.1693
	532.628	84.6514	0.947955		2.95566	0.00124127	14.467		166.449	0.00362377	16.3552		19.2143	0.00227558	15.1267		0.89862	0.00342215	11.2481		0.79413	0.00365099	10.995		0.228634	0.00365238	9.74912		2.05954	0.00365994	11.9431		1.7192	0.00363558	11.7758		0.771867	0.00364008	10.9726		0.626642	0.00365268	10.7572		0.947955	0.00365461	11.1701
	532.968	84.6433	0.948768		2.97139	0.00124074	14.4731		170.472	0.00362356	16.3792		19.5191	0.00225493	15.1607		0.900161	0.00341858	11.2519		0.796538	0.00365097	10.998		0.229547	0.00365235	9.75312		2.06684	0.00365993	11.9466		1.72377	0.00363548	11.7785		0.773655	0.00364002	10.9749		0.628596	0.00365265	10.7603		0.948768	0.00365459	11.171
	533.303	84.6355	0.949545		2.98667	0.00124023	14.4791		174.469	0.00362336	16.4025		19.8195	0.00223479	15.1939		0.901635	0.00341507	11.2556		0.798851	0.00365095	11.001		0.230427	0.00365232	9.75696		2.07392	0.00365991	11.9501		1.7282	0.00363539	11.7812		0.775377	0.00363996	10.9772		0.630482	0.00365263	10.7633		0.949545	0.00365456	11.1718
	533.632	84.6275	0.950334		3.00243	0.00123972	14.4852		178.691	0.00362316	16.4265		20.1343	0.0022139	15.2284		0.903134	0.00341141	11.2594		0.801214	0.00365093	11.0039		0.231328	0.00365228	9.76088		2.08121	0.0036599	11.9536		1.73275	0.00363529	11.7838		0.77714	0.0036399	10.9795		0.632418	0.00365261	10.7664		0.950334	0.00365454	11.1726
	533.965	84.6195	0.951131		3.01862	0.00123921	14.4914		183.133	0.00362294	16.4511		20.463	0.00219234	15.2642		0.904651	0.00340758	11.2633		0.803615	0.00365091	11.0069		0.232247	0.00365225	9.76487		2.08868	0.00365989	11.9572		1.73742	0.00363519	11.7866		0.778937	0.00363984	10.9818		0.634396	0.00365258	10.7696		0.951131	0.00365451	11.1735
	534.298	84.6117	0.951914		3.03476	0.0012387	14.4975		187.671	0.00362273	16.4757		20.7961	0.00217074	15.3001		0.90614	0.00340372	11.2672		0.805984	0.00365089	11.0099		0.233156	0.00365222	9.76879		2.09612	0.00365988	11.9607		1.74206	0.00363509	11.7893		0.780715	0.00363978	10.9841		0.636359	0.00365256	10.7727		0.951914	0.00365449	11.1743
	534.631	84.6042	0.952654		3.05028	0.00123819	14.5034		192.138	0.00362253	16.4994		21.1213	0.0021499	15.335		0.90755	0.00339996	11.271		0.808237	0.00365087	11.0127		0.234023	0.00365219	9.77252		2.10326	0.00365987	11.9641		1.74651	0.003635	11.7919		0.78241	0.00363972	10.9863		0.638235	0.00365254	10.7756		0.952654	0.00365446	11.1751
	534.961	84.5963	0.953446		3.06714	0.00123768	14.5098		197.11	0.00362231	16.525		21.4804	0.00212716	15.3731		0.909059	0.00339581	11.2751		0.810658	0.00365085	11.0157		0.234958	0.00365216	9.77653		2.111	0.00365985	11.9678		1.75133	0.0036349	11.7947		0.784236	0.00363965	10.9887		0.640262	0.00365251	10.7788		0.953446	0.00365443	11.176
	535.3	84.5884	0.954224		3.08399	0.00123716	14.5161		202.206	0.00362209	16.5507		21.8453	0.00210435	15.4115		0.910543	0.00339161	11.2792		0.81305	0.00365083	11.0186		0.235885	0.00365213	9.78048		2.11873	0.00365984	11.9715		1.75613	0.00363479	11.7975		0.786046	0.00363959	10.991		0.642277	0.00365249	10.782		0.954224	0.00365441	11.1768
	535.636	84.5807	0.954991		3.1009	0.00123665	14.5224		207.454	0.00362186	16.5764		22.218	0.00208137	15.4504		0.912009	0.00338733	11.2833		0.815424	0.00365081	11.0216		0.236808	0.0036521	9.7844		2.12647	0.00365983	11.9751		1.76094	0.00363469	11.8003		0.787848	0.00363953	10.9934		0.644288	0.00365246	10.7851		0.954991	0.00365438	11.1776
	535.978	84.5733	0.955733		3.11752	0.00123613	14.5286		212.74	0.00362165	16.6017		22.5903	0.00205872	15.4889		0.913426	0.00338306	11.2874		0.81773	0.00365079	11.0244		0.237708	0.00365206	9.78821		2.13406	0.00365982	11.9787		1.76565	0.00363459	11.803		0.789603	0.00363947	10.9956		0.646253	0.00365244	10.7882		0.955733	0.00365435	11.1784
	536.316	84.5661	0.956449		3.13382	0.00123561	14.5346		218.053	0.00362143	16.6265		22.9614	0.00203644	15.5269		0.914794	0.00337882	11.2914		0.819967	0.00365077	11.0271		0.238583	0.00365203	9.7919		2.14149	0.00365981	11.9822		1.77026	0.00363449	11.8057		0.791311	0.0036394	10.9978		0.648169	0.00365242	10.7911		0.956449	0.00365433	11.1792
	536.654	84.5589	0.957164		3.15038	0.00123509	14.5407		223.59	0.00362122	16.6517		23.345	0.00201373	15.5659		0.916163	0.00337445	11.2955		0.822215	0.00365075	11.0299		0.239465	0.003652	9.79561		2.14903	0.00365979	11.9857		1.77493	0.00363439	11.8084		0.793032	0.00363934	11		0.650107	0.00365239	10.7941		0.957164	0.0036543	11.1799
	536.991	84.552	0.95785		3.16652	0.00123458	14.5467		229.117	0.003621	16.6762		23.7247	0.00199157	15.6042		0.917476	0.00337013	11.2995		0.824381	0.00365073	11.0325		0.240318	0.00365198	9.79918		2.15636	0.00365978	11.9891		1.77947	0.0036343	11.811		0.794695	0.00363928	11.0021		0.651984	0.00365237	10.797		0.95785	0.00365428	11.1807
	537.323	84.5448	0.958563		3.18358	0.00123408	14.5529		235.109	0.00362078	16.7022		24.133	0.00196808	15.645		0.918843	0.0033655	11.3037		0.826645	0.00365072	11.0353		0.241213	0.00365195	9.80291		2.1641	0.00365977	11.9927		1.78426	0.0036342	11.8137		0.796439	0.00363922	11.0044		0.653957	0.00365235	10.8001		0.958563	0.00365425	11.1814
	537.655	84.5377	0.959272		3.20085	0.00123357	14.5591		241.33	0.00362055	16.7284		24.5533	0.00194428	15.6866		0.920203	0.00336074	11.308		0.828909	0.0036507	11.038		0.24211	0.00365192	9.80664		2.17192	0.00365976	11.9963		1.78909	0.00363409	11.8165		0.798189	0.00363915	11.0066		0.655943	0.00365233	10.8031		0.959272	0.00365422	11.1822
	537.987	84.53	0.960041		3.21991	0.00123306	14.5659		248.388	0.0036203	16.7574		25.0259	0.00191796	15.7329		0.921679	0.00335541	11.3128		0.831378	0.00365068	11.041		0.243092	0.00365188	9.81071		2.18053	0.00365974	12.0003		1.79441	0.00363398	11.8195		0.800103	0.00363908	11.009		0.658123	0.0036523	10.8064		0.960041	0.00365419	11.183
	538.323	84.5224	0.960799		3.23906	0.00123256	14.5726		255.684	0.00362005	16.7865		25.5097	0.00189149	15.7798		0.923135	0.00334997	11.3176		0.833826	0.00365066	11.044		0.24407	0.00365185	9.81474		2.18917	0.00365973	12.0043		1.79974	0.00363386	11.8226		0.802008	0.00363901	11.0114		0.660298	0.00365227	10.8097		0.960799	0.00365417	11.1838
	538.655	84.5145	0.961586		3.25933	0.00123205	14.5797		263.638	0.00361979	16.8173		26.032	0.00186345	15.83		0.924647	0.00334412	11.3228		0.836381	0.00365064	11.047		0.245094	0.00365182	9.81895		2.19829	0.00365972	12.0084		1.80536	0.00363374	11.8257		0.804004	0.00363894	11.014		0.662585	0.00365225	10.8132		0.961586	0.00365413	11.1846
	538.99	84.5063	0.962401		3.28077	0.00123154	14.5871		272.323	0.00361951	16.8498		26.5963	0.00183378	15.8835		0.926215	0.00333782	11.3282		0.839046	0.00365062	11.0502		0.246167	0.00365178	9.82334		2.20792	0.0036597	12.0128		1.81129	0.00363362	11.8291		0.806095	0.00363886	11.0166		0.664989	0.00365222	10.8169		0.962401	0.0036541	11.1855
	539.324	84.4988	0.963146		3.3008	0.00123104	14.594		280.688	0.00361924	16.8802		27.1343	0.00180607	15.934		0.927651	0.00333184	11.3334		0.841499	0.0036506	11.0532		0.247158	0.00365175	9.82737		2.2169	0.00365969	12.0169		1.81681	0.0036335	11.8322		0.808027	0.00363879	11.019		0.667217	0.00365219	10.8202		0.963146	0.00365407	11.1863
	539.662	84.4906	0.963954		3.32296	0.00123052	14.6015		290.241	0.00361895	16.9139		27.7422	0.00177544	15.9904		0.929207	0.00332511	11.3391		0.844174	0.00365058	11.0563		0.248244	0.00365171	9.83177		2.22681	0.00365968	12.0213		1.8229	0.00363337	11.8356		0.810142	0.00363871	11.0217		0.669666	0.00365217	10.8239		0.963954	0.00365404	11.1871
	540.005	84.4833	0.964681		3.34332	0.00123	14.6084		299.308	0.00361869	16.9448		28.3131	0.00174731	16.0427		0.930609	0.00331881	11.3444		0.846596	0.00365056	11.0592		0.249231	0.00365168	9.83576		2.2359	0.00365966	12.0254		1.82848	0.00363325	11.8387		0.812065	0.00363863	11.0241		0.671901	0.00365214	10.8272		0.964681	0.00365401	11.1879
	540.354	84.4761	0.965402		3.36397	0.00122948	14.6155		308.785	0.00361842	16.9761		28.9037	0.00171885	16.0962		0.932002	0.00331231	11.3498		0.849017	0.00365054	11.0621		0.250221	0.00365165	9.83974		2.2451	0.00365965	12.0295		1.83411	0.00363313	11.8419		0.813996	0.00363856	11.0265		0.674152	0.00365211	10.8306		0.965402	0.00365398	11.1887
	540.7	84.469	0.96611		3.38465	0.00122895	14.6224		318.576	0.00361815	17.0074		29.5076	0.0016904	16.1502		0.933369	0.0033057	11.3553		0.851406	0.00365052	11.0649		0.251203	0.00365162	9.84368		2.25429	0.00365964	12.0336		1.83974	0.003633	11.845		0.815909	0.00363848	11.0289		0.67639	0.00365209	10.8339		0.96611	0.00365395	11.1894
	541.049	84.4613	0.966877		3.40753	0.00122843	14.63		329.769	0.00361785	17.0421		30.1905	0.00165901	16.2106		0.934851	0.00329826	11.3614		0.85401	0.0036505	11.068		0.252277	0.00365158	9.84796		2.26443	0.00365962	12.0381		1.84595	0.00363287	11.8485		0.818003	0.0036384	11.0315		0.678849	0.00365206	10.8376		0.966877	0.00365392	11.1902
	541.394	84.4541	0.967586		3.42918	0.00122791	14.6372		340.719	0.00361756	17.075		30.8512	0.00162941	16.2682		0.936223	0.00329108	11.3672		0.856434	0.00365048	11.0708		0.253282	0.00365155	9.85196		2.27401	0.00365961	12.0423		1.8518	0.00363274	11.8517		0.819962	0.00363832	11.034		0.681158	0.00365203	10.841		0.967586	0.00365389	11.191
	541.734	84.4462	0.968373		3.45374	0.00122739	14.6452		353.582	0.00361724	17.1122		31.6184	0.00159596	16.3343		0.937746	0.0032828	11.3738		0.859141	0.00365046	11.074		0.254409	0.00365151	9.85642		2.28486	0.00365959	12.0471		1.85842	0.0036326	11.8553		0.82216	0.00363824	11.0367		0.683758	0.00365201	10.8448		0.968373	0.00365385	11.1918
	542.065	84.4387	0.969126		3.47783	0.0012269	14.6529		366.667	0.00361693	17.1487		32.3894	0.00156331	16.3997		0.939205	0.00327451	11.3805		0.86175	0.00365045	11.077		0.2555	0.00365148	9.86072		2.29547	0.00365958	12.0518		1.86489	0.00363246	11.8589		0.824289	0.00363815	11.0393		0.686287	0.00365198	10.8485		0.969126	0.00365382	11.1926
	542.398	84.4308	0.969912		3.50363	0.00122639	14.6612		381.216	0.00361659	17.1878		33.236	0.00152855	16.4705		0.94073	0.00326545	11.3876		0.864495	0.00365042	11.0802		0.256655	0.00365144	9.86524		2.30681	0.00365956	12.0567		1.8718	0.00363231	11.8627		0.826542	0.00363806	11.0421		0.688974	0.00365195	10.8524		0.969912	0.00365378	11.1934
	542.732	84.4226	0.97072		3.53084	0.00122589	14.6697		397.18	0.00361623	17.229		34.1528	0.00149214	16.5459		0.942297	0.00325571	11.3953		0.867336	0.0036504	11.0835		0.257855	0.0036514	9.86993		2.31874	0.00365955	12.0619		1.87905	0.00363215	11.8666		0.828885	0.00363796	11.045		0.691782	0.00365192	10.8565		0.97072	0.00365375	11.1943
	543.066	84.4152	0.971464		3.55659	0.00122539	14.6778		412.897	0.0036159	17.268		35.0434	0.00145795	16.618		0.943742	0.0032463	11.4026		0.869973	0.00365038	11.0866		0.258976	0.00365137	9.87429		2.33	0.00365953	12.0667		1.88589	0.00363201	11.8703		0.831074	0.00363787	11.0477		0.694416	0.00365189	10.8603		0.971464	0.00365371	11.1951
	543.403	84.4075	0.972224		3.58359	0.00122489	14.6862		430.049	0.00361554	17.3089		36.0027	0.00142238	16.6944		0.94522	0.00323622	11.4104		0.872688	0.00365036	11.0897		0.260135	0.00365133	9.87877		2.34178	0.00365952	12.0718		1.89304	0.00363185	11.8742		0.83334	0.00363778	11.0505		0.697154	0.00365186	10.8643		0.972224	0.00365367	11.1959
	543.741	84.3995	0.973027		3.61292	0.00122438	14.6952		449.477	0.00361516	17.3533		37.0741	0.00138413	16.7783		0.946782	0.00322504	11.4189		0.875576	0.00365034	11.093		0.261375	0.00365129	9.88355		2.35454	0.0036595	12.0772		1.90077	0.00363168	11.8784		0.835765	0.00363768	11.0534		0.7001	0.00365182	10.8685		0.973027	0.00365363	11.1967
	544.078	84.3927	0.9737		3.63819	0.00122387	14.703		466.923	0.00361483	17.3916		38.0231	0.00135149	16.8513		0.948092	0.00321519	11.4264		0.878017	0.00365033	11.0958		0.262429	0.00365126	9.88759		2.36551	0.00365949	12.0819		1.90741	0.00363154	11.8819		0.837828	0.00363759	11.0559		0.702616	0.0036518	10.8721		0.9737	0.0036536	11.1974
	544.418	84.3856	0.974411		3.66558	0.00122336	14.7113		486.59	0.00361447	17.433		39.079	0.0013165	16.9311		0.949476	0.00320432	11.4347		0.880611	0.00365031	11.0987		0.263556	0.00365123	9.89189		2.37736	0.00365947	12.0869		1.91457	0.00363138	11.8858		0.840034	0.00363749	11.0586		0.705319	0.00365177	10.876		0.974411	0.00365356	11.1982
	544.755	84.3783	0.975131		3.69415	0.00122286	14.7199		507.977	0.0036141	17.4763		40.2112	0.00128045	17.0152		0.950881	0.00319273	11.4434		0.883263	0.00365029	11.1018		0.264713	0.00365119	9.8963		2.3897	0.00365946	12.092		1.92202	0.00363122	11.8897		0.842302	0.0036374	11.0614		0.708111	0.00365174	10.88		0.975131	0.00365353	11.1989
	545.09	84.3709	0.975868		3.72422	0.00122236	14.7288		531.508	0.00361371	17.5218		41.4388	0.001243	17.1047		0.952318	0.00318027	11.4527		0.885995	0.00365027	11.1049		0.265913	0.00365115	9.90084		2.40265	0.00365944	12.0975		1.92982	0.00363105	11.8939		0.844655	0.00363729	11.0642		0.711022	0.00365171	10.8841		0.975868	0.00365349	11.1997
	545.427	84.3639	0.976561		3.75336	0.00122186	14.7374		555.347	0.00361333	17.5658		42.6642	0.00120722	17.1922		0.953672	0.00316792	11.4619		0.888587	0.00365025	11.1078		0.267058	0.00365112	9.90515		2.41517	0.00365942	12.1027		1.93736	0.00363088	11.8979		0.846903	0.00363719	11.0669		0.713816	0.00365168	10.888		0.976561	0.00365345	11.2004
	545.761	84.3556	0.977386		3.7892	0.00122136	14.7477		586.126	0.00361286	17.62		44.2208	0.00116397	17.301		0.955284	0.00315238	11.4734		0.891698	0.00365023	11.1113		0.268441	0.00365108	9.91034		2.43051	0.00365941	12.109		1.94659	0.00363068	11.9027		0.849621	0.00363707	11.0702		0.717214	0.00365164	10.8928		0.977386	0.00365341	11.2013
	546.092	84.3481	0.978134		3.82283	0.00122086	14.7574		616.557	0.00361242	17.6709		45.7334	0.00112415	17.4043		0.956746	0.00313742	11.4845		0.894545	0.00365021	11.1145		0.269716	0.00365104	9.9151		2.44487	0.00365939	12.1149		1.95521	0.00363049	11.9073		0.852129	0.00363696	11.0732		0.720367	0.00365161	10.8972		0.978134	0.00365336	11.2021
	546.422	84.3401	0.978938		3.86029	0.00122037	14.7679		652.307	0.00361193	17.7275		47.4789	0.00108072	17.5205		0.95832	0.00312033	11.4971		0.897633	0.00365019	11.118		0.271108	0.003651	9.92027		2.46082	0.00365937	12.1214		1.96476	0.00363028	11.9123		0.854873	0.00363683	11.0765		0.723836	0.00365157	10.902		0.978938	0.00365332	11.203
	546.757	84.3327	0.979666		3.89546	0.00121987	14.7778		687.757	0.00361147	17.7807		49.1788	0.00104085	17.6309		0.959746	0.00310387	11.5091		0.900456	0.00365017	11.1211		0.272391	0.00365096	9.92501		2.47575	0.00365935	12.1275		1.97369	0.00363008	11.9169		0.857403	0.00363671	11.0795		0.727056	0.00365154	10.9065		0.979666	0.00365327	11.2037
	547.087	84.3246	0.980475		3.93605	0.00121938	14.789		731.061	0.00361094	17.8421		51.2161	0.000995955	17.7597		0.961331	0.00308436	11.5234		0.903623	0.00365015	11.1246		0.27384	0.00365092	9.93034		2.49291	0.00365933	12.1344		1.98395	0.00362986	11.9222		0.860268	0.00363658	11.0829		0.730724	0.0036515	10.9115		0.980475	0.00365323	11.2046
	547.422	84.3169	0.981239		3.97597	0.00121889	14.7999		776.297	0.00361042	17.9024		53.302	0.000953019	17.8877		0.96283	0.00306465	11.5378		0.906646	0.00365013	11.128		0.275235	0.00365088	9.93545		2.50974	0.00365931	12.1411		1.99398	0.00362964	11.9274		0.863029	0.00363644	11.0862		0.734283	0.00365146	10.9164		0.981239	0.00365318	11.2054
	547.758	84.3088	0.982044		4.01984	0.00121839	14.8117		829.228	0.00360985	17.9687		55.6921	0.000907253	18.03		0.964411	0.00304236	11.554		0.909864	0.00365011	11.1315		0.276733	0.00365084	9.9409		2.52817	0.00365929	12.1485		2.00495	0.00362939	11.933		0.866	0.0036363	11.0897		0.73814	0.00365142	10.9217		0.982044	0.00365313	11.2062
	548.097	84.3011	0.982811		4.06347	0.00121788	14.8233		885.447	0.00360928	18.0346		58.1757	0.000863225	18.1731		0.965917	0.00301955	11.5706		0.912963	0.00365009	11.1349		0.278188	0.00365079	9.94616		2.54643	0.00365927	12.1557		2.0158	0.00362915	11.9385		0.868892	0.00363615	11.0931		0.741921	0.00365138	10.9268		0.982811	0.00365308	11.207
	548.434	84.2928	0.983637		4.11273	0.00121738	14.8362		953.51	0.00360864	18.109		61.1135	0.000815321	18.3366		0.967542	0.002993	11.59		0.91634	0.00365007	11.1387		0.279789	0.00365075	9.95193		2.56697	0.00365925	12.1637		2.02799	0.00362888	11.9447		0.872082	0.00363599	11.0969		0.746124	0.00365134	10.9325		0.983637	0.00365302	11.2079
	548.77	84.2851	0.984406		4.16087	0.00121689	14.8486		1025.06	0.00360801	18.1817		64.1274	0.00077038	18.4981		0.969055	0.00296624	11.6095		0.919522	0.00365005	11.1421		0.281312	0.00365071	9.95738		2.58696	0.00365923	12.1715		2.03982	0.00362862	11.9507		0.875124	0.00363584	11.1004		0.750166	0.0036513	10.9379		0.984406	0.00365297	11.2087
	549.112	84.2773	0.985181		4.21187	0.00121638	14.8617		1106.71	0.00360735	18.2587		67.4824	0.000724792	18.6711		0.970582	0.00293701	11.6309		0.922767	0.00365003	11.1457		0.282882	0.00365066	9.96297		2.60805	0.00365921	12.1796		2.05228	0.00362834	11.9569		0.878268	0.00363567	11.1041		0.754377	0.00365126	10.9435		0.985181	0.00365291	11.2095
	549.447	84.2702	0.985892		4.26101	0.00121588	14.8741		1191.51	0.00360671	18.3329		70.8813	0.000682821	18.8396		0.971983	0.00290798	11.6522		0.925777	0.00365001	11.1489		0.284352	0.00365062	9.96817		2.6283	0.00365919	12.1874		2.06422	0.00362807	11.9629		0.881222	0.00363551	11.1076		0.758367	0.00365122	10.9488		0.985892	0.00365286	11.2103
	549.785	84.2625	0.98665		4.31622	0.00121538	14.8878		1294.57	0.00360599	18.4163		74.905	0.00063793	19.0308		0.973478	0.00287435	11.677		0.929027	0.00364999	11.1524		0.285957	0.00365058	9.97382		2.65096	0.00365917	12.196		2.07755	0.00362778	11.9695		0.884457	0.00363534	11.1113		0.762774	0.00365117	10.9546		0.98665	0.0036528	11.2111
	550.122	84.2549	0.987409		4.37476	0.00121489	14.9021		1413.57	0.00360523	18.5046		79.4209	0.000592918	19.2357		0.974976	0.00283752	11.7043		0.932326	0.00364997	11.156		0.287605	0.00365054	9.9796		2.67487	0.00365915	12.205		2.09159	0.00362746	11.9764		0.88779	0.00363515	11.1152		0.767358	0.00365113	10.9606		0.987409	0.00365274	11.2119
	550.459	84.2476	0.988136		4.43421	0.00121439	14.9164		1545.61	0.00360446	18.5943		84.2858	0.00054987	19.4459		0.976412	0.00279888	11.7332		0.935526	0.00364995	11.1594		0.289224	0.00365049	9.98523		2.69905	0.00365913	12.214		2.10576	0.00362714	11.9833		0.891076	0.00363497	11.119		0.771923	0.00365109	10.9666		0.988136	0.00365268	11.2127
	550.793	84.2402	0.988874		4.49843	0.0012139	14.9316		1702.1	0.00360362	18.6912		89.876	0.000506303	19.6752		0.977871	0.00275576	11.7657		0.938822	0.00364993	11.163		0.290912	0.00365045	9.99107		2.72505	0.0036591	12.2236		2.12095	0.0036268	11.9907		0.894518	0.00363476	11.123		0.776753	0.00365104	10.9729		0.988874	0.00365261	11.2134
	551.127	84.2325	0.989639		4.56969	0.00121341	14.9481		1894.36	0.0036027	18.7988		96.5147	0.000461392	19.9322		0.979385	0.00270625	11.8036		0.942292	0.00364991	11.1667		0.292714	0.0036504	9.99728		2.75375	0.00365908	12.2341		2.13768	0.00362642	11.9987		0.89821	0.00363454	11.1272		0.781994	0.00365099	10.9796		0.989639	0.00365254	11.2142
	551.463	84.2249	0.990395		4.64552	0.00121291	14.9654		2122.8	0.00360171	18.9132		104.118	0.000417398	20.2085		0.980883	0.00265169	11.8458		0.945778	0.00364989	11.1704		0.294552	0.00365036	10.0036		2.78413	0.00365906	12.245		2.15535	0.00362602	12.0072		0.901997	0.00363431	11.1315		0.787435	0.00365094	10.9866		0.990395	0.00365247	11.2151
	551.797	84.2175	0.991128		4.72491	0.00121242	14.9831		2391.49	0.00360069	19.0329		112.72	0.000375306	20.5004		0.982336	0.00259255	11.8924		0.949211	0.00364987	11.174		0.296393	0.00365031	10.0098		2.81576	0.00365903	12.2563		2.17369	0.00362561	12.0159		0.905811	0.00363407	11.1359		0.792986	0.00365089	10.9936		0.991128	0.00365239	11.2158
	552.133	84.2106	0.991815		4.8055	0.00121193	15.0008		2699.05	0.00359964	19.1545		122.18	0.000336468	20.7995		0.983698	0.00253049	11.9422		0.952484	0.00364985	11.1775		0.298177	0.00365027	10.0158		2.84769	0.00365901	12.2676		2.19214	0.00362519	12.0246		0.909531	0.00363382	11.1401		0.798473	0.00365084	11.0005		0.991815	0.00365232	11.2166
	552.469	84.204	0.992479		4.89001	0.00121143	15.0191		3064.11	0.00359855	19.282		132.955	0.00029966	21.1157		0.985014	0.00246333	11.9974		0.955699	0.00364983	11.1808		0.299959	0.00365023	10.0218		2.88098	0.00365898	12.2793		2.21134	0.00362475	12.0335		0.913274	0.00363357	11.1444		0.804071	0.00365079	11.0076		0.992479	0.00365225	11.2173
	552.814	84.1972	0.993149		4.98342	0.00121093	15.0389		3525.27	0.00359734	19.4228		145.973	0.000263278	21.468		0.986346	0.00238679	12.0619		0.95901	0.00364982	11.1843		0.30183	0.00365018	10.0281		2.91755	0.00365896	12.2919		2.23236	0.00362427	12.0433		0.917232	0.00363329	11.1488		0.810078	0.00365074	11.015		0.993149	0.00365217	11.218
	553.154	84.1908	0.993785		5.08084	0.00121043	15.059		4080.27	0.00359608	19.5697		160.909	0.000229712	21.8382		0.987609	0.00230463	12.1332		0.96221	0.0036498	11.1876		0.303674	0.00365014	10.0342		2.95545	0.00365893	12.3048		2.25407	0.00362377	12.0532		0.921167	0.00363301	11.1533		0.816146	0.00365069	11.0225		0.993785	0.00365209	11.2187
	553.49	84.1844	0.994427		5.1899	0.00120994	15.0811		4805.82	0.00359467	19.7342		179.451	0.000196896	22.2556		0.988886	0.00221018	12.2182		0.965506	0.00364978	11.1911		0.305617	0.00365009	10.0406		2.99759	0.00365891	12.319		2.27814	0.00362322	12.0641		0.92535	0.00363269	11.158		0.82271	0.00365063	11.0306		0.994427	0.003652	11.2194
	553.829	84.1766	0.995201		5.33945	0.00120944	15.1103		6014.85	0.00359274	19.9597		208.398	0.000159037	22.8322		0.990426	0.00207729	12.3438		0.96958	0.00364976	11.1953		0.308083	0.00365004	10.0486		3.0549	0.00365887	12.3379		2.31072	0.00362247	12.0788		0.930729	0.00363226	11.164		0.831331	0.00365056	11.041		0.995201	0.00365188	11.2202
	554.168	84.169	0.995962		5.51196	0.00120894	15.1429		7791.86	0.00359051	20.2198		247.637	0.000123995	23.5025		0.99194	0.00192073	12.502		0.973704	0.00364974	11.1995		0.310667	0.00364999	10.057		3.12036	0.00365884	12.3592		2.34776	0.00362161	12.0951		0.936453	0.00363177	11.1704		0.840757	0.00365048	11.0523		0.995962	0.00365176	11.221
	554.503	84.161	0.996752		5.72973	0.00120845	15.1825		10802.7	0.0035877	20.548		307.885	9.02875e-05	24.3548		0.993515	0.00172151	12.7226		0.978142	0.00364972	11.2041		0.313567	0.00364993	10.0664		3.20201	0.0036588	12.385		2.39368	0.00362054	12.1151		0.943009	0.00363117	11.1777		0.851906	0.00365039	11.0656		0.996752	0.00365161	11.2219
	554.841	84.1526	0.99759		6.02794	0.00120796	15.234		16897.7	0.00358387	20.9976		414.859	5.82386e-05	25.5299		0.995185	0.00145379	13.0623		0.983059	0.0036497	11.2091		0.316963	0.00364986	10.0772		3.31217	0.00365876	12.4189		2.45519	0.0036191	12.1413		0.950904	0.00363035	11.1865		0.865919	0.00365029	11.0819		0.99759	0.00365142	11.2229
	555.178	84.1445	0.9984		6.43754	0.00120747	15.3006		31238.1	0.00357862	21.615		624.869	3.17348e-05	27.1537		0.996802	0.00111375	13.5968		0.988097	0.00364968	11.2143		0.320718	0.00364979	10.089		3.46056	0.00365871	12.4627		2.53723	0.00361715	12.1752		0.959996	0.00362927	11.1966		0.883031	0.00365017	11.1016		0.9984	0.00365119	11.2238
	555.514	84.1366	0.99918		7.10611	0.00120698	15.4002		85160.1	0.00357008	22.6226		1219.39	1.17051e-05	29.8171		0.998361	0.000670064	14.6146		0.993352	0.00364966	11.2196		0.325119	0.00364972	10.1026		3.69619	0.00365865	12.5286		2.66573	0.00361407	12.2263		0.971363	0.00362758	11.2093		0.906398	0.00365002	11.1278		0.99918	0.00365088	11.2248
	555.844	84.1284	1
						-11715	29.2351			-140441	525.35			-2681.21	21.6656			-2439.49	18.6572			-336218	1238.94			-362877	1335.54			-541602	1994.32			-55947.3	215.239			-122793	458.117			-262302	969.074			-213571	791.888
						158.526	0.217777			1446.71	5.26985			34.3143	0.111408			220.304	0.779447			9499.65	34.7341			11690.4	42.7601			14025.8	51.3563			1135.3	4.13991			2842.42	10.3688			5464.64	19.9832			7284.49	26.6483
						0.907899	0.386041			0.944476	0.545161			0.916809	0.65526			0.181222	1.4945			0.693353	0.961633			0.63493	1.09368			0.729107	0.392612			0.81425	0.245611			0.771098	0.444427			0.806158	0.434291			0.608088	0.494901
						5461.12	554			9423.69	554			6105.39	554			122.618	554			1252.64	554			963.517	554			1491.09	554			2428.5	554			1866.25	554			2303.99	554			859.582	554
						813.859	82.5614			2800.72	164.649			2621.44	237.869			273.872	1237.38			1158.36	512.305			1152.51	662.664			229.843	85.396			146.499	33.42			368.613	109.423			434.552	104.489			210.534	135.689
						C1				C1.5				C2				D1				D2				D3				N1.5				N2				S1				S2				P
					m	-11715			m	-140441			m	-2681.21			m	-2439.49			m	-336218			m	-362877			m	-541602			m	-55947.3			m	-122793			m	-262302			m	-213571
					b	29.2351			b	525.35			b	21.6656			b	18.6572			b	1238.94			b	1335.54			b	1994.32			b	215.239			b	458.117			b	969.074			b	791.888
					r2	0.907899			r2	0.944476			r2	0.916809			r2	0.181222			r2	0.693353			r2	0.63493			r2	0.729107			r2	0.81425			r2	0.771098			r2	0.806158			r2	0.608088
					Ea (J/mol)	97398.5			Ea (J/mol)	1.16762e+06			Ea (J/mol)	22291.6			Ea (J/mol)	20281.9			Ea (J/mol)	2.79532e+06			Ea (J/mol)	3.01696e+06			Ea (J/mol)	4.50288e+06			Ea (J/mol)	465146			Ea (J/mol)	1.0209e+06			Ea (J/mol)	2.18078e+06			Ea (J/mol)	1.77563e+06
					Ea (kJ/mol)	97.3985			Ea (kJ/mol)	1167.62			Ea (kJ/mol)	22.2916			Ea (kJ/mol)	20.2819			Ea (kJ/mol)	2795.32			Ea (kJ/mol)	3016.96			Ea (kJ/mol)	4502.88			Ea (kJ/mol)	465.146			Ea (kJ/mol)	1020.9			Ea (kJ/mol)	2180.78			Ea (kJ/mol)	1775.63
					A	1.33222e+18			A	4.07096e+234			A	3.04151e+14			A	1.55239e+13			A	#NUM!			A	#NUM!			A	#NUM!			A	3.44813e+99			A	2.25488e+205			A	#NUM!			A	#NUM!
					ΔH	91.295			ΔH	1161.52			ΔH	16.1881			ΔH	14.1784			ΔH	2789.21			ΔH	3010.85			ΔH	4496.78			ΔH	459.043			ΔH	1014.8			ΔH	2174.68			ΔH	1769.53
					ΔG	-30.528			ΔG	-4566.57			ΔG	-11.3322			ΔG	20.1191			ΔG	#NUM!			ΔG	#NUM!			ΔG	#NUM!			ΔG	-1771.12			ΔG	-3955.64			ΔG	#NUM!			ΔG	#NUM!
	1.13725	1079.76			ΔS	0.0900553			ΔS	4.23438			ΔS	0.0203438			ΔS	-0.00439153			ΔS	#NUM!			ΔS	#NUM!			ΔS	#NUM!			ΔS	1.6486			ΔS	3.6743			ΔS	#NUM!			ΔS	#NUM!
					k(T)	1.56393e+11			k(T)	3.37143e+151			k(T)	7.88749e+12			k(T)	5.59561e+11			k(T)	#NUM!			k(T)	#NUM!			k(T)	#NUM!			k(T)	2.75596e+66			k(T)	5.14323e+132			k(T)	#NUM!			k(T)	#NUM!
	Temp	DTG (wt%/min)
	950.321	0.115919	950.321
	950.68	0.121978	950.68			r2
	951.037	0.12437	951.037		C1	0.907899
	951.4	0.129817	951.4		C1.5	0.944476
	951.762	0.128469	951.762		C2	0.916809
	952.125	0.121515	952.125		D1	0.181222
	952.484	0.112849	952.484		D2	0.693353
	952.844	0.108235	952.844		D3	0.63493
	953.2	0.111047	953.2		N1.5	0.729107
	953.553	0.118886	953.553		N2	0.81425
	953.914	0.123182	953.914		S1	0.771098
	954.276	0.124424	954.276		S2	0.806158
	954.638	0.127036	954.638		P	0.608088
	955.003	0.12685	955.003
	955.363	0.119722	955.363			Ea (kJ/mol)
	955.719	0.115365	955.719		C1	97.3985
	956.075	0.117473	956.075		C1.5	1167.62
	956.437	0.123917	956.437		C2	22.2916
	956.791	0.131614	956.791		D1	20.2819
	957.155	0.143113	957.155		D2	2795.32
	957.516	0.151958	957.516		D3	3016.96
	957.878	0.147611	957.878		N1.5	4502.88
	958.241	0.137463	958.241		N2	465.146
	958.603	0.129926	958.603		S1	1020.9
	958.966	0.128302	958.966		S2	2180.78
	959.324	0.128834	959.324		P	1775.63
	959.681	0.136405	959.681
	960.04	0.13706	960.04
	960.403	0.138338	960.403
	960.767	0.131081	960.767
	961.137	0.129111	961.137
	961.511	0.129406	961.511
	961.877	0.142912	961.877
	962.241	0.155543	962.241
	962.606	0.167432	962.606
	962.97	0.163249	962.97
	963.332	0.151459	963.332
	963.695	0.135982	963.695
	964.059	0.123725	964.059
	964.425	0.124653	964.425
	964.79	0.135139	964.79
	965.156	0.15233	965.156
	965.524	0.161935	965.524
	965.892	0.16497	965.892
	966.257	0.161906	966.257
	966.618	0.165753	966.618
	966.982	0.170058	966.982
	967.343	0.176986	967.343
	967.702	0.182254	967.702
	968.061	0.187519	968.061
	968.422	0.186002	968.422
	968.785	0.185815	968.785
	969.144	0.185659	969.144
	969.507	0.191145	969.507
	969.866	0.18899	969.866
	970.226	0.186228	970.226
	970.586	0.183382	970.586
	970.946	0.185767	970.946
	971.309	0.188558	971.309
	971.672	0.193959	971.672
	972.04	0.199578	972.04
	972.408	0.201825	972.408
	972.781	0.199354	972.781
	973.147	0.196955	973.147
	973.511	0.19886	973.511
	973.875	0.207732	973.875
	974.234	0.214567	974.234
	974.592	0.218014	974.592
	974.952	0.219703	974.952
	975.314	0.218996	975.314
	975.678	0.21163	975.678
	976.041	0.210618	976.041
	976.405	0.216098	976.405
	976.771	0.226713	976.771
	977.134	0.232238	977.134
	977.495	0.240625	977.495
	977.856	0.246546	977.856
	978.221	0.258561	978.221
	978.579	0.255694	978.579
	978.944	0.250994	978.944
	979.307	0.243006	979.307
	979.671	0.242121	979.671
	980.035	0.233026	980.035
	980.401	0.228352	980.401
	980.762	0.232546	980.762
	981.126	0.243157	981.126
	981.49	0.245868	981.49
	981.854	0.251446	981.854
	982.218	0.261263	982.218
	982.589	0.270194	982.589
	982.952	0.273298	982.952
	983.322	0.280974	983.322
	983.69	0.282434	983.69
	984.055	0.277611	984.055
	984.421	0.267275	984.421
	984.784	0.262795	984.784
	985.149	0.258891	985.149
	985.512	0.265216	985.512
	985.877	0.269933	985.877
	986.24	0.2792	986.24
	986.609	0.281776	986.609
	986.976	0.276645	986.976
	987.342	0.27526	987.342
	987.711	0.276904	987.711
	988.074	0.289186	988.074
	988.433	0.294585	988.433
	988.795	0.309551	988.795
	989.159	0.309725	989.159
	989.52	0.314286	989.52
	989.885	0.306986	989.885
	990.255	0.308999	990.255
	990.621	0.311825	990.621
	990.983	0.318845	990.983
	991.348	0.327558	991.348
	991.71	0.33445	991.71
	992.068	0.337244	992.068
	992.428	0.334461	992.428
	992.788	0.330775	992.788
	993.154	0.32681	993.154
	993.519	0.330441	993.519
	993.885	0.339597	993.885
	994.247	0.354821	994.247
	994.614	0.364419	994.614
	994.972	0.364158	994.972
	995.335	0.356697	995.335
	995.703	0.352787	995.703
	996.068	0.347344	996.068
	996.437	0.352189	996.437
	996.807	0.363132	996.807
	997.175	0.369805	997.175
	997.543	0.373222	997.543
	997.912	0.375164	997.912
	998.28	0.379917	998.28
	998.645	0.379953	998.645
	999.013	0.38303	999.013
	999.382	0.389265	999.382
	999.747	0.391399	999.747
	1000.12	0.391546	1000.12
	1000.49	0.394437	1000.49
	1000.86	0.400839	1000.86
	1001.23	0.399957	1001.23
	1001.6	0.403215	1001.6
	1001.97	0.400292	1001.97
	1002.34	0.40379	1002.34
	1002.71	0.405317	1002.71
	1003.08	0.418845	1003.08
	1003.46	0.429184	1003.46
	1003.83	0.440782	1003.83
	1004.2	0.445034	1004.2
	1004.57	0.454634	1004.57
	1004.94	0.456963	1004.94
	1005.31	0.458197	1005.31
	1005.68	0.458574	1005.68
	1006.05	0.459664	1006.05
	1006.41	0.462177	1006.41
	1006.78	0.462327	1006.78
	1007.15	0.46801	1007.15
	1007.51	0.477249	1007.51
	1007.88	0.488065	1007.88
	1008.24	0.491683	1008.24
	1008.61	0.491231	1008.61
	1008.97	0.489066	1008.97
	1009.34	0.4951	1009.34
	1009.71	0.498888	1009.71
	1010.07	0.50466	1010.07
	1010.44	0.511325	1010.44
	1010.8	0.525543	1010.8
	1011.17	0.528574	1011.17
	1011.54	0.525064	1011.54
	1011.9	0.525801	1011.9
	1012.27	0.532388	1012.27
	1012.63	0.539658	1012.63
	1012.99	0.542855	1012.99
	1013.36	0.552573	1013.36
	1013.73	0.554231	1013.73
	1014.09	0.556408	1014.09
	1014.46	0.555331	1014.46
	1014.83	0.562531	1014.83
	1015.2	0.570403	1015.2
	1015.57	0.579384	1015.57
	1015.93	0.585927	1015.93
	1016.3	0.585016	1016.3
	1016.67	0.584857	1016.67
	1017.03	0.582168	1017.03
	1017.4	0.591168	1017.4
	1017.77	0.595843	1017.77
	1018.14	0.609364	1018.14
	1018.51	0.608882	1018.51
	1018.88	0.618915	1018.88
	1019.25	0.62266	1019.25
	1019.62	0.637842	1019.62
	1019.99	0.639982	1019.99
	1020.36	0.64861	1020.36
	1020.74	0.650722	1020.74
	1021.11	0.649215	1021.11
	1021.49	0.642574	1021.49
	1021.86	0.645273	1021.86
	1022.23	0.657685	1022.23
	1022.61	0.673059	1022.61
	1022.98	0.684005	1022.98
	1023.35	0.696434	1023.35
	1023.73	0.704783	1023.73
	1024.1	0.706982	1024.1
	1024.48	0.703702	1024.48
	1024.86	0.706116	1024.86
	1025.24	0.710112	1025.24
	1025.62	0.714955	1025.62
	1025.99	0.724446	1025.99
	1026.37	0.731187	1026.37
	1026.73	0.737834	1026.73
	1027.1	0.731904	1027.1
	1027.48	0.734753	1027.48
	1027.85	0.73785	1027.85
	1028.23	0.752511	1028.23
	1028.61	0.766243	1028.61
	1028.99	0.786888	1028.99
	1029.37	0.801284	1029.37
	1029.74	0.806931	1029.74
	1030.11	0.800931	1030.11
	1030.47	0.799269	1030.47
	1030.84	0.80581	1030.84
	1031.21	0.810862	1031.21
	1031.58	0.818172	1031.58
	1031.95	0.82213	1031.95
	1032.33	0.825968	1032.33
	1032.71	0.822701	1032.71
	1033.08	0.823932	1033.08
	1033.45	0.836521	1033.45
	1033.82	0.858727	1033.82
	1034.19	0.879279	1034.19
	1034.56	0.890896	1034.56
	1034.93	0.898925	1034.93
	1035.3	0.895164	1035.3
	1035.68	0.893244	1035.68
	1036.05	0.881131	1036.05
	1036.43	0.887117	1036.43
	1036.8	0.891366	1036.8
	1037.18	0.902845	1037.18
	1037.55	0.906397	1037.55
	1037.92	0.922491	1037.92
	1038.3	0.933033	1038.3
	1038.67	0.94465	1038.67
	1039.05	0.946429	1039.05
	1039.43	0.955413	1039.43
	1039.81	0.960819	1039.81
	1040.18	0.960768	1040.18
	1040.55	0.956557	1040.55
	1040.93	0.958524	1040.93
	1041.3	0.958266	1041.3
	1041.67	0.956329	1041.67
	1042.04	0.951949	1042.04
	1042.42	0.961501	1042.42
	1042.79	0.96761	1042.79
	1043.16	0.974803	1043.16
	1043.54	0.980043	1043.54
	1043.91	0.994021	1043.91
	1044.29	0.999966	1044.29
	1044.66	1.00265	1044.66
	1045.03	1.0066	1045.03
	1045.41	1.01601	1045.41
	1045.78	1.029	1045.78
	1046.15	1.0323	1046.15
	1046.54	1.04048	1046.54
	1046.91	1.04505	1046.91
	1047.29	1.05259	1047.29
	1047.67	1.05513	1047.67
	1048.04	1.05912	1048.04
	1048.42	1.06678	1048.42
	1048.8	1.07429	1048.8
	1049.17	1.08643	1049.17
	1049.55	1.09191	1049.55
	1049.93	1.10056	1049.93
	1050.3	1.10097	1050.3
	1050.68	1.09939	1050.68
	1051.05	1.08937	1051.05
	1051.43	1.08191	1051.43
	1051.81	1.07571	1051.81
	1052.18	1.07572	1052.18
	1052.55	1.07817	1052.55
	1052.92	1.08628	1052.92
	1053.31	1.08937	1053.31
	1053.68	1.09229	1053.68
	1054.05	1.09829	1054.05
	1054.43	1.10755	1054.43
	1054.81	1.113	1054.81
	1055.18	1.11625	1055.18
	1055.55	1.12037	1055.55
	1055.93	1.12106	1055.93
	1056.31	1.1192	1056.31
	1056.69	1.11323	1056.69
	1057.06	1.11561	1057.06
	1057.44	1.12066	1057.44
	1057.82	1.1255	1057.82
	1058.2	1.124	1058.2
	1058.58	1.12749	1058.58
	1058.95	1.12591	1058.95
	1059.33	1.1277	1059.33
	1059.71	1.11695	1059.71
	1060.09	1.11156	1060.09
	1060.47	1.09688	1060.47
	1060.85	1.08875	1060.85
	1061.23	1.07985	1061.23
	1061.6	1.08083	1061.6
	1061.98	1.08584	1061.98
	1062.35	1.08848	1062.35
	1062.73	1.09163	1062.73
	1063.1	1.09672	1063.1
	1063.48	1.10151	1063.48
	1063.86	1.10056	1063.86
	1064.24	1.09579	1064.24
	1064.61	1.09011	1064.61
	1064.99	1.08375	1064.99
	1065.37	1.07986	1065.37
	1065.74	1.07796	1065.74
	1066.12	1.08111	1066.12
	1066.5	1.08167	1066.5
	1066.88	1.078	1066.88
	1067.26	1.07306	1067.26
	1067.63	1.07231	1067.63
	1068.01	1.07702	1068.01
	1068.38	1.07514	1068.38
	1068.76	1.0719	1068.76
	1069.13	1.07152	1069.13
	1069.5	1.07059	1069.5
	1069.88	1.06916	1069.88
	1070.26	1.0718	1070.26
	1070.64	1.07433	1070.64
	1071.02	1.09599	1071.02
	1071.4	1.10285	1071.4
	1071.78	1.11012	1071.78
	1072.2	1.08836	1072.2
	1072.58	1.0792	1072.58
	1072.96	1.05201	1072.96
	1073.34	1.06108	1073.34
	1073.73	1.04555	1073.73
	1074.07	1.08567	1074.07
	1074.49	1.07424	1074.49
	1074.83	1.08163	1074.83
	1075.25	1.0617	1075.25
	1075.59	1.08831	1075.59
	1075.97	1.09373	1075.97
	1076.35	1.09363	1076.35
	1076.76	1.09948	1076.76
	1077.1	1.10016	1077.1
	1077.47	1.12305	1077.47
	1077.89	1.1233	1077.89
	1078.23	1.12508	1078.23
	1078.65	1.11269	1078.65
	1079.03	1.09729	1079.03
	1079.38	1.10612	1079.38
	1079.76	1.13725	1079.76
	1080.14	1.1313	1080.14

## Sheet: P2(595-799)
													From	To					pt1	pt2	pt3	pt4
	3	Fe2O3	+	1	C	→	2	Fe3O4	+	1	CO		950	1080		130	43.3333		950	993.333	1036.67	1080
	3	Fe2O3	+	1	CO	→	2	Fe3O4	+	1	CO2		950	1080		130	43.3333		950	993.333	1036.67	1080
	6	Fe2O3	+	1	C	→	4	Fe3O4	+	1	CO2		950	1080		130	43.3333		950	993	1036	1079
					C1				C1.5				C2				D1				D2				D3				N1.5				N2				S1				S2				P
						X	Y			X	Y			X	Y			X	Y			X	Y			X	Y			X	Y			X	Y			X	Y			X	Y			X	Y
	Temp	TGA (tw%)	α		g(α)	1/T	ln(g(α)/T2)		g(α)	1/T	ln(g(α)/T2)		g(α)	1/T	ln(g(α)/T2)		g(α)	1/T	ln(g(α)/T2)		g(α)	1/T	ln(g(α)/T2)		g(α)	1/T	ln(g(α)/T2)		g(α)	1/T	ln(g(α)/T2)		g(α)	1/T	ln(g(α)/T2)		g(α)	1/T	ln(g(α)/T2)		g(α)	1/T	ln(g(α)/T2)		g(α)	1/T	ln(g(α)/T2)
	595.337	83.2136	0		0				0				1				0	0.00364964	#NUM!		0	0.003663	#NUM!		0	0.003663	#NUM!		0	0.003663	#NUM!		0	0.003663	#NUM!		0	0.003663	#NUM!		0	0.003663	#NUM!		0	0.003663	#NUM!
	595.668	83.2056	0.00202826		0.00203032	0.00115119	7.33436		0.00610025	0.00366298	6.11953		1.00203	0.00366292	11.221		4.11384e-06	0.00364961	-1.17488		2.05831e-06	0.003663	-1.87468		4.57506e-07	0.003663	-3.37853		0.016034	0.003663	7.0859		0.0450591	0.00366279	8.11928		0.00101465	0.0036624	4.32606		0.000676545	0.00366299	3.92044		0.00202826	0.00366299	5.01837
	596.003	83.198	0.00397374		0.00398165	0.00115074	8.00863		0.0119807	0.00366295	6.79451		1.00399	0.00366284	11.223		1.57906e-05	0.00364958	0.170189		7.90578e-06	0.003663	-0.528973		1.75762e-06	0.003663	-2.03261		0.0251213	0.003663	7.53491		0.0631004	0.00366267	8.4561		0.00198885	0.00366216	4.99921		0.00132634	0.00366298	4.59362		0.00397374	0.00366299	5.69091
	596.336	83.1897	0.0060816		0.00610017	0.0011503	8.43602		0.0183845	0.00366292	7.22274		1.00612	0.00366276	11.2252		3.69859e-05	0.00364955	1.02133		1.85305e-05	0.003663	0.322854		4.12069e-06	0.003663	-1.18055		0.0333858	0.003663	7.81932		0.0781036	0.00366256	8.66947		0.00304544	0.00366196	5.42541		0.00203132	0.00366296	5.0199		0.0060816	0.00366298	6.11647
	596.668	83.1813	0.00822768		0.00826171	0.00114986	8.7401		0.0249393	0.00366289	7.5277		1.0083	0.00366267	11.2274		6.76946e-05	0.00364952	1.62581		3.39405e-05	0.003663	0.928044		7.54926e-06	0.003663	-0.575117		0.0408677	0.003663	8.02153		0.0908939	0.00366246	8.82118		0.00412233	0.00366178	5.72827		0.00275011	0.00366295	5.32286		0.00822768	0.00366297	6.41871
	596.995	83.1732	0.0102878		0.0103411	0.00114943	8.96534		0.031265	0.00366286	7.75376		1.01039	0.00366258	11.2295		0.000105838	0.0036495	2.07273		5.31016e-05	0.003663	1.37564		1.18139e-05	0.003663	-0.127289		0.0474654	0.003663	8.17119		0.101691	0.00366237	8.93347		0.00515719	0.00366164	5.95232		0.00344109	0.00366293	5.54701		0.0102878	0.00366296	6.64217
	597.329	83.1657	0.0121919		0.0122668	0.00114899	9.13688		0.037141	0.00366284	7.926		1.01234	0.00366251	11.2315		0.000148641	0.00364947	2.41237		7.46246e-05	0.003663	1.7159		1.66058e-05	0.003663	0.213189		0.0531889	0.003663	8.28504		0.110756	0.00366229	9.0189		0.00611462	0.00366152	6.12268		0.00408058	0.00366292	5.71747		0.0121919	0.00366295	6.81199
	597.658	83.1572	0.0143634		0.0144676	0.00114856	9.30265		0.043877	0.00366281	8.09269		1.01457	0.00366242	11.2337		0.000206307	0.00364944	2.74022		0.000103651	0.003663	2.04447		2.30706e-05	0.003663	0.541994		0.0593741	0.003663	8.39505		0.120281	0.00366221	9.10146		0.00720768	0.00366139	6.28722		0.00481091	0.00366291	5.88213		0.0143634	0.00366294	6.97591
	597.997	83.1491	0.0164076		0.0165437	0.00114811	9.43753		0.050252	0.00366278	8.22836		1.01668	0.00366233	11.2359		0.000269209	0.00364941	3.00636		0.000135347	0.003663	2.31128		3.01323e-05	0.003663	0.809033		0.0649264	0.003663	8.48444		0.128622	0.00366213	9.16854		0.00823772	0.00366128	6.42085		0.00549938	0.00366289	6.01588		0.0164076	0.00366293	7.10897
	598.334	83.1417	0.0183149		0.0184846	0.00114767	9.54924		0.0562299	0.00366276	8.34077		1.01866	0.00366225	11.2378		0.000335434	0.00364939	3.22631		0.00016875	0.003663	2.53186		3.75771e-05	0.003663	1.02983		0.0699102	0.003663	8.5584		0.135958	0.00366207	9.22405		0.00919975	0.00366118	6.53136		0.00614261	0.00366288	6.1265		0.0183149	0.00366292	7.21895
	598.674	83.134	0.0202667		0.0204749	0.00114722	9.65228		0.0623776	0.00366273	8.44455		1.02069	0.00366217	11.2399		0.000410739	0.00364936	3.42885		0.000206771	0.003663	2.73505		4.60537e-05	0.003663	1.23324		0.0748424	0.003663	8.62657		0.14309	0.003662	9.27521		0.0101852	0.00366108	6.63317		0.00680173	0.00366287	6.22844		0.0202667	0.00366291	7.32022
	599.012	83.1257	0.0223809		0.0226352	0.00114677	9.75336		0.0690715	0.0036627	8.5465		1.02289	0.00366208	11.2421		0.000500906	0.00364933	3.62733		0.000252343	0.003663	2.93422		5.62172e-05	0.003663	1.43266		0.0800183	0.003663	8.69344		0.15045	0.00366193	9.3254		0.0112538	0.00366099	6.733		0.00751667	0.00366285	6.32839		0.0223809	0.0036629	7.41945
	599.353	83.1182	0.0242723		0.0245717	0.00114632	9.83623		0.0750904	0.00366267	8.63006		1.02488	0.003662	11.2441		0.000589143	0.0036493	3.7896		0.000296984	0.003663	3.09712		6.61767e-05	0.003663	1.59576		0.0845195	0.003663	8.74817		0.156754	0.00366187	9.36648		0.0122107	0.0036609	6.81465		0.00815712	0.00366284	6.41017		0.0242723	0.00366289	7.50058
	599.695	83.1116	0.0259694		0.0263126	0.00114588	9.90546		0.0805161	0.00366265	8.69984		1.02666	0.00366192	11.2458		0.000674409	0.00364928	3.92478		0.000340162	0.00366299	3.23286		7.58126e-05	0.003663	1.7317		0.0884658	0.003663	8.7938		0.162211	0.00366182	9.40074		0.0130701	0.00366083	6.8827		0.0087325	0.00366283	6.47834		0.0259694	0.00366289	7.56817
	600.03	83.1038	0.0279531		0.0283512	0.00114544	9.98085		0.086888	0.00366262	8.77602		1.02876	0.00366184	11.2479		0.000781375	0.00364925	4.07201		0.000394379	0.00366299	3.38075		8.79159e-05	0.003663	1.87982		0.0929782	0.003663	8.84355		0.168378	0.00366176	9.43808		0.0140756	0.00366075	6.95686		0.00940589	0.00366281	6.55263		0.0279531	0.00366288	7.64178
	600.366	83.0961	0.0299113		0.0303678	0.001145	10.0503		0.0932101	0.0036626	8.84627		1.03083	0.00366175	11.25		0.000894685	0.00364922	4.20744		0.000451871	0.00366299	3.51684		0.000100755	0.003663	2.01612		0.0973364	0.003663	8.88936		0.174263	0.0036617	9.47247		0.0150692	0.00366067	7.02512		0.0100715	0.0036628	6.62101		0.0299113	0.00366287	7.7095
	600.704	83.0883	0.0319045		0.0324246	0.00114455	10.1166		0.0996781	0.00366257	8.91337		1.03296	0.00366167	11.2521		0.0010179	0.0036492	4.33648		0.00051445	0.00366299	3.64654		0.000114734	0.003663	2.14605		0.101683	0.003663	8.93305		0.180068	0.00366164	9.50527		0.0160816	0.00366059	7.09018		0.01075	0.00366279	6.68621		0.0319045	0.00366286	7.77402
	601.037	83.0806	0.0338691		0.034456	0.00114412	10.1782		0.106086	0.00366254	8.97569		1.03506	0.00366158	11.2542		0.00114712	0.00364917	4.45601		0.000580146	0.00366299	3.76672		0.000129415	0.003663	2.26646		0.105887	0.003663	8.97356		0.185623	0.00366158	9.53568		0.0170804	0.00366051	7.15048		0.0114196	0.00366277	6.74665		0.0338691	0.00366285	7.83378
	601.368	83.0722	0.0360056		0.0366698	0.00114368	10.2412		0.113091	0.00366251	9.03965		1.03735	0.00366149	11.2564		0.00129641	0.00364914	4.57837		0.000656125	0.00366299	3.88979		0.0001464	0.00366299	2.38978		0.110375	0.003663	9.01508		0.191494	0.00366152	9.56685		0.0181678	0.00366044	7.21224		0.0121489	0.00366276	6.80856		0.0360056	0.00366284	7.89495
	601.705	83.064	0.0380912		0.0388356	0.00114324	10.2994		0.119967	0.00366248	9.09869		1.0396	0.00366139	11.2587		0.00145094	0.00364911	4.691		0.000734861	0.00366298	4.00312		0.000164007	0.00366299	2.50335		0.11468	0.003663	9.05333		0.197068	0.00366147	9.59558		0.0192305	0.00366036	7.26913		0.0128618	0.00366275	6.86559		0.0380912	0.00366283	7.95127
	602.035	83.0562	0.0400653		0.0408901	0.00114281	10.3517		0.12651	0.00366246	9.15181		1.04174	0.00366131	11.2608		0.00160523	0.00364908	4.79207		0.000813555	0.00366298	4.10486		0.000181611	0.00366299	2.60531		0.118689	0.003663	9.0877		0.202213	0.00366141	9.62138		0.0202374	0.00366029	7.3202		0.0135376	0.00366273	6.9168		0.0400653	0.00366282	8.0018
	602.365	83.0487	0.0419885		0.0428955	0.00114238	10.4003		0.132917	0.00366243	9.20123		1.04383	0.00366122	11.2628		0.00176304	0.00364905	4.88586		0.000894122	0.00366298	4.19929		0.000199641	0.00366299	2.69996		0.122539	0.003663	9.11962		0.207112	0.00366136	9.64535		0.0212194	0.00366023	7.36762		0.0141968	0.00366272	6.96436		0.0419885	0.00366281	8.04869
	602.7	83.0409	0.0439754		0.0449716	0.00114194	10.4483		0.139569	0.0036624	9.25008		1.046	0.00366113	11.2649		0.00193384	0.00364902	4.97834		0.000981411	0.00366298	4.29244		0.000219181	0.00366299	2.79334		0.126462	0.003663	9.15113		0.212065	0.00366131	9.66901		0.0222349	0.00366016	7.4144		0.0148787	0.00366271	7.01128		0.0439754	0.0036628	8.09493
	603.031	83.0329	0.0460068		0.0470988	0.00114151	10.4953		0.146407	0.00366237	9.29792		1.04823	0.00366104	11.2671		0.00211663	0.00364899	5.06868		0.00107493	0.00366298	4.38346		0.000240123	0.00366299	2.88459		0.130419	0.003663	9.18194		0.217023	0.00366125	9.69214		0.0232743	0.00366009	7.46013		0.015577	0.00366269	7.05715		0.0460068	0.00366279	8.14009
	603.363	83.0257	0.0478281		0.0490097	0.00114108	10.5358		0.152568	0.00366235	9.33916		1.05023	0.00366096	11.2691		0.00228753	0.00364897	5.14634		0.00116245	0.00366297	4.46173		0.000259729	0.00366299	2.96308		0.133923	0.003663	9.20845		0.221381	0.00366121	9.71206		0.0242071	0.00366004	7.49945		0.0162039	0.00366268	7.09662		0.0478281	0.00366279	8.17892
	603.699	83.018	0.0497927		0.0510751	0.00114064	10.5779		0.159248	0.00366232	9.38202		1.0524	0.00366087	11.2712		0.00247931	0.00364894	5.22687		0.00126076	0.00366297	4.54292		0.000281759	0.00366299	3.04449		0.13766	0.003663	9.23597		0.225998	0.00366116	9.73272		0.0252142	0.00365997	7.54025		0.0168809	0.00366267	7.13756		0.0497927	0.00366278	8.21918
	604.034	83.0099	0.0518656		0.053259	0.00114021	10.6205		0.166332	0.00366229	9.42557		1.0547	0.00366077	11.2734		0.00269004	0.00364891	5.30845		0.00136889	0.00366297	4.62521		0.000305999	0.00366299	3.12702		0.141556	0.003663	9.26389		0.230779	0.00366111	9.75369		0.026278	0.00365991	7.58161		0.0175963	0.00366265	7.17907		0.0518656	0.00366277	8.25997
	604.369	83.0022	0.0538238		0.0553264	0.00113977	10.6594		0.173061	0.00366226	9.46524		1.05689	0.00366068	11.2755		0.002897	0.00364888	5.38259		0.00147521	0.00366296	4.70001		0.00032984	0.00366298	3.20205		0.145196	0.003663	9.28928		0.235216	0.00366106	9.77275		0.0272841	0.00365985	7.61921		0.0182731	0.00366264	7.21682		0.0538238	0.00366276	8.29704
	604.699	82.9942	0.0558584		0.0574791	0.00113934	10.6983		0.180089	0.00366223	9.50506		1.05916	0.00366059	11.2777		0.00312016	0.00364885	5.45682		0.00158997	0.00366296	4.77492		0.000355583	0.00366298	3.2772		0.148938	0.003663	9.31472		0.239748	0.00366101	9.79187		0.0283305	0.00365979	7.65688		0.0189773	0.00366262	7.25464		0.0558584	0.00366275	8.33415
	605.032	82.9861	0.0579185		0.0596635	0.00113891	10.7363		0.187244	0.0036622	9.54404		1.06148	0.00366049	11.28		0.00335455	0.00364882	5.52927		0.00171063	0.00366296	4.84807		0.00038266	0.00366298	3.35059		0.152688	0.003663	9.33959		0.244261	0.00366096	9.81054		0.0293912	0.00365973	7.69367		0.0196914	0.00366261	7.29158		0.0579185	0.00366274	8.37037
	605.365	82.9781	0.0599563		0.0618289	0.00113848	10.7727		0.19436	0.00366217	9.58135		1.06378	0.0036604	11.2822		0.00359476	0.00364879	5.59844		0.00183442	0.00366296	4.91794		0.000410449	0.00366298	3.4207		0.156361	0.003663	9.36336		0.248654	0.00366091	9.8284		0.0304415	0.00365967	7.72882		0.0203987	0.0036626	7.32688		0.0599563	0.00366273	8.40495
	605.69	82.9705	0.0618763		0.0638735	0.00113806	10.806		0.2011	0.00366215	9.61546		1.06596	0.00366031	11.2843		0.00382868	0.00364876	5.6615		0.00195509	0.00366295	4.98165		0.000437548	0.00366298	3.48463		0.159789	0.003663	9.38505		0.252732	0.00366086	9.84469		0.0314321	0.00365962	7.76087		0.0210661	0.00366258	7.35908		0.0618763	0.00366272	8.43648
	606.022	82.9621	0.0640256		0.0661671	0.00113763	10.842		0.208686	0.00366212	9.6525		1.06841	0.00366021	11.2866		0.00409927	0.00364872	5.72981		0.00209484	0.00366295	5.05069		0.000468942	0.00366298	3.55393		0.163592	0.003663	9.40857		0.25723	0.00366081	9.86236		0.0325423	0.00365956	7.79561		0.0218143	0.00366257	7.39399		0.0640256	0.00366271	8.47063
	606.359	82.954	0.066092		0.0683774	0.00113719	10.8757		0.216021	0.00366209	9.68707		1.07077	0.00366011	11.2889		0.00436816	0.00364869	5.79336		0.00223385	0.00366295	5.11495		0.000500183	0.00366297	3.61842		0.167215	0.003663	9.43047		0.261491	0.00366076	9.87881		0.0336109	0.0036595	7.82795		0.0225347	0.00366255	7.42649		0.066092	0.0036627	8.5024
	606.697	82.9453	0.0682986		0.0707429	0.00113675	10.9105		0.223898	0.00366205	9.7229		1.07331	0.00366	11.2913		0.0046647	0.00364866	5.85906		0.00238734	0.00366294	5.1814		0.00053469	0.00366297	3.68514		0.17105	0.003663	9.45315		0.265975	0.00366071	9.89584		0.0347532	0.00365944	7.86141		0.0233051	0.00366254	7.46012		0.0682986	0.00366269	8.53525
	607.037	82.9372	0.0703715		0.0729702	0.00113632	10.9422		0.23134	0.00366202	9.75561		1.0757	0.0036599	11.2936		0.00495214	0.00364863	5.91887		0.00253629	0.00366294	5.24193		0.000568189	0.00366297	3.74591		0.174621	0.003663	9.47381		0.27013	0.00366066	9.91137		0.0358275	0.00365938	7.89188		0.02403	0.00366252	7.49075		0.0703715	0.00366268	8.56515
	607.381	82.9288	0.0725143		0.0752779	0.00113587	10.9741		0.239078	0.00366199	9.78853		1.07818	0.0036598	11.296		0.00525833	0.00364859	5.97889		0.00269513	0.00366293	5.30267		0.000603926	0.00366297	3.8069		0.178284	0.003663	9.49457		0.274368	0.00366061	9.92697		0.0369394	0.00365933	7.92248		0.0247804	0.00366251	7.52151		0.0725143	0.00366267	8.59515
	607.726	82.9209	0.0745203		0.0774431	0.00113543	11.0033		0.246362	0.00366196	9.81856		1.08052	0.0036597	11.2982		0.00555328	0.00364856	6.03348		0.0028483	0.00366293	5.35795		0.000638402	0.00366297	3.86242		0.181686	0.003663	9.51347		0.278286	0.00366057	9.94117		0.0379815	0.00365927	7.95032		0.025484	0.00366249	7.54952		0.0745203	0.00366266	8.62245
	608.067	82.9127	0.0765932		0.0796854	0.00113499	11.0326		0.25393	0.00366193	9.84883		1.08295	0.0036596	11.3005		0.00586651	0.00364853	6.08837		0.00301115	0.00366292	5.41355		0.000675069	0.00366296	3.91827		0.185176	0.00366299	9.5325		0.282286	0.00366052	9.95547		0.0390594	0.00365922	7.97834		0.0262121	0.00366248	7.5777		0.0765932	0.00366265	8.64989
	608.403	82.9052	0.0785132		0.0817668	0.00113455	11.0591		0.260978	0.00366191	9.87622		1.0852	0.00365951	11.3026		0.00616432	0.0036485	6.1379		0.00316615	0.00366292	5.46375		0.00070998	0.00366296	3.96869		0.188387	0.00366299	9.54969		0.285949	0.00366048	9.96838		0.0400589	0.00365917	8.00363		0.0268875	0.00366247	7.60314		0.0785132	0.00366264	8.67465
	608.738	82.897	0.0805956		0.0840292	0.00113412	11.0872		0.268664	0.00366188	9.90526		1.08766	0.0036594	11.3049		0.00649564	0.00364847	6.19027		0.00333877	0.00366292	5.51684		0.000748876	0.00366296	4.02203		0.191846	0.00366299	9.56789		0.289878	0.00366043	9.98205		0.0411442	0.00365912	8.03039		0.0276211	0.00366245	7.63007		0.0805956	0.00366263	8.70083
	609.071	82.889	0.0826302		0.0862446	0.0011337	11.114		0.276215	0.00366185	9.933		1.09007	0.0036593	11.3072		0.00682775	0.00364844	6.24015		0.00351199	0.00366291	5.56742		0.000787921	0.00366296	4.07286		0.195204	0.00366299	9.58524		0.293674	0.00366039	9.99509		0.0422058	0.00365907	8.0559		0.0283389	0.00366244	7.65573		0.0826302	0.00366262	8.72577
	609.401	82.8804	0.0848368		0.0886528	0.00113327	11.1423		0.284453	0.00366181	9.9624		1.0927	0.00365919	11.3097		0.00719727	0.0036484	6.29288		0.00370495	0.00366291	5.62091		0.000831432	0.00366295	4.12661		0.198821	0.00366299	9.6036		0.297746	0.00366034	10.0089		0.0433583	0.00365901	8.08287		0.0291186	0.00366242	7.68288		0.0848368	0.00366261	8.75213
	609.727	82.8725	0.0868459		0.0908506	0.00113285	11.1675		0.291996	0.00366179	9.98859		1.09511	0.00365909	11.3119		0.00754221	0.00364837	6.33971		0.00388528	0.0036629	5.66844		0.00087211	0.00366295	4.17438		0.202093	0.00366299	9.61992		0.301414	0.00366029	10.0212		0.044409	0.00365896	8.10684		0.0298296	0.00366241	7.70701		0.0868459	0.0036626	8.77554
	610.062	82.8646	0.0888551		0.0930533	0.00113242	11.1922		0.299581	0.00366176	10.0143		1.09752	0.00365899	11.3142		0.00789522	0.00364834	6.38547		0.00407002	0.0036629	5.71489		0.0009138	0.00366295	4.22107		0.205347	0.00366299	9.6359		0.305046	0.00366025	10.0332		0.0454609	0.00365892	8.13027		0.0305417	0.00366239	7.73061		0.0888551	0.00366259	8.79842
	610.398	82.8563	0.0909534		0.0953589	0.00113199	11.2174		0.307548	0.00366172	10.0405		1.10005	0.00365888	11.3166		0.00827252	0.0036483	6.43217		0.0042677	0.00366289	5.76232		0.000958424	0.00366295	4.26875		0.208725	0.00366299	9.65221		0.308802	0.00366021	10.0454		0.0465606	0.00365886	8.1542		0.0312864	0.00366238	7.75471		0.0909534	0.00366258	8.82176
	610.739	82.8485	0.0929434		0.0975505	0.00113156	11.2409		0.315146	0.0036617	10.0649		1.10247	0.00365878	11.3188		0.00863848	0.00364827	6.47548		0.00445964	0.00366289	5.80632		0.00100177	0.00366294	4.31299		0.211911	0.00366299	9.66736		0.312331	0.00366016	10.0568		0.0476048	0.00365882	8.17641		0.0319938	0.00366237	7.77708		0.0929434	0.00366257	8.84341
	611.076	82.8409	0.0948857		0.0996941	0.00113112	11.2634		0.322602	0.00366167	10.0883		1.10483	0.00365868	11.321		0.0090033	0.00364824	6.51686		0.0046512	0.00366288	5.84838		0.00104505	0.00366294	4.35528		0.215004	0.00366299	9.68185		0.315744	0.00366012	10.0677		0.0486251	0.00365877	8.19764		0.0326853	0.00366235	7.79847		0.0948857	0.00366257	8.8641
	611.417	82.8327	0.0969554		0.101983	0.00113069	11.2869		0.330592	0.00366164	10.1128		1.10736	0.00365857	11.3233		0.00940035	0.00364821	6.56003		0.0048599	0.00366288	5.89227		0.00109221	0.00366294	4.39943		0.218283	0.00366299	9.69699		0.319348	0.00366008	10.0791		0.0497134	0.00365872	8.2198		0.0334231	0.00366234	7.8208		0.0969554	0.00366256	8.88568
	611.751	82.8245	0.0990537		0.10431	0.00113026	11.3102		0.338738	0.0036616	10.1372		1.10994	0.00365846	11.3257		0.00981163	0.00364817	6.60287		0.00507633	0.00366287	5.93585		0.00114115	0.00366294	4.44326		0.22159	0.00366299	9.71202		0.32297	0.00366003	10.0904		0.0508181	0.00365868	8.24181		0.0341723	0.00366232	7.84298		0.0990537	0.00366255	8.9071
	612.089	82.8171	0.100932		0.106397	0.00112983	11.3308		0.346072	0.00366158	10.1586		1.11226	0.00365837	11.3279		0.0101873	0.00364814	6.64046		0.00527425	0.00366287	5.9741		0.00118591	0.00366293	4.48174		0.224536	0.00366299	9.72523		0.326185	0.00365999	10.1003		0.0518082	0.00365863	8.26112		0.0348441	0.00366231	7.86245		0.100932	0.00366254	8.92589
	612.425	82.8091	0.102973		0.10867	0.0011294	11.3527		0.354084	0.00366155	10.1815		1.11479	0.00365826	11.3302		0.0106035	0.00364811	6.68052		0.00549372	0.00366286	6.01487		0.00123557	0.00366293	4.52276		0.227722	0.00366299	9.73932		0.329651	0.00365995	10.1109		0.0528851	0.00365859	8.28172		0.035575	0.00366229	7.88322		0.102973	0.00366253	8.94592
	612.759	82.8017	0.104861		0.110777	0.00112898	11.3727		0.361536	0.00366152	10.2024		1.11715	0.00365816	11.3324		0.0109959	0.00364808	6.71688		0.0057009	0.00366286	6.05189		0.00128246	0.00366293	4.56001		0.230657	0.00366299	9.75213		0.332831	0.00365991	10.1205		0.0538824	0.00365854	8.30043		0.0362522	0.00366228	7.90208		0.104861	0.00366252	8.96409
	613.095	82.7934	0.106966		0.113131	0.00112855	11.3944		0.36989	0.00366149	10.2252		1.11978	0.00365805	11.3348		0.0114418	0.00364804	6.75664		0.00593652	0.00366285	6.0924		0.00133581	0.00366292	4.60077		0.233913	0.00366299	9.76615		0.336349	0.00365987	10.1311		0.0549953	0.0036585	8.3209		0.0370081	0.00366227	7.92273		0.106966	0.00366251	8.98397
	613.434	82.785	0.109103		0.115526	0.00112812	11.4162		0.37842	0.00366145	10.248		1.12246	0.00365793	11.3372		0.0119034	0.003648	6.79622		0.00618079	0.00366284	6.13272		0.00139114	0.00366292	4.64135		0.237203	0.00366298	9.78011		0.339891	0.00365982	10.1416		0.0561264	0.00365845	8.34128		0.0377767	0.00366225	7.94329		0.109103	0.0036625	9.00375
	613.765	82.7767	0.11122		0.117906	0.00112769	11.4373		0.386924	0.00366142	10.2703		1.12514	0.00365782	11.3397		0.0123699	0.00364797	6.83468		0.00642792	0.00366284	6.17193		0.00144714	0.00366292	4.68082		0.240449	0.00366298	9.79371		0.343374	0.00365978	10.1518		0.0572487	0.0036584	8.36111		0.0385396	0.00366224	7.96329		0.11122	0.00366249	9.02298
	614.101	82.7685	0.113312		0.120262	0.00112727	11.4578		0.395376	0.00366139	10.2919		1.12779	0.00365771	11.3421		0.0128396	0.00364793	6.87197		0.00667704	0.00366283	6.20996		0.00150361	0.00366291	4.71911		0.243642	0.00366298	9.8069		0.346788	0.00365974	10.1617		0.0583589	0.00365836	8.38034		0.0392945	0.00366222	7.9827		0.113312	0.00366248	9.04162
	614.439	82.7596	0.115576		0.122819	0.00112684	11.4796		0.40458	0.00366136	10.3149		1.13068	0.00365758	11.3447		0.0133578	0.0036479	6.91155		0.00695219	0.00366282	6.25034		0.00156601	0.00366291	4.75977		0.247083	0.00366298	9.82092		0.350455	0.00365969	10.1722		0.0595618	0.00365831	8.40077		0.0401128	0.0036622	8.00332		0.115576	0.00366247	9.06141
	614.776	82.7517	0.117598		0.125107	0.00112641	11.4989		0.412849	0.00366133	10.3352		1.13327	0.00365747	11.3471		0.0138292	0.00364786	6.94626		0.00720283	0.00366282	6.28576		0.00162287	0.00366291	4.79544		0.250143	0.00366298	9.83323		0.353705	0.00365965	10.1815		0.0606373	0.00365826	8.41869		0.0408449	0.00366219	8.02141		0.117598	0.00366246	9.07876
	615.11	82.7439	0.119562		0.127336	0.00112599	11.5173		0.420929	0.0036613	10.3546		1.1358	0.00365736	11.3494		0.0142952	0.00364783	6.97941		0.0074508	0.00366281	6.31961		0.00167916	0.0036629	4.82953		0.253105	0.00366298	9.84501		0.356842	0.00365961	10.1903		0.0616836	0.00365822	8.43582		0.0415572	0.00366218	8.03871		0.119562	0.00366245	9.09533
	615.449	82.7355	0.121712		0.12978	0.00112556	11.537		0.429821	0.00366126	10.3755		1.13858	0.00365725	11.3519		0.0148137	0.00364779	7.01507		0.0077271	0.0036628	6.35603		0.00174189	0.0036629	4.86622		0.256334	0.00366298	9.85768		0.36025	0.00365957	10.1999		0.0628296	0.00365818	8.45425		0.0423377	0.00366216	8.05733		0.121712	0.00366244	9.11315
	615.785	82.7274	0.123784		0.132143	0.00112513	11.5558		0.438448	0.00366123	10.3954		1.14127	0.00365713	11.3543		0.0153226	0.00364775	7.04886		0.00799856	0.0036628	6.39056		0.00180355	0.0036629	4.901		0.259436	0.00366298	9.86971		0.363515	0.00365953	10.2089		0.0639362	0.00365813	8.47173		0.0430917	0.00366215	8.07499		0.123784	0.00366243	9.13005
	616.119	82.7198	0.125704		0.134337	0.00112471	11.5731		0.446485	0.0036612	10.4136		1.14378	0.00365702	11.3565		0.0158016	0.00364772	7.07966		0.00825439	0.00366279	6.42205		0.00186168	0.00366289	4.93273		0.262299	0.00366298	9.88069		0.36652	0.00365949	10.2172		0.0649623	0.00365809	8.48768		0.0437912	0.00366213	8.0911		0.125704	0.00366242	9.14544
	616.456	82.7119	0.127733		0.136659	0.00112428	11.591		0.455023	0.00366117	10.4325		1.14644	0.00365691	11.3589		0.0163157	0.00364769	7.11169		0.00852921	0.00366278	6.4548		0.00192415	0.00366289	4.96574		0.265314	0.00366298	9.89212		0.369675	0.00365945	10.2258		0.0660475	0.00365805	8.50427		0.0445312	0.00366212	8.10786		0.127733	0.00366241	9.16145
	616.792	82.7031	0.129971		0.139229	0.00112386	11.6103		0.464504	0.00366114	10.4532		1.14939	0.00365678	11.3616		0.0168925	0.00364765	7.14646		0.00883798	0.00366278	6.49037		0.00199437	0.00366289	5.00158		0.268629	0.00366298	9.90453		0.373134	0.0036594	10.2351		0.0672466	0.003658	8.52229		0.0453492	0.0036621	8.12607		0.129971	0.0036624	9.17883
	617.124	82.6949	0.132044		0.141614	0.00112344	11.6281		0.473338	0.0036611	10.472		1.15213	0.00365666	11.364		0.0174356	0.00364761	7.17813		0.00912905	0.00366277	6.52278		0.00206059	0.00366288	5.03425		0.271689	0.00366298	9.91586		0.376317	0.00365936	10.2436		0.0683584	0.00365796	8.53871		0.0461079	0.00366209	8.14267		0.132044	0.00366239	9.19466
	617.455	82.6866	0.134168		0.144064	0.00112302	11.646		0.482444	0.00366107	10.4911		1.15496	0.00365654	11.3665		0.018001	0.00364757	7.21006		0.00943241	0.00366276	6.55547		0.00212964	0.00366288	5.06721		0.274813	0.00366298	9.92729		0.379558	0.00365932	10.2522		0.0694989	0.00365792	8.55528		0.0468866	0.00366207	8.15943		0.134168	0.00366237	9.21062
	617.784	82.6779	0.136368		0.146609	0.00112261	11.6642		0.491936	0.00366104	10.5106		1.1579	0.00365641	11.3692		0.0185962	0.00364753	7.24261		0.00975218	0.00366275	6.58882		0.00220245	0.00366287	5.10083		0.278039	0.00366297	9.93897		0.382895	0.00365928	10.261		0.070682	0.00365787	8.57218		0.0476946	0.00366206	8.17652		0.136368	0.00366236	9.22689
	618.113	82.6696	0.138495		0.149074	0.00112219	11.6816		0.50117	0.003661	10.5292		1.16076	0.00365629	11.3717		0.0191809	0.0036475	7.27359		0.0100666	0.00366275	6.62056		0.00227407	0.00366287	5.13284		0.281148	0.00366297	9.95009		0.386101	0.00365924	10.2693		0.071827	0.00365783	8.58828		0.048477	0.00366204	8.1928		0.138495	0.00366235	9.24238
	618.447	82.6619	0.140456		0.151354	0.00112177	11.6976		0.509736	0.00366097	10.5462		1.16341	0.00365618	11.374		0.019728	0.00364746	7.30173		0.0103613	0.00366274	6.64941		0.00234121	0.00366286	5.16193		0.284007	0.00366297	9.9602		0.389042	0.0036592	10.277		0.0728842	0.00365779	8.60291		0.0491997	0.00366203	8.20761		0.140456	0.00366234	9.25645
	618.78	82.6537	0.142529		0.153768	0.00112135	11.7141		0.518842	0.00366094	10.5639		1.16622	0.00365606	11.3765		0.0203146	0.00364742	7.33105		0.0106775	0.00366273	6.67948		0.00241331	0.00366286	5.19226		0.287019	0.00366297	9.97075		0.392133	0.00365916	10.2849		0.0740028	0.00365775	8.61816		0.0499646	0.00366201	8.22305		0.142529	0.00366233	9.2711
	619.115	82.6453	0.144669		0.156267	0.00112093	11.731		0.5283	0.00366091	10.582		1.16914	0.00365593	11.3791		0.0209291	0.00364738	7.36088		0.0110092	0.00366272	6.71007		0.00248895	0.00366286	5.22313		0.29012	0.00366297	9.9815		0.395306	0.00365912	10.293		0.0751589	0.00365771	8.63369		0.0507555	0.003662	8.23876		0.144669	0.00366232	9.28601
	619.453	82.637	0.146786		0.158745	0.00112051	11.7475		0.537717	0.00366087	10.5997		1.17204	0.0036558	11.3816		0.0215462	0.00364734	7.38996		0.0113427	0.00366271	6.73992		0.00256504	0.00366285	5.25325		0.29318	0.00366297	9.99199		0.398428	0.00365907	10.3009		0.0763043	0.00365767	8.64883		0.0515394	0.00366198	8.25409		0.146786	0.00366231	9.30054
	619.793	82.6285	0.148942		0.161275	0.00112008	11.7641		0.547365	0.00366084	10.6175		1.17501	0.00365567	11.3842		0.0221837	0.00364731	7.41914		0.0116876	0.00366271	6.76988		0.00264377	0.00366285	5.28348		0.296286	0.00366297	10.0025		0.40159	0.00365903	10.3088		0.0774719	0.00365762	8.66404		0.0523389	0.00366196	8.2695		0.148942	0.0036623	9.31513
	620.128	82.6204	0.151028		0.163728	0.00111966	11.7799		0.556758	0.00366081	10.6345		1.17789	0.00365555	11.3867		0.0228093	0.00364727	7.44697		0.0120265	0.0036627	6.79847		0.00272116	0.00366284	5.31234		0.299284	0.00366297	10.0126		0.404634	0.00365899	10.3164		0.078603	0.00365758	8.67856		0.0531136	0.00366195	8.2842		0.151028	0.00366229	9.32904
	620.464	82.612	0.153151		0.166233	0.00111924	11.7958		0.566382	0.00366077	10.6517		1.18085	0.00365542	11.3893		0.0234553	0.00364723	7.47492		0.0123769	0.00366269	6.82719		0.00280121	0.00366284	5.34133		0.302328	0.00366297	10.0227		0.407717	0.00365895	10.324		0.0797562	0.00365754	8.69315		0.0539038	0.00366193	8.29897		0.153151	0.00366228	9.34301
	620.8	82.6035	0.155323		0.168801	0.00111882	11.8119		0.576285	0.00366074	10.669		1.18388	0.00365529	11.392		0.0241252	0.00364719	7.5031		0.0127407	0.00366268	6.85616		0.00288435	0.00366283	5.37058		0.305433	0.00366296	10.0329		0.410854	0.00365891	10.3317		0.0809368	0.0036575	8.70786		0.0547132	0.00366192	8.31389		0.155323	0.00366227	9.35709
	621.138	82.5954	0.157367		0.171224	0.0011184	11.8269		0.585665	0.00366071	10.6852		1.18676	0.00365516	11.3945		0.0247644	0.00364715	7.52927		0.0130882	0.00366267	6.88308		0.00296381	0.00366283	5.39776		0.308349	0.00366296	10.0424		0.413792	0.00365887	10.3388		0.0820496	0.00365746	8.72154		0.0554764	0.0036619	8.32775		0.157367	0.00366226	9.37018
	621.469	82.5878	0.159306		0.173528	0.00111798	11.841		0.594616	0.00366068	10.7004		1.18949	0.00365504	11.3968		0.0253784	0.00364711	7.55378		0.0134225	0.00366266	6.9083		0.00304026	0.00366282	5.42323		0.311109	0.00366296	10.0514		0.416567	0.00365883	10.3455		0.0831064	0.00365742	8.73436		0.0562015	0.00366189	8.34074		0.159306	0.00366225	9.38243
	621.803	82.5795	0.16143		0.176057	0.00111756	11.8563		0.60448	0.00366064	10.7168		1.19251	0.00365491	11.3994		0.0260596	0.00364707	7.58029		0.0137937	0.00366265	6.93559		0.0031252	0.00366282	5.45079		0.314125	0.00366296	10.061		0.419592	0.00365879	10.3528		0.0842653	0.00365738	8.74823		0.0569969	0.00366187	8.3548		0.16143	0.00366224	9.39568
	622.143	82.5713	0.163509		0.17854	0.00111714	11.871		0.614196	0.00366061	10.7328		1.19547	0.00365478	11.402		0.0267352	0.00364703	7.60591		0.0141623	0.00366264	6.96197		0.00320959	0.00366281	5.47744		0.317071	0.00366296	10.0703		0.42254	0.00365875	10.3598		0.0854012	0.00365734	8.76164		0.0577769	0.00366186	8.3684		0.163509	0.00366223	9.40848
	622.479	82.5638	0.16542		0.180826	0.00111672	11.8845		0.623178	0.00366058	10.7473		1.19821	0.00365466	11.4043		0.0273636	0.003647	7.62916		0.0145056	0.00366264	6.98592		0.00328821	0.00366281	5.50164		0.319772	0.00366296	10.0788		0.425237	0.00365872	10.3662		0.0864463	0.00365731	8.77382		0.0584948	0.00366184	8.38076		0.16542	0.00366222	9.4201
	622.809	82.5556	0.167502		0.183324	0.00111631	11.899		0.633026	0.00366055	10.763		1.2012	0.00365453	11.4069		0.0280569	0.00364696	7.6542		0.0148847	0.00366263	7.01173		0.00337507	0.0036628	5.52771		0.322711	0.00366296	10.088		0.428164	0.00365868	10.3731		0.0875867	0.00365727	8.78695		0.0592785	0.00366183	8.39408		0.167502	0.00366221	9.43262
	623.142	82.5473	0.169629		0.185883	0.00111589	11.9136		0.643149	0.00366051	10.7789		1.20428	0.00365439	11.4095		0.028774	0.00364692	7.67946		0.0152774	0.00366262	7.03777		0.00346507	0.0036628	5.55403		0.325706	0.00366296	10.0972		0.431141	0.00365864	10.38		0.088753	0.00365723	8.8002		0.0600803	0.00366181	8.40752		0.169629	0.0036622	9.44524
	623.476	82.5395	0.171603		0.188263	0.00111548	11.927		0.652603	0.00366048	10.7935		1.20715	0.00365427	11.412		0.0294476	0.00364688	7.70263		0.0156467	0.00366261	7.06166		0.00354975	0.00366279	5.57818		0.328481	0.00366296	10.1057		0.433893	0.0036586	10.3864		0.0898369	0.00365719	8.81236		0.0608258	0.0036618	8.41986		0.171603	0.00366219	9.45682
	623.805	82.5314	0.17367		0.190761	0.00111507	11.9409		0.66256	0.00366045	10.8087		1.21017	0.00365414	11.4146		0.0301611	0.00364684	7.72659		0.0160383	0.0036626	7.08639		0.00363958	0.00366279	5.60317		0.331379	0.00366295	10.1145		0.436761	0.00365856	10.393		0.0909728	0.00365715	8.82495		0.0616074	0.00366178	8.43264		0.17367	0.00366218	9.46879
	624.136	82.5235	0.175682		0.193199	0.00111466	11.9544		0.672315	0.00366041	10.8233		1.21312	0.003654	11.4171		0.0308641	0.0036468	7.74965		0.0164246	0.00366259	7.1102		0.00372824	0.00366278	5.62724		0.334197	0.00366295	10.1229		0.439544	0.00365853	10.3994		0.0920803	0.00365712	8.83707		0.0623697	0.00366177	8.44494		0.175682	0.00366217	9.48032
	624.469	82.5156	0.177701		0.195651	0.00111424	11.9677		0.682162	0.00366038	10.8379		1.2161	0.00365387	11.4196		0.0315775	0.00364676	7.77252		0.0168171	0.00366258	7.13382		0.00381835	0.00366278	5.65113		0.337019	0.00366295	10.1314		0.442324	0.00365849	10.4057		0.0931927	0.00365708	8.8491		0.0631358	0.00366175	8.45716		0.177701	0.00366216	9.49175
	624.799	82.5078	0.179668		0.198047	0.00111383	11.9806		0.691819	0.00366035	10.852		1.21902	0.00365374	11.4221		0.0322807	0.00364672	7.79457		0.0172045	0.00366257	7.15659		0.00390731	0.00366277	5.67416		0.339765	0.00366295	10.1395		0.445024	0.00365845	10.4118		0.0942784	0.00365704	8.8607		0.0638837	0.00366174	8.46894		0.179668	0.00366215	9.50277
	625.125	82.499	0.181923		0.200798	0.00111343	11.9952		0.702953	0.00366031	10.8679		1.22238	0.0036536	11.4249		0.0330959	0.00364668	7.81953		0.017654	0.00366256	7.1824		0.00401061	0.00366277	5.70026		0.342905	0.00366295	10.1487		0.448105	0.00365841	10.4187		0.0955237	0.003657	8.87384		0.064742	0.00366172	8.4823		0.181923	0.00366214	9.51524
	625.457	82.4909	0.183976		0.203312	0.00111302	12.0083		0.713163	0.00366028	10.8824		1.22545	0.00365346	11.4275		0.0338473	0.00364663	7.84201		0.018069	0.00366255	7.20563		0.004106	0.00366276	5.72377		0.34576	0.00366295	10.157		0.450901	0.00365837	10.425		0.0966598	0.00365696	8.88569		0.0655253	0.00366171	8.49433		0.183976	0.00366212	9.52648
	625.785	82.4823	0.18617		0.206004	0.00111261	12.0222		0.724141	0.00366024	10.8977		1.22876	0.00365331	11.4302		0.0346594	0.00364659	7.86574		0.018518	0.00366254	7.23019		0.00420926	0.00366276	5.74861		0.348806	0.00366295	10.1657		0.453877	0.00365833	10.4316		0.0978749	0.00365692	8.8982		0.0663634	0.00366169	8.50705		0.18617	0.00366211	9.53834
	626.121	82.4744	0.188186		0.208484	0.0011122	12.0349		0.734293	0.00366021	10.9116		1.23181	0.00365318	11.4328		0.0354139	0.00364655	7.8873		0.0189357	0.00366253	7.2525		0.00430536	0.00366275	5.77119		0.351599	0.00366295	10.1737		0.4566	0.00365829	10.4376		0.0989927	0.00365689	8.90958		0.0671348	0.00366168	8.51862		0.188186	0.0036621	9.54911
	626.456	82.4657	0.190392		0.211206	0.00111178	12.0487		0.745479	0.00366017	10.9268		1.23517	0.00365303	11.4356		0.0362492	0.00364651	7.91064		0.0193987	0.00366252	7.27666		0.00441194	0.00366274	5.79565		0.354653	0.00366294	10.1824		0.459571	0.00365825	10.4441		0.100218	0.00365685	8.9219		0.0679808	0.00366166	8.53115		0.190392	0.00366209	9.56077
	626.796	82.4578	0.192401		0.21369	0.00111136	12.0611		0.75573	0.00366014	10.9404		1.23824	0.00365289	11.4382		0.0370183	0.00364646	7.93165		0.0198256	0.00366251	7.29843		0.00451024	0.00366274	5.81768		0.357429	0.00366294	10.1902		0.462266	0.00365821	10.4499		0.101335	0.00365681	8.93301		0.0687524	0.00366164	8.54244		0.192401	0.00366208	9.57128
	627.132	82.4492	0.194589		0.216403	0.00111095	12.0745		0.766965	0.0036601	10.9552		1.2416	0.00365274	11.441		0.0378649	0.00364642	7.95429		0.020296	0.0036625	7.32189		0.00461861	0.00366273	5.84143		0.360447	0.00366294	10.1986		0.465191	0.00365817	10.4563		0.102553	0.00365677	8.94497		0.069594	0.00366163	8.55462		0.194589	0.00366207	9.58259
	627.469	82.4408	0.196738		0.219075	0.00111053	12.0875		0.778077	0.00366007	10.9696		1.24492	0.00365259	11.4437		0.0387059	0.00364638	7.97628		0.020764	0.00366248	7.34469		0.00472647	0.00366273	5.86452		0.363408	0.00366294	10.2067		0.468054	0.00365813	10.4624		0.103751	0.00365673	8.95661		0.0704223	0.00366161	8.56646		0.196738	0.00366206	9.59358
	627.801	82.4327	0.198798		0.221643	0.00111012	12.0999		0.788799	0.00366003	10.9833		1.24813	0.00365245	11.4464		0.0395208	0.00364633	7.99714		0.0212179	0.00366247	7.36632		0.00483115	0.00366272	5.88643		0.366243	0.00366294	10.2145		0.470789	0.0036581	10.4683		0.104901	0.0036567	8.96765		0.0712177	0.0036616	8.5777		0.198798	0.00366205	9.604
	628.136	82.4247	0.200849		0.224205	0.00110971	12.1121		0.79954	0.00366	10.9969		1.25133	0.00365231	11.449		0.0403403	0.00364629	8.01768		0.021675	0.00366246	7.38764		0.0049366	0.00366271	5.90802		0.36906	0.00366294	10.2222		0.473503	0.00365806	10.474		0.106047	0.00365666	8.97854		0.0720107	0.00366158	8.58878		0.200849	0.00366204	9.61427
	628.472	82.4164	0.202957		0.226846	0.0011093	12.1246		0.810653	0.00365996	11.0107		1.25464	0.00365216	11.4517		0.0411914	0.00364625	8.03859		0.0221504	0.00366245	7.40935		0.00504631	0.00366271	5.93001		0.371953	0.00366294	10.23		0.476284	0.00365802	10.4799		0.107227	0.00365662	8.98962		0.0728273	0.00366157	8.60006		0.202957	0.00366203	9.62471
	628.802	82.4082	0.205036		0.229458	0.00110889	12.1368		0.821686	0.00365993	11.0242		1.25792	0.00365201	11.4544		0.0420397	0.0036462	8.059		0.0226248	0.00366244	7.43054		0.00515584	0.0036627	5.95148		0.374803	0.00366293	10.2376		0.479018	0.00365798	10.4857		0.108392	0.00365659	9.00045		0.0736342	0.00366155	8.61109		0.205036	0.00366202	9.63491
	629.135	82.4001	0.20709		0.232045	0.00110848	12.1487		0.832656	0.00365989	11.0375		1.26118	0.00365187	11.4571		0.0428861	0.00364616	8.07896		0.0230987	0.00366243	7.45128		0.0052653	0.00366269	5.9725		0.377614	0.00366293	10.2451		0.481711	0.00365794	10.4913		0.109545	0.00365655	9.01105		0.0744327	0.00366153	8.62189		0.20709	0.00366201	9.64489
	629.469	82.3917	0.209233		0.234751	0.00110807	12.161		0.844178	0.00365986	11.0513		1.26459	0.00365171	11.4599		0.0437783	0.00364611	8.09957		0.0235988	0.00366242	7.47271		0.00538089	0.00366269	5.99421		0.380544	0.00366293	10.2528		0.484511	0.0036579	10.4971		0.110749	0.00365651	9.022		0.0752672	0.00366152	8.63304		0.209233	0.00366199	9.65519
	629.796	82.3833	0.211388		0.237481	0.00110767	12.1733		0.855848	0.00365982	11.065		1.26805	0.00365156	11.4627		0.044685	0.00364607	8.12009		0.0241078	0.0036624	7.49405		0.00549856	0.00366268	6.01585		0.383489	0.00366293	10.2605		0.48732	0.00365787	10.5029		0.111962	0.00365648	9.03291		0.0761082	0.0036615	8.64416		0.211388	0.00366198	9.66544
	630.127	82.3751	0.213474		0.240129	0.00110726	12.1851		0.867214	0.00365978	11.0782		1.27141	0.0036514	11.4654		0.0455711	0.00364602	8.13975		0.0246059	0.00366239	7.51451		0.00561376	0.00366267	6.03659		0.386334	0.00366293	10.2679		0.49003	0.00365783	10.5085		0.113137	0.00365644	9.04337		0.0769234	0.00366149	8.65483		0.213474	0.00366197	9.67527
	630.457	82.3669	0.215543		0.242764	0.00110686	12.1968		0.878569	0.00365975	11.0913		1.27477	0.00365125	11.4681		0.046459	0.00364598	8.15908		0.0251056	0.00366238	7.53462		0.0057294	0.00366267	6.05698		0.389155	0.00366293	10.2752		0.492711	0.00365779	10.514		0.114304	0.0036564	9.05366		0.0777338	0.00366147	8.66532		0.215543	0.00366196	9.68492
	630.794	82.3581	0.217798		0.245642	0.00110645	12.2093		0.891022	0.00365971	11.1054		1.27844	0.00365109	11.4711		0.0474359	0.00364593	8.17991		0.0256561	0.00366237	7.55632		0.00585685	0.00366266	6.07899		0.392225	0.00366293	10.2831		0.495623	0.00365775	10.5199		0.115578	0.00365637	9.06476		0.0786181	0.00366145	8.67664		0.217798	0.00366195	9.69533
	631.129	82.3494	0.219998		0.248459	0.00110604	12.2215		0.903263	0.00365967	11.119		1.28205	0.00365092	11.474		0.0483991	0.00364588	8.20004		0.0261996	0.00366235	7.57729		0.00598276	0.00366265	6.10026		0.395218	0.00366292	10.2907		0.498456	0.00365771	10.5256		0.116823	0.00365633	9.07549		0.0794828	0.00366144	8.68758		0.219998	0.00366194	9.70539
	631.466	82.3407	0.222211		0.2513	0.00110563	12.2336		0.915662	0.00365963	11.1327		1.2857	0.00365076	11.4769		0.0493777	0.00364583	8.22008		0.0267526	0.00366234	7.59818		0.0061109	0.00366264	6.12146		0.398225	0.00366292	10.2982		0.501298	0.00365767	10.5313		0.118076	0.00365629	9.08619		0.0803541	0.00366142	8.6985		0.222211	0.00366193	9.7154
	631.801	82.3322	0.224392		0.254108	0.00110522	12.2454		0.92797	0.0036596	11.146		1.28931	0.00365059	11.4798		0.0503518	0.00364579	8.23965		0.0273038	0.00366233	7.61858		0.00623869	0.00366264	6.14216		0.401186	0.00366292	10.3057		0.504091	0.00365763	10.5369		0.119314	0.00365625	9.09664		0.0812146	0.0036614	8.70916		0.224392	0.00366191	9.72518
	632.143	82.3236	0.226573		0.256924	0.0011048	12.2572		0.940364	0.00365956	11.1593		1.29295	0.00365043	11.4827		0.0513354	0.00364574	8.25902		0.0278611	0.00366231	7.63879		0.00636796	0.00366263	6.16267		0.404144	0.00366292	10.313		0.506877	0.00365759	10.5424		0.120553	0.00365622	9.10699		0.0820766	0.00366139	8.71972		0.226573	0.0036619	9.73486
	632.48	82.3153	0.228687		0.259661	0.00110439	12.2686		0.952462	0.00365952	11.1721		1.29649	0.00365027	11.4856		0.0522979	0.00364569	8.27762		0.0284072	0.0036623	7.65821		0.00649469	0.00366262	6.18238		0.40701	0.00366292	10.3201		0.50957	0.00365755	10.5477		0.121756	0.00365618	9.11694		0.0829138	0.00366137	8.72988		0.228687	0.00366189	9.74415
	632.816	82.3061	0.231034		0.262709	0.00110398	12.281		0.965987	0.00365948	11.1863		1.30045	0.00365009	11.4887		0.0533767	0.00364564	8.29807		0.0290201	0.00366229	7.67957		0.006637	0.00366261	6.20406		0.410188	0.00366291	10.3279		0.512551	0.00365751	10.5536		0.123093	0.00365614	9.12788		0.0838448	0.00366135	8.74106		0.231034	0.00366188	9.75437
	633.152	82.298	0.233094		0.265391	0.00110357	12.2919		0.977946	0.00365945	11.1986		1.30394	0.00364993	11.4915		0.0543329	0.00364559	8.31585		0.029564	0.00366227	7.69815		0.00676336	0.00366261	6.22293		0.412976	0.00366291	10.3346		0.515161	0.00365747	10.5587		0.124268	0.0036561	9.1374		0.0846637	0.00366134	8.75079		0.233094	0.00366187	9.76325
	633.489	82.2886	0.235476		0.268502	0.00110316	12.3043		0.991873	0.0036594	11.2127		1.308	0.00364974	11.4947		0.0554489	0.00364554	8.33621		0.0301998	0.00366226	7.71943		0.00691113	0.0036626	6.24454		0.416196	0.00366291	10.3424		0.518171	0.00365743	10.5645		0.125629	0.00365606	9.14832		0.0856122	0.00366132	8.76194		0.235476	0.00366186	9.77342
	633.822	82.2794	0.237826		0.27158	0.00110275	12.3164		1.00572	0.00365936	11.2266		1.31204	0.00364956	11.4979		0.056561	0.00364548	8.3561		0.0308344	0.00366224	7.74023		0.00705868	0.00366259	6.26567		0.419371	0.00366291	10.35		0.521133	0.00365739	10.5703		0.126974	0.00365602	9.15899		0.08655	0.0036613	8.77284		0.237826	0.00366184	9.78336
	634.158	82.2713	0.239898		0.274303	0.00110234	12.3271		1.01802	0.00365933	11.2388		1.31561	0.00364939	11.5007		0.0575513	0.00364544	8.37348		0.0314001	0.00366223	7.75842		0.0071903	0.00366258	6.28415		0.42217	0.00366291	10.3566		0.52374	0.00365735	10.5753		0.128162	0.00365599	9.16832		0.0873788	0.00366128	8.78238		0.239898	0.00366183	9.79204
	634.492	82.2633	0.241933		0.276984	0.00110194	12.3376		1.03018	0.00365929	11.2507		1.31914	0.00364923	11.5035		0.0585316	0.00364539	8.3904		0.031961	0.00366222	7.77613		0.00732083	0.00366257	6.30215		0.424916	0.00366291	10.3631		0.526292	0.00365731	10.5802		0.12933	0.00365596	9.1774		0.0881939	0.00366127	8.79167		0.241933	0.00366182	9.8005
	634.831	82.2543	0.24421		0.279991	0.00110153	12.3491		1.04388	0.00365925	11.2639		1.32312	0.00364905	11.5066		0.0596384	0.00364534	8.40916		0.032595	0.0036622	7.79578		0.00746847	0.00366257	6.32212		0.427986	0.0036629	10.3703		0.529142	0.00365727	10.5856		0.130638	0.00365592	9.18749		0.0891076	0.00366125	8.80199		0.24421	0.00366181	9.80987
	635.169	82.2464	0.246216		0.282649	0.00110112	12.3593		1.05604	0.00365922	11.2755		1.32664	0.00364889	11.5093		0.0606222	0.00364529	8.42554		0.0331593	0.00366219	7.81296		0.00759994	0.00366256	6.33957		0.43069	0.0036629	10.3766		0.531647	0.00365723	10.5903		0.131792	0.00365588	9.19631		0.0899142	0.00366124	8.81101		0.246216	0.0036618	9.81805
	635.512	82.2386	0.248206		0.285293	0.0011007	12.3694		1.06818	0.00365918	11.287		1.33015	0.00364873	11.512		0.0616061	0.00364524	8.44167		0.0337244	0.00366218	7.82986		0.00773166	0.00366255	6.35676		0.433372	0.0036629	10.3828		0.534128	0.0036572	10.595		0.132939	0.00365585	9.20499		0.0907158	0.00366122	8.81989		0.248206	0.00366179	9.82611
	635.847	82.2297	0.250486		0.28833	0.0011003	12.3807		1.08219	0.00365914	11.3		1.3342	0.00364854	11.5152		0.062743	0.00364519	8.45999		0.0343783	0.00366216	7.84907		0.00788414	0.00366254	6.37629		0.436442	0.0036629	10.3899		0.536963	0.00365716	10.6003		0.134255	0.00365581	9.21486		0.0916358	0.0036612	8.82999		0.250486	0.00366177	9.83526
	636.189	82.2212	0.252632		0.291197	0.00109988	12.3914		1.09548	0.0036591	11.3123		1.33803	0.00364836	11.5182		0.0638227	0.00364514	8.47708		0.0350001	0.00366215	7.86701		0.00802922	0.00366253	6.39453		0.439331	0.0036629	10.3965		0.539627	0.00365712	10.6053		0.135495	0.00365578	9.22407		0.0925036	0.00366119	8.83943		0.252632	0.00366176	9.8438
	636.528	82.2123	0.254908		0.294248	0.00109947	12.4025		1.10968	0.00365906	11.3252		1.34212	0.00364817	11.5213		0.0649782	0.00364508	8.49505		0.0356666	0.00366213	7.88588		0.00818478	0.00366253	6.41373		0.442394	0.00366289	10.4034		0.542446	0.00365708	10.6105		0.136813	0.00365574	9.23377		0.093426	0.00366117	8.84936		0.254908	0.00366175	9.85278
	636.863	82.2037	0.257102		0.297197	0.00109907	12.4132		1.12346	0.00365902	11.3375		1.34608	0.00364799	11.5244		0.0661015	0.00364503	8.51222		0.0363153	0.00366212	7.90391		0.0083363	0.00366252	6.43207		0.445344	0.00366289	10.4101		0.545157	0.00365704	10.6155		0.138085	0.0036557	9.24305		0.0943167	0.00366115	8.85886		0.257102	0.00366174	9.86135
	637.196	82.1947	0.259385		0.300274	0.00109867	12.4243		1.13792	0.00365898	11.3503		1.35023	0.0036478	11.5275		0.0672806	0.00364498	8.52993		0.0369973	0.0036621	7.92253		0.00849566	0.00366251	6.45101		0.448414	0.00366289	10.417		0.547973	0.003657	10.6207		0.13941	0.00365567	9.25262		0.0952454	0.00366113	8.86867		0.259385	0.00366173	9.8702
	637.53	82.1861	0.261582		0.303245	0.00109826	12.4348		1.15193	0.00365894	11.3626		1.35425	0.00364761	11.5306		0.0684252	0.00364492	8.54683		0.0376603	0.00366209	7.9403		0.00865065	0.0036625	6.4691		0.451367	0.00366289	10.4235		0.550677	0.00365696	10.6256		0.140688	0.00365563	9.26176		0.0961409	0.00366112	8.87803		0.261582	0.00366171	9.87864
	637.857	82.177	0.263906		0.306398	0.00109787	12.4459		1.16687	0.0036589	11.3755		1.35852	0.00364741	11.5339		0.0696466	0.00364487	8.56455		0.0383688	0.00366207	7.95894		0.00881637	0.00366249	6.48808		0.45449	0.00366289	10.4304		0.553532	0.00365692	10.6308		0.142041	0.00365559	9.27136		0.0970903	0.0036611	8.88787		0.263906	0.0036617	9.88749
	638.193	82.1684	0.266075		0.309348	0.00109746	12.4562		1.18092	0.00365886	11.3875		1.36254	0.00364723	11.5369		0.0707958	0.00364481	8.58095		0.0390364	0.00366205	7.9762		0.0089726	0.00366248	6.50565		0.457402	0.00366288	10.4368		0.556191	0.00365688	10.6356		0.143306	0.00365556	9.28024		0.0979777	0.00366108	8.89698		0.266075	0.00366169	9.89568
	638.524	82.1593	0.268396		0.312516	0.00109706	12.4671		1.19607	0.00365882	11.4003		1.36686	0.00364703	11.5402		0.0720364	0.00364476	8.59835		0.0397581	0.00366204	7.99453		0.00914159	0.00366247	6.52431		0.46052	0.00366288	10.4436		0.559031	0.00365684	10.6408		0.144661	0.00365552	9.28968		0.0989297	0.00366106	8.90666		0.268396	0.00366168	9.90438
	638.852	82.1509	0.270552		0.315467	0.00109667	12.4773		1.21025	0.00365878	11.4121		1.3709	0.00364684	11.5433		0.0731982	0.0036447	8.61438		0.040435	0.00366202	8.01142		0.00930016	0.00366246	6.54152		0.463414	0.00366288	10.4499		0.561664	0.0036568	10.6455		0.145923	0.00365548	9.29837		0.0998155	0.00366105	8.91558		0.270552	0.00366166	9.91238
	639.182	82.1424	0.272707		0.318426	0.00109627	12.4873		1.22453	0.00365874	11.4238		1.37496	0.00364665	11.5463		0.0743693	0.00364465	8.63028		0.0411182	0.00366201	8.02818		0.00946029	0.00366245	6.55859		0.466308	0.00366288	10.4561		0.564293	0.00365676	10.6502		0.147185	0.00365545	9.30701		0.100703	0.00366103	8.92444		0.272707	0.00366165	9.92032
	639.519	82.1335	0.274974		0.321548	0.00109587	12.4978		1.23966	0.00365869	11.4361		1.37926	0.00364645	11.5496		0.0756109	0.00364459	8.64687		0.0418436	0.00366199	8.04568		0.00963041	0.00366244	6.57642		0.469351	0.00366287	10.4626		0.567052	0.00365672	10.6551		0.148516	0.00365541	9.31603		0.101639	0.00366101	8.9337		0.274974	0.00366164	9.92861
	639.849	82.1249	0.277171		0.324583	0.00109547	12.5079		1.25445	0.00365865	11.448		1.38345	0.00364625	11.5527		0.076824	0.00364453	8.66281		0.0425534	0.00366197	8.06251		0.00979695	0.00366243	6.59357		0.472299	0.00366287	10.4689		0.569722	0.00365668	10.6598		0.149807	0.00365538	9.3247		0.102547	0.00366099	8.94261		0.277171	0.00366163	9.93658
	640.182	82.1161	0.279388		0.327654	0.00109507	12.5181		1.26947	0.00365861	11.4599		1.38771	0.00364605	11.5559		0.0780574	0.00364448	8.67877		0.0432761	0.00366196	8.07936		0.00996661	0.00366242	6.61075		0.475273	0.00366287	10.4752		0.57241	0.00365664	10.6645		0.151111	0.00365534	9.33339		0.103465	0.00366098	8.95153		0.279388	0.00366162	9.94455
	640.517	82.1074	0.281616		0.330752	0.00109467	12.5282		1.2847	0.00365857	11.4719		1.39201	0.00364585	11.5591		0.0793078	0.00364442	8.6947		0.0440099	0.00366194	8.09618		0.0101389	0.00366241	6.62789		0.478264	0.00366287	10.4814		0.57511	0.0036566	10.6693		0.152425	0.0036553	9.34207		0.10439	0.00366096	8.96044		0.281616	0.0036616	9.9525
	640.852	82.0987	0.283839		0.33385	0.00109427	12.5383		1.3	0.00365853	11.4838		1.39633	0.00364564	11.5623		0.0805645	0.00364436	8.71045		0.0447484	0.00366192	8.11283		0.0103125	0.0036624	6.64487		0.481247	0.00366287	10.4876		0.577798	0.00365656	10.6739		0.153737	0.00365527	9.35066		0.105315	0.00366094	8.96927		0.283839	0.00366159	9.96037
	641.184	82.09	0.286045		0.336936	0.00109387	12.5482		1.31531	0.00365849	11.4955		1.40065	0.00364544	11.5655		0.081822	0.00364431	8.72597		0.0454885	0.00366191	8.12925		0.0104865	0.00366239	6.66161		0.484208	0.00366286	10.4938		0.580462	0.00365652	10.6786		0.155042	0.00365523	9.35913		0.106235	0.00366092	8.97797		0.286045	0.00366158	9.96812
	641.512	82.0822	0.288029		0.339718	0.00109348	12.5571		1.32918	0.00365845	11.506		1.40455	0.00364526	11.5684		0.0829608	0.00364425	8.73982		0.0461596	0.00366189	8.1439		0.0106444	0.00366238	6.67656		0.48687	0.00366286	10.4993		0.582854	0.00365648	10.6827		0.156216	0.0036552	9.3667		0.107063	0.00366091	8.98575		0.288029	0.00366157	9.97503
	641.836	82.0743	0.290035		0.34254	0.00109309	12.5661		1.34329	0.00365841	11.5166		1.40852	0.00364507	11.5713		0.0841204	0.0036442	8.75373		0.0468439	0.00366188	8.15863		0.0108054	0.00366238	6.69158		0.489562	0.00366286	10.5048		0.585269	0.00365645	10.6868		0.157406	0.00365517	9.3743		0.107903	0.00366089	8.99357		0.290035	0.00366156	9.98198
	642.171	82.0662	0.292114		0.345473	0.00109269	12.5754		1.35804	0.00365837	11.5275		1.41266	0.00364487	11.5743		0.0853308	0.00364415	8.76805		0.0475592	0.00366186	8.17379		0.0109738	0.00366237	6.70705		0.492352	0.00366286	10.5105		0.587769	0.00365641	10.6911		0.158641	0.00365513	9.38213		0.108774	0.00366088	9.00163		0.292114	0.00366154	9.98913
	642.501	82.0574	0.294356		0.348644	0.0010923	12.5852		1.37405	0.00365833	11.5393		1.41714	0.00364466	11.5776		0.0866454	0.00364409	8.78337		0.0483371	0.00366184	8.19002		0.0111571	0.00366236	6.72362		0.495361	0.00366285	10.5166		0.590461	0.00365637	10.6957		0.159974	0.0036551	9.39052		0.109716	0.00366086	9.01026		0.294356	0.00366153	9.99678
	642.835	82.0494	0.296371		0.351505	0.0010919	12.5941		1.38856	0.00365829	11.5498		1.4212	0.00364447	11.5806		0.087836	0.00364403	8.79704		0.0490427	0.00366183	8.20452		0.0113234	0.00366235	6.73842		0.498067	0.00366285	10.522		0.592878	0.00365633	10.6998		0.161174	0.00365507	9.39801		0.110564	0.00366084	9.01797		0.296371	0.00366152	10.0036
	643.168	82.0403	0.298699		0.354818	0.0010915	12.6042		1.40544	0.00365825	11.5619		1.42592	0.00364424	11.584		0.0892211	0.00364397	8.81272		0.0498647	0.00366181	8.22116		0.0115173	0.00366233	6.7554		0.501192	0.00366285	10.5283		0.595666	0.00365629	10.7045		0.162563	0.00365503	9.40661		0.111546	0.00366082	9.02682		0.298699	0.00366151	10.0114
	643.505	82.0315	0.300941		0.35802	0.0010911	12.614		1.42183	0.00365821	11.5735		1.43049	0.00364402	11.5874		0.0905652	0.00364391	8.82771		0.0506637	0.00366179	8.23706		0.0117058	0.00366232	6.77164		0.504202	0.00366285	10.5343		0.598347	0.00365625	10.7091		0.163902	0.00365499	9.41484		0.112494	0.00366081	9.03529		0.300941	0.00366149	10.0189
	643.836	82.0225	0.30323		0.3613	0.00109071	12.6238		1.43871	0.00365816	11.5853		1.43519	0.0036438	11.5908		0.0919484	0.00364385	8.8429		0.051487	0.00366177	8.25319		0.0119002	0.00366231	6.78812		0.507277	0.00366284	10.5403		0.601082	0.00365621	10.7136		0.165272	0.00365496	9.42318		0.113464	0.00366079	9.04388		0.30323	0.00366148	10.0265
	644.171	82.0139	0.305421		0.364449	0.00109031	12.6332		1.45499	0.00365812	11.5966		1.43972	0.00364358	11.594		0.0932817	0.00364379	8.85733		0.052282	0.00366175	8.26852		0.012088	0.0036623	6.80378		0.51022	0.00366284	10.5461		0.603696	0.00365617	10.718		0.166586	0.00365492	9.43112		0.114394	0.00366077	9.05206		0.305421	0.00366147	10.0337
	644.504	82.0052	0.307621		0.367621	0.00108991	12.6426		1.47147	0.00365808	11.6079		1.4443	0.00364337	11.5973		0.0946305	0.00364373	8.87172		0.0530873	0.00366173	8.28382		0.0122783	0.00366229	6.81941		0.513177	0.00366284	10.5519		0.606318	0.00365613	10.7223		0.167907	0.00365489	9.43903		0.11533	0.00366075	9.06021		0.307621	0.00366146	10.0409
	644.84	81.9968	0.30977		0.37073	0.00108951	12.6518		1.4877	0.00365804	11.6189		1.44879	0.00364315	11.6005		0.0959575	0.00364367	8.88568		0.0538808	0.00366172	8.29866		0.012466	0.00366228	6.83458		0.516066	0.00366284	10.5575		0.608876	0.00365609	10.7266		0.169199	0.00365485	9.44672		0.116246	0.00366073	9.06814		0.30977	0.00366144	10.0479
	645.172	81.9883	0.311932		0.373868	0.00108912	12.6609		1.50415	0.00365799	11.6299		1.45334	0.00364293	11.6038		0.0973016	0.00364361	8.89962		0.0546857	0.0036617	8.3135		0.0126564	0.00366227	6.84975		0.518974	0.00366283	10.5631		0.611447	0.00365605	10.7308		0.170501	0.00365482	9.45441		0.11717	0.00366072	9.07606		0.311932	0.00366143	10.0548
	645.506	81.9797	0.314123		0.377057	0.00108872	12.6701		1.52095	0.00365795	11.641		1.45799	0.00364271	11.6071		0.0986731	0.00364354	8.91365		0.0555082	0.00366168	8.32844		0.0128511	0.00366226	6.86502		0.52192	0.00366283	10.5688		0.614049	0.00365601	10.7351		0.171823	0.00365478	9.46215		0.118108	0.0036607	9.08404		0.314123	0.00366142	10.0618
	645.829	81.9713	0.316262		0.380181	0.00108834	12.6791		1.53749	0.00365791	11.6519		1.46255	0.00364249	11.6104		0.100022	0.00364348	8.92726		0.0563183	0.00366166	8.34294		0.013043	0.00366225	6.87985		0.5248	0.00366283	10.5743		0.616588	0.00365598	10.7392		0.173116	0.00365475	9.46966		0.119026	0.00366068	9.0918		0.316262	0.00366141	10.0686
	646.161	81.9625	0.318504		0.383465	0.00108795	12.6884		1.55496	0.00365787	11.6632		1.46736	0.00364226	11.6138		0.101445	0.00364342	8.94142		0.0571742	0.00366164	8.35803		0.0132458	0.00366224	6.89529		0.527817	0.00366283	10.58		0.619245	0.00365594	10.7436		0.174472	0.00365471	9.47749		0.11999	0.00366066	9.09987		0.318504	0.00366139	10.0757
	646.49	81.9539	0.320685		0.38667	0.00108756	12.6975		1.5721	0.00365782	11.6742		1.47207	0.00364203	11.6171		0.102839	0.00364336	8.95511		0.0580141	0.00366162	8.37263		0.013445	0.00366223	6.91022		0.530755	0.00366282	10.5856		0.621828	0.0036559	10.7477		0.175794	0.00365468	9.48505		0.120929	0.00366065	9.10768		0.320685	0.00366138	10.0825
	646.826	81.9454	0.322863		0.389882	0.00108716	12.7065		1.58934	0.00365778	11.6851		1.47681	0.0036418	11.6204		0.104241	0.0036433	8.96868		0.0588597	0.00366161	8.38711		0.0136456	0.00366221	6.92504		0.533689	0.00366282	10.5911		0.624405	0.00365586	10.7519		0.177117	0.00365464	9.49257		0.12187	0.00366063	9.11544		0.322863	0.00366137	10.0893
	647.156	81.9368	0.325038		0.393098	0.00108677	12.7154		1.60671	0.00365774	11.696		1.48156	0.00364157	11.6238		0.10565	0.00364323	8.98214		0.0597111	0.00366159	8.40148		0.0138477	0.0036622	6.93974		0.536621	0.00366282	10.5966		0.626976	0.00365582	10.756		0.178439	0.00365461	9.50002		0.122811	0.00366061	9.12314		0.325038	0.00366136	10.096
	647.494	81.9284	0.327187		0.396288	0.00108637	12.7242		1.624	0.00365769	11.7067		1.4863	0.00364134	11.6271		0.107051	0.00364317	8.99536		0.0605594	0.00366157	8.4156		0.0140492	0.00366219	6.95419		0.53952	0.00366282	10.602		0.629514	0.00365578	10.7601		0.179748	0.00365458	9.50735		0.123743	0.00366059	9.13071		0.327187	0.00366134	10.1026
	647.822	81.9198	0.329368		0.399535	0.00108599	12.7331		1.6417	0.00365765	11.7176		1.49113	0.00364111	11.6305		0.108483	0.0036431	9.00868		0.0614273	0.00366155	8.42984		0.0142554	0.00366218	6.96877		0.542463	0.00366281	10.6074		0.632088	0.00365574	10.7642		0.181079	0.00365454	9.51475		0.124691	0.00366058	9.13835		0.329368	0.00366133	10.1093
	648.156	81.9109	0.331629		0.402912	0.00108559	12.7422		1.66019	0.00365761	11.7288		1.49617	0.00364086	11.634		0.109978	0.00364304	9.0224		0.0623343	0.00366153	8.44451		0.0144711	0.00366217	6.9838		0.545515	0.00366281	10.613		0.634753	0.0036557	10.7684		0.18246	0.00365451	9.52237		0.125676	0.00366056	9.14623		0.331629	0.00366132	10.1161
	648.492	81.9024	0.333816		0.40619	0.0010852	12.7511		1.67823	0.00365756	11.7397		1.50109	0.00364062	11.6374		0.111433	0.00364297	9.03558		0.0632192	0.00366151	8.45861		0.0146816	0.00366216	6.99825		0.54847	0.00366281	10.6184		0.63733	0.00365566	10.7725		0.183799	0.00365447	9.5297		0.126631	0.00366054	9.15381		0.333816	0.00366131	10.1227
	648.831	81.8936	0.336048		0.409546	0.0010848	12.76		1.69679	0.00365752	11.7507		1.50613	0.00364038	11.6409		0.112928	0.00364291	9.04895		0.0641296	0.00366149	8.47292		0.0148983	0.00366214	7.0129		0.551487	0.0036628	10.6239		0.639958	0.00365562	10.7766		0.185168	0.00365444	9.53713		0.127607	0.00366052	9.1615		0.336048	0.00366129	10.1294
	649.17	81.885	0.338242		0.412856	0.0010844	12.7688		1.71519	0.00365747	11.7615		1.51113	0.00364013	11.6443		0.114408	0.00364284	9.062		0.0650317	0.00366147	8.4869		0.0151131	0.00366213	7.02723		0.554454	0.0036628	10.6293		0.642538	0.00365558	10.7807		0.186515	0.0036544	9.5444		0.128569	0.0036605	9.16902		0.338242	0.00366128	10.1359
	649.507	81.8769	0.340302		0.415973	0.001084	12.7771		1.73261	0.00365743	11.7716		1.51585	0.0036399	11.6476		0.115806	0.00364278	9.07418		0.0658855	0.00366145	8.49995		0.0153166	0.00366212	7.04061		0.557242	0.0036628	10.6343		0.64496	0.00365554	10.7845		0.187782	0.00365437	9.55119		0.129474	0.00366049	9.17604		0.340302	0.00366127	10.142
	649.843	81.8686	0.342416		0.419183	0.00108361	12.7855		1.75062	0.00365739	11.782		1.52072	0.00363966	11.6509		0.117249	0.00364271	9.0866		0.0667683	0.00366143	8.51328		0.0155271	0.00366211	7.05426		0.560105	0.0036628	10.6394		0.647444	0.0036555	10.7883		0.189085	0.00365434	9.55812		0.130405	0.00366047	9.18322		0.342416	0.00366125	10.1482
	650.173	81.8605	0.34447		0.422312	0.00108322	12.7936		1.76826	0.00365735	11.792		1.52548	0.00363943	11.6542		0.11866	0.00364265	9.09859		0.0676324	0.00366141	8.52614		0.0157332	0.0036621	7.06746		0.562888	0.00366279	10.6444		0.649855	0.00365547	10.7921		0.190352	0.0036543	9.56482		0.131311	0.00366045	9.19015		0.34447	0.00366124	10.1542
	650.502	81.8517	0.346721		0.425752	0.00108283	12.8024		1.78776	0.0036573	11.803		1.53074	0.00363917	11.6577		0.120216	0.00364258	9.11166		0.068587	0.00366139	8.54017		0.0159611	0.00366208	7.08184		0.565941	0.00366279	10.6498		0.652496	0.00365543	10.7961		0.191743	0.00365427	9.57212		0.132307	0.00366043	9.19772		0.346721	0.00366123	10.1607
	650.836	81.8429	0.348963		0.429189	0.00108244	12.8112		1.80734	0.00365725	11.8139		1.53601	0.00363891	11.6613		0.121775	0.00364251	9.12459		0.0695452	0.00366137	8.55406		0.0161899	0.00366207	7.09609		0.568982	0.00366279	10.6552		0.655125	0.00365539	10.8002		0.193131	0.00365423	9.57935		0.1333	0.00366041	9.20521		0.348963	0.00366122	10.1671
	651.166	81.8336	0.351306		0.432795	0.00108206	12.8203		1.82799	0.00365721	11.8253		1.54156	0.00363864	11.6651		0.123416	0.00364244	9.13801		0.0705552	0.00366135	8.56849		0.0164313	0.00366206	7.11089		0.572165	0.00366278	10.6607		0.657871	0.00365534	10.8044		0.194585	0.0036542	9.58687		0.134342	0.00366039	9.213		0.351306	0.0036612	10.1738
	651.5	81.8251	0.353475		0.436143	0.00108167	12.8287		1.84726	0.00365716	11.8358		1.54673	0.00363838	11.6686		0.124944	0.00364237	9.15036		0.0714973	0.00366133	8.58176		0.0166566	0.00366204	7.12452		0.575112	0.00366278	10.6659		0.660411	0.0036553	10.8083		0.195932	0.00365416	9.59379		0.135307	0.00366038	9.22017		0.353475	0.00366119	10.18
	651.837	81.8157	0.355872		0.439858	0.00108127	12.8379		1.86876	0.00365711	11.8474		1.55249	0.0036381	11.6724		0.126645	0.00364229	9.16392		0.0725474	0.00366131	8.59636		0.0169078	0.00366203	7.1395		0.578374	0.00366278	10.6715		0.663218	0.00365526	10.8125		0.197424	0.00365413	9.6014		0.136377	0.00366036	9.22806		0.355872	0.00366117	10.1868
	652.169	81.8076	0.357933		0.443062	0.00108088	12.8459		1.8874	0.00365707	11.8574		1.55747	0.00363785	11.6758		0.128116	0.00364222	9.1755		0.0734569	0.00366129	8.60883		0.0171256	0.00366202	7.1523		0.581179	0.00366277	10.6764		0.665629	0.00365522	10.8162		0.198709	0.00365409	9.6079		0.137299	0.00366034	9.23481		0.357933	0.00366116	10.1925
	652.5	81.7995	0.359999		0.446286	0.0010805	12.8539		1.90624	0.00365703	11.8673		1.5625	0.0036376	11.6791		0.129599	0.00364216	9.18705		0.0743758	0.00366127	8.62127		0.0173457	0.00366201	7.16508		0.583994	0.00366277	10.6812		0.668046	0.00365518	10.8198		0.199999	0.00365406	9.61439		0.138226	0.00366032	9.24154		0.359999	0.00366115	10.1983
	652.837	81.7915	0.362027		0.44946	0.0010801	12.8617		1.92488	0.00365698	11.8771		1.56747	0.00363736	11.6825		0.131064	0.00364209	9.19832		0.0752842	0.00366125	8.63342		0.0175634	0.00366199	7.17756		0.58676	0.00366277	10.6859		0.670418	0.00365515	10.8234		0.201268	0.00365403	9.62073		0.139137	0.00366031	9.24812		0.362027	0.00366114	10.2039
	653.173	81.7831	0.364183		0.452844	0.00107971	12.8699		1.94486	0.00365694	11.8874		1.57278	0.00363709	11.686		0.132629	0.00364202	9.21023		0.0762567	0.00366122	8.64627		0.0177966	0.00366198	7.19075		0.589702	0.00366276	10.6909		0.672937	0.00365511	10.8272		0.202619	0.003654	9.62744		0.140108	0.00366029	9.25508		0.364183	0.00366112	10.2099
	653.506	81.7751	0.366221		0.456054	0.00107932	12.8777		1.9639	0.00365689	11.8972		1.57784	0.00363684	11.6893		0.134118	0.00364195	9.22143		0.0771828	0.00366121	8.65835		0.0180188	0.00366197	7.20317		0.592486	0.00366276	10.6956		0.675318	0.00365507	10.8307		0.203897	0.00365396	9.63375		0.141027	0.00366027	9.26164		0.366221	0.00366111	10.2155
	653.839	81.7663	0.368443		0.459567	0.00107894	12.8861		1.98484	0.00365685	11.9078		1.58339	0.00363656	11.693		0.13575	0.00364188	9.23357		0.0782003	0.00366118	8.67146		0.0182631	0.00366195	7.21664		0.595524	0.00366276	10.7008		0.677914	0.00365503	10.8346		0.205295	0.00365393	9.64059		0.142033	0.00366025	9.26875		0.368443	0.0036611	10.2215
	654.175	81.7579	0.370596		0.462981	0.00107854	12.8942		2.0053	0.0036568	11.9181		1.5888	0.00363629	11.6966		0.137341	0.00364181	9.24526		0.0791931	0.00366116	8.68408		0.0185016	0.00366194	7.22962		0.59847	0.00366276	10.7057		0.680427	0.00365499	10.8383		0.20665	0.0036539	9.64719		0.143008	0.00366023	9.2756		0.370596	0.00366109	10.2273
	654.508	81.7488	0.372907		0.466661	0.00107816	12.9029		2.02747	0.00365675	11.9291		1.59466	0.003636	11.7004		0.13906	0.00364173	9.25774		0.0802676	0.00366114	8.69757		0.0187598	0.00366193	7.24349		0.601637	0.00366275	10.711		0.683126	0.00365495	10.8423		0.208108	0.00365386	9.65424		0.144059	0.00366021	9.28293		0.372907	0.00366107	10.2336
	654.843	81.7408	0.374936		0.4699	0.00107777	12.9105		2.04709	0.00365671	11.9388		1.59983	0.00363574	11.7038		0.140577	0.00364166	9.26863		0.0812174	0.00366112	8.70935		0.0189883	0.00366191	7.2556		0.604418	0.00366275	10.7156		0.685493	0.00365491	10.8457		0.20939	0.00365383	9.6604		0.144983	0.0036602	9.28934		0.374936	0.00366106	10.239
	655.175	81.7326	0.377024		0.473248	0.00107738	12.9183		2.06746	0.00365666	11.9487		1.6052	0.00363547	11.7073		0.142147	0.00364159	9.27978		0.0822024	0.0036611	8.72141		0.0192253	0.0036619	7.26802		0.607285	0.00366275	10.7203		0.68793	0.00365487	10.8493		0.210712	0.0036538	9.66671		0.145936	0.00366018	9.2959		0.377024	0.00366105	10.2446
	655.512	81.7245	0.379097		0.476581	0.00107699	12.926		2.08785	0.00365662	11.9586		1.61056	0.0036352	11.7108		0.143715	0.00364152	9.29078		0.0831869	0.00366108	8.73333		0.0194623	0.00366189	7.28028		0.610133	0.00366274	10.725		0.690348	0.00365484	10.8528		0.212026	0.00365376	9.67295		0.146884	0.00366016	9.30239		0.379097	0.00366103	10.2501
	655.846	81.7162	0.381218		0.480002	0.0010766	12.9339		2.10888	0.00365657	11.9686		1.61608	0.00363492	11.7143		0.145327	0.00364145	9.30198		0.0842011	0.00366105	8.74546		0.0197067	0.00366187	7.29276		0.613049	0.00366274	10.7298		0.692822	0.0036548	10.8564		0.213373	0.00365373	9.6793		0.147857	0.00366014	9.30899		0.381218	0.00366102	10.2556
	656.174	81.7083	0.383217		0.483239	0.00107622	12.9413		2.12888	0.00365653	11.9781		1.62132	0.00363466	11.7177		0.146856	0.00364138	9.31248		0.0851642	0.00366103	8.75684		0.0199388	0.00366186	7.30448		0.615802	0.00366274	10.7343		0.695154	0.00365476	10.8598		0.214645	0.0036537	9.68526		0.148776	0.00366013	9.3152		0.383217	0.00366101	10.2609
	656.508	81.7004	0.385233		0.486512	0.00107584	12.9488		2.1492	0.00365649	11.9876		1.62663	0.00363439	11.7211		0.148404	0.00364131	9.32301		0.0861414	0.00366101	8.76827		0.0201745	0.00366185	7.31624		0.61858	0.00366273	10.7388		0.697504	0.00365472	10.8632		0.215929	0.00365367	9.69124		0.149704	0.00366011	9.32143		0.385233	0.003661	10.2661
	656.844	81.6917	0.387433		0.490097	0.00107545	12.9569		2.17157	0.00365644	11.998		1.63247	0.0036341	11.7249		0.150104	0.00364123	9.33444		0.0872158	0.00366099	8.78067		0.0204338	0.00366183	7.32902		0.621615	0.00366273	10.7437		0.700069	0.00365468	10.8669		0.217333	0.00365363	9.69774		0.150719	0.00366009	9.3282		0.387433	0.00366098	10.2718
	657.178	81.6835	0.389531		0.493528	0.00107506	12.9646		2.1931	0.00365639	12.0079		1.63809	0.00363381	11.7285		0.151735	0.00364116	9.34529		0.0882478	0.00366097	8.79245		0.020683	0.00366182	7.34115		0.624513	0.00366273	10.7483		0.702516	0.00365464	10.8704		0.218675	0.0036536	9.70392		0.15169	0.00366007	9.33463		0.389531	0.00366097	10.2772
	657.508	81.6755	0.391579		0.496888	0.00107468	12.9721		2.21428	0.00365635	12.0175		1.6436	0.00363353	11.732		0.153334	0.00364108	9.35581		0.0892617	0.00366095	8.80388		0.020928	0.00366181	7.35293		0.627344	0.00366272	10.7528		0.704903	0.00365461	10.8738		0.219986	0.00365357	9.70991		0.15264	0.00366005	9.34088		0.391579	0.00366096	10.2825
	657.846	81.6674	0.393632		0.500269	0.00107429	12.9796		2.23571	0.0036563	12.0272		1.64916	0.00363325	11.7355		0.154947	0.00364101	9.36631		0.0902856	0.00366093	8.8153		0.0211755	0.00366179	7.3647		0.630186	0.00366272	10.7574		0.707297	0.00365457	10.8773		0.221304	0.00365354	9.7159		0.153594	0.00366004	9.34712		0.393632	0.00366094	10.2877
	658.181	81.6585	0.395887		0.503994	0.00107391	12.9877		2.25944	0.00365625	12.0377		1.65532	0.00363294	11.7394		0.156726	0.00364093	9.37778		0.0914176	0.0036609	8.82777		0.0214494	0.00366178	7.37755		0.633311	0.00366272	10.7623		0.709925	0.00365453	10.881		0.222753	0.0036535	9.72245		0.154644	0.00366002	9.35395		0.395887	0.00366093	10.2934
	658.511	81.6508	0.397867		0.507277	0.00107352	12.9949		2.28047	0.00365621	12.047		1.66076	0.00363266	11.7429		0.158298	0.00364085	9.3878		0.092419	0.00366088	8.83868		0.0216917	0.00366176	7.3888		0.636058	0.00366271	10.7666		0.712234	0.00365449	10.8842		0.224028	0.00365347	9.72817		0.155569	0.00366	9.35992		0.397867	0.00366092	10.2984
	658.848	81.6428	0.399892		0.510646	0.00107314	13.0023		2.30216	0.00365616	12.0565		1.66637	0.00363237	11.7464		0.159914	0.00364078	9.39799		0.0934497	0.00366086	8.84978		0.0219414	0.00366175	7.40025		0.638871	0.00366271	10.7711		0.714595	0.00365445	10.8876		0.225334	0.00365344	9.734		0.156517	0.00365998	9.366		0.399892	0.0036609	10.3035
	659.184	81.6348	0.401933		0.514053	0.00107275	13.0096		2.3242	0.00365612	12.0661		1.67205	0.00363208	11.75		0.16155	0.00364071	9.40822		0.0944954	0.00366084	8.86092		0.0221948	0.00366174	7.41174		0.64171	0.00366271	10.7755		0.716975	0.00365441	10.8909		0.226652	0.00365341	9.73985		0.157474	0.00365997	9.37211		0.401933	0.00366089	10.3086
	659.523	81.6263	0.404083		0.517653	0.00107236	13.0173		2.34761	0.00365607	12.0761		1.67809	0.00363177	11.7537		0.163283	0.00364063	9.41893		0.0956041	0.00366081	8.8726		0.0224636	0.00366172	7.42378		0.644702	0.0036627	10.7801		0.719481	0.00365437	10.8944		0.228043	0.00365338	9.74599		0.158485	0.00365995	9.37852		0.404083	0.00366088	10.314
	659.856	81.6182	0.406168		0.521159	0.00107198	13.0248		2.37054	0.00365602	12.0859		1.68398	0.00363147	11.7574		0.164973	0.00364055	9.42927		0.0966873	0.00366079	8.88388		0.0227264	0.00366171	7.43542		0.64761	0.0036627	10.7846		0.721914	0.00365433	10.8978		0.229395	0.00365334	9.75192		0.159468	0.00365993	9.38471		0.406168	0.00366087	10.3191
	660.188	81.6098	0.408282		0.524726	0.00107159	13.0323		2.39398	0.00365598	12.0957		1.69	0.00363116	11.7611		0.166695	0.00364047	9.43969		0.0977929	0.00366077	8.89526		0.0229948	0.00366169	7.44717		0.650561	0.0036627	10.7892		0.72438	0.0036543	10.9013		0.230768	0.00365331	9.7579		0.160466	0.00365991	9.39096		0.408282	0.00366085	10.3243
	660.519	81.6019	0.410317		0.52817	0.00107121	13.0396		2.41674	0.00365593	12.1052		1.69583	0.00363086	11.7647		0.16836	0.00364039	9.44968		0.0988641	0.00366075	8.90617		0.023255	0.00366168	7.45843		0.653405	0.00366269	10.7936		0.726753	0.00365426	10.9046		0.232092	0.00365328	9.76364		0.16143	0.00365989	9.39696		0.410317	0.00366084	10.3293
	660.852	81.593	0.412559		0.531979	0.00107083	13.0475		2.44205	0.00365588	12.1157		1.7023	0.00363053	11.7687		0.170205	0.0036403	9.46062		0.100052	0.00366072	8.91813		0.0235438	0.00366166	7.47078		0.656543	0.00366269	10.7983		0.729369	0.00365422	10.9082		0.233553	0.00365324	9.76993		0.162494	0.00365987	9.40354		0.412559	0.00366082	10.3348
	661.185	81.5844	0.414762		0.535737	0.00107045	13.0552		2.46716	0.00365583	12.1259		1.70871	0.0036302	11.7727		0.172028	0.00364022	9.47132		0.101229	0.0036607	8.92983		0.0238299	0.00366165	7.48287		0.659631	0.00366268	10.803		0.73194	0.00365417	10.9117		0.234992	0.00365321	9.77609		0.163542	0.00365985	9.40998		0.414762	0.00366081	10.3401
	661.517	81.5761	0.416876		0.539356	0.00107007	13.0627		2.49147	0.00365578	12.1358		1.7149	0.00362988	11.7765		0.173786	0.00364014	9.48154		0.102365	0.00366067	8.94101		0.0241065	0.00366163	7.49442		0.662598	0.00366268	10.8075		0.734409	0.00365413	10.9151		0.236375	0.00365318	9.78198		0.16455	0.00365983	9.41614		0.416876	0.0036608	10.3452
	661.85	81.5677	0.419003		0.54301	0.00106969	13.0701		2.51616	0.00365573	12.1457		1.72118	0.00362955	11.7803		0.175564	0.00364005	9.49176		0.103516	0.00366065	8.9522		0.0243868	0.00366162	7.50599		0.665588	0.00366268	10.812		0.736892	0.00365409	10.9185		0.237769	0.00365314	9.78788		0.165567	0.00365982	9.42231		0.419003	0.00366078	10.3503
	662.185	81.5594	0.421137		0.546689	0.00106931	13.0776		2.54115	0.00365568	12.1556		1.72752	0.00362922	11.7842		0.177356	0.00363997	9.50196		0.104678	0.00366063	8.96338		0.0246701	0.0036616	7.51755		0.66859	0.00366267	10.8165		0.739384	0.00365405	10.9219		0.239169	0.00365311	9.79377		0.16659	0.0036598	9.42848		0.421137	0.00366077	10.3554
	662.518	81.5512	0.423213		0.550282	0.00106893	13.0849		2.56569	0.00365564	12.1652		1.73374	0.0036289	11.7879		0.179109	0.00363989	9.51184		0.105817	0.0036606	8.97421		0.0249477	0.00366158	7.52875		0.671516	0.00366267	10.8209		0.74181	0.00365402	10.9252		0.240535	0.00365308	9.79948		0.167588	0.00365978	9.43446		0.423213	0.00366076	10.3603
	662.853	81.5432	0.42525		0.553821	0.00106854	13.092		2.58999	0.00365559	12.1747		1.73989	0.00362858	11.7916		0.180838	0.00363981	9.5215		0.106942	0.00366058	8.9848		0.0252222	0.00366157	7.5397		0.674393	0.00366267	10.8252		0.744191	0.00365398	10.9284		0.241878	0.00365305	9.80506		0.168569	0.00365976	9.4403		0.42525	0.00366074	10.3651
	663.189	81.5349	0.427365		0.557506	0.00106816	13.0994		2.61544	0.00365554	12.1845		1.74631	0.00362824	11.7955		0.182641	0.00363972	9.53146		0.108117	0.00366055	8.99574		0.025509	0.00366155	7.55101		0.677381	0.00366266	10.8296		0.746663	0.00365394	10.9318		0.243273	0.00365301	9.81084		0.16959	0.00365974	9.44635		0.427365	0.00366073	10.3701
	663.527	81.5265	0.429501		0.561244	0.00106778	13.1068		2.64139	0.00365549	12.1944		1.75285	0.0036279	11.7994		0.184471	0.00363963	9.54148		0.109312	0.00366053	9.00675		0.025801	0.00366154	7.5624		0.680406	0.00366266	10.8341		0.749162	0.0036539	10.9351		0.244686	0.00365298	9.81665		0.170624	0.00365972	9.45244		0.429501	0.00366072	10.3751
	663.858	81.5187	0.431498		0.56475	0.0010674	13.1137		2.66586	0.00365544	12.2036		1.75901	0.00362758	11.8031		0.18619	0.00363955	9.5508		0.110436	0.00366051	9.01699		0.0260757	0.00366152	7.573		0.683236	0.00366265	10.8382		0.751498	0.00365386	10.9383		0.246009	0.00365295	9.82205		0.171592	0.00365971	9.45811		0.431498	0.0036607	10.3797
	664.193	81.5109	0.433478		0.56824	0.00106702	13.1206		2.69035	0.0036554	12.2128		1.76516	0.00362726	11.8068		0.187903	0.00363947	9.56001		0.111558	0.00366048	9.02711		0.0263501	0.00366151	7.58348		0.686048	0.00366265	10.8423		0.753817	0.00365382	10.9414		0.247324	0.00365292	9.8274		0.172555	0.00365969	9.46372		0.433478	0.00366069	10.3843
	664.523	81.5033	0.435404		0.571646	0.00106664	13.1272		2.71437	0.00365535	12.2217		1.77118	0.00362694	11.8104		0.189577	0.00363939	9.56892		0.112656	0.00366046	9.03691		0.0266188	0.00366149	7.59363		0.688786	0.00366265	10.8463		0.756073	0.00365379	10.9444		0.248604	0.00365289	9.83258		0.173494	0.00365967	9.46915		0.435404	0.00366068	10.3887
	664.856	81.4955	0.437401		0.575188	0.00106626	13.1341		2.73949	0.0036553	12.2309		1.77746	0.00362661	11.8141		0.19132	0.00363931	9.57811		0.113801	0.00366044	9.04704		0.0268991	0.00366148	7.60412		0.691629	0.00366264	10.8504		0.758411	0.00365375	10.9475		0.249934	0.00365286	9.83793		0.17447	0.00365965	9.47477		0.437401	0.00366066	10.3933
	665.186	81.4883	0.439229		0.578442	0.00106589	13.1405		2.76268	0.00365526	12.2394		1.78326	0.00362631	11.8175		0.192922	0.00363923	9.58649		0.114855	0.00366042	9.05627		0.0271575	0.00366146	7.61368		0.694235	0.00366264	10.8542		0.760554	0.00365371	10.9503		0.251153	0.00365283	9.84282		0.175365	0.00365964	9.47989		0.439229	0.00366065	10.3975
	665.519	81.4809	0.441117		0.581815	0.00106551	13.147		2.78683	0.00365521	12.2481		1.78928	0.00362599	11.8211		0.194584	0.00363915	9.59512		0.11595	0.00366039	9.06577		0.027426	0.00366145	7.62353		0.696931	0.00366264	10.8581		0.762768	0.00365368	10.9532		0.252415	0.0036528	9.84784		0.176291	0.00365962	9.48517		0.441117	0.00366064	10.4018
	665.852	81.4727	0.443196		0.585542	0.00106513	13.1541		2.81367	0.00365516	12.2577		1.79596	0.00362564	11.825		0.196423	0.00363906	9.60457		0.117164	0.00366037	9.0762		0.0277237	0.00366143	7.63433		0.699904	0.00366263	10.8623		0.765207	0.00365364	10.9565		0.253807	0.00365277	9.85336		0.177314	0.0036596	9.49097		0.443196	0.00366063	10.4065
	666.187	81.4642	0.445367		0.58945	0.00106475	13.1615		2.84197	0.00365511	12.2678		1.803	0.00362526	11.8291		0.198352	0.00363897	9.6144		0.11844	0.00366034	9.08704		0.0280369	0.00366142	7.64558		0.703015	0.00366263	10.8668		0.767756	0.0036536	10.9598		0.255263	0.00365273	9.8591		0.178385	0.00365958	9.497		0.445367	0.00366061	10.4114
	666.513	81.4564	0.447348		0.593027	0.00106438	13.1682		2.86802	0.00365506	12.2769		1.80946	0.00362492	11.8329		0.20012	0.00363888	9.62332		0.119611	0.00366032	9.09689		0.0283245	0.0036614	7.65579		0.705856	0.00366262	10.8708		0.770082	0.00365356	10.9629		0.256594	0.0036527	9.86432		0.179364	0.00365956	9.50248		0.447348	0.0036606	10.4158
	666.847	81.4484	0.449373		0.596698	0.001064	13.1751		2.8949	0.00365501	12.2863		1.81611	0.00362457	11.8367		0.201936	0.0036388	9.6324		0.120815	0.0036603	9.10693		0.0286206	0.00366138	7.6662		0.708766	0.00366262	10.8749		0.772462	0.00365352	10.966		0.257958	0.00365267	9.86963		0.180368	0.00365955	9.50807		0.449373	0.00366059	10.4204
	667.184	81.4397	0.451596		0.600742	0.00106362	13.1826		2.92469	0.00365496	12.2965		1.82347	0.00362418	11.841		0.203939	0.0036387	9.64232		0.122146	0.00366027	9.1179		0.0289479	0.00366137	7.67758		0.711965	0.00366262	10.8794		0.775076	0.00365348	10.9694		0.259457	0.00365263	9.87545		0.181472	0.00365953	9.51419		0.451596	0.00366057	10.4253
	667.52	81.4314	0.45371		0.604605	0.00106324	13.1897		2.9533	0.00365491	12.3063		1.83053	0.0036238	11.8451		0.205853	0.00363861	9.65171		0.12342	0.00366024	9.12829		0.0292615	0.00366135	7.68836		0.715014	0.00366261	10.8837		0.777563	0.00365343	10.9726		0.260886	0.0036526	9.88096		0.182525	0.00365951	9.51999		0.45371	0.00366056	10.43
	667.854	81.4238	0.455658		0.608178	0.00106286	13.1963		2.97992	0.00365486	12.3153		1.83708	0.00362345	11.8488		0.207625	0.00363852	9.66033		0.124602	0.00366022	9.13783		0.0295525	0.00366133	7.69827		0.717828	0.00366261	10.8876		0.779858	0.0036534	10.9756		0.262205	0.00365257	9.88602		0.183498	0.00365949	9.52531		0.455658	0.00366054	10.4343
	668.191	81.4155	0.457757		0.612041	0.00106248	13.2033		3.00886	0.00365481	12.325		1.84419	0.00362307	11.8529		0.209541	0.00363843	9.66957		0.125882	0.00366019	9.14807		0.0298679	0.00366132	7.7089		0.720864	0.0036626	10.8919		0.78233	0.00365336	10.9787		0.263628	0.00365254	9.89145		0.184549	0.00365947	9.53103		0.457757	0.00366053	10.4389
	668.534	81.4069	0.459957		0.616106	0.0010621	13.2107		3.0395	0.00365476	12.3351		1.8517	0.00362267	11.8572		0.21156	0.00363833	9.67922		0.127233	0.00366017	9.15876		0.0302011	0.0036613	7.72		0.724053	0.0036626	10.8963		0.784924	0.00365331	10.9821		0.265124	0.0036525	9.89713		0.185653	0.00365945	9.53701		0.459957	0.00366051	10.4437
	668.872	81.3991	0.461934		0.619775	0.00106172	13.2173		3.0673	0.00365471	12.3443		1.85851	0.00362231	11.8611		0.213383	0.00363824	9.68785		0.128455	0.00366014	9.16833		0.0305026	0.00366128	7.72994		0.726924	0.00366259	10.9002		0.787258	0.00365328	10.9851		0.26647	0.00365247	9.90221		0.186648	0.00365943	9.54236		0.461934	0.0036605	10.448
	669.207	81.3915	0.463861		0.623361	0.00106134	13.2238		3.09464	0.00365466	12.3532		1.86519	0.00362195	11.8648		0.215167	0.00363815	9.69622		0.129652	0.00366012	9.17762		0.0307983	0.00366126	7.7396		0.729726	0.00366259	10.9041		0.789532	0.00365324	10.988		0.267785	0.00365244	9.90715		0.18762	0.00365941	9.54757		0.463861	0.00366049	10.4521
	669.542	81.384	0.465787		0.626961	0.00106096	13.2303		3.12222	0.00365461	12.3621		1.87191	0.00362158	11.8686		0.216958	0.00363806	9.70456		0.130856	0.00366009	9.18688		0.0310958	0.00366125	7.74922		0.732532	0.00366259	10.9079		0.791808	0.0036532	10.9909		0.269101	0.00365241	9.91207		0.188594	0.0036594	9.55276		0.465787	0.00366047	10.4563
	669.876	81.3767	0.467634		0.630424	0.00106059	13.2365		3.1489	0.00365456	12.3706		1.87841	0.00362123	11.8723		0.218681	0.00363797	9.71252		0.132018	0.00366007	9.19572		0.0313829	0.00366123	7.75842		0.735227	0.00366258	10.9116		0.793992	0.00365317	10.9936		0.270366	0.00365238	9.91677		0.18953	0.00365938	9.55772		0.467634	0.00366046	10.4603
	670.201	81.3692	0.469541		0.634013	0.00106022	13.2429		3.17669	0.00365452	12.3794		1.88516	0.00362087	11.8761		0.220469	0.00363788	9.72071		0.133223	0.00366005	9.20483		0.0316812	0.00366122	7.76789		0.738015	0.00366258	10.9154		0.796249	0.00365313	10.9965		0.271674	0.00365235	9.92162		0.190499	0.00365936	9.56283		0.469541	0.00366045	10.4643
	670.531	81.3613	0.471553		0.637813	0.00105985	13.2495		3.20629	0.00365447	12.3887		1.89234	0.00362048	11.8801		0.222363	0.00363779	9.72931		0.134503	0.00366002	9.2144		0.0319979	0.0036612	7.77784		0.740962	0.00366257	10.9194		0.798632	0.00365309	10.9995		0.273057	0.00365232	9.92671		0.191524	0.00365934	9.5682		0.471553	0.00366044	10.4686
	670.864	81.3541	0.473384		0.641284	0.00105948	13.2557		3.23346	0.00365442	12.3972		1.89892	0.00362013	11.8838		0.224093	0.0036377	9.73711		0.135674	0.00366	9.22308		0.0322879	0.00366118	7.78688		0.743647	0.00366257	10.923		0.800802	0.00365305	11.0022		0.274317	0.00365229	9.93133		0.192459	0.00365933	9.57308		0.473384	0.00366042	10.4725
	671.203	81.3471	0.475183		0.644706	0.00105909	13.2617		3.2604	0.00365437	12.4055		1.90543	0.00361977	11.8874		0.225799	0.00363761	9.74474		0.136831	0.00365998	9.23159		0.0325746	0.00366117	7.79572		0.74629	0.00366257	10.9265		0.802936	0.00365302	11.0049		0.275558	0.00365226	9.93586		0.19338	0.00365931	9.57786		0.475183	0.00366041	10.4763
	671.548	81.3395	0.477113		0.64839	0.00105871	13.2681		3.28954	0.00365432	12.4144		1.91246	0.00361939	11.8913		0.227637	0.00363752	9.7529		0.138078	0.00365995	9.24068		0.032884	0.00366115	7.80519		0.74913	0.00366256	10.9303		0.805226	0.00365298	11.0078		0.276891	0.00365223	9.9407		0.194369	0.00365929	9.58298		0.477113	0.0036604	10.4804
	671.893	81.3319	0.479039		0.65208	0.00105832	13.2746		3.31891	0.00365428	12.4234		1.91953	0.00361901	11.8952		0.229479	0.00363743	9.76101		0.139331	0.00365993	9.24972		0.0331948	0.00366114	7.8146		0.75197	0.00366256	10.9341		0.807515	0.00365294	11.0107		0.278224	0.0036522	9.94552		0.19536	0.00365927	9.58807		0.479039	0.00366038	10.4844
	672.234	81.3243	0.480978		0.65581	0.00105794	13.281		3.34874	0.00365423	12.4323		1.9267	0.00361862	11.8991		0.23134	0.00363733	9.76914		0.140599	0.0036599	9.25879		0.0335097	0.00366112	7.82405		0.754835	0.00366255	10.9379		0.809821	0.0036529	11.0135		0.279568	0.00365217	9.95036		0.196359	0.00365926	9.59318		0.480978	0.00366037	10.4884
	672.578	81.3167	0.482917		0.659553	0.00105755	13.2874		3.37886	0.00365418	12.4413		1.93393	0.00361822	11.9031		0.233209	0.00363724	9.77724		0.141874	0.00365988	9.26784		0.0338265	0.0036611	7.83347		0.757704	0.00366255	10.9417		0.812128	0.00365287	11.0164		0.280915	0.00365214	9.95518		0.197362	0.00365924	9.59828		0.482917	0.00366036	10.4925
	672.914	81.3091	0.484856		0.66331	0.00105718	13.2938		3.40926	0.00365413	12.4503		1.94121	0.00361782	11.9071		0.235086	0.00363714	9.78531		0.143157	0.00365985	9.27685		0.0341454	0.00366108	7.84287		0.760579	0.00366255	10.9455		0.814438	0.00365283	11.0193		0.282265	0.00365211	9.95999		0.198366	0.00365922	9.60337		0.484856	0.00366034	10.4965
	673.249	81.3016	0.486757		0.667007	0.0010568	13.3001		3.43934	0.00365408	12.4591		1.9484	0.00361743	11.911		0.236933	0.00363705	9.79319		0.144421	0.00365983	9.28566		0.03446	0.00366107	7.85204		0.763402	0.00366254	10.9492		0.816705	0.00365279	11.0221		0.28359	0.00365208	9.96469		0.199353	0.0036592	9.60834		0.486757	0.00366033	10.5004
	673.58	81.2947	0.488525		0.670456	0.00105643	13.3059		3.46755	0.00365403	12.4673		1.95513	0.00361706	11.9146		0.238656	0.00363696	9.80048		0.145603	0.0036598	9.29382		0.0347542	0.00366105	7.86055		0.766032	0.00366254	10.9527		0.818814	0.00365275	11.0246		0.284825	0.00365205	9.96905		0.200273	0.00365919	9.61296		0.488525	0.00366032	10.504
	673.91	81.2881	0.49019		0.673717	0.00105607	13.3115		3.49436	0.00365399	12.475		1.96151	0.00361671	11.9181		0.240286	0.00363687	9.80734		0.146722	0.00365978	9.30149		0.0350329	0.00366104	7.86855		0.768514	0.00366253	10.9559		0.820803	0.00365272	11.0271		0.28599	0.00365202	9.97315		0.201142	0.00365917	9.61729		0.49019	0.00366031	10.5075
	674.24	81.281	0.492008		0.677289	0.0010557	13.3174		3.52388	0.00365394	12.4835		1.96853	0.00361632	11.9219		0.242072	0.00363678	9.81479		0.14795	0.00365976	9.30984		0.035339	0.00366102	7.87726		0.771228	0.00366253	10.9594		0.822976	0.00365268	11.0298		0.287264	0.00365199	9.97761		0.202093	0.00365915	9.62202		0.492008	0.00366029	10.5112
	674.572	81.2738	0.493842		0.680906	0.00105533	13.3235		3.55394	0.00365389	12.492		1.97567	0.00361593	11.9257		0.24388	0.00363669	9.82229		0.149196	0.00365973	9.31823		0.0356496	0.003661	7.88602		0.773971	0.00366253	10.963		0.825171	0.00365265	11.0324		0.288552	0.00365197	9.9821		0.203054	0.00365914	9.62677		0.493842	0.00366028	10.5149
	674.911	81.2668	0.495616		0.684416	0.00105495	13.3293		3.58325	0.00365384	12.5002		1.98261	0.00361555	11.9294		0.245635	0.00363659	9.82951		0.150406	0.00365971	9.32633		0.0359518	0.00366099	7.89447		0.776629	0.00366252	10.9664		0.827295	0.00365261	11.035		0.2898	0.00365194	9.98643		0.203986	0.00365912	9.63136		0.495616	0.00366027	10.5185
	675.246	81.2595	0.497462		0.688085	0.00105458	13.3354		3.61406	0.00365379	12.5088		1.9899	0.00361515	11.9333		0.247469	0.0036365	9.837		0.151674	0.00365969	9.33473		0.0362682	0.00366097	7.90324		0.779401	0.00366252	10.97		0.829509	0.00365258	11.0377		0.291101	0.00365191	9.99093		0.204959	0.0036591	9.63613		0.497462	0.00366026	10.5222
	675.587	81.252	0.499379		0.691906	0.0010542	13.3416		3.64633	0.00365374	12.5177		1.99752	0.00361472	11.9374		0.249379	0.0036364	9.84474		0.152996	0.00365966	9.34343		0.0365987	0.00366095	7.91232		0.782285	0.00366251	10.9737		0.831809	0.00365254	11.0405		0.292454	0.00365188	9.99558		0.205971	0.00365908	9.64107		0.499379	0.00366024	10.5261
	675.925	81.2452	0.501102		0.695353	0.00105382	13.3473		3.6756	0.0036537	12.5257		2.00442	0.00361434	11.941		0.251103	0.00363631	9.85168		0.154191	0.00365964	9.35122		0.0368974	0.00366094	7.92046		0.784881	0.00366251	10.977		0.833878	0.0036525	11.043		0.293673	0.00365185	9.99975		0.206883	0.00365907	9.64549		0.501102	0.00366023	10.5295
	676.264	81.2377	0.503019		0.699202	0.00105345	13.3536		3.70847	0.00365365	12.5347		2.01215	0.00361391	11.9451		0.253028	0.0036362	9.85937		0.155528	0.00365961	9.35987		0.0372317	0.00366092	7.92949		0.787775	0.0036625	10.9807		0.836183	0.00365246	11.0458		0.295031	0.00365182	10.0044		0.2079	0.00365905	9.65041		0.503019	0.00366022	10.5333
	676.596	81.2302	0.504939		0.703073	0.00105308	13.3598		3.74171	0.00365359	12.5436		2.01995	0.00361348	11.9492		0.254963	0.0036361	9.86705		0.156874	0.00365959	9.3685		0.0375687	0.0036609	7.93851		0.790679	0.0036625	10.9844		0.838495	0.00365243	11.0486		0.296394	0.00365179	10.009		0.208921	0.00365903	9.65532		0.504939	0.0036602	10.5372
	676.933	81.2229	0.506788		0.706817	0.00105271	13.3658		3.77404	0.00365354	12.5523		2.02753	0.00361306	11.9532		0.256835	0.003636	9.87442		0.158178	0.00365956	9.37679		0.0378954	0.00366088	7.94718		0.793484	0.0036625	10.9879		0.840724	0.00365239	11.0513		0.29771	0.00365176	10.0135		0.209908	0.00365901	9.66004		0.506788	0.00366019	10.5408
	677.265	81.2164	0.508457		0.710206	0.00105234	13.3713		3.80347	0.0036535	12.5601		2.03441	0.00361267	11.9568		0.258528	0.00363591	9.88104		0.15936	0.00365954	9.38425		0.0381917	0.00366087	7.95497		0.796018	0.00366249	10.9911		0.842737	0.00365235	11.0537		0.298899	0.00365173	10.0175		0.2108	0.003659	9.66429		0.508457	0.00366018	10.5441
	677.598	81.2094	0.510227		0.713814	0.00105197	13.377		3.83496	0.00365345	12.5683		2.04176	0.00361226	11.9607		0.260332	0.00363581	9.88805		0.160621	0.00365951	9.39214		0.0385079	0.00366085	7.96323		0.798712	0.00366249	10.9945		0.844875	0.00365232	11.0562		0.300162	0.0036517	10.0217		0.211748	0.00365898	9.66878		0.510227	0.00366016	10.5476
	677.931	81.203	0.511854		0.717141	0.0010516	13.3824		3.86416	0.00365341	12.5759		2.04857	0.00361188	11.9642		0.261995	0.00363572	9.89447		0.161785	0.00365949	9.39937		0.0388	0.00366083	7.97079		0.801192	0.00366248	10.9976		0.846842	0.00365229	11.0586		0.301326	0.00365168	10.0256		0.212622	0.00365897	9.67291		0.511854	0.00366015	10.5508
	678.269	81.1964	0.513536		0.720591	0.00105123	13.3879		3.89459	0.00365336	12.5838		2.05565	0.00361148	11.9679		0.263719	0.00363563	9.90107		0.162993	0.00365947	9.40683		0.0391035	0.00366082	7.97859		0.803759	0.00366248	11.0008		0.848877	0.00365225	11.061		0.30253	0.00365165	10.0296		0.213527	0.00365895	9.67717		0.513536	0.00366014	10.5541
	678.601	81.1899	0.515185		0.723988	0.00105086	13.3933		3.92469	0.00365332	12.5915		2.06264	0.00361109	11.9715		0.265415	0.00363554	9.90754		0.164185	0.00365945	9.41412		0.0394028	0.0036608	7.98623		0.806283	0.00366248	11.0039		0.850875	0.00365222	11.0634		0.303713	0.00365162	10.0335		0.214417	0.00365893	9.68134		0.515185	0.00366013	10.5573
	678.939	81.1828	0.516997		0.727732	0.00105049	13.3992		3.95806	0.00365327	12.6		2.07038	0.00361066	11.9755		0.267286	0.00363543	9.91462		0.1655	0.00365942	9.42212		0.0397335	0.00366078	7.99459		0.80906	0.00366247	11.0074		0.853072	0.00365218	11.066		0.305016	0.00365159	10.0378		0.215397	0.00365892	9.6859		0.516997	0.00366012	10.5608
	679.277	81.1759	0.518767		0.731404	0.00105011	13.4049		3.99097	0.00365322	12.6083		2.078	0.00361023	11.9794		0.269119	0.00363533	9.92151		0.166791	0.0036594	9.4299		0.0400584	0.00366077	8.00275		0.81178	0.00366247	11.0107		0.855221	0.00365214	11.0685		0.30629	0.00365156	10.042		0.216357	0.0036589	9.69036		0.518767	0.0036601	10.5642
	679.617	81.1689	0.520534		0.735083	0.00104974	13.4107		4.02412	0.00365317	12.6166		2.08565	0.00360979	11.9833		0.270956	0.00363523	9.92837		0.168087	0.00365937	9.43765		0.0403846	0.00366075	8.01087		0.814499	0.00366246	11.0141		0.85737	0.00365211	11.071		0.307565	0.00365154	10.0461		0.217317	0.00365888	9.6948		0.520534	0.00366009	10.5676
	679.951	81.162	0.522298		0.738768	0.00104937	13.4164		4.05752	0.00365312	12.6249		2.09336	0.00360936	11.9872		0.272795	0.00363513	9.93519		0.169387	0.00365935	9.44537		0.040712	0.00366073	8.01895		0.81722	0.00366246	11.0174		0.859516	0.00365207	11.0735		0.30884	0.00365151	10.0503		0.218278	0.00365886	9.69922		0.522298	0.00366008	10.571
	680.289	81.1547	0.524154		0.742662	0.001049	13.4223		4.093	0.00365307	12.6337		2.10152	0.0036089	11.9914		0.274738	0.00363502	9.94234		0.170762	0.00365932	9.45347		0.0410586	0.00366071	8.02744		0.820089	0.00366245	11.0209		0.861778	0.00365203	11.0762		0.310184	0.00365148	10.0547		0.219292	0.00365885	9.70386		0.524154	0.00366006	10.5746
	680.627	81.1486	0.525705		0.745926	0.00104863	13.4274		4.1229	0.00365302	12.641		2.10839	0.00360851	11.9948		0.276366	0.00363493	9.9483		0.171916	0.0036593	9.46022		0.0413497	0.0036607	8.03451		0.82249	0.00366245	11.0238		0.86367	0.003652	11.0784		0.311309	0.00365145	10.0583		0.220141	0.00365883	9.70774		0.525705	0.00366005	10.5775
	680.961	81.1417	0.527463		0.749639	0.00104826	13.4331		4.1571	0.00365297	12.6492		2.11624	0.00360806	11.9988		0.278217	0.00363483	9.95503		0.173231	0.00365927	9.46785		0.0416814	0.00366068	8.04251		0.825217	0.00366244	11.0271		0.865817	0.00365196	11.0809		0.312587	0.00365142	10.0624		0.221105	0.00365881	9.71212		0.527463	0.00366004	10.5809
	681.292	81.1351	0.529134		0.753183	0.0010479	13.4385		4.18991	0.00365293	12.6571		2.12375	0.00360763	12.0026		0.279983	0.00363473	9.96142		0.174487	0.00365925	9.47509		0.0419986	0.00366066	8.0501		0.827815	0.00366244	11.0303		0.867861	0.00365193	11.0833		0.313804	0.0036514	10.0663		0.222025	0.0036588	9.71628		0.529134	0.00366003	10.5841
	681.626	81.1284	0.530857		0.756848	0.00104753	13.444		4.22404	0.00365288	12.6653		2.13155	0.00360719	12.0065		0.281809	0.00363463	9.96797		0.175787	0.00365923	9.48253		0.0423272	0.00366065	8.05791		0.830499	0.00366244	11.0335		0.86997	0.00365189	11.0857		0.31506	0.00365137	10.0703		0.222975	0.00365878	9.72055		0.530857	0.00366001	10.5873
	681.96	81.1222	0.53243		0.760206	0.00104716	13.4492		4.25547	0.00365283	12.6727		2.13872	0.00360678	12.0101		0.283482	0.00363453	9.97394		0.17698	0.0036592	9.4893		0.0426289	0.00366063	8.06502		0.832954	0.00366243	11.0365		0.871898	0.00365186	11.088		0.316209	0.00365134	10.074		0.223844	0.00365877	9.72445		0.53243	0.00366	10.5903
	682.292	81.1151	0.534226		0.764054	0.0010468	13.4549		4.29168	0.00365278	12.6812		2.14696	0.00360631	12.0142		0.285397	0.00363442	9.98074		0.178349	0.00365918	9.49702		0.0429752	0.00366061	8.07312		0.835762	0.00366243	11.0398		0.874102	0.00365182	11.0905		0.317523	0.00365131	10.0781		0.224839	0.00365875	9.7289		0.534226	0.00365999	10.5937
	682.626	81.1084	0.535929		0.767718	0.00104643	13.4604		4.32636	0.00365273	12.6893		2.15484	0.00360586	12.0181		0.28722	0.00363432	9.98716		0.179654	0.00365915	9.50432		0.0433055	0.00366059	8.08078		0.838432	0.00366242	11.043		0.876195	0.00365179	11.0929		0.318773	0.00365128	10.0821		0.225785	0.00365873	9.73311		0.535929	0.00365998	10.5968
	682.967	81.1016	0.537674		0.771485	0.00104606	13.466		4.3622	0.00365268	12.6976		2.16298	0.00360539	12.0221		0.289093	0.00363421	9.99372		0.180996	0.00365913	9.51178		0.0436456	0.00366058	8.08862		0.841173	0.00366242	11.0463		0.878342	0.00365175	11.0954		0.320054	0.00365126	10.0861		0.226757	0.00365871	9.73741		0.537674	0.00365996	10.6001
	683.304	81.0954	0.539247		0.774893	0.00104569	13.4711		4.39481	0.00365264	12.705		2.17036	0.00360497	12.0258		0.290787	0.00363411	9.99962		0.182213	0.00365911	9.51849		0.0439539	0.00366056	8.09566		0.843648	0.00366241	11.0492		0.88028	0.00365172	11.0976		0.321212	0.00365123	10.0897		0.227635	0.0036587	9.74128		0.539247	0.00365995	10.603
	683.643	81.0893	0.540798		0.778264	0.00104532	13.4762		4.42723	0.00365259	12.7124		2.17769	0.00360455	12.0294		0.292462	0.00363402	10.0054		0.183417	0.00365908	9.52509		0.0442594	0.00366054	8.1026		0.846093	0.00366241	11.0521		0.882193	0.00365169	11.0998		0.322355	0.0036512	10.0933		0.228502	0.00365868	9.74509		0.540798	0.00365994	10.6059
	683.979	81.0829	0.542434		0.781835	0.00104495	13.4815		4.46174	0.00365254	12.7202		2.18548	0.0036041	12.0332		0.294235	0.00363391	10.0115		0.184694	0.00365906	9.53204		0.0445834	0.00366053	8.1099		0.848679	0.00366241	11.0552		0.884214	0.00365165	11.1021		0.323564	0.00365118	10.0971		0.22942	0.00365867	9.74911		0.542434	0.00365993	10.6089
	684.317	81.0767	0.544001		0.785264	0.00104459	13.4865		4.49507	0.0036525	12.7277		2.19299	0.00360367	12.0369		0.295937	0.00363381	10.0173		0.185921	0.00365904	9.53868		0.0448951	0.00366051	8.11688		0.851159	0.0036624	11.0581		0.886151	0.00365162	11.1043		0.324723	0.00365115	10.1006		0.2303	0.00365865	9.75295		0.544001	0.00365992	10.6118
	684.65	81.0708	0.545513		0.788587	0.00104422	13.4915		4.52752	0.00365245	12.7349		2.20028	0.00360325	12.0404		0.297585	0.00363372	10.0229		0.187111	0.00365902	9.54507		0.0451975	0.00366049	8.1236		0.853558	0.0036624	11.0609		0.888024	0.00365159	11.1064		0.325844	0.00365113	10.1041		0.231152	0.00365864	9.75665		0.545513	0.0036599	10.6146
	684.977	81.0647	0.547074		0.792025	0.00104387	13.4965		4.56128	0.00365241	12.7423		2.20786	0.00360281	12.0441		0.299289	0.00363362	10.0287		0.188344	0.00365899	9.55165		0.045511	0.00366048	8.13052		0.856037	0.00366239	11.0638		0.889958	0.00365155	11.1086		0.327002	0.0036511	10.1077		0.232033	0.00365862	9.76046		0.547074	0.00365989	10.6175
	685.31	81.059	0.548513		0.795208	0.0010435	13.5012		4.59268	0.00365236	12.7492		2.2149	0.0036024	12.0475		0.300866	0.00363352	10.034		0.189486	0.00365897	9.55771		0.0458015	0.00366046	8.13689		0.858329	0.00366239	11.0665		0.891744	0.00365152	11.1106		0.328072	0.00365108	10.1109		0.232847	0.00365861	9.76397		0.548513	0.00365988	10.6201
	685.647	81.0531	0.550019		0.798549	0.00104314	13.5061		4.6258	0.00365232	12.7564		2.22231	0.00360197	12.0511		0.302521	0.00363343	10.0396		0.190687	0.00365895	9.56403		0.046107	0.00366045	8.14355		0.860732	0.00366239	11.0693		0.893616	0.00365149	11.1128		0.329194	0.00365105	10.1144		0.233701	0.00365859	9.76764		0.550019	0.00365987	10.6229
	685.977	81.0479	0.551337		0.801483	0.00104278	13.5104		4.65502	0.00365228	12.7628		2.22884	0.00360159	12.0542		0.303972	0.00363334	10.0444		0.191741	0.00365893	9.56956		0.0463756	0.00366043	8.14937		0.862839	0.00366238	11.0718		0.895256	0.00365146	11.1146		0.330177	0.00365103	10.1174		0.23445	0.00365858	9.77085		0.551337	0.00365986	10.6253
	686.308	81.0426	0.55269		0.804504	0.00104242	13.5149		4.68525	0.00365224	12.7692		2.23559	0.0036012	12.0575		0.305466	0.00363325	10.0493		0.192828	0.00365891	9.57522		0.0466525	0.00366042	8.15533		0.865005	0.00366238	11.0743		0.896941	0.00365143	11.1165		0.331188	0.00365101	10.1204		0.235221	0.00365857	9.77414		0.55269	0.00365985	10.6277
	686.645	81.0369	0.554139		0.807748	0.00104205	13.5196		4.71786	0.0036522	12.7762		2.24285	0.00360078	12.061		0.30707	0.00363316	10.0546		0.193996	0.00365889	9.58127		0.0469502	0.0036604	8.1617		0.867329	0.00366237	11.077		0.898748	0.0036514	11.1185		0.332272	0.00365098	10.1237		0.236047	0.00365855	9.77765		0.554139	0.00365984	10.6303
	686.974	81.0305	0.555782		0.81144	0.0010417	13.5249		4.75516	0.00365215	12.7841		2.25115	0.00360029	12.0649		0.308894	0.00363305	10.0606		0.195326	0.00365886	9.58812		0.0472895	0.00366038	8.16891		0.86997	0.00366237	11.08		0.9008	0.00365137	11.1208		0.333503	0.00365096	10.1274		0.236987	0.00365853	9.78163		0.555782	0.00365983	10.6333
	687.301	81.0247	0.55724		0.814728	0.00104134	13.5296		4.78856	0.0036521	12.7911		2.25856	0.00359986	12.0684		0.310517	0.00363295	10.0659		0.196512	0.00365884	9.59418		0.0475922	0.00366037	8.1753		0.872319	0.00366237	11.0827		0.902623	0.00365134	11.1229		0.334598	0.00365093	10.1307		0.237823	0.00365852	9.78516		0.55724	0.00365982	10.6359
	687.629	81.0187	0.558781		0.818215	0.00104099	13.5345		4.82416	0.00365206	12.7986		2.26645	0.0035994	12.0722		0.312237	0.00363284	10.0715		0.19777	0.00365882	9.60058		0.0479135	0.00366035	8.18203		0.874806	0.00366236	11.0855		0.904552	0.0036513	11.125		0.335757	0.00365091	10.1342		0.238708	0.0036585	9.78889		0.558781	0.0036598	10.6387
	687.964	81.0122	0.560421		0.821938	0.00104062	13.5398		4.86238	0.00365201	12.8065		2.2749	0.0035989	12.0762		0.314072	0.00363273	10.0774		0.199115	0.00365879	9.60737		0.0482572	0.00366033	8.18919		0.877458	0.00366236	11.0886		0.906608	0.00365127	11.1273		0.336993	0.00365088	10.1379		0.239652	0.00365849	9.79284		0.560421	0.00365979	10.6416
	688.296	81.0065	0.56188		0.825261	0.00104026	13.5445		4.89667	0.00365196	12.8135		2.28248	0.00359846	12.0798		0.315709	0.00363263	10.0827		0.200316	0.00365877	9.61339		0.0485643	0.00366032	8.19555		0.879821	0.00366235	11.0913		0.908439	0.00365124	11.1294		0.338093	0.00365086	10.1412		0.240494	0.00365847	9.79636		0.56188	0.00365978	10.6442
	688.633	81.0007	0.563366		0.828661	0.0010399	13.5493		4.93193	0.00365192	12.8207		2.29025	0.003598	12.0834		0.317382	0.00363253	10.088		0.201545	0.00365875	9.61953		0.048879	0.0036603	8.20201		0.882236	0.00366235	11.094		0.910308	0.0036512	11.1314		0.339217	0.00365083	10.1445		0.241354	0.00365846	9.79994		0.563366	0.00365977	10.6469
	688.965	80.9949	0.564831		0.832021	0.00103954	13.5541		4.96696	0.00365187	12.8278		2.29796	0.00359755	12.087		0.319034	0.00363243	10.0933		0.202761	0.00365873	9.62555		0.0491904	0.00366029	8.20837		0.884619	0.00366234	11.0967		0.912152	0.00365117	11.1335		0.340327	0.00365081	10.1478		0.242203	0.00365844	9.80346		0.564831	0.00365976	10.6495
	689.305	80.9893	0.566264		0.835319	0.00103917	13.5587		5.00151	0.00365183	12.8348		2.30555	0.0035971	12.0906		0.320655	0.00363233	10.0984		0.203956	0.00365871	9.63144		0.0494963	0.00366027	8.21458		0.886955	0.00366234	11.0993		0.913958	0.00365114	11.1355		0.341414	0.00365078	10.151		0.243036	0.00365843	9.8069		0.566264	0.00365975	10.652
	689.637	80.9839	0.567643		0.838503	0.00103881	13.5632		5.03503	0.00365179	12.8415		2.3129	0.00359667	12.094		0.322218	0.00363223	10.1033		0.20511	0.00365869	9.63709		0.0497921	0.00366025	8.22055		0.889207	0.00366234	11.1019		0.915698	0.00365111	11.1374		0.342461	0.00365076	10.154		0.243839	0.00365841	9.8102		0.567643	0.00365973	10.6545
	689.966	80.9787	0.568958		0.841549	0.00103846	13.5675		5.06725	0.00365175	12.8479		2.31996	0.00359625	12.0973		0.323713	0.00363214	10.108		0.206214	0.00365867	9.64248		0.0500754	0.00366024	8.22623		0.89136	0.00366233	11.1043		0.91736	0.00365108	11.1392		0.343462	0.00365074	10.157		0.244606	0.0036584	9.81335		0.568958	0.00365972	10.6568
	690.297	80.9732	0.570371		0.844834	0.0010381	13.5721		5.10216	0.0036517	12.8548		2.32759	0.0035958	12.1008		0.325324	0.00363204	10.113		0.207407	0.00365864	9.64825		0.0503813	0.00366022	8.23233		0.893678	0.00366233	11.1069		0.919149	0.00365105	11.1412		0.344539	0.00365071	10.1601		0.245433	0.00365839	9.81674		0.570371	0.00365971	10.6593
	690.629	80.9674	0.571833		0.848242	0.00103774	13.5768		5.13855	0.00365166	12.8619		2.33554	0.00359533	12.1045		0.326993	0.00363193	10.1182		0.208644	0.00365862	9.65421		0.0506989	0.00366021	8.23862		0.896079	0.00366232	11.1096		0.921	0.00365102	11.1432		0.345655	0.00365069	10.1634		0.24629	0.00365837	9.82023		0.571833	0.0036597	10.6618
	690.959	80.9616	0.573304		0.851683	0.00103739	13.5816		5.1755	0.00365161	12.8691		2.34359	0.00359485	12.1082		0.328677	0.00363183	10.1234		0.209894	0.0036586	9.6602		0.0510201	0.00366019	8.24495		0.898502	0.00366232	11.1123		0.922867	0.00365099	11.1452		0.34678	0.00365066	10.1666		0.247154	0.00365836	9.82374		0.573304	0.00365969	10.6644
	691.291	80.9562	0.574683		0.85492	0.00103703	13.586		5.21042	0.00365157	12.8759		2.35119	0.0035944	12.1117		0.33026	0.00363173	10.1282		0.211071	0.00365858	9.6658		0.0513225	0.00366017	8.25086		0.900776	0.00366232	11.1148		0.924619	0.00365096	11.1472		0.347836	0.00365064	10.1697		0.247966	0.00365834	9.82703		0.574683	0.00365968	10.6668
	691.629	80.9502	0.576224		0.85855	0.00103667	13.591		5.24979	0.00365152	12.8834		2.35974	0.00359389	12.1156		0.332034	0.00363161	10.1336		0.212391	0.00365855	9.67205		0.0516621	0.00366016	8.25747		0.903324	0.00366231	11.1176		0.92658	0.00365092	11.1493		0.349019	0.00365061	10.1731		0.248875	0.00365833	9.83069		0.576224	0.00365967	10.6695
	691.964	80.9449	0.577571		0.861733	0.00103631	13.5954		5.28449	0.00365148	12.89		2.36726	0.00359345	12.119		0.333588	0.00363151	10.1384		0.213549	0.00365853	9.6775		0.0519603	0.00366014	8.26323		0.905556	0.00366231	11.1201		0.928296	0.00365089	11.1512		0.350054	0.00365059	10.1761		0.249672	0.00365831	9.8339		0.577571	0.00365966	10.6718
	692.303	80.9392	0.579016		0.865161	0.00103594	13.6		5.32204	0.00365143	12.8971		2.37539	0.00359296	12.1227		0.33526	0.00363141	10.1434		0.214798	0.00365851	9.68334		0.0522817	0.00366012	8.26941		0.907956	0.0036623	11.1228		0.93014	0.00365086	11.1532		0.351167	0.00365057	10.1793		0.250529	0.0036583	9.83733		0.579016	0.00365965	10.6744
	692.644	80.9334	0.580503		0.868699	0.00103558	13.6048		5.361	0.00365138	12.9044		2.38381	0.00359246	12.1265		0.336984	0.0036313	10.1486		0.216087	0.00365849	9.68933		0.0526138	0.00366011	8.27575		0.91043	0.0036623	11.1255		0.93204	0.00365083	11.1552		0.352314	0.00365054	10.1825		0.251412	0.00365828	9.84086		0.580503	0.00365963	10.6769
	692.977	80.9278	0.581923		0.87209	0.00103522	13.6094		5.39854	0.00365134	12.9115		2.39191	0.00359197	12.1302		0.338635	0.00363119	10.1536		0.217323	0.00365847	9.69505		0.0529325	0.00366009	8.2818		0.912797	0.00366229	11.1281		0.933858	0.0036508	11.1572		0.353412	0.00365052	10.1857		0.252258	0.00365827	9.84423		0.581923	0.00365962	10.6794
	693.317	80.9222	0.58334		0.875485	0.00103486	13.614		5.43631	0.00365129	12.9184		2.40004	0.00359149	12.1339		0.340286	0.00363108	10.1585		0.218561	0.00365844	9.70074		0.0532519	0.00366007	8.28782		0.915165	0.00366229	11.1307		0.935674	0.00365077	11.1591		0.354508	0.00365049	10.1888		0.253103	0.00365825	9.84758		0.58334	0.00365961	10.6818
	693.652	80.9164	0.584821		0.879045	0.0010345	13.6188		5.47613	0.00365125	12.9258		2.4086	0.00359097	12.1377		0.342015	0.00363097	10.1636		0.21986	0.00365842	9.70668		0.0535872	0.00366006	8.29411		0.917644	0.00366228	11.1334		0.937574	0.00365073	11.1612		0.355656	0.00365047	10.192		0.253989	0.00365824	9.85108		0.584821	0.0036596	10.6844
	693.987	80.9108	0.586235		0.882456	0.00103414	13.6233		5.51448	0.0036512	12.9328		2.41683	0.00359048	12.1414		0.343671	0.00363086	10.1685		0.221105	0.0036584	9.71234		0.0539088	0.00366004	8.3001		0.920016	0.00366228	11.136		0.939391	0.0036507	11.1631		0.356754	0.00365044	10.1951		0.254837	0.00365822	9.85442		0.586235	0.00365959	10.6868
	694.322	80.9059	0.587505		0.885531	0.00103378	13.6275		5.54922	0.00365116	12.9391		2.42427	0.00359003	12.1447		0.345162	0.00363076	10.1729		0.222228	0.00365838	9.71742		0.054199	0.00366002	8.30548		0.922152	0.00366228	11.1383		0.941027	0.00365067	11.1649		0.357742	0.00365042	10.1979		0.2556	0.00365821	9.85742		0.587505	0.00365958	10.6889
	694.661	80.9008	0.588785		0.888639	0.00103342	13.6317		5.58449	0.00365112	12.9454		2.43182	0.00358958	12.1481		0.346668	0.00363066	10.1773		0.223363	0.00365836	9.72253		0.0544926	0.00366001	8.31089		0.924309	0.00366227	11.1406		0.942677	0.00365064	11.1667		0.35874	0.0036504	10.2007		0.256371	0.0036582	9.86044		0.588785	0.00365957	10.6911
	694.993	80.8952	0.590224		0.892145	0.00103307	13.6363		5.62449	0.00365107	12.9526		2.44036	0.00358906	12.1519		0.348365	0.00363055	10.1822		0.224645	0.00365834	9.72826		0.0548241	0.00365999	8.31696		0.926738	0.00366227	11.1433		0.944534	0.00365061	11.1687		0.359863	0.00365037	10.2038		0.25724	0.00365818	9.86383		0.590224	0.00365956	10.6936
	695.332	80.8901	0.591507		0.895281	0.0010327	13.6405		5.66044	0.00365103	12.959		2.44802	0.0035886	12.1553		0.349881	0.00363045	10.1866		0.225792	0.00365832	9.73336		0.055121	0.00365998	8.32237		0.928909	0.00366226	11.1456		0.946193	0.00365058	11.1704		0.360866	0.00365035	10.2066		0.258016	0.00365817	9.86685		0.591507	0.00365954	10.6958
	695.664	80.8853	0.59273		0.898279	0.00103235	13.6446		5.69496	0.00365099	12.9651		2.45537	0.00358815	12.1585		0.351329	0.00363035	10.1908		0.226888	0.0036583	9.73822		0.055405	0.00365996	8.32752		0.930981	0.00366226	11.1478		0.947776	0.00365055	11.1721		0.361823	0.00365033	10.2093		0.258757	0.00365816	9.86973		0.59273	0.00365954	10.6978
	695.999	80.8801	0.594067		0.901568	0.00103199	13.6489		5.73302	0.00365095	12.9718		2.46346	0.00358766	12.1621		0.352916	0.00363025	10.1954		0.228092	0.00365827	9.74352		0.0557169	0.00365995	8.33314		0.933252	0.00366226	11.1503		0.949509	0.00365052	11.174		0.362872	0.00365031	10.2122		0.259569	0.00365814	9.87287		0.594067	0.00365952	10.7001
	696.332	80.8741	0.595586		0.905317	0.00103164	13.6537		5.77662	0.0036509	12.9794		2.47271	0.0035871	12.1661		0.354723	0.00363012	10.2006		0.229464	0.00365825	9.74953		0.0560727	0.00365993	8.33952		0.935837	0.00366225	11.153		0.951481	0.00365049	11.1761		0.364065	0.00365028	10.2155		0.260494	0.00365813	9.87643		0.595586	0.00365951	10.7026
	696.672	80.8687	0.596959		0.908716	0.00103128	13.6582		5.81638	0.00365085	12.9863		2.48113	0.00358659	12.1698		0.35636	0.00363001	10.2052		0.230708	0.00365823	9.75495		0.0563957	0.00365991	8.34527		0.938178	0.00366225	11.1555		0.953266	0.00365046	11.1779		0.365145	0.00365026	10.2185		0.261331	0.00365811	9.87965		0.596959	0.0036595	10.7049
	697.007	80.8634	0.598318		0.912095	0.00103092	13.6626		5.85609	0.00365081	12.9931		2.48953	0.00358608	12.1735		0.357985	0.0036299	10.2098		0.231946	0.00365821	9.76031		0.056717	0.00365989	8.35096		0.940503	0.00366224	11.158		0.955037	0.00365043	11.1798		0.366216	0.00365023	10.2214		0.262162	0.0036581	9.88283		0.598318	0.00365949	10.7072
	697.348	80.8577	0.59977		0.915716	0.00103056	13.6673		5.89888	0.00365076	13.0004		2.49856	0.00358553	12.1774		0.359724	0.00362978	10.2147		0.233273	0.00365818	9.76603		0.0570618	0.00365988	8.35703		0.94299	0.00366224	11.1607		0.956931	0.00365039	11.1818		0.367363	0.00365021	10.2245		0.263053	0.00365808	9.88623		0.59977	0.00365948	10.7097
	697.686	80.8521	0.601187		0.919263	0.0010302	13.6718		5.94102	0.00365071	13.0075		2.50744	0.00358499	12.1813		0.361426	0.00362967	10.2195		0.234573	0.00365816	9.7716		0.0573997	0.00365986	8.36294		0.945424	0.00366223	11.1632		0.958782	0.00365036	11.1838		0.368484	0.00365018	10.2276		0.263923	0.00365807	9.88954		0.601187	0.00365947	10.712
	698.029	80.8471	0.602451		0.922437	0.00102984	13.676		5.97892	0.00365067	13.0139		2.51541	0.0035845	12.1847		0.362947	0.00362956	10.2238		0.235737	0.00365814	9.77656		0.0577025	0.00365984	8.36821		0.947599	0.00366223	11.1655		0.960436	0.00365033	11.1855		0.369485	0.00365016	10.2303		0.264702	0.00365805	9.8925		0.602451	0.00365946	10.7141
	698.363	80.8426	0.603613		0.925365	0.00102948	13.6798		6.01404	0.00365063	13.0198		2.52279	0.00358405	12.1879		0.364349	0.00362946	10.2277		0.236811	0.00365812	9.78112		0.0579819	0.00365983	8.37305		0.949603	0.00366223	11.1677		0.961959	0.00365031	11.1871		0.370408	0.00365014	10.2328		0.265419	0.00365804	9.89521		0.603613	0.00365945	10.7161
	698.701	80.8373	0.604954		0.928753	0.00102912	13.6842		6.05486	0.00365058	13.0266		2.53135	0.00358352	12.1916		0.365969	0.00362935	10.2322		0.238054	0.0036581	9.78636		0.0583055	0.00365981	8.37863		0.951919	0.00366222	11.1701		0.963718	0.00365028	11.1889		0.371473	0.00365012	10.2357		0.266248	0.00365803	9.89834		0.604954	0.00365943	10.7183
	699.043	80.8325	0.606173		0.931844	0.00102876	13.6882		6.09231	0.00365054	13.0328		2.53919	0.00358304	12.1949		0.367446	0.00362925	10.2363		0.239188	0.00365808	9.79113		0.058601	0.0036598	8.38369		0.95403	0.00366222	11.1723		0.965321	0.00365025	11.1906		0.372444	0.0036501	10.2383		0.267004	0.00365801	9.90118		0.606173	0.00365942	10.7203
	699.381	80.828	0.607335		0.9348	0.0010284	13.6921		6.12826	0.0036505	13.0387		2.5467	0.00358258	12.1981		0.368856	0.00362915	10.2402		0.240273	0.00365806	9.79566		0.0588838	0.00365978	8.38851		0.956047	0.00366221	11.1744		0.96685	0.00365022	11.1922		0.373371	0.00365008	10.2408		0.267726	0.003658	9.90388		0.607335	0.00365941	10.7222
	699.717	80.8227	0.608676		0.938219	0.00102805	13.6964		6.17006	0.00365046	13.0455		2.55543	0.00358205	12.2019		0.370486	0.00362903	10.2446		0.241528	0.00365804	9.80089		0.0592112	0.00365977	8.39407		0.958377	0.00366221	11.1769		0.968617	0.00365019	11.1941		0.374441	0.00365005	10.2437		0.26856	0.00365799	9.907		0.608676	0.0036594	10.7244
	700.056	80.8176	0.609969		0.941528	0.00102769	13.7006		6.21071	0.00365041	13.0521		2.5639	0.00358152	12.2055		0.372062	0.00362892	10.2489		0.242743	0.00365802	9.80592		0.0595283	0.00365975	8.39942		0.960629	0.00366221	11.1792		0.970324	0.00365016	11.1958		0.375475	0.00365003	10.2465		0.269366	0.00365797	9.91001		0.609969	0.00365939	10.7266
	700.395	80.813	0.611134		0.944521	0.00102733	13.7045		6.24765	0.00365037	13.0581		2.57158	0.00358105	12.2087		0.373485	0.00362882	10.2528		0.243842	0.003658	9.81044		0.0598153	0.00365973	8.40423		0.962663	0.0036622	11.1813		0.971865	0.00365013	11.1974		0.376409	0.00365001	10.249		0.270095	0.00365796	9.91272		0.611134	0.00365938	10.7285
	700.731	80.8089	0.612178		0.94721	0.00102698	13.708		6.28099	0.00365034	13.0634		2.57851	0.00358062	12.2116		0.374762	0.00362873	10.2563		0.24483	0.00365798	9.8145		0.0600733	0.00365972	8.40855		0.96449	0.0036622	11.1832		0.973247	0.00365011	11.1989		0.377247	0.00364999	10.2512		0.270749	0.00365795	9.91514		0.612178	0.00365937	10.7302
	701.065	80.8033	0.613605		0.950895	0.00102663	13.7126		6.32689	0.00365029	13.0707		2.58802	0.00358003	12.2157		0.376511	0.0036286	10.261		0.246184	0.00365796	9.82002		0.0604272	0.0036597	8.41443		0.966989	0.00366219	11.1858		0.975138	0.00365007	11.2008		0.378393	0.00364997	10.2543		0.271644	0.00365793	9.91845		0.613605	0.00365936	10.7325
	701.402	80.799	0.614697		0.953725	0.00102627	13.7163		6.36232	0.00365025	13.0763		2.59536	0.00357958	12.2187		0.377853	0.00362851	10.2646		0.247224	0.00365794	9.82425		0.0606992	0.00365969	8.41893		0.968907	0.00366219	11.1878		0.976589	0.00365005	11.2023		0.379272	0.00364995	10.2566		0.272331	0.00365792	9.92098		0.614697	0.00365935	10.7343
	701.739	80.7944	0.615891		0.956829	0.00102592	13.7202		6.40134	0.00365021	13.0824		2.60343	0.00357908	12.2221		0.379322	0.0036284	10.2686		0.248365	0.00365792	9.82886		0.0609977	0.00365967	8.42384		0.971008	0.00366219	11.19		0.978176	0.00365002	11.204		0.380235	0.00364993	10.2591		0.273083	0.00365791	9.92375		0.615891	0.00365934	10.7363
	702.077	80.7894	0.617149		0.960109	0.00102556	13.7243		6.44277	0.00365017	13.0889		2.61198	0.00357855	12.2257		0.380873	0.00362829	10.2727		0.24957	0.0036579	9.83372		0.0613133	0.00365966	8.42901		0.973226	0.00366218	11.1923		0.979852	0.00364999	11.2057		0.38125	0.0036499	10.2618		0.273877	0.0036579	9.92666		0.617149	0.00365933	10.7383
	702.413	80.7836	0.618636		0.964	0.00102521	13.7291		6.4922	0.00365011	13.0966		2.62217	0.00357792	12.2299		0.38271	0.00362816	10.2776		0.251001	0.00365788	9.83945		0.0616881	0.00365964	8.43512		0.975854	0.00366218	11.195		0.981835	0.00364996	11.2077		0.382453	0.00364988	10.265		0.274819	0.00365788	9.9301		0.618636	0.00365932	10.7407
	702.755	80.7799	0.619572		0.966458	0.00102485	13.7323		6.52356	0.00365008	13.1014		2.62862	0.00357752	12.2326		0.383869	0.00362807	10.2807		0.251904	0.00365786	9.84305		0.061925	0.00365963	8.43896		0.977512	0.00366217	11.1967		0.983086	0.00364993	11.209		0.383211	0.00364986	10.267		0.275412	0.00365787	9.93226		0.619572	0.00365931	10.7422
	703.093	80.7748	0.620858		0.969845	0.00102449	13.7365		6.56698	0.00365004	13.1081		2.63754	0.00357696	12.2363		0.385465	0.00362795	10.2849		0.25315	0.00365784	9.84799		0.0622516	0.00365961	8.44423		0.979794	0.00366217	11.199		0.984807	0.0036499	11.2108		0.384255	0.00364984	10.2697		0.27623	0.00365786	9.93524		0.620858	0.0036593	10.7443
	703.429	80.7698	0.622154		0.973269	0.00102414	13.7407		6.61109	0.00364999	13.1148		2.64658	0.0035764	12.2401		0.387076	0.00362783	10.2891		0.254409	0.00365782	9.85296		0.062582	0.00365959	8.44953		0.982099	0.00366216	11.2013		0.986544	0.00364987	11.2126		0.385308	0.00364981	10.2724		0.277056	0.00365784	9.93823		0.622154	0.00365929	10.7464
	703.764	80.7658	0.62316		0.975936	0.00102379	13.7441		6.6456	0.00364996	13.12		2.65365	0.00357595	12.243		0.388329	0.00362774	10.2924		0.255389	0.0036578	9.85682		0.0628395	0.00365958	8.45364		0.983892	0.00366216	11.2032		0.987895	0.00364985	11.214		0.386127	0.0036498	10.2746		0.277698	0.00365783	9.94055		0.62316	0.00365928	10.748
	704.103	80.7617	0.624208		0.978719	0.00102343	13.7477		6.68178	0.00364992	13.1255		2.66105	0.00357549	12.246		0.389636	0.00362764	10.2958		0.256413	0.00365778	9.86083		0.0631084	0.00365957	8.45792		0.985762	0.00366216	11.2051		0.989302	0.00364982	11.2154		0.386981	0.00364978	10.2768		0.278368	0.00365782	9.94296		0.624208	0.00365927	10.7497
	704.44	80.7567	0.625466		0.982072	0.00102308	13.7518		6.72554	0.00364987	13.132		2.66998	0.00357493	12.2497		0.391207	0.00362753	10.2999		0.257646	0.00365776	9.86564		0.0634325	0.00365955	8.46305		0.988012	0.00366215	11.2073		0.990995	0.00364979	11.2171		0.388008	0.00364975	10.2795		0.279174	0.0036578	9.94586		0.625466	0.00365926	10.7517
	704.782	80.7523	0.626606		0.98512	0.00102272	13.7556		6.76553	0.00364983	13.138		2.67813	0.00357442	12.253		0.392635	0.00362742	10.3036		0.258767	0.00365774	9.86999		0.0637274	0.00365953	8.4677		0.990055	0.00366215	11.2094		0.992532	0.00364977	11.2187		0.38894	0.00364973	10.2819		0.279906	0.00365779	9.94849		0.626606	0.00365925	10.7536
	705.121	80.7481	0.627679		0.987998	0.00102237	13.7592		6.80345	0.00364979	13.1436		2.68585	0.00357394	12.2562		0.39398	0.00362732	10.3071		0.259826	0.00365773	9.87408		0.0640059	0.00365952	8.47207		0.991982	0.00366215	11.2114		0.993981	0.00364974	11.2202		0.389819	0.00364972	10.2841		0.280596	0.00365778	9.95096		0.627679	0.00365924	10.7553
	705.457	80.7423	0.629137		0.991922	0.00102202	13.7638		6.85543	0.00364974	13.1512		2.69641	0.00357327	12.2605		0.395813	0.00362718	10.3118		0.26127	0.0036577	9.87964		0.064386	0.0036595	8.478		0.994608	0.00366214	11.214		0.995953	0.00364971	11.2222		0.391015	0.00364969	10.2872		0.281537	0.00365776	9.95431		0.629137	0.00365923	10.7576
	705.784	80.7372	0.63043		0.995414	0.00102168	13.768		6.90193	0.0036497	13.158		2.70584	0.00357268	12.2643		0.397442	0.00362705	10.316		0.262554	0.00365768	9.88456		0.0647244	0.00365948	8.48325		0.99694	0.00366214	11.2164		0.997704	0.00364968	11.2239		0.392077	0.00364967	10.2899		0.282373	0.00365775	9.95729		0.63043	0.00365922	10.7597
	706.114	80.7325	0.63164		0.998694	0.00102133	13.772		6.94583	0.00364965	13.1644		2.71473	0.00357212	12.2679		0.398969	0.00362694	10.3199		0.26376	0.00365766	9.88915		0.0650424	0.00365947	8.48816		0.999129	0.00366213	11.2185		0.999347	0.00364965	11.2256		0.393073	0.00364964	10.2925		0.283157	0.00365774	9.96007		0.63164	0.00365921	10.7616
	706.444	80.7276	0.632894		1.00211	0.00102099	13.7761		6.99173	0.00364961	13.171		2.72401	0.00357153	12.2716		0.400555	0.00362682	10.3239		0.265016	0.00365764	9.89391		0.0653735	0.00365945	8.49325		1.0014	0.00366213	11.2208		1.00105	0.00364962	11.2273		0.394107	0.00364962	10.2951		0.283971	0.00365772	9.96295		0.632894	0.0036592	10.7636
	706.77	80.7229	0.634082		1.00535	0.00102065	13.78		7.03554	0.00364956	13.1773		2.73285	0.00357098	12.2752		0.40206	0.0036267	10.3277		0.266208	0.00365762	9.89841		0.0656881	0.00365944	8.49805		1.00356	0.00366212	11.223		1.00267	0.00364959	11.2289		0.395088	0.0036496	10.2976		0.284744	0.00365771	9.96567		0.634082	0.00365919	10.7655
	707.104	80.7186	0.635177		1.00834	0.0010203	13.7836		7.07626	0.00364952	13.1831		2.74106	0.00357046	12.2785		0.40345	0.00362659	10.3312		0.26731	0.0036576	9.90255		0.0659793	0.00365942	8.50249		1.00555	0.00366212	11.225		1.00416	0.00364956	11.2305		0.395994	0.00364958	10.2999		0.285459	0.0036577	9.96818		0.635177	0.00365918	10.7672
	707.439	80.7141	0.636317		1.01147	0.00101995	13.7874		7.11897	0.00364948	13.1891		2.74965	0.00356991	12.2819		0.404899	0.00362648	10.3349		0.268462	0.00365758	9.90686		0.0662834	0.00365941	8.50709		1.00763	0.00366211	11.227		1.00572	0.00364953	11.232		0.396939	0.00364956	10.3023		0.286204	0.00365769	9.9708		0.636317	0.00365917	10.769
	707.775	80.7093	0.637537		1.01483	0.0010196	13.7914		7.16502	0.00364944	13.1956		2.7589	0.00356932	12.2856		0.406453	0.00362636	10.3388		0.269697	0.00365756	9.91146		0.06661	0.00365939	8.51202		1.00986	0.00366211	11.2292		1.00739	0.0036495	11.2337		0.397951	0.00364954	10.3049		0.287002	0.00365767	9.97359		0.637537	0.00365916	10.7709
	708.104	80.7047	0.638718		1.0181	0.00101926	13.7953		7.21001	0.00364939	13.2019		2.76792	0.00356875	12.2892		0.40796	0.00362624	10.3425		0.270898	0.00365754	9.91592		0.0669276	0.00365937	8.51678		1.01203	0.00366211	11.2314		1.00901	0.00364947	11.2353		0.398932	0.00364952	10.3074		0.287778	0.00365766	9.9763		0.638718	0.00365915	10.7728
	708.441	80.6996	0.640014		1.02169	0.00101891	13.7995		7.25979	0.00364935	13.2088		2.77788	0.00356812	12.2931		0.409618	0.00362611	10.3467		0.27222	0.00365752	9.9208		0.0672775	0.00365935	8.52201		1.01441	0.0036621	11.2337		1.01079	0.00364944	11.2371		0.400011	0.00364949	10.3101		0.28863	0.00365764	9.97926		0.640014	0.00365914	10.7748
	708.773	80.6944	0.641342		1.02538	0.00101857	13.8038		7.31126	0.0036493	13.2159		2.78817	0.00356746	12.2972		0.411319	0.00362597	10.3509		0.273579	0.00365749	9.92579		0.0676374	0.00365934	8.52735		1.01685	0.0036621	11.2362		1.01261	0.00364941	11.2389		0.401119	0.00364947	10.3129		0.289506	0.00365763	9.9823		0.641342	0.00365912	10.7769
	709.102	80.6894	0.642612		1.02893	0.00101822	13.8079		7.36095	0.00364925	13.2227		2.79808	0.00356683	12.3011		0.41295	0.00362584	10.3549		0.274884	0.00365747	9.93056		0.0679832	0.00365932	8.53246		1.0192	0.00366209	11.2385		1.01436	0.00364938	11.2407		0.402181	0.00364944	10.3155		0.290346	0.00365762	9.98521		0.642612	0.00365911	10.7789
	709.432	80.6847	0.643806		1.03228	0.00101788	13.8118		7.40806	0.00364921	13.2291		2.80746	0.00356623	12.3048		0.414486	0.00362572	10.3587		0.276114	0.00365745	9.93504		0.0683095	0.0036593	8.53726		1.02141	0.00366209	11.2406		1.01601	0.00364935	11.2423		0.40318	0.00364942	10.318		0.291137	0.0036576	9.98793		0.643806	0.0036591	10.7807
	709.764	80.6803	0.644924		1.03542	0.00101754	13.8155		7.45251	0.00364916	13.2351		2.8163	0.00356567	12.3082		0.415926	0.0036256	10.3622		0.27727	0.00365743	9.93922		0.0686161	0.00365929	8.54175		1.02348	0.00366208	11.2427		1.01756	0.00364932	11.2438		0.404117	0.0036494	10.3203		0.291879	0.00365759	9.99049		0.644924	0.00365909	10.7825
	710.102	80.676	0.646013		1.03849	0.00101719	13.8192		7.49616	0.00364912	13.2409		2.82496	0.00356511	12.3116		0.417332	0.00362549	10.3657		0.278399	0.00365741	9.9433		0.0689158	0.00365927	8.54611		1.0255	0.00366208	11.2446		1.01907	0.0036493	11.2453		0.405032	0.00364938	10.3226		0.292604	0.00365758	9.99297		0.646013	0.00365908	10.7841
	710.434	80.6721	0.647006		1.0413	0.00101684	13.8226		7.53628	0.00364908	13.2463		2.83291	0.0035646	12.3147		0.418617	0.00362538	10.3688		0.279432	0.0036574	9.94701		0.0691902	0.00365926	8.55009		1.02735	0.00366208	11.2464		1.02044	0.00364927	11.2467		0.405867	0.00364936	10.3247		0.293266	0.00365757	9.99524		0.647006	0.00365907	10.7857
	710.768	80.6677	0.648127		1.04448	0.0010165	13.8263		7.58188	0.00364904	13.2523		2.84193	0.00356402	12.3182		0.420068	0.00362526	10.3723		0.280601	0.00365738	9.9512		0.0695008	0.00365924	8.55458		1.02944	0.00366207	11.2485		1.022	0.00364924	11.2482		0.406811	0.00364934	10.327		0.294015	0.00365755	9.9978		0.648127	0.00365906	10.7874
	711.102	80.6631	0.649295		1.04781	0.00101615	13.8302		7.62981	0.003649	13.2587		2.8514	0.00356341	12.3219		0.421584	0.00362514	10.376		0.281823	0.00365736	9.95555		0.0698259	0.00365923	8.55926		1.03163	0.00366207	11.2506		1.02363	0.00364921	11.2498		0.407797	0.00364932	10.3294		0.294798	0.00365754	10.0005		0.649295	0.00365905	10.7892
	711.437	80.6584	0.650512		1.05129	0.00101581	13.8342		7.68013	0.00364895	13.2653		2.86133	0.00356277	12.3257		0.423165	0.00362501	10.3798		0.2831	0.00365733	9.96009		0.0701655	0.00365921	8.56412		1.0339	0.00366206	11.2528		1.02532	0.00364918	11.2515		0.408825	0.0036493	10.332		0.295614	0.00365753	10.0032		0.650512	0.00365904	10.7911
	711.771	80.6533	0.651808		1.055	0.00101546	13.8384		7.73422	0.0036489	13.2723		2.87198	0.00356209	12.3298		0.424853	0.00362487	10.3839		0.284465	0.00365731	9.96491		0.0705289	0.00365919	8.56929		1.03634	0.00366206	11.2552		1.02713	0.00364915	11.2533		0.409922	0.00364927	10.3347		0.296485	0.00365751	10.0062		0.651808	0.00365903	10.7931
	712.107	80.6483	0.653078		1.05866	0.00101512	13.8425		7.78774	0.00364885	13.2792		2.88249	0.00356141	12.3339		0.426511	0.00362473	10.3878		0.285807	0.00365729	9.96963		0.0708865	0.00365917	8.57436		1.03873	0.00366205	11.2575		1.02891	0.00364912	11.255		0.410999	0.00364925	10.3373		0.297342	0.0036575	10.0091		0.653078	0.00365902	10.7951
	712.448	80.6444	0.654056		1.06148	0.00101477	13.8459		7.82925	0.00364882	13.2846		2.89064	0.00356088	12.337		0.427789	0.00362462	10.3909		0.286843	0.00365727	9.97326		0.0711627	0.00365916	8.57826		1.04058	0.00366205	11.2592		1.03028	0.00364909	11.2564		0.41183	0.00364923	10.3393		0.298003	0.00365749	10.0113		0.654056	0.00365901	10.7966
	712.785	80.6398	0.655227		1.06487	0.00101442	13.8497		7.8794	0.00364877	13.291		2.90046	0.00356025	12.3407		0.429323	0.0036245	10.3945		0.288089	0.00365725	9.9776		0.071495	0.00365914	8.58292		1.04279	0.00366204	11.2614		1.03193	0.00364907	11.258		0.412827	0.00364921	10.3418		0.298796	0.00365747	10.014		0.655227	0.003659	10.7984
	713.12	80.6346	0.656552		1.06872	0.00101407	13.854		7.93661	0.00364872	13.2982		2.91165	0.00355952	12.345		0.43106	0.00362435	10.3987		0.289502	0.00365723	9.98251		0.0718721	0.00365912	8.5882		1.0453	0.00366204	11.2638		1.03379	0.00364903	11.2598		0.413956	0.00364919	10.3445		0.299695	0.00365746	10.017		0.656552	0.00365899	10.8004
	713.453	80.6308	0.65752		1.07154	0.00101373	13.8573		7.97877	0.00364868	13.3036		2.91988	0.00355899	12.3481		0.432332	0.00362424	10.4017		0.290538	0.00365721	9.98609		0.0721487	0.00365911	8.59204		1.04714	0.00366204	11.2655		1.03515	0.00364901	11.2611		0.414782	0.00364917	10.3465		0.300354	0.00365745	10.0192		0.65752	0.00365898	10.8019
	713.788	80.6265	0.658618		1.07475	0.00101339	13.861		8.02697	0.00364864	13.3096		2.92927	0.00355838	12.3517		0.433778	0.00362412	10.4051		0.291717	0.00365719	9.99015		0.0724636	0.00365909	8.59641		1.04924	0.00366203	11.2675		1.0367	0.00364898	11.2627		0.415721	0.00364915	10.3488		0.301103	0.00365743	10.0217		0.658618	0.00365897	10.8035
	714.12	80.621	0.660029		1.07889	0.00101305	13.8655		8.08944	0.00364858	13.3174		2.94143	0.00355759	12.3562		0.435638	0.00362396	10.4094		0.293236	0.00365717	9.99535		0.0728697	0.00365907	8.60201		1.05193	0.00366203	11.2701		1.0387	0.00364894	11.2646		0.41693	0.00364912	10.3517		0.302067	0.00365742	10.0249		0.660029	0.00365896	10.8057
	714.454	80.6167	0.661108		1.08207	0.00101271	13.8691		8.13768	0.00364854	13.3234		2.9508	0.00355698	12.3598		0.437064	0.00362383	10.4128		0.294402	0.00365715	9.99933		0.0731817	0.00365906	8.60629		1.05399	0.00366202	11.2721		1.04023	0.00364892	11.2661		0.417856	0.0036491	10.3539		0.302806	0.00365741	10.0273		0.661108	0.00365895	10.8073
	714.795	80.6134	0.661949		1.08456	0.00101236	13.8721		8.17552	0.00364851	13.328		2.95813	0.0035565	12.3625		0.438176	0.00362374	10.4154		0.295313	0.00365713	10.0024		0.0734254	0.00365905	8.60962		1.05561	0.00366202	11.2736		1.04142	0.00364889	11.2672		0.418578	0.00364908	10.3557		0.303383	0.0036574	10.0292		0.661949	0.00365894	10.8086
	715.134	80.6092	0.663035		1.08778	0.00101201	13.8758		8.22474	0.00364847	13.334		2.96766	0.00355587	12.3661		0.439615	0.00362361	10.4187		0.296492	0.00365711	10.0064		0.0737412	0.00365903	8.61392		1.05769	0.00366201	11.2756		1.04296	0.00364887	11.2687		0.419513	0.00364906	10.3579		0.30413	0.00365738	10.0317		0.663035	0.00365893	10.8102
	715.474	80.6049	0.664111		1.09097	0.00101166	13.8794		8.27392	0.00364842	13.34		2.97717	0.00355525	12.3696		0.441043	0.00362349	10.422		0.297665	0.0036571	10.0104		0.0740553	0.00365901	8.61818		1.05977	0.00366201	11.2775		1.0445	0.00364884	11.2702		0.420441	0.00364904	10.3601		0.304871	0.00365737	10.0342		0.664111	0.00365892	10.8119
	715.815	80.6017	0.664945		1.09346	0.00101131	13.8824		8.31231	0.00364839	13.3447		2.98459	0.00355477	12.3724		0.442152	0.00362339	10.4246		0.298576	0.00365708	10.0134		0.0742996	0.003659	8.62148		1.06138	0.00366201	11.2791		1.04569	0.00364882	11.2714		0.421161	0.00364903	10.3618		0.305447	0.00365736	10.036		0.664945	0.00365891	10.8131
	716.158	80.5975	0.666012		1.09665	0.00101096	13.886		8.36176	0.00364835	13.3506		2.99412	0.00355414	12.3759		0.443572	0.00362327	10.4279		0.299744	0.00365706	10.0174		0.0746128	0.00365899	8.6257		1.06344	0.003662	11.281		1.04721	0.00364879	11.2728		0.422083	0.00364901	10.364		0.306185	0.00365735	10.0385		0.666012	0.0036589	10.8147
	716.495	80.5924	0.667301		1.10052	0.00101062	13.8902		8.42206	0.0036483	13.3578		3.00572	0.00355338	12.3802		0.445291	0.00362311	10.4318		0.30116	0.00365704	10.0221		0.074993	0.00365897	8.63079		1.06594	0.003662	11.2833		1.04906	0.00364876	11.2746		0.4232	0.00364898	10.3667		0.307079	0.00365733	10.0414		0.667301	0.00365889	10.8167
	716.833	80.5882	0.668384		1.10378	0.00101027	13.8938		8.47313	0.00364825	13.3639		3.01554	0.00355274	12.3839		0.446737	0.00362298	10.4351		0.302354	0.00365702	10.0261		0.0753134	0.00365895	8.63506		1.06804	0.00366199	11.2853		1.05061	0.00364873	11.2761		0.424139	0.00364896	10.3689		0.307831	0.00365732	10.0438		0.668384	0.00365888	10.8183
	717.168	80.5843	0.669371		1.10676	0.00100993	13.8972		8.52007	0.00364821	13.3695		3.02454	0.00355214	12.3872		0.448058	0.00362287	10.4381		0.303445	0.003657	10.0297		0.0756066	0.00365894	8.63895		1.06996	0.00366199	11.2871		1.05203	0.0036487	11.2775		0.424997	0.00364894	10.371		0.308519	0.00365731	10.0461		0.669371	0.00365887	10.8198
	717.513	80.5794	0.670606		1.1105	0.00100958	13.9013		8.57931	0.00364816	13.3764		3.03588	0.0035514	12.3913		0.449713	0.00362272	10.4419		0.304814	0.00365698	10.0342		0.0759748	0.00365892	8.64382		1.07237	0.00366198	11.2894		1.0538	0.00364867	11.2792		0.426072	0.00364892	10.3735		0.309381	0.0036573	10.0489		0.670606	0.00365886	10.8216
	717.854	80.5751	0.671708		1.11385	0.00100923	13.905		8.63261	0.00364812	13.3826		3.04607	0.00355073	12.3951		0.451192	0.00362258	10.4453		0.30604	0.00365696	10.0382		0.0763044	0.0036589	8.64816		1.07453	0.00366198	11.2914		1.05539	0.00364864	11.2807		0.427032	0.0036489	10.3758		0.310152	0.00365728	10.0514		0.671708	0.00365885	10.8233
	718.197	80.5714	0.67266		1.11676	0.00100888	13.9083		8.67903	0.00364808	13.388		3.05493	0.00355014	12.3983		0.452472	0.00362247	10.4482		0.307101	0.00365694	10.0417		0.0765902	0.00365889	8.65191		1.0764	0.00366198	11.2931		1.05677	0.00364862	11.282		0.427864	0.00364888	10.3777		0.31082	0.00365727	10.0535		0.67266	0.00365884	10.8247
	718.542	80.5667	0.673854		1.12041	0.00100853	13.9122		8.73773	0.00364803	13.3948		3.06611	0.0035494	12.4024		0.454079	0.00362232	10.4518		0.308437	0.00365692	10.046		0.0769499	0.00365887	8.6566		1.07874	0.00366197	11.2953		1.05849	0.00364859	11.2837		0.428908	0.00364886	10.3802		0.311659	0.00365726	10.0562		0.673854	0.00365883	10.8265
	718.885	80.5616	0.675137		1.12435	0.00100818	13.9164		8.80141	0.00364798	13.4021		3.07822	0.0035486	12.4068		0.45581	0.00362216	10.4557		0.309877	0.0036569	10.0507		0.077338	0.00365885	8.66164		1.08127	0.00366197	11.2976		1.06036	0.00364855	11.2855		0.430033	0.00364883	10.3828		0.312562	0.00365724	10.0591		0.675137	0.00365881	10.8284
	719.219	80.5569	0.676335		1.12805	0.00100784	13.9204		8.86139	0.00364793	13.4089		3.08961	0.00354784	12.4109		0.457429	0.00362201	10.4593		0.311225	0.00365688	10.0551		0.0777017	0.00365883	8.66634		1.08364	0.00366196	11.2998		1.06209	0.00364852	11.2871		0.431084	0.00364881	10.3853		0.313408	0.00365723	10.0618		0.676335	0.0036588	10.8302
	719.553	80.552	0.677599		1.13196	0.0010075	13.9245		8.92534	0.00364788	13.4161		3.10172	0.00354704	12.4152		0.45914	0.00362185	10.4631		0.312654	0.00365685	10.0596		0.0780871	0.00365881	8.6713		1.08614	0.00366196	11.3021		1.06394	0.00364849	11.2889		0.432196	0.00364878	10.3878		0.314303	0.00365721	10.0647		0.677599	0.00365879	10.832
	719.889	80.5472	0.678799		1.13569	0.00100716	13.9285		8.98664	0.00364783	13.423		3.11332	0.00354627	12.4194		0.460768	0.0036217	10.4668		0.314015	0.00365683	10.064		0.0784547	0.0036588	8.67601		1.08853	0.00366195	11.3043		1.06569	0.00364846	11.2905		0.433254	0.00364876	10.3903		0.315155	0.0036572	10.0674		0.678799	0.00365878	10.8338
	720.221	80.5422	0.680092		1.13972	0.00100682	13.9327		9.0533	0.00364777	13.4304		3.1259	0.00354543	12.4239		0.462525	0.00362154	10.4707		0.315486	0.00365681	10.0687		0.0788521	0.00365878	8.68107		1.0911	0.00366195	11.3067		1.06758	0.00364842	11.2923		0.434396	0.00364874	10.393		0.316075	0.00365718	10.0703		0.680092	0.00365877	10.8357
	720.55	80.5373	0.681321		1.14357	0.00100649	13.9367		9.11731	0.00364772	13.4375		3.13795	0.00354462	12.4282		0.464198	0.00362138	10.4744		0.316889	0.00365679	10.0731		0.0792316	0.00365876	8.68588		1.09356	0.00366194	11.309		1.06938	0.00364839	11.294		0.435483	0.00364871	10.3955		0.316952	0.00365717	10.0731		0.681321	0.00365876	10.8375
	720.878	80.533	0.682438		1.14708	0.00100616	13.9405		9.17605	0.00364768	13.4439		3.149	0.00354389	12.4321		0.465722	0.00362123	10.4777		0.318169	0.00365677	10.0772		0.0795779	0.00365874	8.69025		1.0958	0.00366194	11.311		1.07102	0.00364836	11.2956		0.436474	0.00364869	10.3977		0.317751	0.00365716	10.0757		0.682438	0.00365875	10.8392
	721.202	80.5282	0.683639		1.15087	0.00100583	13.9444		9.23972	0.00364763	13.4509		3.16094	0.00354309	12.4364		0.467362	0.00362108	10.4813		0.319548	0.00365674	10.0815		0.0799514	0.00365872	8.69495		1.09821	0.00366193	11.3132		1.07279	0.00364833	11.2972		0.43754	0.00364867	10.4002		0.318612	0.00365714	10.0784		0.683639	0.00365873	10.841
	721.529	80.5238	0.684776		1.15447	0.0010055	13.9482		9.30057	0.00364758	13.4575		3.17234	0.00354232	12.4404		0.468918	0.00362093	10.4847		0.320858	0.00365672	10.0856		0.0803064	0.0036587	8.69939		1.1005	0.00366193	11.3153		1.07446	0.0036483	11.2988		0.438552	0.00364864	10.4025		0.319429	0.00365713	10.0809		0.684776	0.00365872	10.8426
	721.853	80.5197	0.68582		1.15779	0.00100517	13.9517		9.35696	0.00364753	13.4635		3.18289	0.00354162	12.4441		0.470349	0.00362079	10.4878		0.322066	0.0036567	10.0894		0.0806338	0.00365869	8.70346		1.1026	0.00366192	11.3172		1.07601	0.00364827	11.3003		0.439482	0.00364862	10.4047		0.320182	0.00365712	10.0833		0.68582	0.00365871	10.8441
	722.183	80.5153	0.686938		1.16135	0.00100484	13.9554		9.41783	0.00364749	13.47		3.19425	0.00354085	12.4481		0.471883	0.00362064	10.4912		0.323362	0.00365668	10.0934		0.0809853	0.00365867	8.70782		1.10487	0.00366192	11.3193		1.07766	0.00364824	11.3018		0.44048	0.0036486	10.4069		0.320989	0.0036571	10.0858		0.686938	0.0036587	10.8458
	722.514	80.5112	0.687979		1.16468	0.00100451	13.959		9.47503	0.00364744	13.4761		3.20491	0.00354014	12.4519		0.473315	0.0036205	10.4943		0.324573	0.00365666	10.0972		0.081314	0.00365865	8.71188		1.10698	0.00366191	11.3212		1.07921	0.00364821	11.3033		0.441411	0.00364858	10.4091		0.321742	0.00365709	10.0882		0.687979	0.00365869	10.8473
	722.851	80.5067	0.689116		1.16833	0.00100417	13.9628		9.53802	0.00364739	13.4828		3.21663	0.00353935	12.456		0.47488	0.00362035	10.4977		0.325899	0.00365664	10.1013		0.0816742	0.00365864	8.71631		1.10929	0.00366191	11.3233		1.08089	0.00364818	11.3048		0.44243	0.00364856	10.4114		0.322567	0.00365708	10.0907		0.689116	0.00365868	10.849
	723.186	80.5021	0.690294		1.17213	0.00100383	13.9667		9.60392	0.00364734	13.4897		3.22886	0.00353852	12.4602		0.476505	0.00362019	10.5012		0.327277	0.00365662	10.1055		0.0820489	0.00365862	8.7209		1.11169	0.0036619	11.3254		1.08265	0.00364815	11.3065		0.443487	0.00364853	10.4138		0.323424	0.00365706	10.0934		0.690294	0.00365867	10.8507
	723.521	80.4973	0.691526		1.17612	0.00100349	13.9708		9.67352	0.00364729	13.4969		3.24176	0.00353765	12.4647		0.478208	0.00362002	10.5048		0.328724	0.0036566	10.1099		0.0824424	0.0036586	8.7257		1.11421	0.0036619	11.3277		1.08449	0.00364811	11.3082		0.444596	0.00364851	10.4163		0.324322	0.00365705	10.0962		0.691526	0.00365866	10.8525
	723.861	80.4931	0.692573		1.17952	0.00100315	13.9743		9.73324	0.00364725	13.5031		3.25281	0.0035369	12.4685		0.479658	0.00361987	10.508		0.329958	0.00365658	10.1137		0.0827782	0.00365858	8.72977		1.11636	0.00366189	11.3296		1.08606	0.00364809	11.3097		0.445539	0.00364849	10.4184		0.325088	0.00365704	10.0985		0.692573	0.00365865	10.854
	724.199	80.4884	0.693774		1.18343	0.00100281	13.9783		9.8023	0.00364719	13.5102		3.26556	0.00353604	12.4729		0.481322	0.00361971	10.5115		0.331376	0.00365656	10.118		0.0831645	0.00365856	8.73443		1.11882	0.00366189	11.3318		1.08786	0.00364805	11.3113		0.446623	0.00364847	10.4209		0.325968	0.00365702	10.1013		0.693774	0.00365864	10.8557
	724.533	80.4839	0.694917		1.18717	0.00100247	13.9821		9.86869	0.00364714	13.517		3.2778	0.00353521	12.4771		0.48291	0.00361955	10.5149		0.332731	0.00365654	10.1221		0.0835337	0.00365854	8.73887		1.12118	0.00366188	11.3339		1.08957	0.00364802	11.3129		0.447657	0.00364844	10.4232		0.326807	0.00365701	10.1038		0.694917	0.00365862	10.8574
	724.862	80.479	0.696165		1.19127	0.00100214	13.9863		9.9419	0.00364709	13.5244		3.29126	0.00353429	12.4818		0.484646	0.00361937	10.5186		0.334215	0.00365651	10.1265		0.0839385	0.00365852	8.74372		1.12376	0.00366188	11.3362		1.09145	0.00364799	11.3147		0.448788	0.00364842	10.4257		0.327727	0.00365699	10.1067		0.696165	0.00365861	10.8592
	725.189	80.4747	0.697264		1.19489	0.00100181	13.9899		10.007	0.00364704	13.531		3.3032	0.00353348	12.4858		0.486177	0.00361921	10.5218		0.335526	0.00365649	10.1304		0.0842962	0.00365851	8.74798		1.12604	0.00366187	11.3383		1.09311	0.00364796	11.3162		0.449785	0.0036484	10.428		0.328538	0.00365698	10.1091		0.697264	0.0036586	10.8608
	725.523	80.4697	0.698534		1.1991	0.00100148	13.9941		10.0829	0.00364699	13.5386		3.31712	0.00353253	12.4906		0.48795	0.00361903	10.5256		0.337047	0.00365647	10.135		0.0847115	0.00365849	8.75291		1.12868	0.00366187	11.3406		1.09503	0.00364792	11.318		0.450941	0.00364837	10.4305		0.329478	0.00365696	10.112		0.698534	0.00365859	10.8626
	725.851	80.4652	0.699699		1.20297	0.00100115	13.998		10.1533	0.00364693	13.5455		3.33	0.00353166	12.4949		0.489579	0.00361886	10.529		0.338446	0.00365645	10.1391		0.085094	0.00365847	8.75742		1.13111	0.00366186	11.3428		1.0968	0.00364789	11.3196		0.452003	0.00364835	10.4329		0.330344	0.00365695	10.1146		0.699699	0.00365858	10.8643
	726.183	80.461	0.700766		1.20653	0.00100082	14.0016		10.2184	0.00364689	13.552		3.34187	0.00353084	12.499		0.491073	0.00361871	10.5321		0.339731	0.00365643	10.1429		0.0854454	0.00365845	8.76155		1.13334	0.00366186	11.3447		1.09842	0.00364786	11.3211		0.452977	0.00364832	10.4351		0.331137	0.00365694	10.117		0.700766	0.00365857	10.8658
	726.519	80.457	0.701782		1.20993	0.00100048	14.0051		10.2809	0.00364684	13.5581		3.35325	0.00353007	12.5028		0.492498	0.00361856	10.5351		0.340959	0.00365641	10.1466		0.0857812	0.00365843	8.76548		1.13546	0.00366185	11.3466		1.09997	0.00364783	11.3225		0.453906	0.0036483	10.4371		0.331895	0.00365692	10.1193		0.701782	0.00365856	10.8672
	726.855	80.4522	0.703008		1.21405	0.00100015	14.0092		10.357	0.00364679	13.5655		3.36709	0.00352912	12.5075		0.49422	0.00361838	10.5387		0.342444	0.00365638	10.1509		0.086188	0.00365841	8.77023		1.13804	0.00366185	11.3489		1.10184	0.0036478	11.3242		0.45503	0.00364828	10.4396		0.332812	0.00365691	10.1221		0.703008	0.00365854	10.869
	727.188	80.4481	0.704036		1.21752	0.000999812	14.0127		10.4214	0.00364674	13.5717		3.37879	0.00352831	12.5114		0.495667	0.00361822	10.5417		0.343695	0.00365637	10.1546		0.0865306	0.0036584	8.7742		1.14021	0.00366184	11.3508		1.10341	0.00364777	11.3257		0.455974	0.00364826	10.4417		0.333583	0.0036569	10.1244		0.704036	0.00365853	10.8705
	727.527	80.4435	0.705221		1.22153	0.000999474	14.0167		10.4964	0.00364669	13.5789		3.39237	0.00352738	12.5159		0.497336	0.00361804	10.5452		0.345139	0.00365634	10.1588		0.0869267	0.00365838	8.77878		1.14271	0.00366184	11.353		1.10523	0.00364774	11.3273		0.457064	0.00364823	10.4441		0.334473	0.00365688	10.1271		0.705221	0.00365852	10.8721
	727.862	80.4394	0.706246		1.22501	0.000999138	14.0202		10.5619	0.00364664	13.5851		3.40421	0.00352657	12.5199		0.498783	0.00361789	10.5481		0.346394	0.00365632	10.1624		0.0872708	0.00365836	8.78274		1.14488	0.00366183	11.3549		1.1068	0.00364771	11.3288		0.458009	0.00364821	10.4462		0.335245	0.00365687	10.1294		0.706246	0.00365851	10.8736
	728.195	80.4343	0.707555		1.22948	0.000998806	14.0245		10.6463	0.00364658	13.5931		3.41944	0.00352552	12.5249		0.500633	0.00361769	10.552		0.348	0.0036563	10.1671		0.0877118	0.00365834	8.78779		1.14766	0.00366183	11.3573		1.10882	0.00364767	11.3306		0.459218	0.00364819	10.4488		0.336234	0.00365685	10.1324		0.707555	0.0036585	10.8755
	728.536	80.4303	0.708577		1.23298	0.000998466	14.028		10.7129	0.00364653	13.5994		3.43143	0.00352469	12.5289		0.502081	0.00361753	10.5549		0.349258	0.00365628	10.1707		0.0880575	0.00365832	8.79174		1.14984	0.00366182	11.3592		1.1104	0.00364764	11.3321		0.460164	0.00364817	10.4509		0.337008	0.00365684	10.1347		0.708577	0.00365849	10.8769
	728.869	80.4258	0.70972		1.23691	0.000998134	14.0319		10.788	0.00364648	13.6064		3.44495	0.00352376	12.5334		0.503702	0.00361736	10.5583		0.35067	0.00365626	10.1747		0.0884456	0.0036583	8.79614		1.15228	0.00366182	11.3613		1.11216	0.00364761	11.3337		0.461223	0.00364814	10.4532		0.337876	0.00365683	10.1372		0.70972	0.00365848	10.8785
	729.199	80.421	0.710939		1.24112	0.000997806	14.0359		10.869	0.00364643	13.6139		3.45948	0.00352275	12.5381		0.505435	0.00361717	10.5618		0.352181	0.00365623	10.179		0.0888614	0.00365828	8.80084		1.15489	0.00366181	11.3636		1.11405	0.00364757	11.3354		0.462356	0.00364812	10.4557		0.338805	0.00365681	10.14		0.710939	0.00365846	10.8803
	729.536	80.4164	0.712121		1.24521	0.000997471	14.0399		10.9483	0.00364637	13.6212		3.47368	0.00352177	12.5428		0.507116	0.00361698	10.5652		0.353649	0.00365621	10.1832		0.0892657	0.00365826	8.8054		1.15743	0.00366181	11.3658		1.11589	0.00364754	11.3371		0.463456	0.00364809	10.4581		0.339707	0.0036568	10.1427		0.712121	0.00365845	10.8819
	729.866	80.4127	0.713057		1.24847	0.000997142	14.0432		11.0118	0.00364633	13.627		3.48501	0.00352098	12.5465		0.50845	0.00361683	10.5679		0.354816	0.00365619	10.1865		0.0895873	0.00365825	8.809		1.15945	0.0036618	11.3675		1.11735	0.00364751	11.3384		0.464329	0.00364807	10.46		0.340423	0.00365678	10.1448		0.713057	0.00365844	10.8832
	730.199	80.4083	0.714181		1.2524	0.000996811	14.047		11.0886	0.00364628	13.634		3.49871	0.00352003	12.551		0.510054	0.00361665	10.5712		0.356222	0.00365617	10.1905		0.0899748	0.00365823	8.81333		1.16188	0.0036618	11.3696		1.1191	0.00364748	11.34		0.465379	0.00364805	10.4622		0.341286	0.00365677	10.1473		0.714181	0.00365843	10.8848
	730.539	80.4039	0.715282		1.25626	0.000996473	14.0507		11.1646	0.00364622	13.6409		3.51225	0.00351909	12.5554		0.511629	0.00361648	10.5744		0.357604	0.00365615	10.1944		0.090356	0.00365821	8.81756		1.16427	0.00366179	11.3717		1.12083	0.00364745	11.3415		0.466411	0.00364803	10.4644		0.342133	0.00365676	10.1498		0.715282	0.00365842	10.8864
	730.879	80.4003	0.716215		1.25954	0.000996136	14.054		11.2296	0.00364618	13.6467		3.5238	0.00351828	12.5591		0.512964	0.00361633	10.577		0.358777	0.00365613	10.1976		0.09068	0.0036582	8.82115		1.16629	0.00366179	11.3734		1.12229	0.00364742	11.3428		0.467286	0.00364801	10.4663		0.342852	0.00365674	10.1519		0.716215	0.00365841	10.8877
	731.217	80.3953	0.717492		1.26405	0.000995801	14.0582		11.3194	0.00364612	13.6547		3.53972	0.00351717	12.5642		0.514795	0.00361612	10.5807		0.360388	0.00365611	10.2021		0.0911251	0.00365817	8.82606		1.16908	0.00366178	11.3758		1.1243	0.00364738	11.3446		0.468485	0.00364798	10.4689		0.343839	0.00365673	10.1548		0.717492	0.0036584	10.8895
	731.559	80.3907	0.718661		1.26819	0.000995462	14.0622		11.4025	0.00364607	13.662		3.55443	0.00351614	12.569		0.516473	0.00361592	10.5841		0.361868	0.00365609	10.2062		0.0915341	0.00365815	8.83055		1.17163	0.00366178	11.378		1.12614	0.00364735	11.3463		0.469586	0.00364796	10.4713		0.344745	0.00365671	10.1574		0.718661	0.00365838	10.8911
	731.897	80.3864	0.719756		1.27209	0.000995127	14.0659		11.4811	0.00364601	13.6689		3.56832	0.00351517	12.5734		0.518049	0.00361574	10.5872		0.363259	0.00365607	10.2101		0.0919191	0.00365814	8.83476		1.17403	0.00366177	11.3801		1.12787	0.00364732	11.3479		0.470619	0.00364793	10.4735		0.345597	0.0036567	10.1599		0.719756	0.00365837	10.8926
	732.225	80.3819	0.720896		1.27617	0.000994803	14.0698		11.5638	0.00364596	13.6761		3.58289	0.00351415	12.5781		0.519691	0.00361555	10.5905		0.364711	0.00365604	10.2141		0.0923212	0.00365812	8.83913		1.17654	0.00366177	11.3822		1.12968	0.00364729	11.3495		0.471697	0.00364791	10.4758		0.346485	0.00365669	10.1625		0.720896	0.00365836	10.8942
	732.558	80.3775	0.722023		1.28022	0.000994473	14.0736		11.6464	0.00364591	13.6833		3.59742	0.00351313	12.5827		0.521317	0.00361536	10.5937		0.366152	0.00365602	10.2181		0.0927204	0.0036581	8.84346		1.17902	0.00366176	11.3843		1.13147	0.00364725	11.3511		0.472765	0.00364788	10.4781		0.347366	0.00365667	10.165		0.722023	0.00365835	10.8958
	732.891	80.3733	0.723074		1.284	0.000994143	14.0772		11.7241	0.00364586	13.69		3.61107	0.00351217	12.587		0.522836	0.00361518	10.5967		0.367499	0.003656	10.2217		0.0930939	0.00365808	8.84749		1.18135	0.00366175	11.3863		1.13314	0.00364722	11.3526		0.473762	0.00364786	10.4802		0.348189	0.00365666	10.1674		0.723074	0.00365834	10.8972
	733.221	80.3695	0.724051		1.28754	0.000993817	14.0806		11.7971	0.00364581	13.6962		3.62386	0.00351127	12.5911		0.52425	0.00361502	10.5995		0.368756	0.00365598	10.2252		0.0934426	0.00365806	8.85124		1.18352	0.00366175	11.3881		1.1347	0.00364719	11.354		0.474692	0.00364784	10.4821		0.348957	0.00365665	10.1696		0.724051	0.00365833	10.8986
	733.553	80.3651	0.725166		1.29159	0.000993489	14.0844		11.8811	0.00364576	13.7033		3.63856	0.00351024	12.5957		0.525865	0.00361483	10.6027		0.370193	0.00365596	10.2291		0.0938416	0.00365804	8.85551		1.18599	0.00366174	11.3902		1.13648	0.00364716	11.3555		0.475754	0.00364782	10.4844		0.349835	0.00365663	10.1721		0.725166	0.00365832	10.9001
	733.888	80.3612	0.726166		1.29523	0.00099316	14.0879		11.9572	0.00364571	13.7097		3.65184	0.0035093	12.5999		0.527316	0.00361465	10.6056		0.371487	0.00365594	10.2326		0.0942008	0.00365803	8.85934		1.18822	0.00366174	11.3921		1.13808	0.00364713	11.357		0.476708	0.0036478	10.4864		0.350624	0.00365662	10.1744		0.726166	0.00365831	10.9015
	734.225	80.3569	0.72727		1.29927	0.000992827	14.0917		12.0421	0.00364565	13.7168		3.66664	0.00350825	12.6045		0.528922	0.00361446	10.6087		0.37292	0.00365592	10.2364		0.0945993	0.00365801	8.86357		1.1907	0.00366173	11.3942		1.13986	0.0036471	11.3586		0.477765	0.00364777	10.4886		0.351499	0.0036566	10.1769		0.72727	0.00365829	10.9031
	734.563	80.3526	0.72834		1.3032	0.000992493	14.0954		12.1251	0.0036456	13.7237		3.68108	0.00350723	12.6091		0.53048	0.00361427	10.6118		0.374312	0.0036559	10.2402		0.0949866	0.00365799	8.86766		1.1931	0.00366173	11.3962		1.14158	0.00364706	11.3601		0.47879	0.00364775	10.4908		0.352348	0.00365659	10.1793		0.72834	0.00365828	10.9045
	734.943	80.3473	0.72969		1.30819	0.000992119	14.1		12.2311	0.00364553	13.7325		3.69946	0.00350593	12.6148		0.532448	0.00361403	10.6156		0.376075	0.00365587	10.2449		0.0954774	0.00365796	8.87283		1.19613	0.00366172	11.3987		1.14376	0.00364702	11.362		0.480087	0.00364772	10.4935		0.353423	0.00365657	10.1824		0.72969	0.00365827	10.9064
	735.287	80.3426	0.730907		1.3127	0.000991781	14.1041		12.3277	0.00364547	13.7404		3.71618	0.00350474	12.62		0.534225	0.00361381	10.619		0.377669	0.00365585	10.2491		0.0959216	0.00365794	8.87748		1.19888	0.00366172	11.401		1.14573	0.00364699	11.3637		0.481258	0.00364769	10.496		0.354394	0.00365656	10.1851		0.730907	0.00365825	10.9081
	735.593	80.338	0.732069		1.31703	0.00099148	14.108		12.421	0.00364542	13.748		3.7323	0.0035036	12.625		0.535925	0.0036136	10.6223		0.379197	0.00365583	10.2532		0.0963478	0.00365792	8.88193		1.20152	0.00366171	11.4032		1.14762	0.00364695	11.3654		0.482379	0.00364767	10.4983		0.355325	0.00365654	10.1878		0.732069	0.00365824	10.9097
	735.966	80.3329	0.733381		1.32193	0.000991113	14.1125		12.5276	0.00364535	13.7565		3.75067	0.00350229	12.6306		0.537847	0.00361336	10.6261		0.380928	0.0036558	10.2577		0.0968309	0.0036579	8.88694		1.2045	0.0036617	11.4057		1.14975	0.00364691	11.3673		0.483648	0.00364764	10.501		0.356378	0.00365653	10.1907		0.733381	0.00365823	10.9115
	736.266	80.329	0.734352		1.32558	0.000990819	14.1158		12.6073	0.0036453	13.7629		3.76438	0.00350131	12.6348		0.539273	0.00361318	10.6288		0.382213	0.00365578	10.2611		0.09719	0.00365788	8.89065		1.20671	0.0036617	11.4076		1.15134	0.00364688	11.3687		0.484589	0.00364762	10.5029		0.357161	0.00365651	10.1929		0.734352	0.00365822	10.9128
	736.634	80.3241	0.735606		1.33032	0.000990458	14.1201		12.7114	0.00364524	13.7712		3.78224	0.00350004	12.6403		0.541117	0.00361295	10.6323		0.383879	0.00365576	10.2655		0.0976557	0.00365786	8.89545		1.20959	0.00366169	11.4099		1.15339	0.00364685	11.3705		0.485808	0.00364759	10.5054		0.358174	0.0036565	10.1958		0.735606	0.0036582	10.9145
	736.931	80.3203	0.736581		1.33401	0.000990166	14.1235		12.7931	0.00364519	13.7776		3.79623	0.00349904	12.6445		0.542551	0.00361277	10.6351		0.385177	0.00365574	10.2689		0.0980188	0.00365784	8.89917		1.21182	0.00366169	11.4118		1.15499	0.00364682	11.3719		0.486756	0.00364757	10.5074		0.358964	0.00365648	10.198		0.736581	0.00365819	10.9158
	737.297	80.3158	0.737721		1.33834	0.000989808	14.1274		12.8896	0.00364513	13.7851		3.81273	0.00349785	12.6496		0.544232	0.00361255	10.6383		0.3867	0.00365572	10.2728		0.0984452	0.00365782	8.90352		1.21445	0.00366168	11.414		1.15687	0.00364678	11.3735		0.487868	0.00364755	10.5097		0.35989	0.00365647	10.2006		0.737721	0.00365818	10.9174
	737.601	80.312	0.738701		1.34209	0.00098951	14.1308		12.9735	0.00364508	13.7917		3.82704	0.00349683	12.6539		0.54568	0.00361236	10.6411		0.388015	0.0036557	10.2762		0.0988135	0.0036578	8.90726		1.21671	0.00366168	11.4158		1.15849	0.00364675	11.375		0.488826	0.00364753	10.5117		0.360689	0.00365646	10.2028		0.738701	0.00365817	10.9187
	737.973	80.307	0.739972		1.34696	0.000989146	14.1352		13.0834	0.00364502	13.8001		3.84574	0.00349548	12.6595		0.547558	0.00361212	10.6446		0.389723	0.00365567	10.2806		0.0992924	0.00365778	8.91211		1.21966	0.00366167	11.4182		1.16059	0.00364671	11.3768		0.49007	0.0036475	10.5142		0.361726	0.00365644	10.2057		0.739972	0.00365816	10.9204
	738.31	80.3029	0.741013		1.35098	0.000988817	14.1388		13.1744	0.00364497	13.8071		3.8612	0.00349437	12.6642		0.5491	0.00361192	10.6476		0.391127	0.00365565	10.2842		0.0996865	0.00365776	8.91608		1.22208	0.00366167	11.4202		1.16232	0.00364668	11.3783		0.491092	0.00364747	10.5163		0.362579	0.00365643	10.208		0.741013	0.00365815	10.9219
	738.647	80.2992	0.741943		1.35457	0.000988487	14.1422		13.2565	0.00364492	13.8133		3.87511	0.00349337	12.6684		0.550479	0.00361174	10.6502		0.392385	0.00365563	10.2875		0.10004	0.00365775	8.91963		1.22425	0.00366166	11.422		1.16386	0.00364665	11.3796		0.492007	0.00364745	10.5182		0.363343	0.00365641	10.2101		0.741943	0.00365813	10.9231
	738.987	80.2949	0.743051		1.35888	0.000988155	14.146		13.3553	0.00364486	13.8208		3.89182	0.00349216	12.6733		0.552124	0.00361152	10.6533		0.393888	0.00365561	10.2913		0.100462	0.00365773	8.92385		1.22684	0.00366166	11.4241		1.16571	0.00364662	11.3812		0.493098	0.00364743	10.5204		0.364256	0.0036564	10.2127		0.743051	0.00365812	10.9246
	739.281	80.2915	0.74391		1.36223	0.000987868	14.149		13.4327	0.00364482	13.8266		3.90488	0.00349122	12.6772		0.553403	0.00361135	10.6557		0.395058	0.00365559	10.2943		0.100791	0.00365771	8.92713		1.22885	0.00366165	11.4258		1.16715	0.00364659	11.3825		0.493947	0.00364741	10.5221		0.364966	0.00365639	10.2146		0.74391	0.00365811	10.9258
	739.641	80.2869	0.745073		1.36678	0.000987517	14.1531		13.5384	0.00364476	13.8345		3.92269	0.00348993	12.6825		0.555133	0.00361112	10.6589		0.396644	0.00365557	10.2983		0.101237	0.00365769	8.93156		1.23159	0.00366165	11.428		1.16909	0.00364655	11.3842		0.495097	0.00364738	10.5245		0.365928	0.00365637	10.2172		0.745073	0.0036581	10.9273
	739.94	80.2822	0.746286		1.37155	0.000987225	14.1572		13.6499	0.00364469	13.8427		3.94144	0.00348858	12.6881		0.556942	0.00361087	10.6623		0.398305	0.00365555	10.3025		0.101705	0.00365767	8.93618		1.23445	0.00366164	11.4303		1.17113	0.00364651	11.3859		0.496299	0.00364736	10.5269		0.366935	0.00365636	10.22		0.746286	0.00365809	10.929
	740.265	80.2774	0.747499		1.37634	0.000986908	14.1613		13.7629	0.00364463	13.851		3.96038	0.0034872	12.6937		0.558755	0.00361062	10.6657		0.399972	0.00365552	10.3067		0.102175	0.00365764	8.9408		1.23732	0.00366163	11.4326		1.17318	0.00364648	11.3877		0.497505	0.00364733	10.5294		0.367946	0.00365634	10.2228		0.747499	0.00365807	10.9306
	740.594	80.2726	0.748712		1.38116	0.000986588	14.1654		13.8771	0.00364457	13.8593		3.9795	0.00348581	12.6993		0.56057	0.00361038	10.6691		0.401644	0.0036555	10.3109		0.102647	0.00365762	8.94542		1.24021	0.00366163	11.435		1.17523	0.00364644	11.3895		0.498714	0.0036473	10.5318		0.36896	0.00365632	10.2255		0.748712	0.00365806	10.9322
	740.923	80.2675	0.750027		1.3864	0.000986268	14.1699		14.0026	0.0036445	13.8683		4.00043	0.00348429	12.7054		0.562541	0.0036101	10.6727		0.403464	0.00365547	10.3154		0.10316	0.0036576	8.95043		1.24335	0.00366162	11.4375		1.17746	0.0036464	11.3914		0.500027	0.00364727	10.5345		0.370062	0.00365631	10.2285		0.750027	0.00365805	10.934
	741.255	80.2624	0.751304		1.39152	0.000985945	14.1742		14.126	0.00364443	13.8771		4.02097	0.00348279	12.7114		0.564458	0.00360984	10.6763		0.405237	0.00365545	10.3198		0.103662	0.00365757	8.95529		1.24641	0.00366161	11.44		1.17963	0.00364636	11.3933		0.501306	0.00364724	10.537		0.371137	0.00365629	10.2314		0.751304	0.00365803	10.9357
	741.585	80.2581	0.752415		1.396	0.000985624	14.1781		14.2347	0.00364437	13.8848		4.03902	0.00348147	12.7166		0.566129	0.0036096	10.6794		0.406786	0.00365542	10.3236		0.1041	0.00365755	8.95951		1.24908	0.00366161	11.4421		1.18153	0.00364632	11.3949		0.502421	0.00364722	10.5393		0.372075	0.00365627	10.234		0.752415	0.00365802	10.9372
	741.923	80.2534	0.753596		1.40078	0.000985296	14.1822		14.3516	0.0036443	13.893		4.05838	0.00348006	12.7222		0.567908	0.00360935	10.6827		0.408438	0.0036554	10.3277		0.104567	0.00365753	8.96401		1.25193	0.0036616	11.4444		1.18355	0.00364628	11.3966		0.503609	0.00364719	10.5416		0.373075	0.00365626	10.2367		0.753596	0.003658	10.9388
	742.263	80.2489	0.754746		1.40546	0.000984966	14.1862		14.4667	0.00364424	13.9011		4.0774	0.00347866	12.7277		0.569641	0.0036091	10.6858		0.410051	0.00365538	10.3316		0.105024	0.00365751	8.96838		1.25472	0.0036616	11.4466		1.18552	0.00364625	11.3983		0.504769	0.00364717	10.544		0.374051	0.00365624	10.2393		0.754746	0.00365799	10.9403
	742.635	80.2437	0.756074		1.41089	0.000984605	14.1908		14.6013	0.00364417	13.9104		4.0996	0.00347704	12.734		0.571647	0.00360881	10.6895		0.411921	0.00365535	10.3362		0.105554	0.00365749	8.97343		1.25795	0.00366159	11.4492		1.18781	0.0036462	11.4002		0.506111	0.00364714	10.5466		0.375183	0.00365623	10.2423		0.756074	0.00365798	10.9421
	742.941	80.2393	0.757204		1.41553	0.000984309	14.1946		14.7174	0.00364411	13.9183		4.11868	0.00347563	12.7395		0.573358	0.00360856	10.6926		0.413518	0.00365533	10.3401		0.106008	0.00365746	8.97773		1.2607	0.00366158	11.4514		1.18976	0.00364617	11.4019		0.507257	0.00364711	10.5489		0.37615	0.00365621	10.2449		0.757204	0.00365796	10.9436
	743.312	80.2347	0.758357		1.42029	0.00098395	14.1987		14.8371	0.00364405	13.9265		4.13833	0.00347419	12.7451		0.575105	0.00360831	10.6958		0.415152	0.0036553	10.344		0.106472	0.00365744	8.98211		1.26353	0.00366158	11.4536		1.19176	0.00364613	11.4036		0.508428	0.00364708	10.5512		0.377138	0.00365619	10.2475		0.758357	0.00365795	10.9451
	743.614	80.2304	0.759474		1.42493	0.000983658	14.2026		14.9546	0.00364398	13.9344		4.15756	0.00347277	12.7505		0.576801	0.00360806	10.6989		0.416742	0.00365528	10.3479		0.106924	0.00365742	8.98636		1.26628	0.00366157	11.4558		1.1937	0.00364609	11.4053		0.509566	0.00364706	10.5535		0.3781	0.00365618	10.2501		0.759474	0.00365794	10.9466
	743.942	80.2256	0.760681		1.42996	0.000983341	14.2068		15.083	0.00364392	13.943		4.17852	0.00347122	12.7565		0.578636	0.00360778	10.7022		0.418465	0.00365526	10.352		0.107414	0.0036574	8.99095		1.26925	0.00366156	11.4582		1.19581	0.00364605	11.407		0.510798	0.00364703	10.5559		0.379142	0.00365616	10.2528		0.760681	0.00365792	10.9482
	744.273	80.2208	0.761897		1.43505	0.00098302	14.211		15.2141	0.00364385	13.9517		4.19987	0.00346964	12.7625		0.580488	0.00360751	10.7056		0.420207	0.00365523	10.3562		0.107911	0.00365737	8.99557		1.27227	0.00366156	11.4605		1.19794	0.00364601	11.4088		0.512042	0.003647	10.5584		0.380195	0.00365615	10.2556		0.761897	0.00365791	10.9498
	744.606	80.217	0.762878		1.43918	0.000982699	14.2145		15.321	0.00364379	13.9587		4.21724	0.00346836	12.7673		0.581983	0.00360728	10.7083		0.421617	0.00365521	10.3595		0.108313	0.00365736	8.9993		1.27471	0.00366155	11.4625		1.19966	0.00364598	11.4103		0.513048	0.00364698	10.5603		0.381048	0.00365613	10.2579		0.762878	0.0036579	10.9511
	744.938	80.2128	0.763935		1.44365	0.000982378	14.2182		15.4375	0.00364374	13.9663		4.23612	0.00346696	12.7726		0.583597	0.00360703	10.7112		0.42314	0.00365519	10.3632		0.108747	0.00365733	9.00331		1.27734	0.00366155	11.4645		1.20152	0.00364594	11.4119		0.514135	0.00364695	10.5625		0.381969	0.00365612	10.2603		0.763935	0.00365789	10.9525
	745.27	80.2089	0.764929		1.44787	0.000982057	14.2218		15.5481	0.00364368	13.9735		4.25403	0.00346563	12.7776		0.585116	0.0036068	10.7139		0.424577	0.00365517	10.3666		0.109157	0.00365732	9.00709		1.27983	0.00366154	11.4665		1.20327	0.00364591	11.4133		0.515158	0.00364693	10.5645		0.382837	0.0036561	10.2626		0.764929	0.00365787	10.9538
	745.646	80.204	0.76618		1.4532	0.000981696	14.2262		15.6892	0.00364361	13.9825		4.27679	0.00346393	12.7839		0.587032	0.0036065	10.7174		0.426392	0.00365514	10.3708		0.109676	0.00365729	9.01184		1.28297	0.00366153	11.4689		1.20549	0.00364587	11.4152		0.516451	0.0036469	10.567		0.383934	0.00365609	10.2654		0.76618	0.00365786	10.9554
	745.957	80.2004	0.7671		1.45715	0.000981396	14.2295		15.7941	0.00364356	13.9892		4.29369	0.00346267	12.7886		0.588443	0.00360628	10.7199		0.427731	0.00365513	10.374		0.110059	0.00365727	9.01534		1.28529	0.00366153	11.4707		1.20712	0.00364584	11.4166		0.517403	0.00364688	10.5688		0.384743	0.00365607	10.2676		0.7671	0.00365785	10.9566
	746.3	80.1965	0.768081		1.46137	0.000981066	14.2331		15.9071	0.0036435	13.9964		4.31185	0.00346132	12.7936		0.589948	0.00360605	10.7226		0.429162	0.00365511	10.3773		0.110469	0.00365725	9.01906		1.28777	0.00366152	11.4727		1.20887	0.00364581	11.418		0.51842	0.00364686	10.5708		0.385608	0.00365606	10.2698		0.768081	0.00365784	10.9579
	746.676	80.1919	0.769253		1.46643	0.000980704	14.2373		16.0437	0.00364343	14.005		4.33374	0.00345968	12.7996		0.59175	0.00360576	10.7258		0.430877	0.00365508	10.3813		0.11096	0.00365723	9.02351		1.29075	0.00366152	11.475		1.21096	0.00364577	11.4198		0.519638	0.00364683	10.5732		0.386644	0.00365604	10.2725		0.769253	0.00365782	10.9594
	747.021	80.1868	0.770571		1.47216	0.000980372	14.2419		16.1994	0.00364336	14.0147		4.35864	0.00345782	12.8064		0.593779	0.00360544	10.7294		0.432814	0.00365505	10.3858		0.111515	0.00365721	9.02852		1.29411	0.00366151	11.4776		1.21333	0.00364572	11.4218		0.521012	0.0036468	10.5758		0.387815	0.00365603	10.2755		0.770571	0.00365781	10.9612
	747.33	80.1829	0.771551		1.47644	0.000980075	14.2454		16.3167	0.0036433	14.0219		4.37735	0.00345642	12.8115		0.595292	0.0036052	10.7321		0.43426	0.00365503	10.3892		0.11193	0.00365719	9.03224		1.29662	0.0036615	11.4795		1.21509	0.00364569	11.4232		0.522037	0.00364677	10.5778		0.388688	0.00365601	10.2778		0.771551	0.0036578	10.9624
	747.697	80.1776	0.772902		1.48237	0.000979722	14.2501		16.4803	0.00364322	14.0319		4.40338	0.00345447	12.8185		0.597377	0.00360486	10.7357		0.436257	0.00365501	10.3938		0.112504	0.00365716	9.03737		1.30008	0.00366149	11.4822		1.21753	0.00364564	11.4253		0.523452	0.00364674	10.5805		0.389895	0.00365599	10.2809		0.772902	0.00365778	10.9642
	748.037	80.1725	0.774197		1.48809	0.000979397	14.2546		16.6396	0.00364315	14.0416		4.42865	0.00345257	12.8254		0.599382	0.00360453	10.7393		0.438182	0.00365498	10.3982		0.113057	0.00365713	9.04229		1.30343	0.00366149	11.4848		1.21987	0.0036456	11.4272		0.524813	0.00364671	10.5831		0.391058	0.00365598	10.2839		0.774197	0.00365776	10.9659
	748.341	80.1681	0.775318		1.49307	0.000979105	14.2586		16.7793	0.00364308	14.05		4.45074	0.0034509	12.8313		0.601118	0.00360424	10.7423		0.439853	0.00365496	10.402		0.113538	0.00365711	9.04655		1.30633	0.00366148	11.487		1.22191	0.00364556	11.4289		0.525994	0.00364668	10.5854		0.392067	0.00365596	10.2865		0.775318	0.00365775	10.9673
	748.712	80.1632	0.776576		1.49868	0.00097875	14.2631		16.938	0.003643	14.0595		4.47579	0.00344901	12.838		0.60307	0.00360392	10.7457		0.441734	0.00365493	10.4063		0.11408	0.00365709	9.05132		1.3096	0.00366147	11.4895		1.22421	0.00364552	11.4308		0.527322	0.00364665	10.5879		0.393203	0.00365594	10.2894		0.776576	0.00365774	10.969
	749.05	80.1585	0.77777		1.50404	0.000978425	14.2673		17.0909	0.00364293	14.0685		4.49984	0.0034472	12.8444		0.604926	0.00360361	10.749		0.443527	0.0036549	10.4104		0.114597	0.00365706	9.05586		1.31272	0.00366147	11.4919		1.22639	0.00364547	11.4326		0.528587	0.00364662	10.5904		0.394286	0.00365592	10.2921		0.77777	0.00365772	10.9705
	749.357	80.1543	0.778837		1.50885	0.000978132	14.2711		17.2292	0.00364287	14.0766		4.52155	0.00344555	12.8502		0.606587	0.00360332	10.7519		0.445134	0.00365488	10.414		0.115061	0.00365704	9.05991		1.31552	0.00366146	11.494		1.22835	0.00364544	11.4342		0.52972	0.0036466	10.5925		0.395257	0.00365591	10.2946		0.778837	0.00365771	10.9719
	749.698	80.1498	0.779973		1.51401	0.000977805	14.2752		17.3784	0.0036428	14.0852		4.5449	0.00344378	12.8564		0.608358	0.00360302	10.755		0.446852	0.00365486	10.4179		0.115558	0.00365702	9.06423		1.31852	0.00366145	11.4963		1.23045	0.0036454	11.436		0.53093	0.00364657	10.5948		0.396295	0.00365589	10.2972		0.779973	0.00365769	10.9733
	750.04	80.1447	0.781292		1.52002	0.000977479	14.2798		17.5538	0.00364272	14.0953		4.5723	0.0034417	12.8636		0.610417	0.00360266	10.7585		0.448851	0.00365483	10.4223		0.116136	0.00365699	9.06923		1.322	0.00366145	11.4989		1.23289	0.00364535	11.438		0.532337	0.00364654	10.5975		0.397503	0.00365587	10.3003		0.781292	0.00365768	10.975
	750.42	80.1396	0.782575		1.5259	0.000977115	14.2844		17.7272	0.00364264	14.1052		4.59928	0.00343965	12.8707		0.612423	0.00360231	10.762		0.450806	0.0036548	10.4267		0.116702	0.00365696	9.07411		1.32541	0.00366144	11.5015		1.23527	0.00364531	11.4399		0.533711	0.0036465	10.6001		0.398683	0.00365586	10.3033		0.782575	0.00365766	10.9767
	750.728	80.1352	0.783702		1.5311	0.000976822	14.2884		17.8816	0.00364257	14.1139		4.62325	0.00343783	12.8769		0.614189	0.003602	10.7651		0.452528	0.00365478	10.4305		0.117201	0.00365694	9.07839		1.32842	0.00366143	11.5038		1.23738	0.00364527	11.4416		0.534921	0.00364648	10.6024		0.399724	0.00365584	10.3059		0.783702	0.00365765	10.9781
	751.105	80.1298	0.785062		1.5374	0.000976462	14.2932		18.0705	0.00364249	14.1245		4.65249	0.00343559	12.8845		0.616322	0.00360162	10.7688		0.454614	0.00365475	10.4351		0.117806	0.00365691	9.08356		1.33206	0.00366142	11.5065		1.23992	0.00364522	11.4437		0.536385	0.00364644	10.6051		0.400985	0.00365582	10.309		0.785062	0.00365763	10.9799
	751.407	80.1255	0.786176		1.5426	0.000976175	14.2972		18.2276	0.00364242	14.1332		4.67674	0.00343374	12.8908		0.618073	0.00360131	10.7718		0.456331	0.00365473	10.4389		0.118305	0.00365689	9.08779		1.33507	0.00366142	11.5088		1.24202	0.00364518	11.4454		0.537589	0.00364641	10.6074		0.402022	0.0036558	10.3116		0.786176	0.00365762	10.9813
	751.778	80.1208	0.78737		1.5482	0.000975821	14.3016		18.3983	0.00364235	14.1425		4.70301	0.00343173	12.8976		0.619952	0.00360097	10.775		0.458176	0.0036547	10.443		0.118841	0.00365687	9.09233		1.33829	0.00366141	11.5112		1.24427	0.00364513	11.4473		0.538882	0.00364638	10.6098		0.403137	0.00365579	10.3144		0.78737	0.0036576	10.9828
	752.076	80.1168	0.788392		1.55302	0.000975537	14.3052		18.5462	0.00364228	14.1506		4.72572	0.00342999	12.9034		0.621562	0.00360067	10.7777		0.459761	0.00365468	10.4464		0.119302	0.00365685	9.09621		1.34107	0.0036614	11.5133		1.2462	0.0036451	11.4488		0.539991	0.00364636	10.6119		0.404095	0.00365577	10.3168		0.788392	0.00365759	10.9841
	752.412	80.112	0.789605		1.55877	0.000975218	14.3096		18.7242	0.00364221	14.1601		4.75297	0.0034279	12.9104		0.623476	0.00360032	10.781		0.461648	0.00365466	10.4506		0.119852	0.00365682	9.10082		1.34438	0.0036614	11.5158		1.24851	0.00364505	11.4507		0.541312	0.00364633	10.6143		0.405236	0.00365575	10.3196		0.789605	0.00365757	10.9857
	752.78	80.1071	0.79085		1.5647	0.000974868	14.3141		18.9095	0.00364213	14.17		4.78126	0.00342572	12.9176		0.625444	0.00359995	10.7844		0.463593	0.00365463	10.4548		0.120419	0.00365679	9.10556		1.34779	0.00366139	11.5183		1.25088	0.00364501	11.4526		0.542671	0.0036463	10.6168		0.406411	0.00365574	10.3225		0.79085	0.00365756	10.9873
	753.117	80.1023	0.792086		1.57063	0.000974547	14.3186		19.0962	0.00364205	14.1799		4.80967	0.00342353	12.9248		0.6274	0.00359959	10.7877		0.465529	0.0036546	10.459		0.120984	0.00365677	9.11025		1.35119	0.00366138	11.5208		1.25325	0.00364496	11.4546		0.544024	0.00364626	10.6193		0.407582	0.00365572	10.3254		0.792086	0.00365754	10.9888
	753.456	80.0969	0.793442		1.57717	0.000974226	14.3234		19.3043	0.00364196	14.1908		4.84126	0.00342109	12.9328		0.62955	0.00359918	10.7914		0.467664	0.00365458	10.4635		0.121608	0.00365674	9.11541		1.35494	0.00366137	11.5236		1.25586	0.00364491	11.4567		0.545514	0.00364623	10.6221		0.408873	0.0036557	10.3286		0.793442	0.00365753	10.9906
	753.76	80.0925	0.794579		1.58269	0.000973937	14.3275		19.4814	0.00364189	14.2		4.86805	0.00341902	12.9395		0.631355	0.00359883	10.7944		0.46946	0.00365455	10.4674		0.122133	0.00365672	9.11974		1.3581	0.00366137	11.5259		1.25805	0.00364487	11.4584		0.546766	0.0036462	10.6244		0.40996	0.00365568	10.3312		0.794579	0.00365751	10.992
	754.129	80.0875	0.795833		1.58882	0.000973588	14.332		19.6797	0.00364181	14.2101		4.89796	0.0034167	12.947		0.633351	0.00359844	10.7978		0.471449	0.00365453	10.4716		0.122716	0.00365669	9.12451		1.3616	0.00366136	11.5285		1.26048	0.00364482	11.4604		0.548152	0.00364617	10.627		0.411163	0.00365566	10.3342		0.795833	0.0036575	10.9936
	754.47	80.0821	0.797222		1.59564	0.000973264	14.337		19.9027	0.00364172	14.2215		4.93149	0.0034141	12.9553		0.635562	0.00359801	10.8015		0.47366	0.0036545	10.4763		0.123364	0.00365666	9.12979		1.3655	0.00366135	11.5314		1.26319	0.00364477	11.4626		0.549691	0.00364613	10.6298		0.412501	0.00365564	10.3374		0.797222	0.00365748	10.9953
	754.804	80.0772	0.798467		1.6018	0.000972948	14.3415		20.106	0.00364164	14.2317		4.96196	0.00341174	12.9629		0.637549	0.00359761	10.8048		0.47565	0.00365447	10.4805		0.123948	0.00365663	9.13453		1.36901	0.00366134	11.5339		1.26562	0.00364473	11.4645		0.551075	0.0036461	10.6323		0.413706	0.00365562	10.3404		0.798467	0.00365746	10.9969
	755.109	80.0729	0.799549		1.60719	0.000972659	14.3454		20.2853	0.00364157	14.2406		4.98875	0.00340965	12.9695		0.639279	0.00359727	10.8077		0.477387	0.00365445	10.4842		0.124458	0.00365661	9.13865		1.37207	0.00366133	11.5362		1.26775	0.00364469	11.4662		0.552283	0.00364607	10.6345		0.414757	0.00365561	10.3429		0.799549	0.00365745	10.9983
	755.441	80.0679	0.800839		1.61364	0.000972345	14.3501		20.5021	0.00364148	14.2513		5.02106	0.00340713	12.9774		0.641343	0.00359685	10.8112		0.479464	0.00365442	10.4886		0.125069	0.00365658	9.14356		1.37574	0.00366133	11.5389		1.27029	0.00364464	11.4682		0.553725	0.00364604	10.6371		0.416015	0.00365559	10.346		0.800839	0.00365743	10.9999
	755.807	80.062	0.802345		1.62123	0.000972	14.3555		20.7598	0.00364138	14.2638		5.05931	0.00340414	12.9868		0.643757	0.00359635	10.8152		0.4819	0.00365439	10.4936		0.125787	0.00365655	9.1493		1.38006	0.00366132	11.542		1.27328	0.00364458	11.4706		0.555416	0.003646	10.6402		0.417491	0.00365557	10.3495		0.802345	0.00365741	11.0018
	756.104	80.0579	0.803389		1.62653	0.000971719	14.3593		20.9413	0.00364131	14.2725		5.08619	0.00340204	12.9933		0.645434	0.00359601	10.818		0.483596	0.00365436	10.4972		0.126287	0.00365653	9.15328		1.38306	0.00366131	11.5442		1.27535	0.00364454	11.4723		0.556592	0.00364597	10.6423		0.418519	0.00365555	10.352		0.803389	0.0036574	11.0031
	756.439	80.0527	0.804691		1.63317	0.000971403	14.3641		21.1712	0.00364122	14.2835		5.1201	0.00339938	13.0015		0.647528	0.00359557	10.8215		0.485718	0.00365434	10.5016		0.126913	0.0036565	9.15825		1.38683	0.0036613	11.5469		1.27796	0.00364449	11.4743		0.558063	0.00364594	10.645		0.419805	0.00365553	10.3551		0.804691	0.00365738	11.0047
	756.774	80.0479	0.805924		1.6395	0.000971087	14.3686		21.3922	0.00364114	14.2939		5.15261	0.00339683	13.0093		0.649513	0.00359515	10.8248		0.487735	0.00365431	10.5057		0.127509	0.00365647	9.16295		1.39041	0.00366129	11.5495		1.28043	0.00364444	11.4763		0.559459	0.0036459	10.6475		0.421028	0.00365551	10.358		0.805924	0.00365736	11.0063
	757.11	80.0429	0.807207		1.64614	0.00097077	14.3733		21.6261	0.00364105	14.3049		5.18691	0.00339413	13.0176		0.651583	0.00359471	10.8282		0.489843	0.00365428	10.51		0.128133	0.00365644	9.16784		1.39415	0.00366129	11.5522		1.28302	0.00364439	11.4783		0.560918	0.00364587	10.6501		0.422307	0.00365549	10.361		0.807207	0.00365735	11.0079
	757.453	80.0378	0.808484		1.65278	0.000970447	14.378		21.8628	0.00364096	14.3158		5.22149	0.00339141	13.0258		0.653646	0.00359426	10.8316		0.491949	0.00365425	10.5143		0.128757	0.00365641	9.17271		1.3979	0.00366128	11.5549		1.28561	0.00364434	11.4804		0.562374	0.00364583	10.6528		0.423585	0.00365547	10.3641		0.808484	0.00365733	11.0094
	757.829	80.0327	0.809783		1.65959	0.000970093	14.3828		22.1077	0.00364087	14.327		5.25715	0.00338859	13.0343		0.655748	0.0035938	10.8351		0.4941	0.00365423	10.5187		0.129395	0.00365639	9.17767		1.40174	0.00366127	11.5576		1.28825	0.00364429	11.4825		0.563861	0.0036458	10.6554		0.424891	0.00365545	10.3671		0.809783	0.00365731	11.0111
	758.169	80.0283	0.810916		1.66557	0.000969773	14.3871		22.3248	0.00364079	14.3368		5.28866	0.0033861	13.0417		0.657585	0.00359339	10.8381		0.495985	0.0036542	10.5225		0.129954	0.00365636	9.182		1.4051	0.00366126	11.56		1.29057	0.00364425	11.4843		0.565162	0.00364577	10.6577		0.426036	0.00365544	10.3698		0.810916	0.0036573	11.0125
	758.506	80.0236	0.81211		1.6719	0.000969456	14.3915		22.557	0.00364071	14.3472		5.32227	0.00338344	13.0496		0.659523	0.00359296	10.8413		0.497978	0.00365418	10.5266		0.130547	0.00365633	9.18656		1.40866	0.00366125	11.5625		1.29302	0.0036442	11.4862		0.566538	0.00364574	10.6602		0.427247	0.00365542	10.3727		0.81211	0.00365728	11.014
	758.844	80.019	0.813279		1.67814	0.000969139	14.3959		22.7879	0.00364062	14.3574		5.35558	0.0033808	13.0574		0.661423	0.00359253	10.8444		0.499935	0.00365415	10.5305		0.131129	0.00365631	9.19103		1.41216	0.00366125	11.565		1.29543	0.00364415	11.4881		0.567888	0.0036457	10.6626		0.428437	0.0036554	10.3755		0.813279	0.00365726	11.0154
	759.18	80.0141	0.814524		1.68483	0.000968823	14.4005		23.0379	0.00364054	14.3684		5.39153	0.00337795	13.0658		0.663449	0.00359206	10.8478		0.502028	0.00365412	10.5347		0.131753	0.00365628	9.19579		1.41592	0.00366124	11.5677		1.29801	0.0036441	11.4901		0.569331	0.00364567	10.6651		0.42971	0.00365538	10.3785		0.814524	0.00365725	11.0169
	759.483	80.0101	0.815552		1.69039	0.000968539	14.4044		23.2476	0.00364046	14.3775		5.42159	0.00337555	13.0728		0.665126	0.00359168	10.8505		0.503764	0.0036541	10.5382		0.132271	0.00365626	9.19973		1.41903	0.00366123	11.5699		1.30015	0.00364406	11.4918		0.570526	0.00364564	10.6672		0.430766	0.00365536	10.3809		0.815552	0.00365723	11.0182
	759.845	80.0051	0.816813		1.69725	0.000968199	14.4092		23.5087	0.00364037	14.3887		5.45891	0.00337258	13.0814		0.667184	0.00359119	10.8539		0.5059	0.00365407	10.5424		0.132909	0.00365623	9.20455		1.42287	0.00366122	11.5726		1.30279	0.00364401	11.4938		0.571997	0.00364561	10.6698		0.432066	0.00365534	10.384		0.816813	0.00365722	11.0198
	760.178	79.9996	0.818227		1.705	0.000967887	14.4144		23.8069	0.00364027	14.4014		5.50137	0.00336919	13.0912		0.669495	0.00359065	10.8576		0.508305	0.00365404	10.5472		0.133628	0.0036562	9.20997		1.42719	0.00366121	11.5756		1.30576	0.00364395	11.4962		0.573652	0.00364557	10.6728		0.433531	0.00365532	10.3873		0.818227	0.0036572	11.0215
	760.514	79.9942	0.819587		1.7125	0.000967572	14.4194		24.0992	0.00364017	14.4136		5.54282	0.00336588	13.1006		0.671722	0.00359011	10.8612		0.510628	0.00365401	10.5517		0.134323	0.00365617	9.21518		1.43138	0.0036612	11.5786		1.30863	0.0036439	11.4984		0.575249	0.00364553	10.6756		0.434946	0.0036553	10.3906		0.819587	0.00365718	11.0232
	760.852	79.9892	0.820876		1.71968	0.000967257	14.4242		24.3815	0.00364007	14.4253		5.58273	0.00336268	13.1097		0.673838	0.0035896	10.8647		0.512841	0.00365398	10.5561		0.134987	0.00365614	9.22012		1.43537	0.00366119	11.5814		1.31136	0.00364385	11.5005		0.57677	0.00364549	10.6782		0.436296	0.00365528	10.3937		0.820876	0.00365716	11.0248
	761.184	79.9835	0.822322		1.72778	0.000966946	14.4296		24.7041	0.00363997	14.4385		5.62815	0.00335904	13.12		0.676213	0.00358901	10.8685		0.515333	0.00365395	10.5609		0.135735	0.0036561	9.22567		1.43988	0.00366118	11.5845		1.31445	0.00364379	11.5029		0.578481	0.00364545	10.6812		0.437816	0.00365526	10.3972		0.822322	0.00365714	11.0265
	761.529	79.9784	0.823611		1.73506	0.000966623	14.4344		24.9975	0.00363987	14.4504		5.6693	0.00335573	13.1292		0.678336	0.00358848	10.8719		0.517565	0.00365392	10.5653		0.136407	0.00365607	9.23062		1.44392	0.00366117	11.5873		1.31722	0.00364373	11.505		0.580013	0.00364541	10.6839		0.43918	0.00365524	10.4003		0.823611	0.00365712	11.0281
	761.868	79.9732	0.824933		1.74258	0.000966307	14.4394		25.3037	0.00363977	14.4626		5.71209	0.00335229	13.1388		0.680514	0.00358793	10.8755		0.519863	0.0036539	10.5697		0.137098	0.00365604	9.23569		1.44809	0.00366117	11.5902		1.32007	0.00364368	11.5072		0.58159	0.00364538	10.6866		0.440584	0.00365522	10.4035		0.824933	0.0036571	11.0297
	762.207	79.9681	0.826251		1.75014	0.000965991	14.4444		25.6151	0.00363967	14.4749		5.75542	0.00334879	13.1485		0.68269	0.00358737	10.879		0.522165	0.00365387	10.5742		0.137793	0.00365601	9.24076		1.45228	0.00366116	11.5931		1.32293	0.00364362	11.5094		0.583168	0.00364534	10.6893		0.441991	0.0036552	10.4067		0.826251	0.00365708	11.0313
	762.548	79.9631	0.827518		1.75746	0.000965672	14.4492		25.92	0.00363957	14.4868		5.79771	0.00334538	13.1578		0.684786	0.00358683	10.8823		0.524388	0.00365384	10.5784		0.138464	0.00365598	9.24563		1.45632	0.00366115	11.5959		1.32569	0.00364357	11.5115		0.584691	0.0036453	10.692		0.443351	0.00365518	10.4098		0.827518	0.00365706	11.0329
	762.888	79.958	0.828817		1.76502	0.000965355	14.4542		26.2384	0.00363947	14.4991		5.84171	0.00334182	13.1675		0.686938	0.00358626	10.8858		0.526676	0.00365381	10.5828		0.139155	0.00365595	9.25063		1.4605	0.00366114	11.5987		1.32854	0.00364351	11.5137		0.586258	0.00364526	10.6947		0.444752	0.00365515	10.413		0.828817	0.00365705	11.0344
	763.224	79.9525	0.830221		1.77326	0.000965042	14.4595		26.5894	0.00363936	14.5124		5.89002	0.0033379	13.1781		0.689268	0.00358564	10.8895		0.52916	0.00365378	10.5875		0.139907	0.00365592	9.25604		1.46504	0.00366113	11.6018		1.33164	0.00364345	11.5161		0.587958	0.00364522	10.6976		0.446275	0.00365513	10.4164		0.830221	0.00365703	11.0361
	763.563	79.9473	0.831524		1.78096	0.000964726	14.4645		26.9216	0.00363926	14.5249		5.93555	0.00333421	13.188		0.691432	0.00358506	10.893		0.531474	0.00365375	10.5919		0.140609	0.00365589	9.26106		1.46927	0.00366112	11.6047		1.33453	0.0036434	11.5183		0.589541	0.00364518	10.7003		0.447694	0.00365511	10.4196		0.831524	0.00365701	11.0377
	763.9	79.9422	0.832826		1.78872	0.000964413	14.4695		27.2602	0.00363916	14.5374		5.98179	0.00333045	13.198		0.693599	0.00358446	10.8964		0.533799	0.00365372	10.5963		0.141315	0.00365586	9.26609		1.47354	0.00366111	11.6076		1.33743	0.00364334	11.5205		0.591131	0.00364515	10.703		0.449121	0.00365509	10.4228		0.832826	0.00365699	11.0393
	764.231	79.9368	0.834202		1.79698	0.000964106	14.4747		27.6251	0.00363905	14.5508		6.03142	0.0033264	13.2087		0.695892	0.00358383	10.9001		0.536265	0.00365369	10.6009		0.142065	0.00365582	9.2714		1.47807	0.0036611	11.6107		1.34052	0.00364328	11.5228		0.592816	0.00364511	10.7059		0.450636	0.00365507	10.4262		0.834202	0.00365697	11.041
	764.561	79.9317	0.835507		1.80489	0.000963799	14.4798		27.9784	0.00363895	14.5636		6.07929	0.0033225	13.219		0.698072	0.00358321	10.9036		0.538616	0.00365366	10.6053		0.142781	0.00365579	9.27644		1.4824	0.00366109	11.6137		1.34346	0.00364322	11.525		0.594423	0.00364507	10.7086		0.452082	0.00365505	10.4294		0.835507	0.00365695	11.0425
	764.894	79.9263	0.836883		1.81328	0.00096349	14.485		28.3584	0.00363883	14.5771		6.13055	0.00331831	13.2299		0.700372	0.00358255	10.9072		0.541104	0.00365363	10.6099		0.14354	0.00365576	9.28176		1.487	0.00366108	11.6168		1.34658	0.00364316	11.5274		0.596122	0.00364502	10.7115		0.453613	0.00365502	10.4328		0.836883	0.00365693	11.0442
	765.226	79.9215	0.838105		1.82081	0.000963181	14.4898		28.703	0.00363873	14.5892		6.17685	0.00331452	13.2397		0.70242	0.00358196	10.9105		0.543326	0.0036536	10.614		0.144218	0.00365573	9.28649		1.49111	0.00366107	11.6195		1.34937	0.00364311	11.5295		0.597638	0.00364499	10.714		0.454982	0.003655	10.4358		0.838105	0.00365691	11.0457
	765.562	79.9161	0.839487		1.82938	0.00096287	14.4952		29.1003	0.00363862	14.6031		6.23003	0.00331016	13.2509		0.704739	0.00358128	10.9141		0.545848	0.00365357	10.6187		0.14499	0.00365569	9.29185		1.49579	0.00366106	11.6227		1.35255	0.00364304	11.5319		0.599359	0.00364495	10.7169		0.456537	0.00365498	10.4392		0.839487	0.00365689	11.0473
	765.901	79.9107	0.840863		1.83799	0.000962556	14.5005		29.5044	0.00363851	14.6169		6.28388	0.00330574	13.2622		0.70705	0.00358059	10.9178		0.54837	0.00365354	10.6233		0.145763	0.00365566	9.29718		1.50047	0.00366105	11.6258		1.35572	0.00364298	11.5342		0.60108	0.0036449	10.7198		0.458094	0.00365496	10.4427		0.840863	0.00365687	11.049
	766.24	79.9054	0.842213		1.84651	0.000962241	14.5058		29.9096	0.00363839	14.6306		6.33764	0.00330131	13.2734		0.709322	0.0035799	10.9214		0.550857	0.00365351	10.6279		0.146526	0.00365563	9.30242		1.50511	0.00366104	11.6289		1.35886	0.00364292	11.5366		0.602775	0.00364486	10.7227		0.459631	0.00365493	10.446		0.842213	0.00365685	11.0506
	766.582	79.9001	0.843544		1.85498	0.000961925	14.511		30.3177	0.00363828	14.6442		6.39156	0.00329687	13.2845		0.711566	0.00357921	10.9249		0.55332	0.00365348	10.6323		0.147283	0.00365559	9.30759		1.50971	0.00366103	11.6319		1.36198	0.00364286	11.5389		0.604454	0.00364482	10.7255		0.461154	0.00365491	10.4493		0.843544	0.00365683	11.0522
	766.919	79.8947	0.844922		1.86383	0.000961614	14.5164		30.7496	0.00363817	14.6584		6.44838	0.00329219	13.2962		0.713894	0.00357848	10.9286		0.555884	0.00365345	10.637		0.148072	0.00365556	9.31296		1.51451	0.00366102	11.6351		1.36522	0.00364279	11.5413		0.606201	0.00364478	10.7284		0.462742	0.00365489	10.4528		0.844922	0.00365681	11.0538
	767.255	79.8896	0.846218		1.87222	0.000961303	14.5216		31.1645	0.00363805	14.6719		6.50272	0.0032877	13.3074		0.716085	0.00357778	10.9321		0.558305	0.00365342	10.6413		0.148818	0.00365553	9.318		1.51905	0.00366101	11.6381		1.36829	0.00364273	11.5436		0.60785	0.00364474	10.7311		0.464243	0.00365487	10.456		0.846218	0.00365679	11.0554
	767.59	79.8846	0.847508		1.88064	0.000960993	14.5267		31.586	0.00363794	14.6854		6.55771	0.00328314	13.3185		0.718269	0.00357708	10.9355		0.560725	0.00365339	10.6457		0.149566	0.0036555	9.32303		1.5236	0.003661	11.6411		1.37136	0.00364267	11.5459		0.609498	0.0036447	10.7338		0.465744	0.00365484	10.4593		0.847508	0.00365677	11.0569
	767.926	79.8791	0.848902		1.88983	0.000960683	14.5322		32.0521	0.00363782	14.7001		6.61824	0.00327813	13.3308		0.720635	0.0035763	10.9392		0.563354	0.00365336	10.6504		0.150379	0.00365546	9.32847		1.52856	0.00366099	11.6444		1.37471	0.00364261	11.5484		0.611287	0.00364465	10.7368		0.467378	0.00365482	10.4628		0.848902	0.00365674	11.0586
	768.263	79.8734	0.850351		1.89946	0.000960372	14.538		32.5478	0.00363769	14.7155		6.68231	0.00327281	13.3437		0.723097	0.00357549	10.9431		0.566099	0.00365333	10.6552		0.151229	0.00365542	9.33413		1.53375	0.00366098	11.6478		1.37821	0.00364254	11.5509		0.613155	0.0036446	10.7399		0.469086	0.0036548	10.4665		0.850351	0.00365672	11.0603
	768.601	79.8672	0.851931		1.91007	0.00096006	14.5442		33.102	0.00363755	14.7325		6.75359	0.00326689	13.3579		0.725786	0.00357457	10.9473		0.569107	0.00365329	10.6606		0.152163	0.00365538	9.34031		1.53945	0.00366096	11.6515		1.38205	0.00364246	11.5538		0.615202	0.00364455	10.7432		0.47096	0.00365477	10.4705		0.851931	0.0036567	11.0621
	768.944	79.8616	0.853344		1.91967	0.000959745	14.5498		33.6108	0.00363743	14.7478		6.81869	0.00326146	13.3708		0.728196	0.00357374	10.9511		0.571814	0.00365326	10.6653		0.153005	0.00365535	9.34584		1.5446	0.00366095	11.6548		1.38552	0.0036424	11.5563		0.617043	0.00364451	10.7463		0.472649	0.00365474	10.4741		0.853344	0.00365667	11.0638
	769.284	79.8562	0.854736		1.9292	0.000959431	14.5554		34.1236	0.0036373	14.763		6.884	0.00325602	13.3837		0.730573	0.00357291	10.9548		0.574492	0.00365323	10.67		0.153839	0.00365531	9.3513		1.54971	0.00366094	11.6581		1.38896	0.00364233	11.5588		0.618864	0.00364446	10.7492		0.474322	0.00365472	10.4776		0.854736	0.00365665	11.0655
	769.626	79.8509	0.856067		1.9384	0.000959117	14.5609		34.6259	0.00363718	14.7777		6.94766	0.0032507	13.3962		0.73285	0.0035721	10.9584		0.577066	0.0036532	10.6745		0.154642	0.00365528	9.35653		1.55464	0.00366093	11.6613		1.39227	0.00364226	11.5612		0.620614	0.00364442	10.7521		0.475933	0.0036547	10.481		0.856067	0.00365663	11.067
	769.96	79.8455	0.857458		1.94812	0.000958809	14.5665		35.1635	0.00363705	14.7932		7.01548	0.00324503	13.4094		0.735234	0.00357123	10.9621		0.579769	0.00365317	10.6792		0.155488	0.00365524	9.362		1.55983	0.00366092	11.6647		1.39575	0.00364219	11.5638		0.622453	0.00364437	10.7551		0.477627	0.00365467	10.4846		0.857458	0.00365661	11.0687
	770.299	79.8407	0.858662		1.9566	0.000958498	14.5715		35.6392	0.00363694	14.8067		7.07522	0.00324003	13.4209		0.7373	0.00357047	10.9654		0.582119	0.00365314	10.6833		0.156223	0.00365521	9.36674		1.56435	0.00366091	11.6676		1.39878	0.00364213	11.566		0.62405	0.00364433	10.7576		0.479101	0.00365465	10.4877		0.858662	0.00365659	11.0701
	770.634	79.8349	0.860152		1.9672	0.00095819	14.5775		36.2424	0.0036368	14.8235		7.15061	0.00323371	13.4354		0.739861	0.00356951	10.9694		0.585043	0.0036531	10.6883		0.15714	0.00365517	9.37261		1.57	0.0036609	11.6712		1.40257	0.00364206	11.5687		0.626037	0.00364428	10.7608		0.480938	0.00365462	10.4915		0.860152	0.00365656	11.0718
	770.968	79.8296	0.861505		1.97692	0.000957884	14.5831		36.8042	0.00363667	14.839		7.22048	0.00322784	13.4488		0.742191	0.00356862	10.973		0.587711	0.00365307	10.6929		0.157979	0.00365513	9.37795		1.57517	0.00366089	11.6745		1.40603	0.00364199	11.5712		0.627851	0.00364423	10.7638		0.482618	0.0036546	10.495		0.861505	0.00365654	11.0734
	771.303	79.8246	0.862782		1.98618	0.000957577	14.5884		37.3471	0.00363655	14.8537		7.28767	0.0032222	13.4616		0.744393	0.00356776	10.9764		0.590241	0.00365304	10.6972		0.158776	0.0036551	9.383		1.58008	0.00366087	11.6776		1.40932	0.00364192	11.5736		0.62957	0.00364419	10.7665		0.484213	0.00365458	10.4983		0.862782	0.00365652	11.0749
	771.638	79.8191	0.86418		1.99642	0.00095727	14.5942		37.9561	0.00363641	14.8699		7.36267	0.00321589	13.4757		0.746807	0.00356681	10.9802		0.593025	0.00365301	10.7019		0.159654	0.00365506	9.38853		1.58551	0.00366086	11.681		1.41295	0.00364185	11.5762		0.631462	0.00364414	10.7696		0.48597	0.00365455	10.502		0.86418	0.00365649	11.0765
	771.97	79.8132	0.865676		2.0075	0.000956965	14.6004		38.6257	0.00363626	14.8875		7.4447	0.00320898	13.4911		0.749395	0.00356577	10.9843		0.596021	0.00365298	10.7069		0.1606	0.00365502	9.39447		1.59137	0.00366085	11.6847		1.41686	0.00364178	11.579		0.633498	0.00364409	10.7728		0.487865	0.00365452	10.5059		0.865676	0.00365647	11.0783
	772.308	79.8081	0.866969		2.01717	0.000956656	14.6058		39.2193	0.00363614	14.9028		7.51704	0.00320288	13.5046		0.751635	0.00356485	10.9878		0.598622	0.00365295	10.7113		0.161424	0.00365499	9.3996		1.59647	0.00366084	11.6879		1.42027	0.00364171	11.5815		0.635266	0.00364405	10.7756		0.489513	0.0036545	10.5092		0.866969	0.00365645	11.0798
	772.645	79.8021	0.8685		2.02875	0.000956347	14.6122		39.9415	0.00363598	14.9212		7.60459	0.00319549	13.5208		0.754293	0.00356373	10.9919		0.601721	0.00365291	10.7165		0.162407	0.00365495	9.4057		1.60258	0.00366083	11.6917		1.42434	0.00364163	11.5844		0.637371	0.00364399	10.7789		0.49148	0.00365447	10.5133		0.8685	0.00365642	11.0816
	772.985	79.7962	0.87001		2.0403	0.000956036	14.6185		40.674	0.00363583	14.9394		7.69288	0.00318802	13.537		0.756917	0.00356261	10.996		0.604791	0.00365288	10.7216		0.163383	0.00365491	9.41171		1.60865	0.00366081	11.6955		1.42839	0.00364155	11.5872		0.639458	0.00364394	10.7822		0.493433	0.00365444	10.5173		0.87001	0.00365639	11.0833
	773.33	79.7906	0.871433		2.05131	0.000955722	14.6246		41.3846	0.00363569	14.9568		7.77805	0.00318082	13.5525		0.759396	0.00356153	10.9999		0.607703	0.00365284	10.7264		0.164311	0.00365487	9.4174		1.61443	0.0036608	11.6991		1.43224	0.00364147	11.59		0.641438	0.00364389	10.7854		0.495289	0.00365442	10.521		0.871433	0.00365637	11.085
	773.672	79.7848	0.872907		2.06284	0.000955409	14.6308		42.1417	0.00363553	14.975		7.86827	0.00317318	13.5689		0.761967	0.00356039	11.0039		0.610736	0.00365281	10.7314		0.165279	0.00365483	9.42329		1.62048	0.00366079	11.7029		1.43626	0.00364139	11.5928		0.643499	0.00364383	10.7886		0.497225	0.00365439	10.5249		0.872907	0.00365634	11.0867
	774.014	79.7788	0.874439		2.07496	0.000955097	14.6373		42.9518	0.00363537	14.9942		7.96424	0.00316504	13.5861		0.764643	0.00355917	11.0081		0.613904	0.00365277	10.7366		0.166293	0.00365479	9.42943		1.62682	0.00366077	11.7068		1.44047	0.0036413	11.5958		0.645654	0.00364378	10.792		0.499253	0.00365436	10.529		0.874439	0.00365632	11.0884
	774.355	79.7729	0.875945		2.08703	0.000954786	14.6438		43.7728	0.00363521	15.0132		8.06093	0.00315684	13.6034		0.767279	0.00355795	11.0122		0.617038	0.00365274	10.7417		0.167298	0.00365474	9.43548		1.63312	0.00366076	11.7107		1.44466	0.00364122	11.5987		0.647785	0.00364372	10.7953		0.501263	0.00365433	10.5331		0.875945	0.00365629	11.0902
	774.699	79.7674	0.877336		2.09831	0.000954472	14.6498		44.5539	0.00363506	15.031		8.15237	0.00314907	13.6196		0.769719	0.00355679	11.0161		0.61995	0.0036527	10.7465		0.168234	0.0036547	9.44108		1.639	0.00366075	11.7143		1.44855	0.00364114	11.6015		0.649766	0.00364367	10.7984		0.503135	0.00365431	10.5368		0.877336	0.00365627	11.0918
	775.032	79.762	0.878696		2.10945	0.000954169	14.6558		45.3388	0.00363492	15.0485		8.24375	0.00314131	13.6357		0.772107	0.00355563	11.0198		0.62281	0.00365267	10.7511		0.169155	0.00365467	9.44656		1.6448	0.00366074	11.7178		1.4524	0.00364107	11.6042		0.651713	0.00364362	10.8014		0.504977	0.00365428	10.5405		0.878696	0.00365624	11.0933
	775.373	79.7572	0.879931		2.11969	0.000953859	14.6613		46.0713	0.00363478	15.0646		8.32857	0.0031341	13.6505		0.774279	0.00355456	11.0232		0.625423	0.00365264	10.7553		0.169998	0.00365463	9.45155		1.65012	0.00366072	11.721		1.45592	0.003641	11.6066		0.653491	0.00364357	10.8042		0.506664	0.00365426	10.5438		0.879931	0.00365622	11.0947
	775.709	79.7516	0.881367		2.13172	0.000953554	14.6676		46.9467	0.00363462	15.0835		8.42938	0.00312552	13.668		0.776808	0.00355329	11.0272		0.628475	0.00365261	10.7602		0.170985	0.00365459	9.45737		1.65636	0.00366071	11.7248		1.46004	0.00364091	11.6095		0.655569	0.00364352	10.8074		0.508638	0.00365423	10.5477		0.881367	0.00365619	11.0964
	776.048	79.7464	0.882689		2.14292	0.000953246	14.6734		47.7761	0.00363447	15.1011		8.52433	0.00311744	13.6844		0.779139	0.00355209	11.0309		0.6313	0.00365258	10.7647		0.171901	0.00365455	9.46272		1.66215	0.0036607	11.7283		1.46387	0.00364084	11.6122		0.657493	0.00364347	10.8103		0.510469	0.0036542	10.5513		0.882689	0.00365617	11.0979
	776.384	79.7402	0.884262		2.15642	0.00095294	14.6804		48.7942	0.0036343	15.1223		8.64018	0.00310758	13.7042		0.781919	0.00355063	11.0353		0.634681	0.00365254	10.77		0.172999	0.00365451	9.46912		1.66913	0.00366068	11.7325		1.46848	0.00364074	11.6154		0.659797	0.00364341	10.8138		0.512667	0.00365417	10.5556		0.884262	0.00365614	11.0997
	776.728	79.7349	0.885605		2.1681	0.000952628	14.6864		49.6918	0.00363414	15.1406		8.74167	0.00309893	13.7215		0.784297	0.00354935	11.039		0.637586	0.00365251	10.7746		0.173945	0.00365447	9.47459		1.67515	0.00366067	11.7361		1.47245	0.00364066	11.6181		0.661777	0.00364335	10.8169		0.51456	0.00365415	10.5593		0.885605	0.00365611	11.1012
	777.071	79.7292	0.887061		2.1809	0.000952317	14.693		50.694	0.00363397	15.1607		8.8543	0.00308934	13.7405		0.786876	0.00354793	11.0431		0.64075	0.00365248	10.7796		0.174977	0.00365443	9.48053		1.68174	0.00366066	11.7401		1.47679	0.00364058	11.6211		0.663935	0.0036433	10.8202		0.516628	0.00365412	10.5634		0.887061	0.00365608	11.1029
	777.413	79.7244	0.888293		2.19187	0.000952006	14.6986		51.5683	0.00363383	15.1778		8.95197	0.00308102	13.7569		0.789064	0.0035467	11.0466		0.643445	0.00365245	10.7838		0.175858	0.00365439	9.48558		1.68737	0.00366065	11.7434		1.4805	0.0036405	11.6236		0.665774	0.00364325	10.823		0.518392	0.00365409	10.5668		0.888293	0.00365606	11.1043
	777.755	79.7187	0.889719		2.20473	0.000951697	14.7051		52.611	0.00363366	15.198		9.06776	0.00307115	13.7761		0.7916	0.00354525	11.0506		0.64658	0.00365241	10.7887		0.176886	0.00365435	9.49143		1.69396	0.00366063	11.7473		1.48483	0.00364041	11.6266		0.667915	0.00364319	10.8262		0.520451	0.00365406	10.5708		0.889719	0.00365603	11.1059
	778.099	79.7138	0.89099		2.21631	0.000951385	14.711		53.5685	0.00363351	15.2161		9.17344	0.00306214	13.7936		0.793863	0.00354392	11.0542		0.649389	0.00365238	10.793		0.177809	0.00365431	9.49665		1.69989	0.00366062	11.7508		1.48873	0.00364034	11.6293		0.669833	0.00364314	10.8291		0.522299	0.00365404	10.5743		0.89099	0.00365601	11.1073
	778.438	79.708	0.892448		2.22978	0.000951078	14.7177		54.7025	0.00363333	15.2371		9.29783	0.00305155	13.814		0.796463	0.00354236	11.0584		0.652631	0.00365235	10.798		0.178876	0.00365427	9.50266		1.70677	0.00366061	11.7549		1.49325	0.00364025	11.6324		0.672049	0.00364308	10.8324		0.524439	0.00365401	10.5784		0.892448	0.00365598	11.109
	778.782	79.7021	0.89396		2.24394	0.000950767	14.7247		55.9199	0.00363314	15.2592		9.43044	0.00304025	13.8356		0.799165	0.00354069	11.0627		0.656014	0.00365231	10.8032		0.179993	0.00365422	9.50891		1.71399	0.00366059	11.7591		1.49798	0.00364015	11.6356		0.674363	0.00364301	10.8359		0.526679	0.00365398	10.5827		0.89396	0.00365595	11.1107
	779.119	79.6956	0.895616		2.25968	0.000950463	14.7323		57.3035	0.00363293	15.2838		9.58003	0.00302752	13.8597		0.802128	0.00353882	11.0674		0.659742	0.00365227	10.8089		0.181228	0.00365417	9.51577		1.72199	0.00366057	11.7638		1.50322	0.00364004	11.6391		0.676915	0.00364294	10.8397		0.529155	0.00365394	10.5874		0.895616	0.00365592	11.1126
	779.463	79.6903	0.896969		2.27273	0.000950152	14.7388		58.4757	0.00363276	15.3041		9.70585	0.00301681	13.8798		0.804554	0.00353725	11.0713		0.662809	0.00365224	10.8136		0.182246	0.00365413	9.52139		1.72862	0.00366056	11.7676		1.50756	0.00363996	11.6421		0.679016	0.00364289	10.8428		0.531199	0.00365392	10.5913		0.896969	0.00365589	11.1141
	779.797	79.684	0.898555		2.28824	0.000949851	14.7462		59.8991	0.00363256	15.3283		9.85756	0.00300391	13.9039		0.807401	0.00353535	11.076		0.666425	0.0036522	10.819		0.183449	0.00365408	9.528		1.73647	0.00366054	11.7721		1.51269	0.00363985	11.6455		0.681496	0.00364282	10.8465		0.533616	0.00365388	10.5959		0.898555	0.00365586	11.1159
	780.13	79.6778	0.900134		2.30393	0.000949551	14.7537		61.3732	0.00363235	15.3527		10.0135	0.00299067	13.9284		0.810242	0.0035334	11.0806		0.670051	0.00365216	10.8245		0.18466	0.00365404	9.53461		1.7444	0.00366053	11.7767		1.51787	0.00363975	11.649		0.683985	0.00364275	10.8502		0.536049	0.00365385	10.6004		0.900134	0.00365583	11.1177
	780.462	79.6713	0.90179		2.32065	0.000949251	14.7615		62.9826	0.00363213	15.3787		10.1823	0.00297634	13.9548		0.813225	0.00353129	11.0854		0.673879	0.00365212	10.8302		0.185942	0.00365398	9.54155		1.75283	0.00366051	11.7815		1.52337	0.00363963	11.6527		0.686615	0.00364268	10.8541		0.538627	0.00365381	10.6052		0.90179	0.00365579	11.1195
	780.807	79.6662	0.903099		2.33406	0.000948941	14.7679		64.3034	0.00363195	15.3996		10.3198	0.00296469	13.976		0.815587	0.00352958	11.0893		0.676925	0.00365209	10.8347		0.186965	0.00365394	9.54706		1.75958	0.0036605	11.7854		1.52776	0.00363955	11.6556		0.68871	0.00364262	10.8572		0.540686	0.00365379	10.6091		0.903099	0.00365576	11.121
	781.149	79.6597	0.904742		2.35116	0.000948633	14.7759		66.0262	0.00363173	15.4261		10.4978	0.00294962	14.0033		0.818558	0.00352736	11.0942		0.680774	0.00365205	10.8404		0.188261	0.00365389	9.554		1.76816	0.00366048	11.7903		1.53335	0.00363943	11.6593		0.691361	0.00364254	10.8611		0.543297	0.00365375	10.6139		0.904742	0.00365573	11.1228
	781.497	79.6538	0.906241		2.36703	0.00094832	14.7833		67.6648	0.00363152	15.4508		10.6657	0.00293544	14.0288		0.821274	0.00352528	11.0987		0.684312	0.00365202	10.8456		0.189456	0.00365384	9.56035		1.77611	0.00366046	11.7948		1.53852	0.00363933	11.6627		0.6938	0.00364248	10.8646		0.545706	0.00365372	10.6183		0.906241	0.0036557	11.1245
	781.849	79.6477	0.907808		2.38388	0.000948003	14.791		69.448	0.00363129	15.4769		10.8469	0.00292015	14.0561		0.824115	0.00352303	11.1034		0.688033	0.00365198	10.8511		0.190717	0.0036538	9.56701		1.78453	0.00366045	11.7995		1.54398	0.00363922	11.6663		0.696369	0.0036424	10.8683		0.54825	0.00365368	10.623		0.907808	0.00365566	11.1262
	782.201	79.6422	0.909212		2.39923	0.000947687	14.7981		71.112	0.00363109	15.5007		11.0147	0.00290603	14.0812		0.826667	0.00352094	11.1077		0.691391	0.00365195	10.8559		0.191858	0.00365375	9.573		1.79218	0.00366043	11.8038		1.54894	0.00363911	11.6696		0.69869	0.00364234	10.8717		0.550556	0.00365365	10.6272		0.909212	0.00365563	11.1278
	782.545	79.6359	0.910817		2.41706	0.000947378	14.8062		73.0942	0.00363086	15.5283		11.2129	0.00288939	14.1105		0.829588	0.00351849	11.1126		0.695256	0.00365191	10.8615		0.193176	0.0036537	9.57988		1.80105	0.00366041	11.8087		1.55469	0.003639	11.6734		0.701365	0.00364226	10.8756		0.55322	0.00365362	10.6321		0.910817	0.0036556	11.1296
	782.888	79.6298	0.912368		2.4346	0.00094707	14.8141		75.0962	0.00363063	15.5555		11.4113	0.00287277	14.1396		0.832415	0.00351603	11.1174		0.699017	0.00365187	10.867		0.194463	0.00365365	9.58654		1.80975	0.0036604	11.8136		1.56032	0.00363888	11.6771		0.703972	0.00364219	10.8793		0.555824	0.00365358	10.6368		0.912368	0.00365556	11.1313
	783.229	79.6227	0.91416		2.45527	0.000946765	14.8232		77.5239	0.00363035	15.5874		11.6496	0.00285287	14.1741		0.835689	0.00351309	11.123		0.7034	0.00365182	10.8732		0.195968	0.00365359	9.59428		1.81998	0.00366038	11.8192		1.56693	0.00363875	11.6814		0.707016	0.0036421	10.8837		0.558874	0.00365354	10.6423		0.91416	0.00365552	11.1333
	783.577	79.6163	0.915797		2.47452	0.000946452	14.8316		79.8536	0.0036301	15.6172		11.876	0.00283404	14.2066		0.838684	0.0035103	11.1282		0.707434	0.00365179	10.879		0.197358	0.00365354	9.60138		1.82948	0.00366036	11.8244		1.57306	0.00363862	11.6853		0.709822	0.00364202	10.8877		0.561695	0.0036535	10.6473		0.915797	0.00365548	11.1351
	783.915	79.6099	0.917427		2.49407	0.000946149	14.8401		82.2896	0.00362984	15.6474		12.1105	0.00281461	14.2399		0.841673	0.00350741	11.1334		0.711484	0.00365175	10.8847		0.198759	0.00365348	9.60849		1.8391	0.00366034	11.8297		1.57926	0.00363849	11.6893		0.712645	0.00364194	10.8917		0.564542	0.00365347	10.6524		0.917427	0.00365544	11.1369
	784.259	79.6034	0.919076		2.51425	0.000945842	14.8488		84.8796	0.00362958	15.6785		12.3573	0.00279424	14.2746		0.844702	0.00350438	11.1387		0.715614	0.0036517	10.8905		0.200193	0.00365343	9.6157		1.84901	0.00366032	11.8351		1.58564	0.00363836	11.6934		0.715529	0.00364185	10.8958		0.567461	0.00365343	10.6576		0.919076	0.00365541	11.1387
	784.606	79.5971	0.920688		2.53436	0.000945531	14.8575		87.5403	0.00362931	15.7095		12.6084	0.00277361	14.3096		0.847666	0.0035013	11.144		0.719681	0.00365167	10.8962		0.20161	0.00365337	9.62279		1.85886	0.0036603	11.8404		1.59197	0.00363823	11.6975		0.718375	0.00364177	10.8998		0.570351	0.00365339	10.6627		0.920688	0.00365537	11.1405
	784.953	79.5916	0.922101		2.55235	0.000945221	14.8652		89.9889	0.00362907	15.7372		12.8372	0.00275491	14.3411		0.850271	0.00349849	11.1486		0.723277	0.00365163	10.9012		0.202868	0.00365332	9.62903		1.86764	0.00366028	11.8451		1.59761	0.00363811	11.7011		0.720897	0.00364169	10.9034		0.572919	0.00365336	10.6672		0.922101	0.00365533	11.142
	785.296	79.5853	0.923697		2.57304	0.000944915	14.8739		92.8886	0.0036288	15.7691		13.1056	0.00273307	14.3777		0.853215	0.00349521	11.154		0.727365	0.00365159	10.9069		0.204303	0.00365327	9.63611		1.87772	0.00366026	11.8505		1.60407	0.00363798	11.7052		0.723769	0.00364161	10.9074		0.575855	0.00365332	10.6723		0.923697	0.00365529	11.1438
	785.641	79.5787	0.925365		2.59515	0.000944608	14.8831		96.0882	0.00362851	15.8031		13.3985	0.00270938	14.4172		0.8563	0.00349164	11.1596		0.731676	0.00365155	10.9128		0.205823	0.00365321	9.64356		1.88846	0.00366024	11.8562		1.61095	0.00363784	11.7096		0.726806	0.00364152	10.9116		0.578969	0.00365328	10.6778		0.925365	0.00365525	11.1456
	785.984	79.5716	0.92719		2.6199	0.000944302	14.8933		99.798	0.00362819	15.8412		13.7343	0.00268242	14.462		0.85968	0.00348755	11.1659		0.736434	0.00365151	10.9193		0.207507	0.00365315	9.65174		1.90045	0.00366022	11.8626		1.61861	0.00363768	11.7144		0.730166	0.00364141	10.9163		0.582428	0.00365323	10.6837		0.92719	0.00365521	11.1476
[truncated: 410 more rows]

## Sheet: P3(800-1200)
													From	To					pt1	pt2	pt3	pt4
[truncated: 1,135 more rows]
