# Supplementary material for: Kinetics and thermodynamics dataset of iron oxide reduction using torrefied microalgae for chemical looping combustion
Source: Data Brief. 2020 Feb 7;29:105261. doi: 10.1016/j.dib.2020.105261 (PMC7033322; doi:10.1016/j.dib.2020.105261)
Supplement: Multimedia component 3 [file mmc3.xlsx]

## Sheet: P1(365-555)
													From	To					pt1	pt2	pt3	pt4
	3	Fe2O3	+	1	C	→	2	Fe3O4	+	1	CO		950	1080		130	43.3333		950	993.333	1036.67	1080
	3	Fe2O3	+	1	CO	→	2	Fe3O4	+	1	CO2		950	1080		130	43.3333		950	993.333	1036.67	1080
	6	Fe2O3	+	1	C	→	4	Fe3O4	+	1	CO2		950	1080		130	43.3333		950	993	1036	1079
					C1				C1.5				C2				D1				D2				D3				N1.5				N2				S1				S2				P
						X	Y			X	Y			X	Y			X	Y			X	Y			X	Y			X	Y			X	Y			X	Y			X	Y			X	Y
	Temp	TGA (tw%)	α		g(α)	1/T	ln(g(α)/T2)		g(α)	1/T	ln(g(α)/T2)		g(α)	1/T	ln(g(α)/T2)		g(α)	1/T	ln(g(α)/T2)		g(α)	1/T	ln(g(α)/T2)		g(α)	1/T	ln(g(α)/T2)		g(α)	1/T	ln(g(α)/T2)		g(α)	1/T	ln(g(α)/T2)		g(α)	1/T	ln(g(α)/T2)		g(α)	1/T	ln(g(α)/T2)		g(α)	1/T	ln(g(α)/T2)
	365.283	90.2007	0		0				0				1				0	0.00364964	#NUM!		0	0.003663	#NUM!		0	0.003663	#NUM!		0	0.003663	#NUM!		0	0.003663	#NUM!		0	0.003663	#NUM!		0	0.003663	#NUM!		0	0.003663	#NUM!
	365.632	90.1554	0.00361115		0.00361769	0.00156585	7.29674		0.0108826	0.00366296	6.69838		1.00362	0.00366286	11.2226		1.30404e-05	0.00364959	-0.0211728		6.52808e-06	0.003663	-0.720454		1.45127e-06	0.003663	-2.22413		0.0235661	0.003663	7.471		0.0601472	0.00366269	8.40816		0.00180721	0.0036622	4.90341		0.00120517	0.00366298	4.49782		0.00361115	0.00366299	5.59522
	365.976	90.1097	0.00725291		0.00727934	0.001565	7.99702		0.0219577	0.00366291	7.40036		1.00731	0.00366271	11.2264		5.26047e-05	0.00364954	1.3736		2.63662e-05	0.003663	0.675516		5.86389e-06	0.003663	-0.827753		0.0375602	0.003663	7.93713		0.0853191	0.0036625	8.75786		0.00363306	0.00366186	5.60189		0.00242351	0.00366295	5.19643		0.00725291	0.00366297	6.29261
	366.357	90.0603	0.0111911		0.0112542	0.00156407	8.43391		0.0340493	0.00366285	7.83908		1.01132	0.00366255	11.2304		0.000125242	0.00364948	2.24107		6.28557e-05	0.003663	1.54428		1.39854e-05	0.003663	0.041447		0.05022	0.003663	8.2276		0.106086	0.00366233	8.97581		0.00561131	0.00366158	6.03675		0.00374438	0.00366293	5.63149		0.0111911	0.00366295	6.72634
	366.663	90.0196	0.0144351		0.0145403	0.00156332	8.69105		0.0440999	0.00366281	8.09775		1.01465	0.00366241	11.2338		0.000208371	0.00364944	2.75017		0.00010469	0.003663	2.05444		2.33021e-05	0.003663	0.551978		0.0595728	0.003663	8.39839		0.120583	0.0036622	9.10396		0.00724376	0.00366139	6.29221		0.00483502	0.00366291	5.88713		0.0144351	0.00366294	6.98088
	367.007	89.9754	0.0179515		0.0181146	0.00156248	8.91192		0.0550889	0.00366276	8.32027		1.01828	0.00366226	11.2375		0.000322257	0.00364939	3.18623		0.000162102	0.003663	2.49166		3.60951e-05	0.003663	0.989591		0.0689741	0.003663	8.54492		0.134591	0.00366208	9.21393		0.00901641	0.0036612	6.51122		0.00602001	0.00366288	6.10634		0.0179515	0.00366292	7.19891
	367.385	89.9258	0.0219108		0.0221544	0.00156156	9.11442		0.0675799	0.00366271	8.52466		1.0224	0.0036621	11.2416		0.000480083	0.00364934	3.58487		0.000241814	0.003663	2.89161		5.38687e-05	0.003663	1.38999		0.0788812	0.003663	8.67913		0.148844	0.00366195	9.31466		0.0110161	0.00366101	6.71163		0.0073576	0.00366286	6.307		0.0219108	0.0036629	7.39822
	367.694	89.8856	0.0251088		0.0254294	0.00156081	9.25326		0.0777619	0.00366266	8.66503		1.02576	0.00366196	11.2449		0.000630452	0.00364929	3.85737		0.000317898	0.003663	3.16517		7.08436e-05	0.003663	1.66391		0.0864751	0.003663	8.77104		0.159466	0.00366184	9.38365		0.0126342	0.00366087	6.84876		0.00844065	0.00366283	6.44434		0.0251088	0.00366289	7.53447
	368.071	89.8356	0.0290948		0.0295265	0.00155989	9.40381		0.0905704	0.00366261	8.81753		1.02997	0.00366179	11.2491		0.00084651	0.00364924	4.15209		0.000427421	0.00366299	3.46121		9.5294e-05	0.003663	1.9604		0.0955303	0.003663	8.87063		0.171833	0.00366172	9.45841		0.0146548	0.0036607	6.99722		0.00979389	0.00366281	6.59305		0.0290948	0.00366287	7.68182
	368.424	89.7904	0.0327022		0.0332488	0.00155903	9.52365		0.102276	0.00366256	8.9391		1.03381	0.00366163	11.2529		0.00106943	0.00364918	4.38588		0.000540642	0.00366299	3.6962		0.000120587	0.003663	2.1958		0.103399	0.003663	8.94979		0.182343	0.00366162	9.51783		0.016487	0.00366056	7.1151		0.0110218	0.00366278	6.71118		0.0327022	0.00366286	7.79871
	368.738	89.7497	0.0359423		0.0366041	0.00155827	9.62077		0.112883	0.00366251	9.03781		1.03728	0.00366149	11.2564		0.00129185	0.00364914	4.57485		0.000653804	0.00366299	3.88625		0.000145881	0.00366299	2.38623		0.110244	0.003663	9.01388		0.191322	0.00366153	9.56595		0.0181356	0.00366044	7.21047		0.0121272	0.00366276	6.80677		0.0359423	0.00366284	7.89319
	369.121	89.7001	0.0398939		0.0407115	0.00155734	9.72831		0.125941	0.00366246	9.1473		1.04155	0.00366131	11.2606		0.00159152	0.00364908	4.78349		0.000806559	0.00366298	4.09622		0.000180046	0.00366299	2.59665		0.118344	0.003663	9.08478		0.201771	0.00366142	9.61919		0.02015	0.0036603	7.31587		0.0134788	0.00366273	6.91246		0.0398939	0.00366282	7.99751
	369.472	89.6553	0.0434639		0.0444368	0.00155649	9.81696		0.137854	0.00366241	9.23771		1.04544	0.00366115	11.2644		0.00188911	0.00364903	4.95494		0.000958546	0.00366298	4.26886		0.000214062	0.00366299	2.76971		0.125457	0.003663	9.14315		0.2108	0.00366132	9.66302		0.0219734	0.00366018	7.40256		0.0147031	0.00366271	6.99941		0.0434639	0.00366281	8.08323
	369.825	89.6107	0.0470196		0.0481609	0.00155563	9.89854		0.14983	0.00366236	9.32104		1.04934	0.00366099	11.2682		0.00221084	0.00364898	5.11223		0.00112317	0.00366297	4.42736		0.000250928	0.00366299	2.92861		0.132372	0.003663	9.19681		0.219456	0.00366123	9.70331		0.0237929	0.00366006	7.48218		0.0159255	0.00366268	7.07928		0.0470196	0.00366279	8.16187
	370.175	89.567	0.0505045		0.0518245	0.00155479	9.97294		0.161676	0.00366231	9.39716		1.05319	0.00366084	11.272		0.00255071	0.00364893	5.25526		0.00129738	0.00366297	4.57156		0.000289967	0.00366299	3.07321		0.139003	0.003663	9.24568		0.22765	0.00366114	9.74002		0.0255794	0.00365995	7.55464		0.0171265	0.00366266	7.152		0.0505045	0.00366277	8.23338
	370.525	89.5222	0.0540746		0.0555915	0.00155394	10.0442		0.173925	0.00366226	9.47022		1.05717	0.00366067	11.2758		0.00292406	0.00364887	5.39189		0.00148912	0.00366296	4.70939		0.000332959	0.00366298	3.21146		0.14566	0.003663	9.29246		0.235779	0.00366105	9.77515		0.027413	0.00365984	7.62393		0.0183599	0.00366264	7.22156		0.0540746	0.00366276	8.30169
	370.876	89.4784	0.0575614		0.0592845	0.00155309	10.1096		0.186001	0.00366221	9.53738		1.06108	0.00366051	11.2796		0.00331331	0.00364882	5.5169		0.00168939	0.00366296	4.83558		0.000377893	0.00366298	3.33806		0.152041	0.003663	9.33534		0.243484	0.00366096	9.80735		0.0292072	0.00365974	7.68739		0.0195675	0.00366261	7.28527		0.0575614	0.00366274	8.36418
	371.226	89.4347	0.0610501		0.0629932	0.00155225	10.1714		0.198196	0.00366216	9.60091		1.06502	0.00366035	11.2834		0.00372712	0.00364877	5.63461		0.00190268	0.00366295	4.95448		0.000425778	0.00366298	3.45736		0.158318	0.003663	9.37579		0.250984	0.00366088	9.83774		0.0310057	0.00365964	7.7472		0.0207788	0.00366259	7.34535		0.0610501	0.00366272	8.42304
	371.571	89.3909	0.0645389		0.0667157	0.00155142	10.2299		0.210504	0.00366211	9.66118		1.06899	0.00366018	11.2872		0.00416527	0.00364872	5.74578		0.00212894	0.00366295	5.06684		0.000476605	0.00366298	3.57014		0.164495	0.003663	9.41407		0.258294	0.0036608	9.86649		0.0328076	0.00365954	7.80374		0.0219931	0.00366256	7.40216		0.0645389	0.00366271	8.47862
	371.913	89.3476	0.0679874		0.070409	0.0015506	10.2848		0.222784	0.00366206	9.71791		1.07295	0.00366002	11.291		0.00462229	0.00364866	5.84992		0.00236538	0.00366294	5.17216		0.000529752	0.00366297	3.67586		0.170511	0.003663	9.44999		0.265347	0.00366072	9.89348		0.034592	0.00365945	7.85675		0.0231964	0.00366254	7.45544		0.0679874	0.00366269	8.53068
	372.261	89.3035	0.0715049		0.0741901	0.00154976	10.3382		0.235427	0.00366201	9.77313		1.07701	0.00365985	11.2949		0.00511295	0.00364861	5.95084		0.00261968	0.00366294	5.27428		0.000586951	0.00366297	3.77839		0.176562	0.003663	9.48487		0.272379	0.00366064	9.91967		0.0364155	0.00365935	7.90818		0.0244268	0.00366252	7.50713		0.0715049	0.00366268	8.58113
	372.601	89.2592	0.0750357		0.0780001	0.00154894	10.3893		0.248239	0.00366196	9.82615		1.08112	0.00365968	11.2988		0.00563036	0.00364855	6.04727		0.00288836	0.00366293	5.37192		0.00064742	0.00366296	3.87645		0.182556	0.00366299	9.51825		0.279285	0.00366056	9.94476		0.0382494	0.00365926	7.95736		0.025665	0.00366249	7.55659		0.0750357	0.00366266	8.62934
	372.945	89.2153	0.0785311		0.0817863	0.00154812	10.4378		0.261044	0.00366191	9.87648		1.08522	0.0036595	11.3026		0.00616714	0.0036485	6.13836		0.00316762	0.00366292	5.46421		0.000710311	0.00366296	3.96916		0.188417	0.00366299	9.54985		0.285983	0.00366048	9.9685		0.0400683	0.00365917	8.00387		0.0268938	0.00366247	7.60338		0.0785311	0.00366264	8.67488
	373.289	89.1714	0.0820294		0.08559	0.00154729	10.4843		0.273981	0.00366186	9.92487		1.08936	0.00365933	11.3065		0.00672883	0.00364845	6.22555		0.00346038	0.00366291	5.55262		0.000776285	0.00366296	4.05798		0.194215	0.00366299	9.58016		0.292558	0.0036604	9.99127		0.0418922	0.00365908	8.04843		0.0281268	0.00366244	7.64822		0.0820294	0.00366263	8.71847
	373.637	89.1269	0.0855775		0.0894625	0.00154646	10.5296		0.287229	0.0036618	9.97212		1.09359	0.00365915	11.3105		0.0073235	0.00364839	6.31027		0.00377092	0.00366291	5.63856		0.000846311	0.00366295	4.14435		0.20003	0.00366299	9.60966		0.299103	0.00366032	10.0134		0.0437456	0.00365899	8.09177		0.0293806	0.00366242	7.69184		0.0855775	0.00366261	8.76083
	373.983	89.0841	0.0889897		0.0932011	0.00154564	10.5716		0.300091	0.00366175	10.016		1.09768	0.00365898	11.3143		0.00791917	0.00364833	6.3885		0.00408256	0.0036629	5.71797		0.00091663	0.00366295	4.22417		0.205564	0.00366299	9.63695		0.305289	0.00366025	10.034		0.0455314	0.00365891	8.13183		0.0305894	0.00366239	7.73218		0.0889897	0.00366259	8.79993
	374.337	89.0409	0.0924297		0.0969842	0.00154479	10.6125		0.313181	0.0036617	10.0587		1.10184	0.00365881	11.3182		0.00854325	0.00364828	6.46439		0.00440967	0.00366289	5.79505		0.000990486	0.00366294	4.30166		0.21109	0.00366299	9.66348		0.311423	0.00366017	10.0539		0.0473351	0.00365883	8.17072		0.0318111	0.00366237	7.77135		0.0924297	0.00366258	8.83787
	374.688	88.9975	0.0958897		0.100804	0.00154395	10.6522		0.326472	0.00366165	10.1003		1.10606	0.00365863	11.3221		0.00919484	0.00364822	6.53792		0.00475185	0.00366288	5.86979		0.00106779	0.00366294	4.37682		0.216597	0.00366299	9.68923		0.317496	0.0036601	10.0732		0.0491529	0.00365875	8.20845		0.0330431	0.00366234	7.80936		0.0958897	0.00366256	8.87463
	375.033	88.9539	0.0993689		0.10466	0.00154313	10.6908		0.339966	0.0036616	10.1408		1.11033	0.00365845	11.3261		0.00987418	0.00364817	6.60923		0.00510926	0.00366287	5.94232		0.00114859	0.00366294	4.44976		0.222085	0.00366299	9.71426		0.323511	0.00366003	10.092		0.0509841	0.00365867	8.24507		0.034285	0.00366232	7.84627		0.0993689	0.00366254	8.91028
	375.376	88.9108	0.102804		0.108481	0.00154231	10.7278		0.353418	0.00366155	10.1796		1.11458	0.00365827	11.33		0.0105687	0.00364811	6.67723		0.00547535	0.00366286	6.01152		0.00123141	0.00366293	4.51939		0.227459	0.00366299	9.73817		0.329365	0.00365995	10.11		0.0527957	0.00365859	8.28003		0.0355144	0.0036623	7.88151		0.102804	0.00366253	8.94427
	375.719	88.8669	0.1063		0.112385	0.0015415	10.7642		0.367239	0.0036615	10.218		1.11894	0.00365808	11.334		0.0112996	0.00364805	6.74414		0.00586136	0.00366285	6.07965		0.00131879	0.00366293	4.58794		0.232883	0.00366299	9.76173		0.335238	0.00365988	10.1277		0.0546427	0.00365851	8.31446		0.0367685	0.00366227	7.91623		0.1063	0.00366251	8.97772
	376.061	88.8236	0.109751		0.116254	0.00154069	10.7991		0.381018	0.00366144	10.2549		1.12328	0.0036579	11.338		0.0120453	0.00364799	6.80807		0.00625592	0.00366284	6.1448		0.00140816	0.00366292	4.65352		0.238198	0.00366298	9.7843		0.34096	0.00365981	10.1447		0.0564699	0.00365843	8.34739		0.0380101	0.00366225	7.94945		0.109751	0.00366249	9.00968
	376.396	88.7807	0.11317		0.120102	0.00153989	10.8327		0.394801	0.00366139	10.2904		1.12761	0.00365771	11.3419		0.0128074	0.00364794	6.86946		0.00665996	0.00366283	6.2074		0.00149974	0.00366291	4.71653		0.243426	0.00366298	9.80601		0.346557	0.00365974	10.161		0.0582834	0.00365836	8.37904		0.0392432	0.00366222	7.98139		0.11317	0.00366248	9.04037
	376.74	88.7376	0.116604		0.123982	0.00153908	10.8655		0.408779	0.00366134	10.3253		1.132	0.00365753	11.3459		0.0135965	0.00364788	6.92928		0.00707907	0.00366282	6.26843		0.00159479	0.00366291	4.77799		0.248641	0.00366298	9.82721		0.352111	0.00365967	10.177		0.0601086	0.00365829	8.40992		0.040485	0.0036622	8.01256		0.116604	0.00366246	9.07027
	377.086	88.6946	0.120031		0.127868	0.00153826	10.8975		0.422862	0.00366129	10.3592		1.1364	0.00365734	11.3499		0.0144074	0.00364782	6.98724		0.00751056	0.00366281	6.3276		0.00169272	0.0036629	4.83758		0.25381	0.00366298	9.84779		0.357587	0.0036596	10.1924		0.0619332	0.00365821	8.43986		0.0417272	0.00366217	8.04279		0.120031	0.00366244	9.09924
	377.427	88.6516	0.123462		0.131775	0.00153745	10.9286		0.437103	0.00366124	10.3923		1.14085	0.00365715	11.3539		0.0152429	0.00364776	7.04364		0.00795602	0.0036628	6.38523		0.00179389	0.0036629	4.89563		0.258954	0.00366298	9.86785		0.363009	0.00365953	10.2075		0.063764	0.00365814	8.46903		0.0429744	0.00366215	8.07226		0.123462	0.00366243	9.12744
	377.769	88.6086	0.12689		0.135693	0.00153664	10.959		0.451468	0.00366118	10.4247		1.14533	0.00365696	11.3579		0.016101	0.0036477	7.09844		0.0084144	0.00366279	6.44125		0.00189805	0.00366289	4.95208		0.264062	0.00366298	9.88739		0.368366	0.00365946	10.2222		0.0655962	0.00365807	8.4974		0.0442234	0.00366212	8.10092		0.12689	0.00366241	9.15483
	378.116	88.5655	0.130323		0.139633	0.00153582	10.9886		0.465999	0.00366113	10.4564		1.14985	0.00365676	11.362		0.0169841	0.00364764	7.15187		0.00888703	0.00366278	6.49591		0.00200553	0.00366288	5.00716		0.269149	0.00366298	9.90647		0.373675	0.0036594	10.2365		0.0674352	0.003658	8.52509		0.0454778	0.0036621	8.12891		0.130323	0.00366239	9.18154
	378.46	88.523	0.133713		0.143539	0.00153501	11.0173		0.48049	0.00366108	10.487		1.15435	0.00365657	11.366		0.0178792	0.00364758	7.20327		0.00936703	0.00366276	6.54852		0.00211475	0.00366288	5.0602		0.274145	0.00366298	9.92486		0.378866	0.00365933	10.2504		0.0692547	0.00365793	8.55175		0.0467198	0.00366207	8.15586		0.133713	0.00366238	9.20723
	378.804	88.481	0.13706		0.147411	0.0015342	11.045		0.494936	0.00366103	10.5167		1.15883	0.00365637	11.37		0.0187855	0.00364752	7.25275		0.00985396	0.00366275	6.5992		0.00222563	0.00366287	5.1113		0.279052	0.00366297	9.9426		0.383941	0.00365926	10.2637		0.0710545	0.00365786	8.57745		0.0479492	0.00366205	8.18185		0.13706	0.00366236	9.23196
	379.15	88.439	0.140402		0.15129	0.00153339	11.072		0.509497	0.00366097	10.5457		1.16333	0.00365618	11.374		0.0197127	0.00364746	7.30095		0.010353	0.00366274	6.64861		0.00233933	0.00366286	5.16113		0.283927	0.00366297	9.95992		0.38896	0.0036592	10.2767		0.0728548	0.00365779	8.6025		0.0491796	0.00366203	8.2072		0.140402	0.00366234	9.25606
	379.498	88.398	0.143672		0.155102	0.00153257	11.0979		0.523888	0.00366092	10.5736		1.16778	0.00365599	11.3779		0.0206418	0.0036474	7.34704		0.0108541	0.00366273	6.69588		0.00245357	0.00366286	5.20881		0.288677	0.00366297	9.97651		0.39383	0.00365913	10.2892		0.0746203	0.00365773	8.62648		0.050387	0.003662	8.23147		0.143672	0.00366233	9.27909
	379.848	88.3561	0.147008		0.159005	0.00153175	11.1239		0.538708	0.00366087	10.6015		1.17234	0.00365579	11.3819		0.0216114	0.00364734	7.39298		0.0113779	0.00366271	6.74302		0.00257309	0.00366285	5.25638		0.2935	0.00366297	9.99308		0.398755	0.00365907	10.3017		0.0764245	0.00365766	8.65041		0.0516217	0.00366198	8.25569		0.147008	0.00366231	9.30205
	380.195	88.3148	0.150301		0.162873	0.00153094	11.149		0.553479	0.00366082	10.6286		1.17689	0.00365559	11.3859		0.0225904	0.00364728	7.43732		0.0119079	0.0036627	6.78855		0.00269407	0.00366284	5.30233		0.29824	0.00366297	10.0091		0.403575	0.00365901	10.3137		0.0782088	0.0036576	8.67352		0.0528436	0.00366195	8.2791		0.150301	0.00366229	9.32421
	380.541	88.2732	0.15362		0.166787	0.00153013	11.1738		0.568516	0.00366077	10.6554		1.1815	0.00365539	11.3899		0.0235992	0.00364722	7.48104		0.012455	0.00366269	6.83348		0.00281906	0.00366284	5.34768		0.303	0.00366297	10.0249		0.408396	0.00365894	10.3256		0.0800111	0.00365753	8.69634		0.0540786	0.00366193	8.30221		0.15362	0.00366228	9.34607
	380.885	88.2321	0.156897		0.170666	0.00152932	11.1978		0.583503	0.00366072	10.6815		1.18609	0.00365519	11.3939		0.0246166	0.00364716	7.52328		0.0130078	0.00366267	6.87692		0.00294543	0.00366283	5.39154		0.307679	0.00366296	10.0403		0.413117	0.00365888	10.3372		0.0817935	0.00365747	8.71841		0.0553007	0.00366191	8.32457		0.156897	0.00366226	9.36718
	381.231	88.1908	0.160187		0.174576	0.00152851	11.2215		0.598698	0.00366066	10.7072		1.19074	0.00365499	11.3979		0.0256598	0.0036471	7.56482		0.0135757	0.00366266	6.91966		0.00307532	0.00366282	5.4347		0.31236	0.00366296	10.0554		0.417822	0.00365882	10.3485		0.0835867	0.00365741	8.74013		0.0565311	0.00366188	8.34659		0.160187	0.00366225	9.38794
	381.571	88.1497	0.163458		0.178479	0.00152772	11.2447		0.613958	0.00366061	10.7324		1.1954	0.00365478	11.4019		0.0267186	0.00364703	7.60529		0.0141532	0.00366265	6.96133		0.00320752	0.00366281	5.47679		0.316999	0.00366296	10.0701		0.422468	0.00365876	10.3596		0.0853735	0.00365734	8.76132		0.0577578	0.00366186	8.36807		0.163458	0.00366223	9.40817
	381.915	88.109	0.166702		0.182364	0.00152692	11.2673		0.629236	0.00366056	10.757		1.20005	0.00365458	11.4059		0.0277896	0.00364697	7.64462		0.0147385	0.00366263	7.00186		0.00334157	0.00366281	5.51774		0.321583	0.00366296	10.0845		0.427041	0.00365869	10.3704		0.0871485	0.00365728	8.78193		0.0589774	0.00366183	8.38898		0.166702	0.00366221	9.42783
	382.253	88.0681	0.169969		0.186292	0.00152613	11.2896		0.644774	0.00366051	10.7815		1.20477	0.00365437	11.41		0.0288895	0.00364691	7.68347		0.0153407	0.00366262	7.04191		0.00347958	0.0036628	5.55821		0.326184	0.00366296	10.0987		0.431616	0.00365863	10.3811		0.0889397	0.00365722	8.80231		0.0602087	0.00366181	8.40966		0.169969	0.0036622	9.44725
	382.599	88.0267	0.173267		0.190273	0.00152532	11.3118		0.660613	0.00366045	10.8058		1.20958	0.00365416	11.4141		0.0300213	0.00364685	7.72194		0.0159615	0.0036626	7.08159		0.00362197	0.00366279	5.59832		0.330815	0.00366296	10.1128		0.436203	0.00365857	10.3917		0.0907512	0.00365716	8.8225		0.0614549	0.00366179	8.43016		0.173267	0.00366218	9.46647
	382.942	87.9855	0.176546		0.194247	0.00152453	11.3335		0.676522	0.0036604	10.8296		1.2144	0.00365395	11.4181		0.0311684	0.00364678	7.75947		0.016592	0.00366259	7.12034		0.00376666	0.00366278	5.6375		0.335405	0.00366295	10.1266		0.440735	0.00365851	10.4021		0.0925563	0.0036571	8.84223		0.0626974	0.00366176	8.45019		0.176546	0.00366216	9.48523
	383.286	87.9446	0.17981		0.198219	0.00152373	11.3548		0.692515	0.00366035	10.853		1.21923	0.00365374	11.4222		0.0323316	0.00364672	7.79615		0.0172325	0.00366257	7.15822		0.00391375	0.00366277	5.67581		0.339962	0.00366295	10.1401		0.445218	0.00365845	10.4122		0.0943565	0.00365704	8.86153		0.0639375	0.00366174	8.46979		0.17981	0.00366215	9.50356
	383.633	87.9042	0.18303		0.202153	0.00152292	11.3755		0.708449	0.00366029	10.8757		1.22403	0.00365352	11.4263		0.0334999	0.00364665	7.83168		0.0178771	0.00366255	7.19496		0.00406188	0.00366276	5.71297		0.344445	0.00366295	10.1532		0.449614	0.00365839	10.4221		0.096136	0.00365698	8.88024		0.0651641	0.00366171	8.4888		0.18303	0.00366213	9.52132
	383.981	87.864	0.186232		0.20608	0.00152212	11.3958		0.72445	0.00366024	10.8981		1.22885	0.00365331	11.4303		0.0346822	0.00364659	7.8664		0.0185307	0.00366254	7.23087		0.00421217	0.00366276	5.7493		0.348891	0.00366295	10.166		0.45396	0.00365833	10.4318		0.0979089	0.00365692	8.89855		0.0663869	0.00366169	8.50741		0.186232	0.00366211	9.53867
	384.331	87.8238	0.189433		0.210021	0.0015213	11.4158		0.740604	0.00366019	10.9202		1.2337	0.00365309	11.4344		0.0358847	0.00364652	7.90052		0.0191966	0.00366252	7.26618		0.00436541	0.00366275	5.78504		0.353325	0.00366295	10.1786		0.45828	0.00365827	10.4413		0.0996848	0.00365686	8.91656		0.0676126	0.00366167	8.52571		0.189433	0.0036621	9.55572
	384.676	87.7838	0.192625		0.213967	0.00152051	11.4355		0.756874	0.00366013	10.942		1.23858	0.00365288	11.4384		0.0371043	0.00364646	7.93398		0.0198733	0.00366251	7.30084		0.00452124	0.00366274	5.82012		0.357737	0.00366294	10.191		0.462566	0.00365821	10.4506		0.101459	0.00365681	8.93423		0.0688383	0.00366164	8.54369		0.192625	0.00366208	9.57244
	385.022	87.7445	0.195759		0.217856	0.00151971	11.4546		0.773004	0.00366008	10.9631		1.24341	0.00365266	11.4425		0.0383215	0.0036464	7.96629		0.02055	0.00366249	7.33433		0.00467715	0.00366273	5.85403		0.362059	0.00366294	10.203		0.466751	0.00365815	10.4596		0.103205	0.00365675	8.95132		0.0700446	0.00366162	8.56108		0.195759	0.00366206	9.58858
	385.369	87.7044	0.198954		0.221837	0.00151891	11.4737		0.789612	0.00366003	10.9844		1.24837	0.00365244	11.4466		0.0395827	0.00364633	7.9987		0.0212524	0.00366247	7.36795		0.00483911	0.00366272	5.88807		0.366457	0.00366294	10.2151		0.470996	0.00365809	10.4687		0.104988	0.00365669	8.96848		0.0712778	0.0036616	8.57854		0.198954	0.00366205	9.60478
	385.714	87.6643	0.202149		0.225834	0.00151811	11.4926		0.806386	0.00365998	11.0054		1.25337	0.00365222	11.4507		0.0408643	0.00364626	8.03061		0.0219676	0.00366246	7.40106		0.00500411	0.00366271	5.92161		0.370845	0.00366294	10.227		0.475219	0.00365803	10.4777		0.106775	0.00365664	8.98539		0.0725142	0.00366157	8.59575		0.202149	0.00366203	9.62073
	386.054	87.6257	0.205227		0.229698	0.00151733	11.5106		0.822702	0.00365992	11.0255		1.25822	0.003652	11.4547		0.042118	0.0036462	8.06086		0.0226686	0.00366244	7.43248		0.00516595	0.0036627	5.95344		0.375064	0.00366293	10.2383		0.479268	0.00365798	10.4862		0.108499	0.00365658	9.00144		0.0737083	0.00366155	8.6121		0.205227	0.00366201	9.63584
	386.396	87.5856	0.208417		0.233721	0.00151654	11.529		0.839784	0.00365987	11.046		1.26329	0.00365177	11.4588		0.0434376	0.00364613	8.09175		0.0234078	0.00366242	7.46458		0.00533673	0.00366269	5.98597		0.37943	0.00366293	10.2499		0.483446	0.00365792	10.4949		0.11029	0.00365653	9.01784		0.0749494	0.00366152	8.62881		0.208417	0.003662	9.65128
	386.742	87.5459	0.211587		0.237734	0.00151574	11.5471		0.85693	0.00365982	11.0663		1.26837	0.00365154	11.4629		0.0447692	0.00364606	8.12198		0.0241551	0.0036624	7.49601		0.0055095	0.00366268	6.01784		0.383761	0.00366293	10.2612		0.487579	0.00365786	10.5035		0.112074	0.00365647	9.03392		0.076186	0.0036615	8.64519		0.211587	0.00366198	9.66638
	387.082	87.5072	0.214666		0.241646	0.00151496	11.5644		0.873745	0.00365976	11.0857		1.27334	0.00365132	11.467		0.0460814	0.003646	8.1509		0.024893	0.00366239	7.52611		0.0056802	0.00366267	6.04836		0.387959	0.00366293	10.2721		0.491575	0.00365781	10.5116		0.113809	0.00365642	9.04931		0.0773899	0.00366148	8.66088		0.214666	0.00366197	9.68084
	387.422	87.4682	0.217777		0.245615	0.00151418	11.5818		0.890905	0.00365971	11.1052		1.27841	0.00365109	11.4711		0.0474267	0.00364593	8.17972		0.0256509	0.00366237	7.55611		0.00585566	0.00366266	6.07878		0.392196	0.00366293	10.283		0.495596	0.00365775	10.5198		0.115566	0.00365637	9.06466		0.0786098	0.00366145	8.67653		0.217777	0.00366195	9.69523
	387.768	87.4294	0.22087		0.249578	0.00151339	11.5988		0.908141	0.00365966	11.1244		1.28348	0.00365086	11.4752		0.0487838	0.00364586	8.20797		0.0264169	0.00366235	7.58555		0.0060331	0.00366265	6.10864		0.396404	0.00366292	10.2937		0.499578	0.00365769	10.5279		0.117317	0.00365631	9.07972		0.0798262	0.00366143	8.6919		0.22087	0.00366193	9.70935
	388.118	87.3917	0.223873		0.25344	0.00151259	11.6152		0.925036	0.00365961	11.1429		1.28845	0.00365063	11.4791		0.0501193	0.0036458	8.23501		0.0271722	0.00366233	7.61375		0.00620817	0.00366264	6.13725		0.400482	0.00366292	10.3039		0.503428	0.00365764	10.5356		0.11902	0.00365626	9.09416		0.0810099	0.00366141	8.70663		0.223873	0.00366192	9.72286
	388.46	87.3539	0.226889		0.257332	0.00151181	11.6315		0.942165	0.00365955	11.1613		1.29347	0.00365041	11.4832		0.0514785	0.00364573	8.26181		0.0279422	0.00366231	7.6417		0.0063868	0.00366263	6.16563		0.404572	0.00366292	10.3141		0.507279	0.00365758	10.5432		0.120733	0.00365621	9.10848		0.0822015	0.00366138	8.72125		0.226889	0.0036619	9.73625
	388.807	87.3148	0.230003		0.261368	0.00151102	11.6481		0.96003	0.0036595	11.1801		1.29871	0.00365017	11.4873		0.0529012	0.00364566	8.28911		0.0287498	0.00366229	7.67021		0.00657424	0.00366262	6.19456		0.408791	0.00366292	10.3244		0.511242	0.00365753	10.551		0.122505	0.00365616	9.12308		0.0834354	0.00366136	8.73616		0.230003	0.00366188	9.74989
	389.157	87.2763	0.233075		0.265367	0.00151022	11.6644		0.977837	0.00365945	11.1985		1.30391	0.00364993	11.4915		0.0543241	0.00364559	8.31569		0.0295591	0.00366227	7.69798		0.00676221	0.00366261	6.22275		0.41295	0.00366291	10.3346		0.515138	0.00365747	10.5586		0.124258	0.0036561	9.13732		0.0846562	0.00366134	8.7507		0.233075	0.00366187	9.76317
	389.496	87.2375	0.236164		0.269403	0.00150944	11.6805		0.995919	0.00365939	11.2168		1.30918	0.00364969	11.4956		0.0557736	0.00364552	8.34206		0.030385	0.00366226	7.72555		0.00695418	0.0036626	6.25075		0.417127	0.00366291	10.3446		0.51904	0.00365742	10.5662		0.126023	0.00365605	9.15145		0.0858868	0.00366131	8.76514		0.236164	0.00366185	9.77635
	389.836	87.1984	0.23928		0.27349	0.00150867	11.6966		1.01434	0.00365934	11.2352		1.31454	0.00364944	11.4999		0.057255	0.00364545	8.36831		0.0312308	0.00366224	7.75301		0.00715089	0.00366258	6.27865		0.421335	0.00366291	10.3547		0.522963	0.00365736	10.5738		0.127807	0.003656	9.16554		0.0871314	0.00366129	8.77954		0.23928	0.00366183	9.78946
	390.185	87.1597	0.242368		0.277558	0.00150788	11.7124		1.03279	0.00365928	11.2532		1.3199	0.0036492	11.5041		0.0587423	0.00364538	8.39399		0.0320816	0.00366222	7.7799		0.00734892	0.00366257	6.30598		0.425503	0.00366291	10.3645		0.526837	0.0036573	10.5812		0.129579	0.00365595	9.17934		0.0883683	0.00366127	8.79365		0.242368	0.00366182	9.80229
	390.524	87.1218	0.245383		0.281546	0.0015071	11.7277		1.05099	0.00365923	11.2707		1.32518	0.00364896	11.5082		0.0602131	0.00364531	8.41876		0.0329245	0.0036622	7.80585		0.00754524	0.00366256	6.33235		0.429569	0.0036629	10.374		0.530609	0.00365725	10.5884		0.131313	0.0036559	9.19266		0.0895793	0.00366124	8.80727		0.245383	0.0036618	9.81467
	390.86	87.0841	0.248389		0.285537	0.00150634	11.7428		1.06931	0.00365918	11.288		1.33048	0.00364871	11.5123		0.0616972	0.00364524	8.44315		0.0337768	0.00366218	7.83141		0.00774387	0.00366255	6.35834		0.433619	0.0036629	10.3834		0.534356	0.00365719	10.5954		0.133045	0.00365585	9.20579		0.0907898	0.00366122	8.82071		0.248389	0.00366179	9.82685
	391.202	87.0458	0.251444		0.289609	0.00150556	11.758		1.08811	0.00365912	11.3055		1.33591	0.00364846	11.5165		0.063224	0.00364517	8.46764		0.0346552	0.00366216	7.8571		0.00794874	0.00366254	6.38446		0.437732	0.0036629	10.3929		0.538153	0.00365714	10.6025		0.134809	0.0036558	9.21898		0.0920231	0.0036612	8.83422		0.251444	0.00366177	9.83908
	391.543	87.0084	0.254426		0.293601	0.00150479	11.7727		1.10666	0.00365907	11.3224		1.34125	0.00364821	11.5206		0.0647324	0.0036451	8.49125		0.0355247	0.00366214	7.88189		0.00815167	0.00366253	6.40967		0.441745	0.00366289	10.402		0.541849	0.00365709	10.6094		0.136534	0.00365575	9.23172		0.0932304	0.00366117	8.84726		0.254426	0.00366175	9.85088
	391.879	86.9705	0.25744		0.297652	0.00150403	11.7874		1.1256	0.00365901	11.3394		1.34669	0.00364796	11.5248		0.0662754	0.00364502	8.51485		0.0364159	0.00366211	7.90668		0.00835978	0.00366252	6.43489		0.445799	0.00366289	10.4111		0.545575	0.00365703	10.6163		0.138281	0.0036557	9.24447		0.094454	0.00366115	8.86031		0.25744	0.00366174	9.86267
	392.217	86.9324	0.260477		0.301749	0.00150327	11.8021		1.14487	0.00365896	11.3564		1.35222	0.00364771	11.5291		0.067848	0.00364495	8.53834		0.0373259	0.00366209	7.93137		0.00857245	0.0036625	6.46002		0.449881	0.00366289	10.4202		0.549317	0.00365698	10.6232		0.140044	0.00365565	9.25717		0.09569	0.00366113	8.87333		0.260477	0.00366172	9.8744
	392.563	86.8946	0.263493		0.305836	0.00150249	11.8166		1.1642	0.0036589	11.3732		1.35776	0.00364745	11.5333		0.0694285	0.00364488	8.56141		0.0382422	0.00366207	7.95564		0.00878675	0.00366249	6.48471		0.453934	0.00366289	10.4292		0.553025	0.00365692	10.6299		0.1418	0.0036556	9.26965		0.0969212	0.0036611	8.88612		0.263493	0.0036617	9.88592
	392.906	86.8576	0.266438		0.309844	0.00150171	11.8306		1.18328	0.00365885	11.3895		1.36321	0.0036472	11.5374		0.0709894	0.0036448	8.58368		0.0391489	0.00366205	7.97908		0.00899895	0.00366248	6.50858		0.457891	0.00366288	10.4379		0.556636	0.00365687	10.6365		0.143518	0.00365555	9.28172		0.0981267	0.00366108	8.8985		0.266438	0.00366169	9.89705
	393.252	86.8198	0.269457		0.313967	0.00150093	11.8449		1.20303	0.0036588	11.4061		1.36884	0.00364693	11.5417		0.0726068	0.00364473	8.60625		0.0400903	0.00366203	8.00286		0.00921941	0.00366247	6.53279		0.461944	0.00366288	10.4467		0.560327	0.00365682	10.6431		0.145282	0.0036555	9.29396		0.0993653	0.00366106	8.91106		0.269457	0.00366167	9.90832
	393.599	86.7822	0.27245		0.318072	0.00150015	11.8589		1.22282	0.00365874	11.4224		1.37448	0.00364667	11.546		0.074229	0.00364465	8.62839		0.0410363	0.00366201	8.02619		0.00944109	0.00366245	6.55656		0.465962	0.00366288	10.4554		0.563979	0.00365676	10.6496		0.147035	0.00365545	9.30598		0.100597	0.00366103	8.92339		0.27245	0.00366165	9.91938
	393.938	86.7443	0.27547		0.322232	0.00149939	11.8729		1.24299	0.00365869	11.4388		1.38021	0.0036464	11.5503		0.0758838	0.00364458	8.65048		0.0420032	0.00366199	8.04949		0.00966784	0.00366244	6.5803		0.470016	0.00366287	10.464		0.567655	0.00365671	10.6561		0.148807	0.0036554	9.31799		0.101843	0.00366101	8.93571		0.27547	0.00366164	9.93041
	394.28	86.7073	0.278419		0.326311	0.00149862	11.8865		1.26289	0.00365863	11.4547		1.38585	0.00364614	11.5545		0.0775174	0.0036445	8.67182		0.0429596	0.00366196	8.07202		0.00989229	0.00366243	6.60326		0.473974	0.00366287	10.4724		0.571237	0.00365666	10.6625		0.150541	0.00365536	9.3296		0.103064	0.00366098	8.94764		0.278419	0.00366162	9.94107
	394.62	86.6696	0.281429		0.330491	0.00149786	11.9003		1.28341	0.00365857	11.4709		1.39165	0.00364586	11.5588		0.0792023	0.00364443	8.69336		0.0439479	0.00366194	8.09477		0.0101244	0.00366241	6.62646		0.478013	0.00366287	10.4809		0.574883	0.0036566	10.6689		0.152314	0.00365531	9.34134		0.104312	0.00366096	8.95969		0.281429	0.0036616	9.95183
	394.962	86.6319	0.284434		0.334681	0.00149709	11.9139		1.30412	0.00365852	11.4869		1.39749	0.00364559	11.5632		0.0809026	0.00364435	8.71465		0.0449473	0.00366192	8.11727		0.0103593	0.0036624	6.6494		0.482045	0.00366286	10.4893		0.578516	0.00365655	10.6752		0.154089	0.00365526	9.35295		0.105563	0.00366094	8.97162		0.284434	0.00366159	9.96246
	395.3	86.5943	0.287424		0.338869	0.00149633	11.9273		1.32494	0.00365846	11.5028		1.40336	0.00364531	11.5675		0.0826128	0.00364427	8.73561		0.0459544	0.0036619	8.13944		0.0105961	0.00366239	6.67201		0.486058	0.00366286	10.4976		0.582125	0.00365649	10.6814		0.155858	0.00365521	9.36439		0.10681	0.00366091	8.98339		0.287424	0.00366157	9.97293
	395.644	86.5571	0.290389		0.343038	0.00149556	11.9406		1.3458	0.00365841	11.5184		1.40922	0.00364503	11.5718		0.0843258	0.00364419	8.75617		0.0469652	0.00366187	8.16121		0.010834	0.00366237	6.69422		0.490037	0.00366286	10.5057		0.585695	0.00365644	10.6876		0.157616	0.00365516	9.37564		0.108051	0.00366089	8.99494		0.290389	0.00366155	9.9832
	395.985	86.5194	0.2934		0.34729	0.0014948	11.9539		1.3672	0.00365835	11.5343		1.41523	0.00364475	11.5762		0.0860833	0.00364411	8.77685		0.0480044	0.00366185	8.18311		0.0110787	0.00366236	6.71657		0.494077	0.00366286	10.514		0.589313	0.00365639	10.6938		0.159405	0.00365511	9.38695		0.109314	0.00366087	9.00658		0.2934	0.00366154	9.99352
	396.325	86.4811	0.296447		0.351611	0.00149404	11.9673		1.3891	0.00365829	11.5502		1.42136	0.00364446	11.5807		0.0878805	0.00364403	8.79755		0.0490691	0.00366182	8.20506		0.0113297	0.00366235	6.73897		0.498167	0.00366285	10.5222		0.592968	0.00365633	10.7		0.161219	0.00365506	9.39829		0.110596	0.00366084	9.01825		0.296447	0.00366152	10.0039
	396.666	86.4444	0.299376		0.355784	0.00149328	11.9801		1.41038	0.00365824	11.5654		1.4273	0.00364418	11.585		0.0896259	0.00364395	8.81726		0.0501052	0.0036618	8.22597		0.011574	0.00366233	6.76032		0.5021	0.00366285	10.5301		0.596476	0.00365628	10.7059		0.162967	0.00365502	9.4091		0.111832	0.00366082	9.02938		0.299376	0.0036615	10.0137
	397.008	86.4075	0.302311		0.359982	0.00149252	11.9929		1.43192	0.00365818	11.5806		1.4333	0.00364389	11.5894		0.0913918	0.00364387	8.83682		0.0511556	0.00366178	8.24673		0.0118219	0.00366232	6.78152		0.506042	0.00366285	10.5379		0.599985	0.00365623	10.7118		0.164722	0.00365497	9.41984		0.113074	0.00366079	9.04044		0.302311	0.00366149	10.0235
	397.351	86.371	0.305226		0.364168	0.00149176	12.0055		1.45354	0.00365812	11.5956		1.43932	0.0036436	11.5937		0.0931628	0.00364379	8.85605		0.052211	0.00366175	8.26716		0.0120712	0.0036623	6.80239		0.509958	0.00366284	10.5456		0.603464	0.00365617	10.7176		0.166469	0.00365492	9.43041		0.114311	0.00366077	9.05133		0.305226	0.00366147	10.0331
	397.698	86.3344	0.308137		0.368367	0.00149098	12.018		1.47536	0.00365807	11.6105		1.44537	0.00364331	11.5981		0.0949483	0.00364371	8.87508		0.0532772	0.00366173	8.28739		0.0123232	0.00366229	6.82306		0.513871	0.00366284	10.5533		0.606933	0.00365612	10.7234		0.168217	0.00365488	9.44088		0.11555	0.00366075	9.06212		0.308137	0.00366145	10.0426
	398.044	86.2985	0.311002		0.372517	0.00149022	12.0302		1.49706	0.00365801	11.6252		1.45138	0.00364303	11.6024		0.0967223	0.00364363	8.89364		0.0543386	0.00366171	8.30713		0.0125743	0.00366227	6.84324		0.517723	0.00366283	10.5607		0.610342	0.00365607	10.729		0.169941	0.00365483	9.45111		0.116772	0.00366072	9.07266		0.311002	0.00366144	10.0518
	398.393	86.2621	0.313901		0.376733	0.00148944	12.0425		1.51925	0.00365796	11.6399		1.45752	0.00364273	11.6068		0.0985337	0.00364355	8.91224		0.0554245	0.00366168	8.32693		0.0128313	0.00366226	6.86348		0.521622	0.00366283	10.5682		0.613786	0.00365602	10.7347		0.171689	0.00365479	9.46136		0.118013	0.0036607	9.08324		0.313901	0.00366142	10.0611
	398.736	86.2254	0.316828		0.381009	0.00148868	12.0548		1.54189	0.0036579	11.6547		1.46376	0.00364243	11.6112		0.10038	0.00364347	8.93085		0.0565336	0.00366166	8.34676		0.013094	0.00366225	6.88376		0.525561	0.00366283	10.5758		0.617259	0.00365597	10.7403		0.173458	0.00365474	9.47164		0.119269	0.00366068	9.09384		0.316828	0.0036614	10.0704
	399.084	86.1893	0.319703		0.385226	0.00148791	12.0668		1.56436	0.00365784	11.6692		1.46995	0.00364213	11.6156		0.10221	0.00364339	8.94896		0.057635	0.00366163	8.36607		0.0133551	0.00366223	6.90351		0.529432	0.00366282	10.5831		0.620665	0.00365591	10.7459		0.175199	0.00365469	9.48165		0.120506	0.00366065	9.10417		0.319703	0.00366139	10.0795
	399.424	86.1531	0.322588		0.389476	0.00148716	12.0788		1.58716	0.00365779	11.6837		1.47621	0.00364183	11.62		0.104063	0.0036433	8.96697		0.0587526	0.00366161	8.38529		0.0136202	0.00366222	6.92317		0.533319	0.00366282	10.5904		0.62408	0.00365586	10.7514		0.17695	0.00365465	9.49162		0.121751	0.00366063	9.11446		0.322588	0.00366137	10.0885
	399.765	86.1166	0.325495		0.393777	0.0014864	12.0908		1.61038	0.00365773	11.6983		1.48257	0.00364152	11.6245		0.105947	0.00364322	8.98496		0.0598912	0.00366158	8.40449		0.0138904	0.0036622	6.94283		0.537238	0.00366282	10.5977		0.627516	0.00365581	10.7569		0.178718	0.0036546	9.50159		0.123009	0.00366061	9.12476		0.325495	0.00366135	10.0974
	400.105	86.0804	0.328388		0.398075	0.00148565	12.1027		1.63373	0.00365767	11.7127		1.48896	0.00364121	11.629		0.107839	0.00364313	9.00271		0.0610366	0.00366156	8.42345		0.0141625	0.00366218	6.96224		0.54114	0.00366281	10.605		0.630932	0.00365576	10.7623		0.180481	0.00365456	9.51143		0.124265	0.00366058	9.13493		0.328388	0.00366134	10.1063
	400.447	86.0436	0.331316		0.402443	0.0014849	12.1146		1.65762	0.00365761	11.7273		1.49547	0.0036409	11.6335		0.10977	0.00364305	9.0205		0.0622083	0.00366153	8.44248		0.0144411	0.00366217	6.98172		0.545092	0.00366281	10.6122		0.634384	0.0036557	10.7678		0.182269	0.00365451	9.52131		0.125539	0.00366056	9.14514		0.331316	0.00366132	10.1152
	400.796	86.0069	0.334246		0.406835	0.00148413	12.1265		1.68179	0.00365755	11.7418		1.50206	0.00364058	11.6381		0.11172	0.00364296	9.03816		0.0633939	0.00366151	8.46137		0.0147232	0.00366215	7.00107		0.54905	0.00366281	10.6195		0.637836	0.00365565	10.7733		0.184063	0.00365447	9.53113		0.126818	0.00366054	9.15529		0.334246	0.0036613	10.124
	401.149	85.9701	0.337177		0.411248	0.00148335	12.1383		1.70624	0.00365749	11.7562		1.5087	0.00364025	11.6427		0.113688	0.00364287	9.05567		0.0645929	0.00366148	8.48013		0.0150086	0.00366214	7.02029		0.553013	0.0036628	10.6267		0.641286	0.0036556	10.7787		0.185861	0.00365442	9.54088		0.128102	0.00366051	9.16537		0.337177	0.00366129	10.1327
	401.506	85.9342	0.340036		0.41557	0.00148257	12.1499		1.73035	0.00365744	11.7703		1.51523	0.00363993	11.6471		0.115624	0.00364279	9.0726		0.0657746	0.00366145	8.49827		0.0152902	0.00366212	7.03888		0.556881	0.0036628	10.6337		0.644647	0.00365555	10.784		0.187618	0.00365437	9.55031		0.129357	0.00366049	9.17514		0.340036	0.00366127	10.1412
	401.86	85.8978	0.342934		0.419971	0.00148179	12.1614		1.75506	0.00365738	11.7845		1.52192	0.00363961	11.6517		0.117604	0.0036427	9.08963		0.0669856	0.00366143	8.51653		0.0155789	0.00366211	7.0576		0.560807	0.00366279	10.6407		0.648052	0.00365549	10.7893		0.189404	0.00365433	9.55981		0.130633	0.00366046	9.18497		0.342934	0.00366125	10.1497
	402.214	85.8616	0.345822		0.424375	0.00148101	12.1729		1.77995	0.00365732	11.7986		1.52863	0.00363928	11.6563		0.119593	0.00364261	9.10645		0.0682045	0.0036614	8.53458		0.0158698	0.00366209	7.0761		0.56472	0.00366279	10.6476		0.651441	0.00365544	10.7945		0.191187	0.00365428	9.56921		0.131909	0.00366044	9.1947		0.345822	0.00366123	10.1581
	402.564	85.8257	0.34868		0.428754	0.00148025	12.1842		1.80486	0.00365726	11.8126		1.53534	0.00363895	11.6609		0.121578	0.00364252	9.12296		0.0694239	0.00366137	8.55231		0.0161609	0.00366207	7.09429		0.568598	0.00366279	10.6545		0.654793	0.00365539	10.7997		0.192956	0.00365424	9.57844		0.133175	0.00366042	9.20427		0.34868	0.00366122	10.1663
	402.911	85.7901	0.351521		0.433126	0.00147948	12.1954		1.82989	0.0036572	11.8264		1.54207	0.00363861	11.6654		0.123567	0.00364243	9.13924		0.0706483	0.00366135	8.56981		0.0164536	0.00366206	7.11225		0.572457	0.00366278	10.6612		0.658123	0.00365534	10.8048		0.194718	0.00365419	9.58756		0.134437	0.00366039	9.21371		0.351521	0.0036612	10.1744
	403.255	85.7541	0.354388		0.437556	0.00147873	12.2066		1.85542	0.00365714	11.8403		1.54892	0.00363828	11.67		0.125591	0.00364234	9.15553		0.071896	0.00366132	8.58733		0.016752	0.00366204	7.13023		0.576354	0.00366278	10.668		0.66148	0.00365529	10.8099		0.1965	0.00365415	9.59669		0.135714	0.00366037	9.22318		0.354388	0.00366118	10.1826
	403.596	85.7189	0.357196		0.441916	0.00147799	12.2175		1.88072	0.00365708	11.8538		1.55568	0.00363794	11.6746		0.127589	0.00364225	9.17137		0.0731312	0.00366129	8.60438		0.0170476	0.00366202	7.14773		0.580176	0.00366277	10.6746		0.664768	0.00365524	10.8149		0.19825	0.00365411	9.60558		0.13697	0.00366035	9.2324		0.357196	0.00366117	10.1905
	403.936	85.6843	0.359956		0.446219	0.00147725	12.2282		1.90585	0.00365703	11.8671		1.56239	0.00363761	11.6791		0.129569	0.00364216	9.18681		0.0743568	0.00366127	8.62101		0.0173411	0.00366201	7.16481		0.583936	0.00366277	10.6811		0.667996	0.00365519	10.8197		0.199973	0.00365406	9.61426		0.138207	0.00366032	9.2414		0.359956	0.00366115	10.1982
	404.274	85.6488	0.362784		0.450647	0.00147651	12.2391		1.93188	0.00365697	11.8807		1.56933	0.00363726	11.6837		0.131612	0.00364207	9.20251		0.0756249	0.00366124	8.63794		0.0176451	0.00366199	7.1822		0.587793	0.00366277	10.6877		0.671302	0.00365513	10.8247		0.201742	0.00365402	9.62309		0.139478	0.0036603	9.25057		0.362784	0.00366113	10.206
	404.609	85.6131	0.365629		0.455122	0.00147578	12.25		1.95836	0.00365691	11.8944		1.57637	0.00363691	11.6884		0.133685	0.00364197	9.21819		0.0769134	0.00366121	8.65485		0.0179542	0.00366197	7.19957		0.591678	0.00366276	10.6943		0.674627	0.00365508	10.8297		0.203526	0.00365397	9.63192		0.14076	0.00366027	9.25974		0.365629	0.00366112	10.2138
	404.948	85.5778	0.368443		0.459567	0.00147504	12.2607		1.98484	0.00365685	11.9078		1.58339	0.00363656	11.693		0.13575	0.00364188	9.23357		0.0782002	0.00366118	8.67145		0.018263	0.00366195	7.21664		0.595524	0.00366276	10.7008		0.677914	0.00365503	10.8346		0.205294	0.00365393	9.64059		0.142032	0.00366025	9.26875		0.368443	0.0036611	10.2215
	405.287	85.5423	0.371275		0.464061	0.0014743	12.2714		2.01179	0.00365679	11.9214		1.59052	0.00363621	11.6977		0.137845	0.00364179	9.24894		0.0795079	0.00366116	8.68805		0.0185772	0.00366194	7.23371		0.5994	0.00366275	10.7073		0.68122	0.00365498	10.8395		0.207078	0.00365389	9.64927		0.143317	0.00366023	9.27776		0.371275	0.00366108	10.2292
	405.632	85.5063	0.374143		0.468633	0.00147355	12.2822		2.0394	0.00365673	11.935		1.59781	0.00363584	11.7025		0.139983	0.00364169	9.26438		0.0808454	0.00366113	8.70475		0.0188988	0.00366192	7.25088		0.60333	0.00366275	10.7138		0.684568	0.00365493	10.8444		0.208889	0.00365384	9.658		0.144621	0.0036602	9.28684		0.374143	0.00366106	10.2369
	405.975	85.472	0.376875		0.473008	0.00147281	12.2925		2.066	0.00365667	11.948		1.60481	0.00363549	11.707		0.142035	0.0036416	9.27898		0.0821318	0.0036611	8.72055		0.0192083	0.0036619	7.26713		0.60708	0.00366275	10.72		0.687756	0.00365488	10.8491		0.210617	0.0036538	9.66626		0.145868	0.00366018	9.29543		0.376875	0.00366105	10.2442
	406.319	85.4368	0.379681		0.477521	0.00147206	12.303		2.09362	0.00365661	11.9613		1.61207	0.00363513	11.7117		0.144158	0.0036415	9.29387		0.0834654	0.00366107	8.73668		0.0195294	0.00366188	7.28372		0.610935	0.00366274	10.7263		0.691029	0.00365482	10.8538		0.212397	0.00365376	9.6747		0.147152	0.00366016	9.30421		0.379681	0.00366103	10.2516
	406.667	85.402	0.382456		0.482005	0.00147131	12.3134		2.12124	0.00365655	11.9745		1.61932	0.00363476	11.7164		0.146273	0.0036414	9.30849		0.0847969	0.00366104	8.75252		0.0198503	0.00366187	7.30003		0.614754	0.00366274	10.7326		0.694266	0.00365477	10.8585		0.21416	0.00365371	9.68299		0.148426	0.00366013	9.31284		0.382456	0.00366101	10.2589
	407.014	85.3664	0.385291		0.486606	0.00147056	12.3239		2.14978	0.00365649	11.9879		1.62679	0.00363438	11.7212		0.148449	0.00364131	9.32331		0.0861697	0.00366101	8.76859		0.0201813	0.00366185	7.31658		0.618659	0.00366273	10.7389		0.697572	0.00365472	10.8633		0.215966	0.00365367	9.69141		0.149731	0.00366011	9.32161		0.385291	0.003661	10.2663
	407.361	85.3323	0.388012		0.491042	0.00146981	12.334		2.17749	0.00365643	12.0007		1.63402	0.00363402	11.7259		0.150553	0.00364121	9.33744		0.0874996	0.00366098	8.78393		0.0205023	0.00366183	7.33237		0.622414	0.00366273	10.7449		0.700744	0.00365467	10.8679		0.217703	0.00365363	9.69945		0.150987	0.00366008	9.32998		0.388012	0.00366098	10.2733
	407.703	85.2967	0.390848		0.495688	0.00146907	12.3444		2.2067	0.00365636	12.0141		1.64163	0.00363363	11.7307		0.152762	0.00364111	9.35206		0.0888991	0.00366096	8.79981		0.0208404	0.00366181	7.34873		0.626333	0.00366272	10.7512		0.704051	0.00365462	10.8726		0.219518	0.00365358	9.70777		0.152301	0.00366006	9.33865		0.390848	0.00366096	10.2806
	408.04	85.2619	0.393619		0.500246	0.00146834	12.3546		2.23556	0.0036563	12.0271		1.64913	0.00363325	11.7355		0.154936	0.00364101	9.36624		0.0902787	0.00366093	8.81522		0.0211739	0.00366179	7.36462		0.630167	0.00366272	10.7573		0.707281	0.00365457	10.8772		0.221295	0.00365354	9.71586		0.153588	0.00366004	9.34708		0.393619	0.00366094	10.2877
	408.381	85.2273	0.396378		0.504807	0.00146761	12.3647		2.26464	0.00365624	12.0401		1.65667	0.00363287	11.7403		0.157115	0.00364091	9.38027		0.0916652	0.0036609	8.83048		0.0215093	0.00366177	7.38034		0.633991	0.00366272	10.7634		0.710497	0.00365452	10.8818		0.223069	0.0036535	9.72387		0.154873	0.00366001	9.35543		0.396378	0.00366093	10.2947
	408.723	85.1929	0.399119		0.509358	0.00146687	12.3746		2.29385	0.00365618	12.0529		1.66422	0.00363248	11.745		0.159296	0.00364081	9.39411		0.093055	0.00366087	8.84555		0.0218458	0.00366176	7.39588		0.637796	0.00366271	10.7694		0.713693	0.00365447	10.8863		0.224835	0.00365345	9.73178		0.156155	0.00365999	9.36368		0.399119	0.00366091	10.3016
	409.067	85.1581	0.401895		0.513989	0.00146613	12.3847		2.32378	0.00365612	12.0659		1.67195	0.00363209	11.7499		0.16152	0.00364071	9.40803		0.0944756	0.00366084	8.86071		0.02219	0.00366174	7.41152		0.641656	0.00366271	10.7754		0.71693	0.00365441	10.8909		0.226627	0.00365341	9.73974		0.157456	0.00365997	9.372		0.401895	0.00366089	10.3085
	409.413	85.1237	0.40463		0.518572	0.00146539	12.3946		2.35361	0.00365606	12.0787		1.67963	0.00363169	11.7547		0.163725	0.0036406	9.42165		0.0958877	0.00366081	8.87556		0.0225324	0.00366172	7.42684		0.645465	0.0036627	10.7813		0.72012	0.00365436	10.8953		0.228398	0.00365337	9.74755		0.158742	0.00365994	9.38014		0.40463	0.00366087	10.3153
	409.762	85.09	0.407319		0.523099	0.00146464	12.4043		2.38328	0.003656	12.0912		1.68725	0.0036313	11.7594		0.165909	0.0036405	9.43495		0.0972883	0.00366078	8.89008		0.0228723	0.0036617	7.44183		0.649216	0.0036627	10.7871		0.723256	0.00365431	10.8997		0.230142	0.00365332	9.75518		0.160011	0.00365992	9.38812		0.407319	0.00366086	10.322
	410.103	85.0558	0.410046		0.52771	0.00146391	12.4141		2.4137	0.00365594	12.104		1.69505	0.0036309	11.7643		0.168138	0.0036404	9.44835		0.0987209	0.00366075	8.90472		0.0232202	0.00366168	7.45693		0.653026	0.00366269	10.793		0.726437	0.00365426	10.9041		0.231915	0.00365328	9.76288		0.161301	0.00365989	9.39616		0.410046	0.00366084	10.3286
	410.443	85.0219	0.41275		0.532305	0.00146318	12.4237		2.44422	0.00365588	12.1166		1.70285	0.0036305	11.7691		0.170363	0.0036403	9.46156		0.100154	0.00366072	8.91915		0.0235686	0.00366166	7.47184		0.656811	0.00366269	10.7988		0.729593	0.00365421	10.9085		0.233678	0.00365324	9.77047		0.162585	0.00365987	9.4041		0.41275	0.00366082	10.3352
	410.786	84.9885	0.415406		0.536838	0.00146245	12.4332		2.47454	0.00365581	12.1289		1.71059	0.0036301	11.7738		0.172562	0.00364019	9.47444		0.101574	0.00366069	8.93324		0.023914	0.00366164	7.48639		0.660534	0.00366268	10.8044		0.732692	0.00365416	10.9127		0.235413	0.0036532	9.77789		0.163849	0.00365985	9.41186		0.415406	0.00366081	10.3416
	411.128	84.9543	0.418131		0.54151	0.00146171	12.4429		2.50601	0.00365575	12.1416		1.7186	0.00362968	11.7787		0.174833	0.00364009	9.48757		0.103043	0.00366066	8.94762		0.0242716	0.00366162	7.50125		0.664361	0.00366268	10.8102		0.735873	0.00365411	10.9171		0.237196	0.00365316	9.78546		0.16515	0.00365982	9.41978		0.418131	0.00366079	10.3482
	411.476	84.9204	0.420836		0.54617	0.00146097	12.4525		2.53762	0.00365569	12.1542		1.72663	0.00362927	11.7836		0.177103	0.00363998	9.50053		0.104514	0.00366063	8.96181		0.0246301	0.0036616	7.51592		0.668167	0.00366267	10.8159		0.739033	0.00365406	10.9214		0.238972	0.00365311	9.79294		0.166446	0.0036598	9.42761		0.420836	0.00366077	10.3547
	411.819	84.8862	0.423558		0.550881	0.00146024	12.4621		2.56979	0.00365563	12.1668		1.73478	0.00362884	11.7886		0.179401	0.00363987	9.51348		0.106007	0.0036606	8.97601		0.0249941	0.00366158	7.5306		0.672004	0.00366267	10.8216		0.742213	0.00365401	10.9257		0.240762	0.00365307	9.80043		0.167754	0.00365978	9.43545		0.423558	0.00366075	10.3611
	412.164	84.8527	0.42623		0.555527	0.0014595	12.4715		2.60175	0.00365556	12.1792		1.74286	0.00362842	11.7934		0.181672	0.00363977	9.52612		0.107485	0.00366057	8.98987		0.0253548	0.00366156	7.54494		0.675777	0.00366266	10.8272		0.745337	0.00365396	10.93		0.242524	0.00365303	9.80774		0.169042	0.00365975	9.44311		0.42623	0.00366074	10.3674
	412.503	84.8188	0.428933		0.560248	0.00145878	12.4809		2.63446	0.0036555	12.1917		1.75111	0.00362799	11.7984		0.183983	0.00363966	9.53882		0.108993	0.00366054	9.00382		0.0257231	0.00366154	7.55937		0.6796	0.00366266	10.8329		0.748497	0.00365391	10.9342		0.24431	0.00365299	9.8151		0.170348	0.00365973	9.45082		0.428933	0.00366072	10.3737
	412.843	84.7856	0.431582		0.564898	0.00145806	12.4902		2.66689	0.00365544	12.204		1.75927	0.00362757	11.8033		0.186263	0.00363955	9.55119		0.110484	0.00366051	9.01742		0.0260873	0.00366152	7.57345		0.683355	0.00366265	10.8384		0.751597	0.00365386	10.9384		0.246065	0.00365295	9.82228		0.171633	0.00365971	9.45835		0.431582	0.0036607	10.3799
	413.186	84.7529	0.434183		0.569485	0.00145733	12.4993		2.69911	0.00365538	12.216		1.76736	0.00362714	11.8081		0.188515	0.00363944	9.56327		0.111959	0.00366048	9.0307		0.0264482	0.0036615	7.5872		0.687049	0.00366265	10.8438		0.754642	0.00365381	10.9425		0.247792	0.00365291	9.8293		0.172899	0.00365968	9.46571		0.434183	0.00366069	10.3859
	413.529	84.7207	0.436754		0.574038	0.0014566	12.5082		2.73132	0.00365532	12.2279		1.77542	0.00362672	11.8129		0.190754	0.00363934	9.57514		0.113429	0.00366045	9.04376		0.026808	0.00366148	7.60072		0.690707	0.00366264	10.8491		0.757653	0.00365376	10.9465		0.249503	0.00365287	9.8362		0.174153	0.00365966	9.47295		0.436754	0.00366067	10.3918
	413.871	84.6877	0.439385		0.57872	0.00145588	12.5174		2.76467	0.00365526	12.2401		1.78375	0.00362628	11.8178		0.193059	0.00363923	9.58721		0.114945	0.00366042	9.05706		0.0271796	0.00366146	7.6145		0.694458	0.00366264	10.8545		0.760737	0.00365371	10.9506		0.251257	0.00365282	9.84323		0.175441	0.00365964	9.48033		0.439385	0.00366065	10.3978
	414.219	84.6553	0.441964		0.583331	0.00145514	12.5263		2.79774	0.00365519	12.252		1.792	0.00362585	11.8227		0.195332	0.00363912	9.59897		0.116444	0.00366038	9.07003		0.027547	0.00366144	7.62794		0.698142	0.00366263	10.8598		0.763761	0.00365366	10.9546		0.252982	0.00365278	9.85009		0.176708	0.00365961	9.48754		0.441964	0.00366063	10.4037
	414.564	84.6223	0.444593		0.588054	0.00145441	12.5354		2.83184	0.00365513	12.2642		1.80048	0.0036254	11.8276		0.197663	0.003639	9.6109		0.117984	0.00366035	9.08318		0.0279249	0.00366142	7.64157		0.701904	0.00366263	10.8652		0.766847	0.00365361	10.9586		0.254744	0.00365274	9.85706		0.178002	0.00365959	9.49485		0.444593	0.00366062	10.4097
	414.908	84.5897	0.447193		0.592746	0.00145368	12.5443		2.86597	0.00365507	12.2762		1.80895	0.00362495	11.8326		0.199982	0.00363889	9.62262		0.119519	0.00366032	9.09613		0.0283019	0.0036614	7.65499		0.705634	0.00366262	10.8705		0.7699	0.00365356	10.9626		0.25649	0.0036527	9.86391		0.179287	0.00365957	9.50206		0.447193	0.0036606	10.4155
	415.254	84.5567	0.449821		0.597512	0.00145295	12.5533		2.90088	0.003655	12.2883		1.81759	0.00362449	11.8376		0.202339	0.00363878	9.6344		0.121083	0.00366029	9.10914		0.0286864	0.00366138	7.6685		0.709411	0.00366262	10.8758		0.772989	0.00365351	10.9666		0.25826	0.00365266	9.87081		0.18059	0.00365954	9.50931		0.449821	0.00366058	10.4214
	415.605	84.5243	0.452404		0.602218	0.00145221	12.5622		2.9356	0.00365494	12.3003		1.82616	0.00362403	11.8426		0.20467	0.00363866	9.64592		0.122632	0.00366026	9.12188		0.0290675	0.00366136	7.68171		0.713131	0.00366261	10.8811		0.776027	0.00365346	10.9706		0.260003	0.00365262	9.87756		0.181874	0.00365952	9.51641		0.452404	0.00366056	10.4271
	415.95	84.4919	0.454984		0.606941	0.00145148	12.571		2.97069	0.00365488	12.3122		1.83481	0.00362357	11.8475		0.207011	0.00363855	9.65736		0.124192	0.00366023	9.13453		0.0294516	0.00366134	7.69485		0.716854	0.00366261	10.8863		0.779064	0.00365341	10.9745		0.261748	0.00365258	9.88427		0.183161	0.00365949	9.52347		0.454984	0.00366055	10.4328
	416.297	84.46	0.457528		0.611619	0.00145075	12.5797		3.00569	0.00365482	12.3239		1.84341	0.00362311	11.8525		0.209332	0.00363844	9.66857		0.125742	0.0036602	9.14695		0.0298335	0.00366132	7.70774		0.720533	0.0036626	10.8914		0.782061	0.00365336	10.9784		0.263473	0.00365254	9.89086		0.184434	0.00365947	9.53041		0.457528	0.00366053	10.4384
	416.639	84.4278	0.460095		0.616362	0.00145004	12.5884		3.04143	0.00365475	12.3358		1.85218	0.00362264	11.8575		0.211688	0.00363832	9.67982		0.127318	0.00366017	9.15943		0.0302221	0.0036613	7.7207		0.724254	0.0036626	10.8966		0.785087	0.00365331	10.9823		0.265218	0.0036525	9.89748		0.185723	0.00365945	9.53738		0.460095	0.00366051	10.444
	416.982	84.3961	0.462623		0.621055	0.00144931	12.597		3.07705	0.00365469	12.3475		1.86089	0.00362218	11.8624		0.21402	0.0036382	9.69084		0.128882	0.00366013	9.17165		0.0306081	0.00366128	7.7334		0.727925	0.00366259	10.9016		0.78807	0.00365326	10.9861		0.26694	0.00365246	9.90398		0.186995	0.00365943	9.54423		0.462623	0.0036605	10.4495
	417.324	84.3643	0.465155		0.625779	0.0014486	12.6056		3.11315	0.00365463	12.3592		1.8697	0.0036217	11.8674		0.216369	0.00363809	9.70183		0.130461	0.0036601	9.18384		0.030998	0.00366125	7.74607		0.731611	0.00366259	10.9067		0.791062	0.00365321	10.9899		0.268669	0.00365242	9.91046		0.188274	0.0036594	9.55106		0.465155	0.00366048	10.4549
	417.662	84.332	0.467734		0.630613	0.00144789	12.6142		3.15036	0.00365456	12.3711		1.87876	0.00362122	11.8725		0.218775	0.00363797	9.71295		0.132081	0.00366007	9.19621		0.0313986	0.00366123	7.75892		0.735374	0.00366258	10.9118		0.794111	0.00365316	10.9938		0.270435	0.00365238	9.91703		0.189581	0.00365938	9.55799		0.467734	0.00366046	10.4605
	418.006	84.3005	0.470244		0.635338	0.00144717	12.6227		3.187	0.0036545	12.3827		1.88766	0.00362074	11.8775		0.221129	0.00363785	9.72372		0.133669	0.00366004	9.20818		0.0317915	0.00366121	7.77137		0.739044	0.00366258	10.9168		0.797081	0.00365311	10.9976		0.272156	0.00365234	9.9234		0.190857	0.00365936	9.56471		0.470244	0.00366044	10.4658
	418.355	84.2689	0.472759		0.640098	0.00144644	12.6312		3.22416	0.00365444	12.3943		1.89667	0.00362025	11.8825		0.223501	0.00363773	9.73445		0.135273	0.00366001	9.22012		0.0321887	0.00366119	7.78379		0.74273	0.00366257	10.9218		0.800061	0.00365307	11.0013		0.273886	0.0036523	9.92975		0.192139	0.00365933	9.57142		0.472759	0.00366043	10.4712
	418.699	84.2373	0.475283		0.644896	0.00144572	12.6396		3.26189	0.00365437	12.406		1.90579	0.00361975	11.8876		0.225894	0.00363761	9.74517		0.136895	0.00365998	9.23206		0.0325905	0.00366117	7.79621		0.746437	0.00366257	10.9267		0.803054	0.00365302	11.0051		0.275626	0.00365226	9.93611		0.193431	0.00365931	9.57813		0.475283	0.00366041	10.4765
	419.05	84.2059	0.47778		0.649666	0.00144498	12.648		3.29968	0.00365431	12.4175		1.9149	0.00361926	11.8926		0.228274	0.00363749	9.75571		0.138511	0.00365994	9.24381		0.0329914	0.00366115	7.80845		0.750113	0.00366256	10.9317		0.806019	0.00365297	11.0088		0.277352	0.00365222	9.94237		0.194712	0.00365929	9.58474		0.47778	0.00366039	10.4818
	419.395	84.175	0.480243		0.654395	0.00144426	12.6563		3.3374	0.00365424	12.4289		1.92398	0.00361876	11.8976		0.230634	0.00363737	9.76606		0.140117	0.00365991	9.25536		0.0333901	0.00366112	7.82047		0.753749	0.00366256	10.9365		0.808947	0.00365292	11.0124		0.279059	0.00365218	9.94853		0.19598	0.00365926	9.59125		0.480243	0.00366038	10.4869
	419.741	84.1438	0.482728		0.659186	0.00144354	12.6646		3.3759	0.00365418	12.4404		1.93322	0.00361826	11.9027		0.233026	0.00363725	9.77645		0.141749	0.00365988	9.26695		0.0337955	0.0036611	7.83255		0.757424	0.00366255	10.9414		0.811903	0.00365287	11.0161		0.280784	0.00365214	9.95471		0.197264	0.00365924	9.59778		0.482728	0.00366036	10.4921
	420.086	84.1125	0.485224		0.664023	0.00144282	12.6729		3.41505	0.00365412	12.452		1.94259	0.00361775	11.9078		0.235442	0.00363712	9.78684		0.143401	0.00365985	9.27856		0.0342061	0.00366108	7.84464		0.761124	0.00366254	10.9462		0.814876	0.00365282	11.0198		0.282521	0.0036521	9.9609		0.198557	0.00365922	9.60433		0.485224	0.00366034	10.4973
	420.429	84.0815	0.487695		0.668836	0.00144211	12.6811		3.45428	0.00365405	12.4635		1.95196	0.00361723	11.9129		0.237847	0.003637	9.79706		0.145048	0.00365982	9.28999		0.0346159	0.00366106	7.85656		0.764797	0.00366254	10.9511		0.817824	0.00365277	11.0234		0.284245	0.00365206	9.96701		0.199841	0.00365919	9.61079		0.487695	0.00366032	10.5023
	420.77	84.051	0.490128		0.673596	0.0014414	12.6892		3.49336	0.00365399	12.4747		1.96128	0.00361672	11.918		0.240226	0.00363688	9.80708		0.146681	0.00365978	9.3012		0.0350226	0.00366104	7.86826		0.768422	0.00366253	10.9558		0.820729	0.00365272	11.027		0.285947	0.00365202	9.973		0.20111	0.00365917	9.61713		0.490128	0.00366031	10.5073
	421.115	84.0202	0.492578		0.678413	0.00144068	12.6973		3.5332	0.00365392	12.4861		1.97075	0.0036162	11.9231		0.242633	0.00363675	9.81713		0.148337	0.00365975	9.31245		0.0354354	0.00366101	7.87999		0.772081	0.00366253	10.9605		0.823658	0.00365267	11.0306		0.287665	0.00365199	9.97901		0.202392	0.00365915	9.6235		0.492578	0.00366029	10.5123
	421.454	83.9897	0.495016		0.683229	0.00143998	12.7053		3.57331	0.00365386	12.4974		1.98026	0.00361568	11.9282		0.245041	0.00363662	9.82707		0.149997	0.00365972	9.32359		0.0358494	0.00366099	7.89161		0.77573	0.00366252	10.9653		0.826576	0.00365262	11.0342		0.289378	0.00365195	9.98497		0.203671	0.00365913	9.62981		0.495016	0.00366027	10.5173
	421.793	83.9594	0.497429		0.688018	0.00143928	12.7133		3.6135	0.0036538	12.5087		1.98977	0.00361515	11.9333		0.247435	0.0036365	9.83686		0.151651	0.00365969	9.33458		0.0362625	0.00366097	7.90308		0.779351	0.00366252	10.9699		0.829469	0.00365258	11.0377		0.291077	0.00365191	9.99085		0.204941	0.0036591	9.63604		0.497429	0.00366026	10.5221
	422.135	83.9293	0.499827		0.692802	0.00143857	12.7212		3.65393	0.00365373	12.5198		1.99931	0.00361462	11.9383		0.249827	0.00363637	9.84655		0.153307	0.00365965	9.34546		0.0366762	0.00366095	7.91444		0.78296	0.00366251	10.9745		0.832347	0.00365253	11.0412		0.292771	0.00365187	9.99667		0.206208	0.00365908	9.64222		0.499827	0.00366024	10.527
	422.471	83.8988	0.502256		0.697668	0.00143787	12.7292		3.69535	0.00365367	12.5311		2.00906	0.00361408	11.9435		0.252261	0.00363624	9.85632		0.154995	0.00365962	9.35643		0.0370984	0.00366093	7.9259		0.786622	0.00366251	10.9792		0.835266	0.00365248	11.0447		0.29449	0.00365183	10.0025		0.207495	0.00365906	9.64845		0.502256	0.00366022	10.5318
	422.816	83.8688	0.504647		0.702485	0.00143716	12.737		3.73665	0.0036536	12.5423		2.01876	0.00361354	11.9486		0.254669	0.00363612	9.86589		0.156669	0.00365959	9.36719		0.0375175	0.0036609	7.93714		0.790238	0.0036625	10.9838		0.838144	0.00365243	11.0482		0.296187	0.00365179	10.0083		0.208766	0.00365903	9.65457		0.504647	0.0036602	10.5366
	423.156	83.8391	0.507011		0.707269	0.00143646	12.7448		3.77796	0.00365354	12.5533		2.02844	0.003613	11.9537		0.257061	0.00363599	9.87531		0.158336	0.00365956	9.37779		0.0379349	0.00366088	7.94822		0.793822	0.00366249	10.9883		0.840993	0.00365238	11.0516		0.297869	0.00365175	10.014		0.210027	0.00365901	9.66061		0.507011	0.00366019	10.5413
	423.493	83.8091	0.509405		0.712137	0.00143577	12.7526		3.8203	0.00365347	12.5645		2.03834	0.00361245	11.9589		0.259494	0.00363586	9.8848		0.160035	0.00365953	9.38848		0.0383609	0.00366086	7.9594		0.79746	0.00366249	10.9929		0.843882	0.00365233	11.055		0.299575	0.00365172	10.0197		0.211308	0.00365899	9.6667		0.509405	0.00366017	10.546
	423.841	83.7794	0.511771		0.716971	0.00143505	12.7604		3.86266	0.00365341	12.5755		2.04822	0.0036119	11.964		0.26191	0.00363573	9.89414		0.161725	0.00365949	9.399		0.0387851	0.00366083	7.97041		0.801065	0.00366248	10.9974		0.846741	0.00365229	11.0584		0.301266	0.00365168	10.0254		0.212578	0.00365897	9.6727		0.511771	0.00366015	10.5506
	424.181	83.7499	0.514127		0.721807	0.00143435	12.7681		3.90535	0.00365334	12.5866		2.05815	0.00361134	11.9692		0.264326	0.00363559	9.90339		0.16342	0.00365946	9.40945		0.0392106	0.00366081	7.98133		0.804663	0.00366248	11.0019		0.849592	0.00365224	11.0618		0.302954	0.00365164	10.031		0.213846	0.00365894	9.67866		0.514127	0.00366014	10.5552
	424.522	83.7208	0.516444		0.726588	0.00143365	12.7757		3.94784	0.00365328	12.5974		2.06801	0.00361079	11.9742		0.266714	0.00363546	9.91246		0.165098	0.00365943	9.41968		0.0396324	0.00366079	7.99204		0.808212	0.00366247	11.0063		0.852401	0.00365219	11.0652		0.304618	0.0036516	10.0365		0.215098	0.00365892	9.68451		0.516444	0.00366012	10.5597
	424.868	83.6914	0.518784		0.731439	0.00143294	12.7833		3.99128	0.00365322	12.6084		2.07807	0.00361022	11.9794		0.269137	0.00363533	9.92157		0.166804	0.0036594	9.42998		0.0400615	0.00366077	8.00283		0.811806	0.00366247	11.0107		0.855242	0.00365214	11.0685		0.306303	0.00365156	10.042		0.216366	0.0036589	9.6904		0.518784	0.0036601	10.5643
	425.214	83.6625	0.521087		0.736236	0.00143223	12.7908		4.03455	0.00365315	12.6192		2.08806	0.00360966	11.9845		0.271532	0.0036352	9.93051		0.168494	0.00365936	9.44008		0.040487	0.00366074	8.0134		0.815351	0.00366246	11.0151		0.858042	0.0036521	11.0718		0.307965	0.00365153	10.0474		0.217618	0.00365888	9.69618		0.521087	0.00366009	10.5687
	425.554	83.6336	0.523393		0.741062	0.00143153	12.7984		4.07839	0.00365309	12.6301		2.09816	0.00360909	11.9897		0.27394	0.00363507	9.93941		0.170197	0.00365933	9.45015		0.0409161	0.00366072	8.02396		0.818911	0.00366245	11.0195		0.86085	0.00365205	11.0751		0.309632	0.00365149	10.0529		0.218876	0.00365885	9.70196		0.523393	0.00366007	10.5731
	425.9	83.6044	0.525718		0.745952	0.00143082	12.8059		4.12314	0.00365302	12.641		2.10845	0.0036085	11.9949		0.276379	0.00363493	9.94835		0.171925	0.0036593	9.46027		0.041352	0.0036607	8.03457		0.822509	0.00366245	11.0239		0.863685	0.003652	11.0784		0.311318	0.00365145	10.0583		0.220148	0.00365883	9.70777		0.525718	0.00366005	10.5776
	426.245	83.5752	0.528044		0.75087	0.00143011	12.8135		4.16848	0.00365296	12.652		2.11884	0.00360791	12.0001		0.278831	0.00363479	9.95726		0.173667	0.00365927	9.47037		0.0417916	0.00366067	8.04515		0.82612	0.00366244	11.0282		0.866528	0.00365195	11.0817		0.31301	0.00365141	10.0638		0.221425	0.00365881	9.71356		0.528044	0.00366004	10.582
	426.588	83.5463	0.530353		0.755774	0.00142941	12.821		4.21402	0.00365289	12.6629		2.12926	0.00360732	12.0054		0.281274	0.00363466	9.96606		0.175406	0.00365923	9.48035		0.0422309	0.00366065	8.05562		0.829713	0.00366244	11.0326		0.869352	0.0036519	11.085		0.314692	0.00365138	10.0691		0.222697	0.00365879	9.7193		0.530353	0.00366002	10.5864
	426.925	83.5173	0.532663		0.760706	0.00142872	12.8284		4.26016	0.00365283	12.6738		2.13979	0.00360672	12.0106		0.28373	0.00363452	9.97483		0.177158	0.0036592	9.49031		0.0426738	0.00366063	8.06607		0.833319	0.00366243	11.0369		0.872184	0.00365186	11.0883		0.31638	0.00365134	10.0745		0.223973	0.00365876	9.72503		0.532663	0.00366	10.5907
	427.269	83.489	0.534918		0.765541	0.00142802	12.8358		4.30573	0.00365276	12.6845		2.15016	0.00360613	12.0158		0.286137	0.00363438	9.98335		0.178878	0.00365917	9.49999		0.0431091	0.00366061	8.07623		0.836846	0.00366243	11.0411		0.874952	0.00365181	11.0915		0.31803	0.0036513	10.0797		0.225223	0.00365874	9.73061		0.534918	0.00365998	10.595
	427.61	83.4604	0.537196		0.770451	0.00142733	12.8431		4.35234	0.0036527	12.6953		2.16074	0.00360552	12.021		0.288579	0.00363424	9.99192		0.180628	0.00365914	9.50974		0.0435522	0.00366058	8.08647		0.84042	0.00366242	11.0454		0.877753	0.00365176	11.0947		0.319703	0.00365126	10.085		0.22649	0.00365872	9.73623		0.537196	0.00365997	10.5992
	427.95	83.4318	0.539477		0.775393	0.00142663	12.8505		4.39961	0.00365263	12.7061		2.17145	0.00360491	12.0263		0.291036	0.0036341	10.0005		0.182391	0.0036591	9.51947		0.0439992	0.00366056	8.0967		0.844011	0.00366241	11.0497		0.880564	0.00365171	11.0979		0.321382	0.00365123	10.0903		0.227764	0.0036587	9.74185		0.539477	0.00365995	10.6035
	428.29	83.4035	0.541736		0.78031	0.00142594	12.8578		4.44699	0.00365256	12.7169		2.18215	0.00360429	12.0316		0.293478	0.00363396	10.0089		0.184148	0.00365907	9.52908		0.044445	0.00366053	8.10679		0.847575	0.00366241	11.0539		0.883352	0.00365167	11.1011		0.323048	0.00365119	10.0955		0.229028	0.00365867	9.7474		0.541736	0.00365993	10.6076
	428.637	83.3751	0.543995		0.785252	0.00142524	12.8651		4.49495	0.0036525	12.7276		2.19296	0.00360367	12.0369		0.295931	0.00363381	10.0173		0.185917	0.00365904	9.53865		0.0448939	0.00366051	8.11685		0.85115	0.0036624	11.0581		0.886144	0.00365162	11.1043		0.324719	0.00365115	10.1006		0.230297	0.00365865	9.75294		0.543995	0.00365992	10.6118
	428.976	83.3462	0.546303		0.790325	0.00142455	12.8725		4.54457	0.00365243	12.7387		2.20411	0.00360302	12.0423		0.298447	0.00363367	10.0259		0.187734	0.003659	9.5484		0.0453559	0.00366049	8.1271		0.854812	0.0036624	11.0624		0.889002	0.00365157	11.1075		0.32643	0.00365111	10.1059		0.231598	0.00365863	9.75858		0.546303	0.0036599	10.6161
	429.318	83.3183	0.548525		0.795236	0.00142386	12.8797		4.59295	0.00365236	12.7493		2.21496	0.0036024	12.0475		0.30088	0.00363352	10.0341		0.189496	0.00365897	9.55776		0.0458041	0.00366046	8.13695		0.858349	0.00366239	11.0665		0.89176	0.00365152	11.1107		0.328081	0.00365108	10.111		0.232854	0.00365861	9.764		0.548525	0.00365988	10.6201
	429.657	83.2904	0.550745		0.800165	0.00142317	12.8868		4.64187	0.0036523	12.7599		2.22591	0.00360176	12.0528		0.30332	0.00363338	10.0422		0.191267	0.00365894	9.56708		0.0462548	0.00366044	8.14676		0.861892	0.00366238	11.0707		0.894519	0.00365148	11.1138		0.329735	0.00365104	10.116		0.234114	0.00365858	9.76941		0.550745	0.00365987	10.6242
	429.993	83.2625	0.55297		0.805131	0.00142249	12.8939		4.69153	0.00365223	12.7706		2.23699	0.00360112	12.0582		0.305776	0.00363323	10.0504		0.193053	0.00365891	9.57639		0.0467099	0.00366042	8.15656		0.865454	0.00366238	11.0748		0.897291	0.00365143	11.1169		0.331397	0.003651	10.1211		0.23538	0.00365856	9.77482		0.55297	0.00365985	10.6282
	430.333	83.235	0.555161		0.810044	0.0014218	12.901		4.74103	0.00365217	12.7811		2.24801	0.00360048	12.0634		0.308204	0.00363309	10.0584		0.194823	0.00365887	9.58553		0.0471612	0.00366039	8.16619		0.868972	0.00366237	11.0788		0.900024	0.00365138	11.12		0.333038	0.00365097	10.126		0.236632	0.00365854	9.78013		0.555161	0.00365983	10.6322
	430.671	83.2077	0.55734		0.814953	0.00142112	12.908		4.79086	0.0036521	12.7916		2.25907	0.00359983	12.0687		0.310628	0.00363294	10.0663		0.196593	0.00365884	9.5946		0.0476129	0.00366037	8.17573		0.872479	0.00366236	11.0829		0.902748	0.00365133	11.123		0.334673	0.00365093	10.1309		0.23788	0.00365852	9.7854		0.55734	0.00365981	10.6361
	431.005	83.1803	0.559525		0.819902	0.00142044	12.915		4.84145	0.00365204	12.8022		2.27028	0.00359917	12.074		0.313068	0.00363279	10.0742		0.198379	0.00365881	9.60366		0.0480692	0.00366034	8.18528		0.876008	0.00366236	11.0869		0.905484	0.00365129	11.1261		0.336317	0.00365089	10.1359		0.239136	0.0036585	9.79068		0.559525	0.0036598	10.64
	431.348	83.1527	0.561723		0.824904	0.00141975	12.9221		4.89298	0.00365197	12.8128		2.28166	0.00359851	12.0794		0.315533	0.00363264	10.0821		0.200186	0.00365877	9.61275		0.0485313	0.00366032	8.19486		0.879567	0.00366235	11.091		0.908242	0.00365124	11.1291		0.337975	0.00365086	10.1408		0.240404	0.00365847	9.79598		0.561723	0.00365978	10.644
	431.69	83.1255	0.563893		0.829867	0.00141906	12.929		4.94449	0.0036519	12.8233		2.29301	0.00359784	12.0847		0.317975	0.00363249	10.0899		0.201982	0.00365874	9.62169		0.0489907	0.0036603	8.2043		0.883092	0.00366235	11.095		0.910971	0.00365119	11.1322		0.339616	0.00365082	10.1457		0.241659	0.00365845	9.8012		0.563893	0.00365976	10.6478
	432.031	83.0983	0.566054		0.834836	0.00141838	12.936		4.99643	0.00365184	12.8338		2.30444	0.00359717	12.0901		0.320417	0.00363234	10.0976		0.203781	0.00365871	9.63058		0.0494515	0.00366027	8.21367		0.886613	0.00366234	11.099		0.913693	0.00365115	11.1352		0.341254	0.00365078	10.1505		0.242914	0.00365843	9.80639		0.566054	0.00365975	10.6517
	432.368	83.0707	0.568253		0.839915	0.0014177	12.943		5.04995	0.00365177	12.8445		2.31617	0.00359648	12.0955		0.322911	0.00363219	10.1055		0.205622	0.00365868	9.63959		0.0499234	0.00366025	8.22318		0.890205	0.00366233	11.103		0.916469	0.0036511	11.1382		0.342925	0.00365075	10.1554		0.244195	0.00365841	9.81167		0.568253	0.00365973	10.6555
	432.714	83.0437	0.57041		0.844925	0.001417	12.9499		5.10312	0.0036517	12.855		2.3278	0.00359579	12.1009		0.325368	0.00363203	10.1131		0.207439	0.00365864	9.64841		0.0503897	0.00366022	8.23249		0.893742	0.00366233	11.107		0.919198	0.00365105	11.1412		0.344569	0.00365071	10.1602		0.245456	0.00365839	9.81683		0.57041	0.00365971	10.6593
	433.055	83.0168	0.572553		0.849924	0.00141632	12.9568		5.15659	0.00365164	12.8654		2.33947	0.0035951	12.1063		0.327816	0.00363188	10.1207		0.209255	0.00365861	9.65714		0.0508559	0.0036602	8.24172		0.897264	0.00366232	11.1109		0.921913	0.003651	11.1442		0.346205	0.00365068	10.165		0.246712	0.00365836	9.82195		0.572553	0.0036597	10.6631
	433.399	82.9897	0.574709		0.854982	0.00141563	12.9637		5.21109	0.00365157	12.876		2.35133	0.00359439	12.1117		0.330291	0.00363172	10.1283		0.211093	0.00365858	9.66591		0.0513283	0.00366017	8.25098		0.90082	0.00366232	11.1149		0.924652	0.00365096	11.1472		0.347857	0.00365064	10.1697		0.247981	0.00365834	9.82709		0.574709	0.00365968	10.6669
	433.739	82.9629	0.576849		0.860027	0.00141495	12.9705		5.26587	0.0036515	12.8865		2.36322	0.00359369	12.1172		0.332755	0.00363157	10.1358		0.212928	0.00365854	9.67458		0.0518004	0.00366015	8.26015		0.90436	0.00366231	11.1188		0.927376	0.00365091	11.1502		0.3495	0.0036506	10.1745		0.249245	0.00365832	9.83218		0.576849	0.00365966	10.6706
	434.086	82.936	0.578992		0.865103	0.00141425	12.9774		5.3214	0.00365143	12.897		2.37525	0.00359297	12.1227		0.335231	0.00363141	10.1433		0.214776	0.00365851	9.68324		0.0522762	0.00366012	8.2693		0.907915	0.0036623	11.1227		0.930109	0.00365086	11.1531		0.351148	0.00365057	10.1792		0.250514	0.0036583	9.83727		0.578992	0.00365965	10.6743
	434.426	82.9092	0.581131		0.870197	0.00141357	12.9842		5.37756	0.00365136	12.9075		2.38738	0.00359224	12.1282		0.337713	0.00363125	10.1508		0.216632	0.00365848	9.69186		0.0527545	0.0036601	8.27842		0.911476	0.0036623	11.1266		0.932843	0.00365081	11.1561		0.352799	0.00365053	10.1839		0.251786	0.00365828	9.84235		0.581131	0.00365963	10.678
	434.764	82.8819	0.583301		0.875391	0.0014129	12.9911		5.43526	0.0036513	12.9183		2.39981	0.0035915	12.1338		0.34024	0.00363108	10.1583		0.218526	0.00365844	9.70059		0.053243	0.00366007	8.28765		0.915099	0.00366229	11.1306		0.935623	0.00365077	11.1591		0.354478	0.00365049	10.1887		0.25308	0.00365825	9.84749		0.583301	0.00365961	10.6817
	435.099	82.856	0.58537		0.88037	0.00141223	12.9978		5.491	0.00365123	12.9285		2.41179	0.00359078	12.1391		0.342659	0.00363093	10.1655		0.220343	0.00365841	9.70888		0.053712	0.00366005	8.29644		0.918565	0.00366228	11.1344		0.93828	0.00365072	11.162		0.356083	0.00365046	10.1932		0.254318	0.00365823	9.85238		0.58537	0.00365959	10.6853
	435.44	82.8292	0.587503		0.885527	0.00141155	13.0046		5.54917	0.00365116	12.9391		2.42426	0.00359003	12.1447		0.34516	0.00363076	10.1729		0.222226	0.00365838	9.71741		0.0541985	0.00366002	8.30547		0.922149	0.00366228	11.1383		0.941024	0.00365067	11.1649		0.357741	0.00365042	10.1979		0.255599	0.00365821	9.85742		0.587503	0.00365958	10.6889
	435.778	82.8035	0.589556		0.890517	0.00141088	13.0111		5.60588	0.00365109	12.9493		2.43639	0.0035893	12.1501		0.347577	0.0036306	10.1799		0.224049	0.00365835	9.7256		0.0546701	0.00366	8.31415		0.92561	0.00366227	11.142		0.943672	0.00365063	11.1677		0.359341	0.00365039	10.2024		0.256836	0.00365819	9.86226		0.589556	0.00365956	10.6924
	436.122	82.7777	0.591611		0.895534	0.0014102	13.0177		5.66334	0.00365103	12.9595		2.44864	0.00358856	12.1555		0.350003	0.00363044	10.187		0.225884	0.00365831	9.73377		0.0551449	0.00365998	8.32281		0.929083	0.00366226	11.1458		0.946327	0.00365058	11.1706		0.360946	0.00365035	10.2068		0.258078	0.00365817	9.86709		0.591611	0.00365954	10.6959
	436.46	82.7523	0.59363		0.900492	0.00140952	13.0242		5.72055	0.00365096	12.9696		2.46081	0.00358782	12.1609		0.352397	0.00363028	10.1939		0.227698	0.00365828	9.74179		0.0556148	0.00365995	8.33131		0.93251	0.00366226	11.1495		0.948943	0.00365053	11.1734		0.362529	0.00365032	10.2112		0.259303	0.00365815	9.87184		0.59363	0.00365953	10.6993
	436.799	82.7261	0.59572		0.905648	0.00140885	13.0309		5.78048	0.00365089	12.9801		2.47353	0.00358705	12.1665		0.354882	0.00363011	10.201		0.229585	0.00365825	9.75006		0.0561041	0.00365993	8.34008		0.936065	0.00366225	11.1533		0.951655	0.00365049	11.1762		0.36417	0.00365028	10.2158		0.260575	0.00365812	9.87675		0.59572	0.00365951	10.7029
	437.138	82.7003	0.597777		0.910749	0.00140818	13.0374		5.84025	0.00365082	12.9904		2.48618	0.00358628	12.172		0.357337	0.00362995	10.208		0.231453	0.00365822	9.75818		0.056589	0.0036599	8.3487		0.939577	0.00366224	11.157		0.954332	0.00365044	11.1791		0.36579	0.00365024	10.2202		0.261831	0.0036581	9.88157		0.597777	0.00365949	10.7063
	437.471	82.6745	0.599837		0.915883	0.00140752	13.044		5.90087	0.00365076	13.0007		2.49898	0.0035855	12.1776		0.359804	0.00362978	10.215		0.233334	0.00365818	9.7663		0.0570777	0.00365988	8.35731		0.943105	0.00366224	11.1608		0.957018	0.00365039	11.1819		0.367416	0.00365021	10.2247		0.263094	0.00365808	9.88639		0.599837	0.00365948	10.7098
	437.813	82.6484	0.601911		0.921081	0.00140684	13.0506		5.9627	0.00365069	13.0112		2.512	0.00358471	12.1832		0.362297	0.00362961	10.222		0.23524	0.00365815	9.77445		0.057573	0.00365985	8.36597		0.94667	0.00366223	11.1646		0.959729	0.00365035	11.1848		0.369057	0.00365017	10.2292		0.264369	0.00365806	9.89124		0.601911	0.00365946	10.7132
	438.151	82.622	0.604017		0.926385	0.00140617	13.0573		6.0263	0.00365062	13.0219		2.52536	0.00358389	12.189		0.364837	0.00362943	10.2291		0.237185	0.00365811	9.7827		0.0580792	0.00365982	8.37473		0.9503	0.00366222	11.1684		0.962489	0.0036503	11.1877		0.370728	0.00365013	10.2337		0.265669	0.00365804	9.89615		0.604017	0.00365944	10.7167
	438.497	82.5957	0.606115		0.931697	0.00140549	13.064		6.09052	0.00365055	13.0325		2.53881	0.00358307	12.1948		0.367376	0.00362925	10.2361		0.239134	0.00365808	9.7909		0.058587	0.0036598	8.38345		0.95393	0.00366222	11.1722		0.965245	0.00365025	11.1905		0.372398	0.0036501	10.2382		0.266968	0.00365801	9.90104		0.606115	0.00365943	10.7202
	438.833	82.5704	0.608128		0.936819	0.00140482	13.0704		6.15292	0.00365048	13.0427		2.55185	0.00358227	12.2003		0.369819	0.00362908	10.2428		0.241014	0.00365805	9.79875		0.0590771	0.00365977	8.3918		0.957423	0.00366221	11.1759		0.967894	0.0036502	11.1933		0.374003	0.00365006	10.2425		0.268218	0.00365799	9.90573		0.608128	0.00365941	10.7235
	439.176	82.5448	0.610174		0.942055	0.00140415	13.077		6.2172	0.00365041	13.0532		2.56525	0.00358144	12.206		0.372313	0.0036289	10.2496		0.242937	0.00365801	9.80671		0.0595788	0.00365975	8.40027		0.960987	0.0036622	11.1796		0.970595	0.00365015	11.1961		0.37564	0.00365003	10.2469		0.269494	0.00365797	9.91049		0.610174	0.00365939	10.7269
	439.511	82.5191	0.612216		0.947307	0.00140349	13.0835		6.28219	0.00365034	13.0636		2.57875	0.00358061	12.2118		0.374808	0.00362873	10.2564		0.244866	0.00365798	9.81464		0.0600826	0.00365972	8.4087		0.964555	0.0036622	11.1833		0.973297	0.00365011	11.1989		0.377277	0.00364999	10.2513		0.270772	0.00365795	9.91523		0.612216	0.00365937	10.7303
	439.849	82.494	0.61422		0.952489	0.00140282	13.0899		6.34682	0.00365027	13.0739		2.59215	0.00357978	12.2174		0.377267	0.00362855	10.263		0.24677	0.00365795	9.82241		0.0605804	0.0036597	8.41697		0.96807	0.00366219	11.1869		0.975956	0.00365006	11.2017		0.378888	0.00364996	10.2556		0.272031	0.00365793	9.91988		0.61422	0.00365936	10.7335
	440.19	82.4691	0.616203		0.957641	0.00140215	13.0962		6.41158	0.0036502	13.0841		2.60554	0.00357895	12.223		0.379706	0.00362837	10.2696		0.248663	0.00365792	9.83007		0.0610758	0.00365967	8.42513		0.971558	0.00366218	11.1905		0.978592	0.00365001	11.2044		0.380486	0.00364992	10.2598		0.27328	0.00365791	9.92447		0.616203	0.00365934	10.7368
	440.536	82.4433	0.618258		0.963011	0.00140147	13.1028		6.4796	0.00365013	13.0946		2.61957	0.00357808	12.2289		0.382243	0.00362819	10.2763		0.250637	0.00365788	9.83799		0.0615928	0.00365964	8.43357		0.975186	0.00366218	11.1943		0.981331	0.00364997	11.2072		0.382147	0.00364988	10.2642		0.274579	0.00365788	9.92923		0.618258	0.00365932	10.7401
	440.883	82.4179	0.620285		0.968333	0.00140079	13.1093		6.54757	0.00365006	13.1051		2.63355	0.00357721	12.2347		0.384753	0.00362801	10.283		0.252594	0.00365785	9.84579		0.0621058	0.00365962	8.44188		0.978776	0.00366217	11.1979		0.984039	0.00364992	11.21		0.38379	0.00364985	10.2685		0.275865	0.00365786	9.93391		0.620285	0.00365931	10.7434
	441.222	82.3928	0.622284		0.973614	0.00140012	13.1156		6.61554	0.00364999	13.1155		2.64749	0.00357634	12.2404		0.387238	0.00362782	10.2895		0.254535	0.00365782	9.85346		0.0626153	0.00365959	8.45006		0.982331	0.00366216	11.2016		0.986719	0.00364987	11.2128		0.385414	0.00364981	10.2727		0.277139	0.00365784	9.93853		0.622284	0.00365929	10.7466
	441.568	82.3681	0.624251		0.978833	0.00139945	13.122		6.68325	0.00364992	13.1257		2.66135	0.00357547	12.2461		0.389689	0.00362764	10.2959		0.256455	0.00365778	9.86099		0.0631194	0.00365957	8.45809		0.985838	0.00366216	11.2051		0.98936	0.00364982	11.2155		0.387016	0.00364978	10.2769		0.278395	0.00365782	9.94306		0.624251	0.00365927	10.7498
	441.908	82.3429	0.626264		0.984205	0.00139878	13.1284		6.75351	0.00364985	13.1362		2.67568	0.00357458	12.252		0.392206	0.00362745	10.3025		0.258431	0.00365775	9.86869		0.0636388	0.00365954	8.4663		0.989442	0.00366215	11.2088		0.992071	0.00364978	11.2182		0.38866	0.00364974	10.2811		0.279686	0.0036578	9.9477		0.626264	0.00365925	10.753
	442.245	82.3182	0.628231		0.989482	0.00139812	13.1347		6.82308	0.00364978	13.1465		2.68984	0.00357369	12.2578		0.394674	0.00362726	10.3089		0.260372	0.00365772	9.87619		0.0641497	0.00365951	8.47431		0.992976	0.00366214	11.2124		0.994727	0.00364973	11.2209		0.390271	0.00364971	10.2853		0.280952	0.00365777	9.95223		0.628231	0.00365924	10.7562
	442.582	82.2938	0.630172		0.994718	0.00139746	13.1409		6.89264	0.00364971	13.1567		2.70396	0.0035728	12.2635		0.397117	0.00362708	10.3151		0.262298	0.00365768	9.88358		0.0646569	0.00365949	8.4822		0.996476	0.00366214	11.2159		0.997355	0.00364968	11.2236		0.391865	0.00364967	10.2894		0.282206	0.00365775	9.95669		0.630172	0.00365922	10.7592
	442.924	82.2694	0.632118		0.999994	0.0013968	13.1471		6.9633	0.00364964	13.1669		2.71827	0.0035719	12.2693		0.399574	0.00362689	10.3214		0.264239	0.00365765	9.89097		0.0651686	0.00365946	8.4901		0.999996	0.00366213	11.2194		0.999997	0.00364964	11.2263		0.393468	0.00364964	10.2935		0.283467	0.00365773	9.96117		0.632118	0.0036592	10.7623
	443.262	82.2448	0.634081		1.00534	0.00139614	13.1534		7.0355	0.00364956	13.1773		2.73284	0.00357098	12.2752		0.402059	0.0036267	10.3277		0.266207	0.00365762	9.8984		0.0656878	0.00365944	8.49805		1.00356	0.00366212	11.223		1.00267	0.00364959	11.2289		0.395087	0.0036496	10.2976		0.284744	0.00365771	9.96567		0.634081	0.00365919	10.7654
	443.609	82.2204	0.636024		1.01067	0.00139546	13.1597		7.10796	0.00364949	13.1875		2.74743	0.00357005	12.281		0.404527	0.00362651	10.3339		0.268165	0.00365758	9.90575		0.0662052	0.00365941	8.50591		1.0071	0.00366212	11.2265		1.00532	0.00364954	11.2316		0.396696	0.00364956	10.3017		0.286012	0.00365769	9.97013		0.636024	0.00365917	10.7685
	443.948	82.1958	0.637989		1.01608	0.0013948	13.166		7.18223	0.00364942	13.198		2.76235	0.00356911	12.287		0.407031	0.00362631	10.3402		0.270157	0.00365755	9.91317		0.0667317	0.00365938	8.51385		1.01069	0.00366211	11.2301		1.00801	0.00364949	11.2343		0.398327	0.00364953	10.3058		0.287299	0.00365767	9.97463		0.637989	0.00365915	10.7716
	444.287	82.1714	0.639927		1.02145	0.00139414	13.1722		7.25644	0.00364935	13.2083		2.77721	0.00356816	12.2929		0.409507	0.00362612	10.3464		0.272131	0.00365752	9.92047		0.067254	0.00365936	8.52166		1.01425	0.0036621	11.2336		1.01067	0.00364945	11.237		0.399939	0.00364949	10.3099		0.288573	0.00365765	9.97907		0.639927	0.00365914	10.7747
	444.629	82.1468	0.641887		1.02691	0.00139348	13.1785		7.33256	0.00364928	13.2188		2.79242	0.00356719	12.2989		0.41202	0.00362592	10.3526		0.274139	0.00365748	9.92784		0.0677858	0.00365933	8.52955		1.01786	0.00366209	11.2371		1.01336	0.0036494	11.2397		0.401575	0.00364946	10.314		0.289867	0.00365762	9.98355		0.641887	0.00365912	10.7777
	444.972	82.1226	0.643818		1.03231	0.00139281	13.1847		7.40855	0.0036492	13.2291		2.80756	0.00356623	12.3048		0.414502	0.00362572	10.3587		0.276127	0.00365745	9.93508		0.0683129	0.0036593	8.53731		1.02143	0.00366209	11.2406		1.01603	0.00364935	11.2423		0.40319	0.00364942	10.318		0.291145	0.0036576	9.98796		0.643818	0.0036591	10.7807
	445.303	82.0982	0.645764		1.03779	0.00139217	13.1909		7.48619	0.00364913	13.2396		2.82298	0.00356524	12.3108		0.417012	0.00362551	10.3649		0.278141	0.00365742	9.94237		0.0688474	0.00365928	8.54512		1.02504	0.00366208	11.2442		1.01872	0.0036493	11.245		0.404823	0.00364939	10.3221		0.292439	0.00365758	9.99241		0.645764	0.00365908	10.7838
	445.643	82.0742	0.647677		1.04321	0.00139151	13.197		7.56354	0.00364906	13.2499		2.83831	0.00356425	12.3168		0.419486	0.00362531	10.3709		0.280131	0.00365738	9.94952		0.0693761	0.00365925	8.55278		1.0286	0.00366207	11.2477		1.02138	0.00364925	11.2476		0.406432	0.00364935	10.3261		0.293715	0.00365756	9.99677		0.647677	0.00365907	10.7867
	445.99	82.0497	0.649626		1.04875	0.00139084	13.2033		7.64345	0.00364899	13.2605		2.85409	0.00356324	12.3229		0.422014	0.0036251	10.377		0.28217	0.00365735	9.95679		0.0699181	0.00365922	8.56058		1.03224	0.00366207	11.2512		1.02409	0.00364921	11.2503		0.408076	0.00364931	10.3301		0.295019	0.00365754	10.0012		0.649626	0.00365905	10.7897
	446.33	82.0254	0.651563		1.0543	0.00139018	13.2095		7.72396	0.00364891	13.271		2.86996	0.00356222	12.329		0.424534	0.0036249	10.3831		0.284206	0.00365732	9.964		0.0704601	0.00365919	8.56832		1.03588	0.00366206	11.2547		1.02679	0.00364916	11.253		0.409714	0.00364928	10.3342		0.296321	0.00365751	10.0056		0.651563	0.00365903	10.7927
	446.673	82.0017	0.653454		1.05974	0.00138952	13.2156		7.80365	0.00364884	13.2813		2.88562	0.00356121	12.335		0.427001	0.00362469	10.389		0.286205	0.00365728	9.97102		0.0709925	0.00365917	8.57586		1.03944	0.00366205	11.2581		1.02944	0.00364911	11.2556		0.411318	0.00364924	10.3381		0.297596	0.00365749	10.0099		0.653454	0.00365901	10.7956
	447.022	81.9783	0.655322		1.06515	0.00138885	13.2217		7.88348	0.00364877	13.2915		2.90126	0.0035602	12.341		0.429447	0.00362449	10.3948		0.28819	0.00365725	9.97795		0.0715219	0.00365914	8.5833		1.04297	0.00366204	11.2615		1.03206	0.00364906	11.2581		0.412907	0.00364921	10.342		0.29886	0.00365747	10.0142		0.655322	0.003659	10.7985
	447.367	81.9543	0.657236		1.07071	0.00138818	13.2278		7.96637	0.00364869	13.302		2.91746	0.00355914	12.3472		0.431959	0.00362427	10.4008		0.290234	0.00365722	9.98504		0.0720674	0.00365911	8.59092		1.0466	0.00366204	11.265		1.03475	0.00364901	11.2608		0.414539	0.00364917	10.3459		0.30016	0.00365745	10.0185		0.657236	0.00365898	10.8014
	447.707	81.9307	0.659113		1.0762	0.00138753	13.2339		8.04881	0.00364862	13.3123		2.93352	0.0035581	12.3533		0.43443	0.00362406	10.4066		0.292249	0.00365718	9.99198		0.0726058	0.00365909	8.59837		1.05018	0.00366203	11.2684		1.0374	0.00364897	11.2633		0.416145	0.00364914	10.3498		0.30144	0.00365743	10.0228		0.659113	0.00365896	10.8043
	448.041	81.9075	0.66096		1.08164	0.00138688	13.2399		8.13102	0.00364855	13.3225		2.9495	0.00355706	12.3593		0.436868	0.00362385	10.4123		0.294242	0.00365715	9.99879		0.0731387	0.00365906	8.6057		1.05371	0.00366202	11.2718		1.04002	0.00364892	11.2659		0.417728	0.0036491	10.3536		0.302704	0.00365741	10.027		0.66096	0.00365895	10.8071
	448.382	81.8843	0.662814		1.08712	0.00138623	13.2459		8.21471	0.00364847	13.3328		2.96572	0.003556	12.3654		0.439323	0.00362364	10.418		0.296252	0.00365712	10.0056		0.073677	0.00365903	8.61305		1.05727	0.00366202	11.2752		1.04265	0.00364887	11.2684		0.419323	0.00364907	10.3575		0.303978	0.00365739	10.0312		0.662814	0.00365893	10.8099
	448.72	81.8607	0.664691		1.0927	0.00138558	13.2519		8.30061	0.0036484	13.3433		2.98233	0.00355492	12.3716		0.441815	0.00362342	10.4238		0.298298	0.00365709	10.0125		0.0742252	0.00365901	8.62048		1.06089	0.00366201	11.2786		1.04532	0.00364882	11.271		0.420942	0.00364903	10.3613		0.305272	0.00365736	10.0355		0.664691	0.00365891	10.8127
	449.063	81.8376	0.666535		1.09822	0.00138492	13.2579		8.38617	0.00364833	13.3536		2.99882	0.00355383	12.3777		0.444269	0.0036232	10.4295		0.300318	0.00365705	10.0193		0.074767	0.00365898	8.62776		1.06445	0.003662	11.282		1.04796	0.00364878	11.2736		0.422536	0.003649	10.3651		0.306548	0.00365734	10.0397		0.666535	0.0036589	10.8155
	449.404	81.8153	0.668315		1.10357	0.00138427	13.2637		8.46987	0.00364826	13.3635		3.01491	0.00355278	12.3836		0.446645	0.00362299	10.4349		0.302278	0.00365702	10.0258		0.075293	0.00365895	8.63479		1.06791	0.00366199	11.2852		1.05051	0.00364873	11.276		0.424079	0.00364896	10.3688		0.307784	0.00365732	10.0437		0.668315	0.00365888	10.8182
	449.752	81.7929	0.670098		1.10896	0.0013836	13.2696		8.55485	0.00364818	13.3735		3.0312	0.00355171	12.3896		0.449031	0.00362278	10.4404		0.30425	0.00365699	10.0323		0.075823	0.00365893	8.64182		1.07138	0.00366199	11.2884		1.05307	0.00364868	11.2785		0.425629	0.00364893	10.3725		0.309026	0.0036573	10.0477		0.670098	0.00365886	10.8209
	450.096	81.7695	0.671964		1.11463	0.00138294	13.2756		8.64507	0.00364811	13.3841		3.04845	0.00355057	12.3959		0.451536	0.00362255	10.4461		0.306325	0.00365696	10.0391		0.0763813	0.0036589	8.64917		1.07503	0.00366198	11.2919		1.05576	0.00364864	11.2811		0.427256	0.00364889	10.3763		0.310332	0.00365728	10.052		0.671964	0.00365884	10.8237
	450.437	81.7466	0.673784		1.1202	0.00138229	13.2815		8.73428	0.00364803	13.3944		3.06546	0.00354944	12.4021		0.453985	0.00362233	10.4516		0.308359	0.00365692	10.0458		0.0769288	0.00365887	8.65633		1.07861	0.00366197	11.2952		1.05839	0.00364859	11.2836		0.428847	0.00364886	10.38		0.311609	0.00365726	10.0561		0.673784	0.00365883	10.8264
	450.779	81.724	0.675586		1.12574	0.00138164	13.2874		8.82383	0.00364796	13.4046		3.08248	0.00354832	12.4083		0.456417	0.00362211	10.4571		0.310382	0.00365689	10.0523		0.0774742	0.00365884	8.66341		1.08216	0.00366196	11.2985		1.06101	0.00364854	11.2861		0.430427	0.00364882	10.3837		0.312879	0.00365724	10.0602		0.675586	0.00365881	10.8291
	451.121	81.7007	0.677448		1.13149	0.00138098	13.2935		8.91769	0.00364788	13.4153		3.10028	0.00354713	12.4147		0.458936	0.00362187	10.4627		0.312484	0.00365686	10.0591		0.0780411	0.00365882	8.67071		1.08584	0.00366196	11.3019		1.06372	0.00364849	11.2887		0.432064	0.00364879	10.3875		0.314196	0.00365722	10.0644		0.677448	0.00365879	10.8318
	451.463	81.6775	0.679297		1.13724	0.00138033	13.2995		9.01222	0.00364781	13.4258		3.11815	0.00354595	12.4211		0.461444	0.00362164	10.4683		0.314581	0.00365682	10.0658		0.0786075	0.00365879	8.67796		1.08952	0.00366195	11.3053		1.06641	0.00364844	11.2912		0.433693	0.00364875	10.3913		0.315509	0.00365719	10.0686		0.679297	0.00365878	10.8346
	451.804	81.6551	0.681077		1.14281	0.00137968	13.3053		9.10458	0.00364773	13.4361		3.13556	0.00354478	12.4274		0.463867	0.00362141	10.4736		0.316611	0.00365679	10.0723		0.0791563	0.00365876	8.68493		1.09307	0.00366194	11.3085		1.06902	0.0036484	11.2937		0.435268	0.00364872	10.395		0.316778	0.00365717	10.0726		0.681077	0.00365876	10.8372
	452.141	81.6328	0.682854		1.14839	0.00137904	13.3111		9.19804	0.00364766	13.4463		3.15313	0.00354361	12.4336		0.46629	0.00362118	10.479		0.318646	0.00365676	10.0787		0.0797071	0.00365873	8.69188		1.09663	0.00366193	11.3118		1.07163	0.00364835	11.2961		0.436843	0.00364868	10.3986		0.318049	0.00365715	10.0766		0.682854	0.00365874	10.8398
	452.48	81.6104	0.684639		1.15404	0.0013784	13.3169		9.29322	0.00364758	13.4567		3.17097	0.00354242	12.4399		0.46873	0.00362095	10.4843		0.320701	0.00365673	10.0851		0.0802636	0.00365871	8.69885		1.10022	0.00366193	11.315		1.07426	0.0036483	11.2986		0.43843	0.00364865	10.4022		0.319331	0.00365713	10.0806		0.684639	0.00365872	10.8424
	452.817	81.5875	0.686468		1.15986	0.00137776	13.3229		9.39221	0.00364751	13.4673		3.18947	0.00354117	12.4464		0.471239	0.0036207	10.4898		0.322817	0.00365669	10.0917		0.0808376	0.00365868	8.70599		1.10392	0.00366192	11.3184		1.07697	0.00364825	11.3012		0.440061	0.00364861	10.406		0.32065	0.00365711	10.0848		0.686468	0.00365871	10.8451
	453.159	81.565	0.688263		1.16559	0.00137711	13.3288		9.4907	0.00364743	13.4778		3.20783	0.00353994	12.4529		0.473705	0.00362046	10.4951		0.324903	0.00365666	10.0982		0.0814038	0.00365865	8.71299		1.10755	0.00366191	11.3217		1.07963	0.0036482	11.3037		0.441665	0.00364857	10.4096		0.321948	0.00365709	10.0888		0.688263	0.00365869	10.8477
	453.503	81.5425	0.690052		1.17135	0.00137646	13.3346		9.59035	0.00364735	13.4883		3.22635	0.00353869	12.4593		0.476172	0.00362022	10.5005		0.326994	0.00365663	10.1046		0.0819719	0.00365862	8.71996		1.1112	0.0036619	11.325		1.08229	0.00364815	11.3061		0.44327	0.00364854	10.4133		0.323248	0.00365707	10.0929		0.690052	0.00365867	10.8503
	453.845	81.5202	0.691833		1.17711	0.00137581	13.3405		9.69095	0.00364728	13.4987		3.24499	0.00353743	12.4658		0.478632	0.00361998	10.5058		0.329085	0.00365659	10.111		0.0825406	0.00365859	8.72689		1.11484	0.0036619	11.3283		1.08495	0.00364811	11.3086		0.444872	0.0036485	10.4169		0.324546	0.00365704	10.0969		0.691833	0.00365865	10.8529
	454.189	81.4978	0.69362		1.18293	0.00137516	13.3464		9.79341	0.0036472	13.5093		3.26392	0.00353615	12.4724		0.481109	0.00361973	10.5111		0.331194	0.00365656	10.1174		0.0831148	0.00365857	8.73384		1.11851	0.00366189	11.3315		1.08763	0.00364806	11.3111		0.446484	0.00364847	10.4205		0.325855	0.00365702	10.1009		0.69362	0.00365864	10.8555
	454.534	81.4759	0.695363		1.18864	0.00137451	13.3521		9.89479	0.00364712	13.5196		3.2826	0.00353488	12.4788		0.48353	0.00361948	10.5162		0.333261	0.00365653	10.1237		0.0836783	0.00365854	8.74061		1.1221	0.00366188	11.3348		1.09025	0.00364801	11.3136		0.448061	0.00364843	10.4241		0.327136	0.003657	10.1048		0.695363	0.00365862	10.858
	454.874	81.4539	0.697112		1.19439	0.00137386	13.3579		9.99792	0.00364705	13.5301		3.30155	0.00353359	12.4853		0.485965	0.00361923	10.5214		0.335344	0.00365649	10.1299		0.0842466	0.00365851	8.74739		1.12572	0.00366187	11.338		1.09288	0.00364796	11.316		0.449647	0.0036484	10.4276		0.328425	0.00365698	10.1088		0.697112	0.0036586	10.8605
	455.213	81.4319	0.698865		1.2002	0.00137322	13.3637		10.1028	0.00364697	13.5405		3.32076	0.00353229	12.4918		0.488412	0.00361898	10.5265		0.337443	0.00365646	10.1362		0.0848198	0.00365848	8.75419		1.12937	0.00366187	11.3412		1.09553	0.00364791	11.3184		0.451242	0.00364836	10.4312		0.329724	0.00365696	10.1127		0.698865	0.00365858	10.8631
	455.558	81.4101	0.700608		1.206	0.00137257	13.3694		10.2087	0.00364689	13.551		3.3401	0.00353096	12.4984		0.490851	0.00361873	10.5317		0.339541	0.00365643	10.1424		0.0853932	0.00365845	8.76094		1.13301	0.00366186	11.3444		1.09818	0.00364786	11.3209		0.452833	0.00364833	10.4347		0.33102	0.00365694	10.1167		0.700608	0.00365857	10.8656
	455.901	81.3888	0.702305		1.21169	0.00137193	13.3751		10.3133	0.00364682	13.5612		3.35915	0.00352966	12.5048		0.493233	0.00361848	10.5366		0.341593	0.0036564	10.1484		0.0859548	0.00365843	8.76751		1.13656	0.00366185	11.3476		1.10077	0.00364782	11.3233		0.454386	0.00364829	10.4382		0.332286	0.00365692	10.1205		0.702305	0.00365855	10.868
	456.24	81.3672	0.704028		1.21749	0.00137129	13.3808		10.4209	0.00364674	13.5717		3.3787	0.00352832	12.5114		0.495655	0.00361822	10.5417		0.343685	0.00365637	10.1545		0.0865279	0.0036584	8.77417		1.14019	0.00366184	11.3508		1.1034	0.00364777	11.3257		0.455967	0.00364826	10.4417		0.333577	0.0036569	10.1244		0.704028	0.00365853	10.8704
	456.583	81.3453	0.705774		1.22341	0.00137065	13.3866		10.5317	0.00364666	13.5823		3.39875	0.00352694	12.5181		0.498117	0.00361796	10.5468		0.345816	0.00365633	10.1607		0.0871123	0.00365837	8.78092		1.14388	0.00366184	11.354		1.10608	0.00364772	11.3281		0.457574	0.00364822	10.4452		0.33489	0.00365687	10.1283		0.705774	0.00365852	10.8729
	456.922	81.3241	0.707456		1.22914	0.00137001	13.3922		10.6399	0.00364659	13.5925		3.41829	0.0035256	12.5246		0.500494	0.00361771	10.5517		0.347879	0.0036563	10.1667		0.0876786	0.00365834	8.78741		1.14745	0.00366183	11.3571		1.10867	0.00364767	11.3305		0.459127	0.00364819	10.4486		0.33616	0.00365685	10.1321		0.707456	0.0036585	10.8753
	457.258	81.3028	0.709157		1.23497	0.00136938	13.3978		10.7509	0.00364651	13.603		3.43828	0.00352422	12.5312		0.502903	0.00361744	10.5566		0.349974	0.00365627	10.1727		0.0882543	0.00365831	8.79397		1.15108	0.00366182	11.3603		1.11129	0.00364762	11.3329		0.460701	0.00364815	10.4521		0.337448	0.00365683	10.136		0.709157	0.00365848	10.8777
	457.593	81.2816	0.710845		1.24079	0.00136875	13.4035		10.8627	0.00364643	13.6134		3.45835	0.00352283	12.5378		0.5053	0.00361718	10.5615		0.352063	0.00365624	10.1787		0.0888291	0.00365829	8.80048		1.15469	0.00366181	11.3634		1.11391	0.00364758	11.3353		0.462268	0.00364812	10.4555		0.338733	0.00365681	10.1398		0.710845	0.00365846	10.8801
	457.932	81.2606	0.712518		1.2466	0.00136812	13.4091		10.9752	0.00364635	13.6237		3.47848	0.00352143	12.5444		0.507682	0.00361692	10.5664		0.354145	0.0036562	10.1846		0.0894022	0.00365826	8.80693		1.15829	0.0036618	11.3665		1.11651	0.00364753	11.3376		0.463827	0.00364808	10.4589		0.340011	0.00365679	10.1436		0.712518	0.00365845	10.8825
	458.276	81.2395	0.7142		1.25246	0.00136747	13.4147		11.0899	0.00364628	13.6341		3.49896	0.00352001	12.551		0.510082	0.00361665	10.5712		0.356247	0.00365617	10.1905		0.0899816	0.00365823	8.8134		1.16192	0.0036618	11.3697		1.11914	0.00364748	11.34		0.465398	0.00364805	10.4623		0.341301	0.00365677	10.1474		0.7142	0.00365843	10.8849
	458.616	81.2179	0.715923		1.25851	0.00136684	13.4204		11.2092	0.00364619	13.6449		3.52017	0.00351854	12.5579		0.512546	0.00361637	10.5762		0.358409	0.00365614	10.1966		0.0905784	0.0036582	8.82003		1.16566	0.00366179	11.3729		1.12183	0.00364743	11.3424		0.467011	0.00364801	10.4657		0.342627	0.00365675	10.1512		0.715923	0.00365841	10.8873
	458.96	81.1964	0.717641		1.26458	0.00136619	13.4262		11.3299	0.00364611	13.6556		3.5416	0.00351704	12.5648		0.515009	0.00361609	10.5812		0.360577	0.00365611	10.2027		0.0911773	0.00365817	8.82663		1.1694	0.00366178	11.3761		1.12453	0.00364738	11.3449		0.468626	0.00364798	10.4692		0.343955	0.00365673	10.1551		0.717641	0.00365839	10.8897
	459.303	81.1748	0.719359		1.27068	0.00136555	13.4319		11.4525	0.00364603	13.6664		3.56327	0.00351553	12.5718		0.517477	0.00361581	10.5861		0.362754	0.00365607	10.2087		0.0917794	0.00365814	8.83323		1.17316	0.00366177	11.3793		1.12724	0.00364733	11.3473		0.470244	0.00364794	10.4727		0.345288	0.0036567	10.159		0.719359	0.00365838	10.8921
	459.645	81.1541	0.721012		1.27658	0.00136492	13.4375		11.5722	0.00364595	13.6769		3.58438	0.00351405	12.5786		0.519858	0.00361553	10.5908		0.364859	0.00365604	10.2145		0.0923621	0.00365811	8.83958		1.17679	0.00366176	11.3824		1.12986	0.00364728	11.3496		0.471806	0.00364791	10.476		0.346576	0.00365668	10.1627		0.721012	0.00365836	10.8944
	459.984	81.1341	0.722604		1.28231	0.00136429	13.4429		11.6892	0.00364588	13.687		3.60495	0.0035126	12.5851		0.522156	0.00361526	10.5954		0.366896	0.00365601	10.2201		0.0929267	0.00365809	8.84568		1.18031	0.00366176	11.3854		1.13239	0.00364723	11.3519		0.473316	0.00364787	10.4792		0.347821	0.00365666	10.1663		0.722604	0.00365834	10.8966
	460.322	81.1135	0.724245		1.28824	0.00136366	13.4484		11.8116	0.0036458	13.6974		3.62641	0.00351109	12.5919		0.524531	0.00361498	10.6001		0.369006	0.00365598	10.2258		0.0935118	0.00365806	8.85198		1.18395	0.00366175	11.3885		1.13501	0.00364719	11.3542		0.474876	0.00364784	10.4825		0.34911	0.00365664	10.1701		0.724245	0.00365833	10.8989
	460.661	81.0934	0.725846		1.29406	0.00136303	13.4539		11.9328	0.00364572	13.7077		3.64758	0.0035096	12.5986		0.526852	0.00361471	10.6047		0.371073	0.00365595	10.2314		0.0940858	0.00365803	8.85811		1.18751	0.00366174	11.3915		1.13757	0.00364714	11.3565		0.476403	0.0036478	10.4858		0.350372	0.00365662	10.1737		0.725846	0.00365831	10.9011
	460.993	81.073	0.727472		1.30001	0.00136241	13.4594		12.0576	0.00364564	13.7181		3.66934	0.00350806	12.6054		0.529215	0.00361442	10.6093		0.373181	0.00365592	10.2371		0.0946721	0.003658	8.86434		1.19115	0.00366173	11.3946		1.14018	0.00364709	11.3588		0.477958	0.00364777	10.489		0.351658	0.0036566	10.1773		0.727472	0.00365829	10.9033
	461.33	81.0521	0.729139		1.30615	0.00136179	13.465		12.1876	0.00364556	13.7289		3.69192	0.00350646	12.6124		0.531643	0.00361413	10.614		0.375353	0.00365588	10.2429		0.0952766	0.00365797	8.87072		1.19489	0.00366173	11.3977		1.14287	0.00364704	11.3612		0.479556	0.00364773	10.4924		0.352983	0.00365658	10.1811		0.729139	0.00365827	10.9056
	461.665	81.0311	0.730812		1.31235	0.00136116	13.4706		12.3201	0.00364548	13.7398		3.71488	0.00350484	12.6196		0.534086	0.00361383	10.6188		0.377545	0.00365585	10.2488		0.095887	0.00365794	8.87712		1.19867	0.00366172	11.4009		1.14558	0.00364699	11.3636		0.481167	0.0036477	10.4958		0.354318	0.00365656	10.1849		0.730812	0.00365826	10.9079
	462	81.0103	0.732472		1.31853	0.00136054	13.4763		12.4536	0.0036454	13.7506		3.73793	0.0035032	12.6267		0.536516	0.00361353	10.6235		0.379729	0.00365582	10.2546		0.0964962	0.00365792	8.88347		1.20243	0.00366171	11.404		1.14827	0.00364694	11.366		0.482769	0.00364766	10.4991		0.355648	0.00365654	10.1887		0.732472	0.00365824	10.9102
	462.339	80.9897	0.734112		1.32468	0.00135992	13.4818		12.5875	0.00364532	13.7613		3.76098	0.00350155	12.6338		0.53892	0.00361323	10.6281		0.381895	0.00365579	10.2603		0.0971011	0.00365789	8.88974		1.20617	0.0036617	11.4071		1.15095	0.00364689	11.3683		0.484356	0.00364763	10.5024		0.356967	0.00365652	10.1924		0.734112	0.00365822	10.9125
	462.678	80.9696	0.735716		1.33073	0.00135929	13.4873		12.7206	0.00364524	13.7719		3.78381	0.00349992	12.6408		0.541278	0.00361293	10.6327		0.384025	0.00365576	10.2659		0.0976966	0.00365786	8.89587		1.20984	0.00366169	11.4101		1.15357	0.00364684	11.3707		0.485915	0.00364759	10.5057		0.358263	0.0036565	10.196		0.735716	0.0036582	10.9147
	463.023	80.9498	0.737294		1.33672	0.00135865	13.4927		12.8534	0.00364516	13.7823		3.80654	0.0034983	12.6477		0.543603	0.00361263	10.6371		0.38613	0.00365572	10.2713		0.0982856	0.00365783	8.90189		1.21346	0.00366169	11.4131		1.15617	0.00364679	11.3729		0.487452	0.00364756	10.5088		0.359543	0.00365647	10.1996		0.737294	0.00365819	10.9168
	463.362	80.9296	0.738902		1.34286	0.00135803	13.4982		12.9908	0.00364507	13.793		3.82998	0.00349662	12.6548		0.545976	0.00361233	10.6416		0.388284	0.00365569	10.2769		0.0988889	0.0036578	8.90803		1.21718	0.00366168	11.4162		1.15882	0.00364674	11.3752		0.489022	0.00364752	10.5121		0.360852	0.00365645	10.2032		0.738902	0.00365817	10.919
	463.707	80.91	0.740467		1.34887	0.00135739	13.5037		13.1266	0.00364499	13.8034		3.85308	0.00349496	12.6617		0.548292	0.00361202	10.646		0.390391	0.00365566	10.2823		0.0994798	0.00365777	8.914		1.22081	0.00366167	11.4192		1.16141	0.0036467	11.3775		0.490557	0.00364749	10.5152		0.362132	0.00365643	10.2068		0.740467	0.00365815	10.9211
	464.048	80.8905	0.742021		1.35488	0.00135676	13.509		13.2634	0.00364491	13.8139		3.87628	0.00349329	12.6687		0.550594	0.00361172	10.6504		0.39249	0.00365563	10.2877		0.100069	0.00365774	8.91992		1.22443	0.00366166	11.4221		1.16399	0.00364665	11.3797		0.492083	0.00364745	10.5183		0.363407	0.00365641	10.2103		0.742021	0.00365813	10.9232
	464.389	80.8702	0.743637		1.36116	0.00135614	13.5146		13.408	0.00364483	13.8247		3.90071	0.00349152	12.676		0.552996	0.0036114	10.6549		0.394685	0.0036556	10.2933		0.100686	0.00365772	8.92609		1.22821	0.00366165	11.4252		1.16669	0.0036466	11.3821		0.493677	0.00364742	10.5216		0.364739	0.00365639	10.214		0.743637	0.00365812	10.9254
	464.731	80.8504	0.745213		1.36733	0.00135551	13.52		13.5512	0.00364475	13.8354		3.92484	0.00348978	12.6832		0.555342	0.00361109	10.6593		0.396835	0.00365557	10.2988		0.101291	0.00365769	8.93209		1.23192	0.00366165	11.4283		1.16933	0.00364655	11.3844		0.495235	0.00364738	10.5248		0.366044	0.00365637	10.2176		0.745213	0.0036581	10.9275
	465.075	80.831	0.746758		1.37341	0.00135488	13.5254		13.6938	0.00364467	13.8459		3.9488	0.00348804	12.6902		0.557648	0.00361078	10.6636		0.398953	0.00365554	10.3041		0.101888	0.00365766	8.93798		1.23557	0.00366164	11.4312		1.17193	0.0036465	11.3866		0.496769	0.00364735	10.5279		0.367328	0.00365635	10.2211		0.746758	0.00365808	10.9296
	465.414	80.8113	0.74833		1.37963	0.00135425	13.5308		13.841	0.00364459	13.8567		3.97345	0.00348625	12.6975		0.559997	0.00361045	10.668		0.401116	0.00365551	10.3095		0.102498	0.00365763	8.94396		1.2393	0.00366163	11.4342		1.17458	0.00364645	11.3889		0.498332	0.00364731	10.531		0.368639	0.00365633	10.2247		0.74833	0.00365806	10.9317
	465.751	80.7915	0.749909		1.38593	0.00135364	13.5363		13.9913	0.0036445	13.8675		3.99855	0.00348443	12.7048		0.562364	0.00361013	10.6724		0.403301	0.00365547	10.315		0.103114	0.0036576	8.94998		1.24307	0.00366162	11.4373		1.17726	0.0036464	11.3912		0.499909	0.00364728	10.5342		0.369963	0.00365631	10.2283		0.749909	0.00365805	10.9338
	466.092	80.7727	0.751409		1.39195	0.00135301	13.5415		14.1362	0.00364442	13.8779		4.02267	0.00348267	12.7119		0.564615	0.00360981	10.6766		0.405384	0.00365544	10.3202		0.103703	0.00365757	8.95569		1.24666	0.00366161	11.4402		1.17981	0.00364635	11.3934		0.501411	0.00364724	10.5372		0.371225	0.00365629	10.2317		0.751409	0.00365803	10.9359
	466.428	80.7539	0.752908		1.398	0.0013524	13.5468		14.2833	0.00364434	13.8883		4.04708	0.00348088	12.7189		0.566871	0.00360949	10.6808		0.407475	0.00365541	10.3253		0.104295	0.00365754	8.96139		1.25027	0.0036616	11.4431		1.18237	0.0036463	11.3956		0.502917	0.00364721	10.5403		0.372492	0.00365627	10.2351		0.752908	0.00365801	10.9379
	466.772	80.7346	0.754441		1.40422	0.00135177	13.5522		14.4361	0.00364426	13.8989		4.07235	0.00347903	12.7262		0.569182	0.00360917	10.685		0.409623	0.00365538	10.3306		0.104903	0.00365752	8.96722		1.25398	0.0036616	11.446		1.185	0.00364626	11.3979		0.504461	0.00364717	10.5433		0.373792	0.00365625	10.2386		0.754441	0.003658	10.9399
	467.114	80.7157	0.755947		1.41037	0.00135114	13.5575		14.5884	0.00364418	13.9095		4.09747	0.00347719	12.7334		0.571456	0.00360884	10.6892		0.411742	0.00365535	10.3358		0.105504	0.00365749	8.97295		1.25764	0.00366159	11.449		1.18759	0.00364621	11.4001		0.505983	0.00364714	10.5464		0.375075	0.00365623	10.242		0.755947	0.00365798	10.9419
	467.455	80.6968	0.757457		1.41658	0.00135052	13.5628		14.7435	0.00364409	13.9201		4.12298	0.00347532	12.7407		0.573741	0.00360851	10.6933		0.413876	0.00365532	10.341		0.10611	0.00365746	8.97869		1.26132	0.00366158	11.4519		1.1902	0.00364616	11.4023		0.507513	0.0036471	10.5494		0.376366	0.00365621	10.2455		0.757457	0.00365796	10.9439
	467.797	80.6776	0.758989		1.42291	0.0013499	13.5682		14.9034	0.00364401	13.9309		4.14919	0.00347339	12.7482		0.576064	0.00360817	10.6976		0.416051	0.00365529	10.3462		0.106728	0.00365743	8.98452		1.26508	0.00366157	11.4549		1.19286	0.00364611	11.4045		0.509071	0.00364707	10.5525		0.377682	0.00365619	10.249		0.758989	0.00365794	10.9459
	468.143	80.658	0.760546		1.42939	0.00134927	13.5736		15.0685	0.00364392	13.942		4.17616	0.0034714	12.7558		0.57843	0.00360781	10.7019		0.418272	0.00365526	10.3516		0.107359	0.0036574	8.99043		1.26892	0.00366156	11.4579		1.19557	0.00364606	11.4068		0.510659	0.00364703	10.5556		0.379025	0.00365616	10.2525		0.760546	0.00365793	10.948
	468.479	80.6391	0.762051		1.4357	0.00134866	13.5789		15.2308	0.00364384	13.9528		4.20258	0.00346944	12.7632		0.580722	0.00360747	10.706		0.420428	0.00365523	10.3567		0.107974	0.00365737	8.99615		1.27265	0.00366156	11.4608		1.19821	0.00364601	11.4091		0.5122	0.003647	10.5587		0.380329	0.00365614	10.256		0.762051	0.00365791	10.95
	468.822	80.6207	0.763521		1.4419	0.00134803	13.5842		15.3917	0.00364376	13.9633		4.22871	0.00346751	12.7705		0.582964	0.00360713	10.7101		0.422543	0.0036552	10.3617		0.108577	0.00365734	9.00174		1.27631	0.00366155	11.4637		1.20079	0.00364596	11.4113		0.513709	0.00364696	10.5616		0.381608	0.00365612	10.2593		0.763521	0.00365789	10.9519
	469.164	80.6024	0.764981		1.44809	0.00134741	13.5894		15.554	0.00364368	13.9738		4.25498	0.00346556	12.7779		0.585196	0.00360679	10.7141		0.424653	0.00365517	10.3667		0.109179	0.00365731	9.00729		1.27996	0.00366154	11.4666		1.20337	0.00364591	11.4134		0.515213	0.00364693	10.5646		0.382883	0.0036561	10.2627		0.764981	0.00365787	10.9538
	469.506	80.5835	0.766485		1.45451	0.00134679	13.5947		15.7238	0.00364359	13.9847		4.28238	0.00346352	12.7854		0.587499	0.00360643	10.7182		0.426835	0.00365514	10.3719		0.109803	0.00365729	9.013		1.28374	0.00366153	11.4695		1.20603	0.00364586	11.4157		0.516766	0.00364689	10.5676		0.384202	0.00365608	10.2661		0.766485	0.00365786	10.9558
	469.842	80.5652	0.767942		1.46077	0.00134618	13.5999		15.891	0.00364351	13.9954		4.30927	0.00346151	12.7929		0.589735	0.00360608	10.7222		0.428959	0.00365511	10.3769		0.110411	0.00365726	9.01853		1.28742	0.00366152	11.4724		1.20862	0.00364581	11.4178		0.518276	0.00364686	10.5705		0.385486	0.00365606	10.2695		0.767942	0.00365784	10.9577
	470.185	80.5463	0.769449		1.46728	0.00134556	13.6053		16.0668	0.00364342	14.0064		4.33744	0.00345941	12.8006		0.592052	0.00360572	10.7263		0.431166	0.00365508	10.382		0.111043	0.00365723	9.02426		1.29125	0.00366151	11.4754		1.21132	0.00364576	11.4201		0.519843	0.00364682	10.5736		0.386819	0.00365604	10.2729		0.769449	0.00365782	10.9597
	470.529	80.5281	0.770904		1.47361	0.00134494	13.6105		16.2391	0.00364334	14.0171		4.36498	0.00345735	12.8081		0.594293	0.00360536	10.7303		0.433305	0.00365505	10.387		0.111656	0.0036572	9.02978		1.29496	0.00366151	11.4782		1.21393	0.00364571	11.4223		0.52136	0.00364679	10.5765		0.388111	0.00365602	10.2763		0.770904	0.0036578	10.9616
	470.868	80.5094	0.772388		1.48011	0.00134432	13.6158		16.4178	0.00364325	14.0281		4.39345	0.00345521	12.8159		0.596584	0.00360499	10.7343		0.435497	0.00365502	10.392		0.112285	0.00365717	9.03542		1.29876	0.0036615	11.4812		1.2166	0.00364566	11.4245		0.522913	0.00364675	10.5795		0.389435	0.003656	10.2797		0.772388	0.00365779	10.9635
	471.207	80.4917	0.773806		1.48636	0.00134371	13.621		16.5912	0.00364317	14.0387		4.42097	0.00345314	12.8233		0.598775	0.00360463	10.7382		0.437599	0.00365499	10.3969		0.11289	0.00365714	9.0408		1.30241	0.00366149	11.484		1.21916	0.00364561	11.4266		0.524401	0.00364672	10.5824		0.390705	0.00365598	10.283		0.773806	0.00365777	10.9654
	471.55	80.4732	0.775274		1.49287	0.00134309	13.6263		16.7736	0.00364308	14.0497		4.44985	0.00345097	12.8311		0.601049	0.00360425	10.7422		0.439786	0.00365496	10.4019		0.113519	0.00365711	9.04638		1.30622	0.00366148	11.4869		1.22183	0.00364556	11.4288		0.525947	0.00364668	10.5853		0.392026	0.00365596	10.2864		0.775274	0.00365775	10.9673
	471.901	80.455	0.776725		1.49935	0.00134246	13.6315		16.957	0.003643	14.0606		4.47879	0.00344879	12.8388		0.603302	0.00360388	10.7462		0.441958	0.00365493	10.4068		0.114145	0.00365708	9.05189		1.30999	0.00366147	11.4898		1.22448	0.00364551	11.431		0.52748	0.00364665	10.5883		0.393338	0.00365594	10.2897		0.776725	0.00365773	10.9692
	472.248	80.4367	0.778186		1.50591	0.00134184	13.6368		17.1446	0.00364291	14.0716		4.50827	0.00344656	12.8467		0.605573	0.0036035	10.7501		0.444152	0.0036549	10.4118		0.114778	0.00365705	9.05744		1.31381	0.00366146	11.4927		1.22716	0.00364546	11.4332		0.529028	0.00364661	10.5912		0.394664	0.00365592	10.2931		0.778186	0.00365772	10.971
	472.599	80.4184	0.779646		1.51252	0.0013412	13.6422		17.3352	0.00364282	14.0827		4.53815	0.00344429	12.8546		0.607848	0.00360311	10.7541		0.446356	0.00365487	10.4168		0.115414	0.00365702	9.06298		1.31765	0.00366146	11.4956		1.22985	0.00364541	11.4355		0.530581	0.00364658	10.5942		0.395995	0.0036559	10.2965		0.779646	0.0036577	10.9729
	472.951	80.4002	0.781095		1.51912	0.00134057	13.6474		17.5275	0.00364273	14.0938		4.56819	0.00344202	12.8625		0.610109	0.00360272	10.758		0.448552	0.00365484	10.4217		0.116049	0.003657	9.06849		1.32148	0.00366145	11.4985		1.23252	0.00364536	11.4377		0.532127	0.00364654	10.5971		0.397322	0.00365588	10.2998		0.781095	0.00365768	10.9748
	473.299	80.3826	0.782501		1.52556	0.00133995	13.6526		17.7171	0.00364265	14.1046		4.59771	0.00343977	12.8703		0.612307	0.00360234	10.7618		0.450692	0.00365481	10.4265		0.116669	0.00365697	9.07383		1.32521	0.00366144	11.5014		1.23514	0.00364531	11.4398		0.533632	0.00364651	10.5999		0.398615	0.00365586	10.3031		0.782501	0.00365766	10.9766
	473.64	80.3652	0.783886		1.53195	0.00133933	13.6577		17.907	0.00364256	14.1153		4.6272	0.00343752	12.878		0.614478	0.00360195	10.7656		0.452811	0.00365478	10.4312		0.117283	0.00365694	9.07909		1.32891	0.00366143	11.5042		1.23772	0.00364526	11.4419		0.53512	0.00364647	10.6027		0.399895	0.00365584	10.3063		0.783886	0.00365765	10.9784
	473.982	80.3473	0.785308		1.53855	0.00133872	13.6629		18.1052	0.00364248	14.1264		4.65785	0.00343518	12.8859		0.616709	0.00360155	10.7694		0.454994	0.00365475	10.436		0.117916	0.00365691	9.08449		1.33273	0.00366142	11.507		1.24038	0.00364521	11.4441		0.536652	0.00364644	10.6056		0.401214	0.00365582	10.3096		0.785308	0.00365763	10.9802
	474.317	80.3303	0.786664		1.54488	0.00133812	13.6679		18.297	0.00364239	14.137		4.68743	0.00343292	12.8936		0.61884	0.00360117	10.7731		0.457083	0.00365472	10.4406		0.118523	0.00365688	9.08964		1.33638	0.00366141	11.5098		1.24293	0.00364516	11.4462		0.538116	0.0036464	10.6083		0.402476	0.0036558	10.3128		0.786664	0.00365761	10.9819
	474.659	80.3133	0.788017		1.55125	0.00133751	13.673		18.4917	0.00364231	14.1476		4.71736	0.00343063	12.9013		0.620971	0.00360078	10.7767		0.459178	0.00365469	10.4452		0.119133	0.00365685	9.09479		1.34005	0.00366141	11.5125		1.24549	0.00364511	11.4483		0.539584	0.00364637	10.6111		0.403743	0.00365578	10.3159		0.788017	0.00365759	10.9837
	474.996	80.2953	0.789451		1.55804	0.00133691	13.6782		18.7015	0.00364222	14.1589		4.7495	0.00342816	12.9095		0.623233	0.00360037	10.7806		0.461408	0.00365466	10.45		0.119782	0.00365682	9.10024		1.34396	0.0036614	11.5154		1.24821	0.00364506	11.4505		0.541144	0.00364633	10.614		0.405091	0.00365576	10.3193		0.789451	0.00365758	10.9855
	475.335	80.2779	0.790846		1.56468	0.0013363	13.6834		18.9088	0.00364213	14.17		4.78116	0.00342573	12.9176		0.625437	0.00359996	10.7844		0.463585	0.00365463	10.4548		0.120417	0.00365679	9.10554		1.34778	0.00366139	11.5183		1.25087	0.00364501	11.4526		0.542666	0.0036463	10.6168		0.406407	0.00365574	10.3225		0.790846	0.00365756	10.9873
	475.674	80.2603	0.792243		1.57139	0.00133569	13.6886		19.1201	0.00364204	14.1812		4.81331	0.00342325	12.9257		0.627649	0.00359954	10.7881		0.465776	0.0036546	10.4595		0.121056	0.00365676	9.11085		1.35162	0.00366138	11.5211		1.25355	0.00364496	11.4548		0.544196	0.00364626	10.6197		0.407732	0.00365572	10.3258		0.792243	0.00365754	10.989
	476.019	80.2425	0.793662		1.57824	0.00133508	13.6938		19.3384	0.00364195	14.1926		4.84642	0.00342069	12.9341		0.6299	0.00359911	10.7919		0.468011	0.00365457	10.4643		0.121709	0.00365673	9.11625		1.35555	0.00366137	11.524		1.25628	0.00364491	11.457		0.545756	0.00364622	10.6225		0.409083	0.0036557	10.3291		0.793662	0.00365752	10.9908
	476.359	80.2255	0.795021		1.58485	0.00133447	13.6989		19.5509	0.00364186	14.2035		4.87855	0.00341821	12.9421		0.632059	0.00359869	10.7956		0.470161	0.00365454	10.4689		0.122338	0.00365671	9.12142		1.35933	0.00366136	11.5268		1.25891	0.00364486	11.4591		0.547254	0.00364619	10.6253		0.410383	0.00365568	10.3323		0.795021	0.00365751	10.9926
	476.706	80.2085	0.796376		1.59148	0.00133386	13.704		19.7664	0.00364177	14.2146		4.91102	0.00341569	12.9502		0.634215	0.00359827	10.7992		0.472313	0.00365451	10.4735		0.122969	0.00365668	9.12657		1.36312	0.00366135	11.5296		1.26154	0.0036448	11.4612		0.548753	0.00364615	10.6281		0.411686	0.00365566	10.3355		0.796376	0.00365749	10.9943
	477.051	80.1914	0.797733		1.59817	0.00133324	13.7091		19.9859	0.00364168	14.2256		4.94397	0.00341313	12.9584		0.636378	0.00359785	10.8029		0.474477	0.00365448	10.4781		0.123603	0.00365665	9.13174		1.36694	0.00366135	11.5324		1.26419	0.00364475	11.4634		0.550259	0.00364612	10.6308		0.412995	0.00365564	10.3387		0.797733	0.00365747	10.996
	477.387	80.175	0.79904		1.60465	0.00133265	13.7141		20.2006	0.0036416	14.2364		4.97611	0.00341063	12.9664		0.638464	0.00359743	10.8064		0.476569	0.00365446	10.4825		0.124218	0.00365662	9.13671		1.37063	0.00366134	11.5351		1.26675	0.0036447	11.4654		0.551714	0.00364609	10.6335		0.414262	0.00365562	10.3417		0.79904	0.00365745	10.9976
	477.729	80.158	0.800401		1.61144	0.00133204	13.7192		20.428	0.00364151	14.2476		5.01003	0.00340799	12.9747		0.640641	0.00359699	10.81		0.478757	0.00365443	10.4871		0.124861	0.00365659	9.1419		1.3745	0.00366133	11.5379		1.26943	0.00364465	11.4676		0.553234	0.00364605	10.6362		0.415587	0.0036556	10.3449		0.800401	0.00365744	10.9993
	478.067	80.1406	0.801782		1.61839	0.00133144	13.7244		20.663	0.00364142	14.2591		5.04496	0.00340526	12.9833		0.642855	0.00359654	10.8137		0.480989	0.0036544	10.4917		0.125518	0.00365656	9.14716		1.37844	0.00366132	11.5408		1.27216	0.0036446	11.4697		0.554784	0.00364601	10.6391		0.416939	0.00365557	10.3482		0.801782	0.00365742	11.0011
	478.404	80.1239	0.803116		1.62514	0.00133084	13.7295		20.8935	0.00364133	14.2703		5.07912	0.00340259	12.9916		0.644995	0.0035961	10.8173		0.483151	0.00365437	10.4962		0.126155	0.00365653	9.15224		1.38227	0.00366131	11.5436		1.27481	0.00364455	11.4718		0.556283	0.00364598	10.6418		0.418249	0.00365555	10.3513		0.803116	0.0036574	11.0027
	478.744	80.1078	0.8044		1.63168	0.00133024	13.7344		21.1194	0.00364124	14.2811		5.11247	0.00339998	12.9997		0.647059	0.00359567	10.8207		0.485243	0.00365434	10.5006		0.126773	0.0036565	9.15714		1.38598	0.0036613	11.5463		1.27737	0.0036445	11.4739		0.557733	0.00364594	10.6444		0.419517	0.00365554	10.3544		0.8044	0.00365738	11.0044
	479.087	80.0912	0.805719		1.63845	0.00132963	13.7395		21.3552	0.00364115	14.2922		5.14718	0.00339726	13.008		0.649183	0.00359522	10.8243		0.487399	0.00365431	10.505		0.12741	0.00365648	9.16216		1.38981	0.00366129	11.549		1.28002	0.00364445	11.476		0.559227	0.00364591	10.6471		0.420824	0.00365552	10.3575		0.805719	0.00365737	11.006
	479.424	80.0758	0.806951		1.64481	0.00132904	13.7442		21.5791	0.00364107	14.3027		5.18002	0.00339467	13.0159		0.651169	0.00359479	10.8276		0.489421	0.00365429	10.5092		0.128008	0.00365645	9.16686		1.3934	0.00366129	11.5516		1.2825	0.0036444	11.4779		0.560626	0.00364588	10.6496		0.422051	0.0036555	10.3604		0.806951	0.00365735	11.0075
	479.762	80.0593	0.808263		1.65163	0.00132844	13.7493		21.8215	0.00364098	14.3139		5.21547	0.00339188	13.0244		0.653288	0.00359434	10.8311		0.491584	0.00365426	10.5136		0.128648	0.00365642	9.17187		1.39725	0.00366128	11.5544		1.28516	0.00364435	11.48		0.562122	0.00364584	10.6523		0.423363	0.00365548	10.3635		0.808263	0.00365733	11.0092
	480.099	80.0439	0.809489		1.65804	0.00132785	13.754		22.0519	0.00364089	14.3245		5.24903	0.00338923	13.0323		0.655272	0.0035939	10.8343		0.493613	0.00365423	10.5177		0.12925	0.00365639	9.17655		1.40087	0.00366127	11.557		1.28765	0.0036443	11.482		0.563524	0.00364581	10.6548		0.424595	0.00365546	10.3664		0.809489	0.00365732	11.0107
	480.433	80.0275	0.810796		1.66493	0.00132726	13.7591		22.3016	0.0036408	14.3358		5.2853	0.00338637	13.0409		0.65739	0.00359343	10.8378		0.495785	0.0036542	10.5221		0.129895	0.00365636	9.18154		1.40474	0.00366126	11.5598		1.29032	0.00364425	11.4841		0.565024	0.00364577	10.6575		0.425914	0.00365544	10.3696		0.810796	0.0036573	11.0123
	480.769	80.011	0.812112		1.67191	0.00132667	13.7641		22.5573	0.00364071	14.3472		5.32232	0.00338344	13.0496		0.659526	0.00359296	10.8413		0.49798	0.00365418	10.5266		0.130548	0.00365633	9.18657		1.40867	0.00366125	11.5625		1.29302	0.0036442	11.4862		0.566539	0.00364574	10.6602		0.427248	0.00365542	10.3727		0.812112	0.00365728	11.014
	481.109	79.9949	0.813393		1.67875	0.00132607	13.7691		22.8107	0.00364062	14.3584		5.35887	0.00338054	13.0582		0.661609	0.00359248	10.8447		0.500127	0.00365415	10.5309		0.131186	0.00365631	9.19147		1.41251	0.00366124	11.5653		1.29567	0.00364415	11.4883		0.56802	0.0036457	10.6628		0.428553	0.0036554	10.3758		0.813393	0.00365726	11.0155
	481.446	79.9793	0.81464		1.68545	0.00132548	13.774		23.0613	0.00364053	14.3694		5.39489	0.00337768	13.0666		0.663638	0.00359202	10.8481		0.502223	0.00365412	10.5351		0.131811	0.00365628	9.19623		1.41626	0.00366124	11.5679		1.29825	0.0036441	11.4903		0.569465	0.00364567	10.6654		0.429828	0.00365538	10.3787		0.81464	0.00365725	11.0171
	481.791	79.9627	0.815966		1.69263	0.00132487	13.7792		23.3328	0.00364043	14.3812		5.43378	0.00337458	13.0756		0.6658	0.00359152	10.8516		0.504464	0.00365409	10.5396		0.13248	0.00365625	9.20131		1.42028	0.00366123	11.5708		1.30101	0.00364405	11.4925		0.571008	0.00364563	10.6681		0.431192	0.00365536	10.3819		0.815966	0.00365723	11.0187
	482.131	79.9472	0.817195		1.69933	0.00132427	13.784		23.5887	0.00364034	14.3921		5.47031	0.00337167	13.084		0.667807	0.00359105	10.8549		0.506548	0.00365407	10.5437		0.133102	0.00365622	9.20601		1.42403	0.00366122	11.5734		1.30359	0.003644	11.4945		0.572443	0.0036456	10.6706		0.43246	0.00365534	10.3849		0.817195	0.00365721	11.0202
	482.472	79.9317	0.818436		1.70615	0.00132368	13.7889		23.8515	0.00364025	14.4033		5.50771	0.00336869	13.0926		0.669838	0.00359056	10.8582		0.508661	0.00365404	10.5479		0.133735	0.00365619	9.21077		1.42783	0.00366121	11.5761		1.3062	0.00364395	11.4965		0.573897	0.00364556	10.6732		0.433748	0.00365532	10.3879		0.818436	0.00365719	11.0218
	482.81	79.9153	0.819742		1.71336	0.00132308	13.794		24.1329	0.00364016	14.415		5.54759	0.0033655	13.1017		0.671976	0.00359005	10.8616		0.510893	0.00365401	10.5523		0.134403	0.00365616	9.21577		1.43186	0.0036612	11.5789		1.30896	0.00364389	11.4986		0.575432	0.00364552	10.6759		0.435108	0.0036553	10.391		0.819742	0.00365717	11.0234
	483.149	79.8996	0.820995		1.72034	0.00132249	13.799		24.4079	0.00364007	14.4264		5.58645	0.00336239	13.1106		0.674033	0.00358955	10.865		0.513046	0.00365398	10.5565		0.135049	0.00365613	9.22058		1.43574	0.00366119	11.5816		1.31162	0.00364384	11.5007		0.576911	0.00364549	10.6785		0.436421	0.00365528	10.394		0.820995	0.00365716	11.0249
	483.481	79.8849	0.822162		1.72688	0.00132191	13.8037		24.6682	0.00363998	14.4371		5.6231	0.00335945	13.1188		0.675951	0.00358908	10.8681		0.515057	0.00365396	10.5604		0.135652	0.00365611	9.22505		1.43938	0.00366118	11.5841		1.31411	0.00364379	11.5026		0.578292	0.00364546	10.6809		0.437648	0.00365526	10.3968		0.822162	0.00365714	11.0263
	483.817	79.869	0.82343		1.73404	0.00132132	13.8087		24.956	0.00363988	14.4487		5.66348	0.0033562	13.1279		0.678037	0.00358856	10.8715		0.517251	0.00365393	10.5647		0.136312	0.00365608	9.22992		1.44335	0.00366118	11.5869		1.31683	0.00364374	11.5047		0.579798	0.00364542	10.6835		0.438988	0.00365524	10.3999		0.82343	0.00365712	11.0279
	484.158	79.8537	0.824649		1.74096	0.00132073	13.8136		25.2374	0.00363979	14.46		5.70283	0.00335303	13.1367		0.680045	0.00358805	10.8747		0.519368	0.0036539	10.5688		0.136949	0.00365605	9.2346		1.44719	0.00366117	11.5896		1.31946	0.00364369	11.5067		0.58125	0.00364538	10.686		0.440281	0.00365522	10.4029		0.824649	0.00365711	11.0294
	484.495	79.8388	0.825838		1.74777	0.00132014	13.8184		25.517	0.0036397	14.4711		5.74179	0.00334989	13.1454		0.682009	0.00358755	10.8779		0.521444	0.00365388	10.5728		0.137575	0.00365602	9.23917		1.45096	0.00366116	11.5922		1.32203	0.00364364	11.5087		0.582673	0.00364535	10.6885		0.44155	0.0036552	10.4057		0.825838	0.00365709	11.0308
	484.831	79.8234	0.827063		1.75483	0.00131955	13.8233		25.8099	0.00363961	14.4825		5.78247	0.00334661	13.1544		0.684034	0.00358703	10.8811		0.523589	0.00365385	10.5769		0.138222	0.00365599	9.24388		1.45487	0.00366115	11.5949		1.3247	0.00364359	11.5108		0.584144	0.00364532	10.691		0.442863	0.00365518	10.4087		0.827063	0.00365707	11.0323
	485.172	79.8078	0.828307		1.76205	0.00131896	13.8283		26.1125	0.00363951	14.4942		5.82434	0.00334322	13.1637		0.686092	0.00358649	10.8844		0.525775	0.00365382	10.5811		0.138883	0.00365596	9.24867		1.45885	0.00366114	11.5976		1.32742	0.00364353	11.5128		0.585641	0.00364528	10.6936		0.444201	0.00365516	10.4118		0.828307	0.00365705	11.0338
	485.51	79.7933	0.829464		1.76881	0.00131837	13.833		26.3991	0.00363942	14.5052		5.86386	0.00334002	13.1724		0.68801	0.00358598	10.8875		0.527818	0.0036538	10.585		0.139501	0.00365594	9.25312		1.46258	0.00366113	11.6002		1.32997	0.00364348	11.5148		0.58704	0.00364525	10.696		0.445452	0.00365514	10.4146		0.829464	0.00365704	11.0352
	485.845	79.7788	0.830618		1.7756	0.00131779	13.8377		26.6899	0.00363933	14.5162		5.90382	0.00333678	13.1811		0.689926	0.00358547	10.8906		0.529864	0.00365377	10.5889		0.140121	0.00365591	9.25757		1.46632	0.00366112	11.6027		1.33252	0.00364343	11.5167		0.58844	0.00364521	10.6984		0.446706	0.00365513	10.4174		0.830618	0.00365702	11.0366
	486.186	79.7641	0.831792		1.78255	0.0013172	13.8425		26.9907	0.00363924	14.5275		5.945	0.00333344	13.1901		0.691877	0.00358494	10.8937		0.531951	0.00365374	10.5928		0.140754	0.00365588	9.2621		1.47015	0.00366112	11.6053		1.33512	0.00364338	11.5187		0.589868	0.00364518	10.7008		0.447987	0.00365511	10.4203		0.831792	0.003657	11.038
	486.528	79.7493	0.832974		1.7896	0.00131661	13.8474		27.299	0.00363915	14.5389		5.98708	0.00333001	13.1992		0.693845	0.0035844	10.8968		0.534063	0.00365372	10.5968		0.141395	0.00365585	9.26666		1.47402	0.00366111	11.608		1.33776	0.00364333	11.5207		0.591311	0.00364514	10.7033		0.449283	0.00365509	10.4232		0.832974	0.00365699	11.0395
	486.864	79.7348	0.834124		1.79652	0.00131602	13.8521		27.6043	0.00363906	14.55		6.0286	0.00332663	13.2081		0.695763	0.00358386	10.8999		0.536125	0.00365369	10.6006		0.142023	0.00365582	9.2711		1.47782	0.0036611	11.6105		1.34034	0.00364328	11.5227		0.592721	0.00364511	10.7057		0.45055	0.00365507	10.426		0.834124	0.00365697	11.0409
	487.2	79.7196	0.835339		1.80386	0.00131544	13.8571		27.9325	0.00363896	14.5619		6.07307	0.003323	13.2176		0.697791	0.00358329	10.9031		0.538312	0.00365366	10.6047		0.142688	0.0036558	9.27579		1.48184	0.00366109	11.6133		1.34308	0.00364323	11.5247		0.594215	0.00364507	10.7082		0.451895	0.00365505	10.429		0.835339	0.00365695	11.0423
	487.539	79.705	0.836502		1.81096	0.00131486	13.8619		28.2526	0.00363887	14.5734		6.1163	0.00331947	13.2269		0.699736	0.00358274	10.9062		0.540415	0.00365364	10.6086		0.14333	0.00365577	9.28029		1.48573	0.00366108	11.6159		1.34572	0.00364318	11.5267		0.595652	0.00364504	10.7107		0.453189	0.00365503	10.4319		0.836502	0.00365693	11.0437
	487.878	79.6901	0.837692		1.81826	0.00131427	13.8668		28.5859	0.00363877	14.5851		6.16113	0.00331581	13.2364		0.701728	0.00358216	10.9094		0.542574	0.00365361	10.6126		0.143989	0.00365574	9.28489		1.48972	0.00366107	11.6186		1.34843	0.00364312	11.5288		0.597126	0.003645	10.7132		0.454519	0.00365501	10.4348		0.837692	0.00365692	11.0452
	488.214	79.6759	0.838823		1.82525	0.00131369	13.8715		28.9082	0.00363868	14.5964		6.20434	0.00331227	13.2455		0.703623	0.00358161	10.9124		0.544634	0.00365359	10.6164		0.144618	0.00365571	9.28927		1.49353	0.00366106	11.6211		1.35102	0.00364307	11.5307		0.598531	0.00364497	10.7155		0.455788	0.00365499	10.4376		0.838823	0.0036569	11.0465
	488.552	79.661	0.840005		1.83261	0.00131311	13.8765		29.2514	0.00363858	14.6083		6.25018	0.0033085	13.2551		0.705608	0.00358102	10.9155		0.546795	0.00365356	10.6204		0.14528	0.00365568	9.29385		1.49755	0.00366106	11.6238		1.35374	0.00364302	11.5328		0.600006	0.00364493	10.718		0.457122	0.00365497	10.4405		0.840005	0.00365688	11.0479
	488.888	79.6471	0.841115		1.83957	0.00131253	13.8811		29.5795	0.00363849	14.6195		6.29386	0.00330492	13.2643		0.707474	0.00358046	10.9185		0.548834	0.00365354	10.6242		0.145905	0.00365565	9.29816		1.50134	0.00366105	11.6264		1.35631	0.00364297	11.5347		0.601396	0.0036449	10.7204		0.45838	0.00365495	10.4433		0.841115	0.00365686	11.0493
	489.224	79.6323	0.842294		1.84702	0.00131195	13.8861		29.9344	0.00363839	14.6314		6.34092	0.00330105	13.2741		0.709459	0.00357986	10.9216		0.551008	0.00365351	10.6281		0.146572	0.00365563	9.30274		1.50539	0.00366104	11.6291		1.35905	0.00364292	11.5367		0.602878	0.00364486	10.7228		0.459724	0.00365493	10.4462		0.842294	0.00365685	11.0507
	489.558	79.6179	0.843446		1.85435	0.00131138	13.8909		30.2873	0.00363829	14.6432		6.38755	0.0032972	13.2837		0.7114	0.00357926	10.9247		0.553139	0.00365348	10.632		0.147227	0.0036556	9.30721		1.50937	0.00366103	11.6317		1.36175	0.00364286	11.5387		0.60433	0.00364482	10.7253		0.461042	0.00365491	10.4491		0.843446	0.00365683	11.0521
	489.9	79.6036	0.844585		1.86165	0.00131079	13.8957		30.6429	0.00363819	14.6549		6.43437	0.00329334	13.2934		0.713323	0.00357866	10.9277		0.555255	0.00365346	10.6358		0.147878	0.00365557	9.31164		1.51333	0.00366102	11.6343		1.36442	0.00364281	11.5407		0.605772	0.00364479	10.7277		0.462352	0.00365489	10.4519		0.844585	0.00365681	11.0534
	490.24	79.5897	0.845693		1.86881	0.0013102	13.9004		30.9952	0.0036381	14.6664		6.48059	0.00328953	13.3028		0.715197	0.00357807	10.9307		0.557322	0.00365343	10.6396		0.148515	0.00365554	9.31596		1.5172	0.00366101	11.6369		1.36704	0.00364276	11.5427		0.607181	0.00364475	10.73		0.463633	0.00365487	10.4547		0.845693	0.00365679	11.0547
	490.589	79.5751	0.846855		1.87637	0.00130961	13.9054		31.3715	0.003638	14.6785		6.52976	0.00328546	13.3129		0.717163	0.00357744	10.9338		0.559498	0.00365341	10.6435		0.149187	0.00365551	9.32048		1.52129	0.003661	11.6396		1.36981	0.0036427	11.5447		0.608662	0.00364472	10.7325		0.464983	0.00365486	10.4576		0.846855	0.00365678	11.0561
	490.93	79.5609	0.847984		1.88377	0.00130902	13.9102		31.7441	0.0036379	14.6904		6.57827	0.00328144	13.3227		0.719077	0.00357682	10.9368		0.561622	0.00365338	10.6473		0.149843	0.00365548	9.32489		1.52529	0.00366099	11.6422		1.37251	0.00364265	11.5467		0.610108	0.00364468	10.7349		0.466301	0.00365484	10.4605		0.847984	0.00365676	11.0575
	491.271	79.5479	0.849026		1.89065	0.00130844	13.9148		32.0938	0.00363781	14.7014		6.62365	0.00327768	13.3319		0.720845	0.00357624	10.9396		0.563587	0.00365336	10.6508		0.150451	0.00365546	9.32895		1.529	0.00366099	11.6447		1.37501	0.0036426	11.5486		0.611446	0.00364465	10.7371		0.467523	0.00365482	10.4631		0.849026	0.00365674	11.0587
	491.612	79.5341	0.850125		1.89795	0.00130785	13.9195		32.4695	0.00363771	14.7131		6.67221	0.00327365	13.3417		0.722712	0.00357561	10.9425		0.565669	0.00365333	10.6545		0.151096	0.00365543	9.33324		1.53293	0.00366098	11.6472		1.37766	0.00364255	11.5505		0.612863	0.00364461	10.7394		0.468818	0.0036548	10.4659		0.850125	0.00365672	11.06
	491.951	79.52	0.851244		1.90545	0.00130727	13.9243		32.8591	0.00363761	14.7251		6.7224	0.00326948	13.3517		0.724616	0.00357497	10.9455		0.567796	0.00365331	10.6583		0.151756	0.0036554	9.33762		1.53697	0.00366097	11.6499		1.38038	0.0036425	11.5525		0.61431	0.00364458	10.7418		0.470143	0.00365478	10.4687		0.851244	0.00365671	11.0613
	492.289	79.5064	0.852327		1.91276	0.0013067	13.9291		33.2435	0.00363752	14.7368		6.77172	0.00326538	13.3615		0.726462	0.00357434	10.9484		0.569865	0.00365328	10.6619		0.152399	0.00365537	9.34186		1.54089	0.00366096	11.6524		1.38302	0.00364244	11.5545		0.615718	0.00364454	10.7441		0.471433	0.00365476	10.4715		0.852327	0.00365669	11.0626
	492.627	79.4931	0.853388		1.91996	0.00130612	13.9337		33.6266	0.00363742	14.7483		6.82071	0.0032613	13.3712		0.728271	0.00357372	10.9512		0.571897	0.00365326	10.6655		0.153031	0.00365535	9.34601		1.54476	0.00366095	11.6549		1.38563	0.00364239	11.5564		0.6171	0.00364451	10.7463		0.472701	0.00365474	10.4742		0.853388	0.00365667	11.0639
	492.967	79.4792	0.8545		1.92758	0.00130554	13.9385		34.0359	0.00363732	14.7604		6.87285	0.00325695	13.3815		0.73017	0.00357305	10.9542		0.574037	0.00365323	10.6692		0.153697	0.00365532	9.35037		1.54885	0.00366094	11.6576		1.38837	0.00364234	11.5584		0.618555	0.00364447	10.7487		0.474038	0.00365472	10.477		0.8545	0.00365665	11.0652
	493.31	79.4653	0.855609		1.93523	0.00130496	13.9434		34.452	0.00363722	14.7726		6.92565	0.00325254	13.3919		0.732067	0.00357238	10.9572		0.57618	0.00365321	10.673		0.154366	0.00365529	9.35473		1.55294	0.00366093	11.6602		1.39113	0.00364228	11.5604		0.620012	0.00364443	10.7511		0.475378	0.0036547	10.4798		0.855609	0.00365664	11.0665
	493.649	79.4516	0.8567		1.94282	0.00130438	13.9482		34.8691	0.00363712	14.7847		6.97839	0.00324813	13.4022		0.733936	0.0035717	10.9601		0.578296	0.00365318	10.6766		0.155027	0.00365526	9.35902		1.557	0.00366092	11.6628		1.39385	0.00364223	11.5624		0.621451	0.0036444	10.7534		0.476703	0.00365468	10.4826		0.8567	0.00365662	11.0678
	493.993	79.4381	0.85777		1.95031	0.00130379	13.9529		35.2856	0.00363702	14.7967		7.03085	0.00324374	13.4124		0.735769	0.00357104	10.963		0.580377	0.00365316	10.6802		0.155678	0.00365523	9.36322		1.561	0.00366092	11.6654		1.39653	0.00364218	11.5643		0.622866	0.00364436	10.7557		0.478008	0.00365467	10.4854		0.85777	0.0036566	11.069
	494.335	79.4247	0.858843		1.95788	0.00130321	13.9577		35.7116	0.00363692	14.8087		7.08429	0.00323927	13.4227		0.737611	0.00357035	10.9658		0.582474	0.00365313	10.6839		0.156334	0.0036552	9.36745		1.56504	0.00366091	11.668		1.39924	0.00364212	11.5663		0.624291	0.00364432	10.758		0.479324	0.00365465	10.4881		0.858843	0.00365658	11.0703
	494.681	79.411	0.859931		1.96562	0.00130262	13.9626		36.152	0.00363682	14.821		7.13934	0.00323466	13.4333		0.739481	0.00356965	10.9688		0.584609	0.00365311	10.6875		0.157004	0.00365518	9.37174		1.56916	0.0036609	11.6706		1.40201	0.00364207	11.5683		0.625742	0.00364429	10.7604		0.480665	0.00365463	10.4909		0.859931	0.00365657	11.0716
	495.018	79.3981	0.860959		1.97299	0.00130205	13.9672		36.5759	0.00363672	14.8327		7.19213	0.00323023	13.4434		0.741251	0.00356898	10.9715		0.586633	0.00365308	10.691		0.15764	0.00365515	9.3758		1.57308	0.00366089	11.6731		1.40463	0.00364202	11.5702		0.627118	0.00364425	10.7626		0.481939	0.00365461	10.4936		0.860959	0.00365655	11.0728
	495.357	79.3855	0.861965		1.98025	0.00130148	13.9717		36.9984	0.00363662	14.8443		7.24455	0.00322582	13.4534		0.742984	0.00356831	10.9742		0.588622	0.00365306	10.6944		0.158266	0.00365512	9.37977		1.57693	0.00366088	11.6756		1.40721	0.00364197	11.5721		0.62847	0.00364422	10.7648		0.483192	0.00365459	10.4962		0.861965	0.00365653	11.0739
	495.69	79.3722	0.863025		1.98796	0.00130091	13.9765		37.4518	0.00363652	14.8565		7.30059	0.00322111	13.464		0.744812	0.0035676	10.9771		0.590724	0.00365304	10.698		0.158928	0.00365509	9.38396		1.58102	0.00366087	11.6782		1.40995	0.00364191	11.574		0.629898	0.00364418	10.767		0.484517	0.00365457	10.499		0.863025	0.00365651	11.0752
	496.026	79.3588	0.864095		1.9958	0.00130035	13.9813		37.9187	0.00363642	14.869		7.35808	0.00321627	13.4749		0.74666	0.00356687	10.98		0.592856	0.00365301	10.7016		0.1596	0.00365507	9.3882		1.58518	0.00366086	11.6808		1.41273	0.00364186	11.576		0.631347	0.00364415	10.7694		0.485863	0.00365455	10.5017		0.864095	0.0036565	11.0764
	496.361	79.3451	0.865185		2.00385	0.00129978	13.9862		38.4039	0.00363631	14.8817		7.41758	0.00321126	13.486		0.748545	0.00356611	10.9829		0.595036	0.00365299	10.7053		0.160289	0.00365504	9.39252		1.58944	0.00366085	11.6835		1.41558	0.0036418	11.5781		0.632829	0.00364411	10.7717		0.487242	0.00365453	10.5046		0.865185	0.00365648	11.0777
	496.7	79.3323	0.866206		2.01145	0.00129921	13.9909		38.867	0.00363621	14.8938		7.47415	0.00320649	13.4966		0.750312	0.00356539	10.9857		0.597085	0.00365296	10.7087		0.160937	0.00365501	9.39657		1.59345	0.00366085	11.686		1.41826	0.00364175	11.58		0.634221	0.00364407	10.7739		0.488539	0.00365451	10.5072		0.866206	0.00365646	11.0789
	497.039	79.3186	0.867297		2.01964	0.00129864	13.9958		39.3721	0.0036361	14.9067		7.53561	0.00320131	13.508		0.752204	0.00356461	10.9887		0.599284	0.00365294	10.7124		0.161634	0.00365498	9.40091		1.59778	0.00366084	11.6887		1.42114	0.00364169	11.5821		0.635715	0.00364403	10.7763		0.489933	0.00365449	10.5101		0.867297	0.00365644	11.0802
	497.388	79.3063	0.868277		2.02705	0.00129805	14.0004		39.8348	0.00363601	14.9185		7.59169	0.00319658	13.5184		0.753905	0.0035639	10.9913		0.601267	0.00365292	10.7157		0.162263	0.00365495	9.40481		1.60168	0.00366083	11.6912		1.42375	0.00364164	11.5839		0.637063	0.003644	10.7785		0.491192	0.00365448	10.5127		0.868277	0.00365642	11.0813
	497.726	79.2932	0.86932		2.03501	0.00129748	14.0052		40.3368	0.0036359	14.9311		7.6523	0.00319145	13.5296		0.755718	0.00356313	10.9941		0.603387	0.00365289	10.7193		0.162936	0.00365493	9.40896		1.60587	0.00366082	11.6938		1.42654	0.00364158	11.5859		0.638504	0.00364396	10.7807		0.492539	0.00365446	10.5154		0.86932	0.00365641	11.0825
	498.067	79.2811	0.870289		2.04245	0.0012969	14.0097		40.812	0.0036358	14.9428		7.70946	0.00318662	13.54		0.757403	0.0035624	10.9968		0.605362	0.00365287	10.7226		0.163565	0.0036549	9.41283		1.60978	0.00366081	11.6962		1.42914	0.00364153	11.5878		0.639846	0.00364393	10.7829		0.493796	0.00365444	10.518		0.870289	0.00365639	11.0836
	498.41	79.2682	0.871314		2.05038	0.00129633	14.0145		41.3246	0.0036357	14.9554		7.77088	0.00318142	13.5512		0.759189	0.00356162	10.9996		0.60746	0.00365285	10.726		0.164233	0.00365487	9.41692		1.61395	0.0036608	11.6988		1.43192	0.00364148	11.5897		0.641272	0.00364389	10.7851		0.495133	0.00365442	10.5207		0.871314	0.00365637	11.0848
	498.747	79.256	0.872284		2.05795	0.00129576	14.019		41.819	0.0036356	14.9673		7.82988	0.00317643	13.5619		0.76088	0.00356087	11.0022		0.609452	0.00365282	10.7293		0.164869	0.00365484	9.4208		1.61792	0.00366079	11.7013		1.43455	0.00364142	11.5916		0.642626	0.00364386	10.7872		0.496405	0.0036544	10.5233		0.872284	0.00365636	11.0859
	499.082	79.2427	0.873349		2.06632	0.0012952	14.0239		42.3726	0.00363549	14.9805		7.89568	0.00317085	13.5738		0.762738	0.00356004	11.0051		0.611646	0.0036528	10.7329		0.16557	0.00365482	9.42506		1.6223	0.00366078	11.704		1.43747	0.00364136	11.5937		0.644119	0.00364382	10.7896		0.497808	0.00365438	10.5261		0.873349	0.00365634	11.0872
	499.422	79.2309	0.874289		2.07377	0.00129463	14.0284		42.8712	0.00363539	14.9923		7.95473	0.00316585	13.5844		0.764381	0.00355929	11.0077		0.613593	0.00365278	10.7361		0.166193	0.00365479	9.42883		1.6262	0.00366078	11.7064		1.44006	0.00364131	11.5955		0.645442	0.00364378	10.7916		0.499053	0.00365436	10.5286		0.874289	0.00365632	11.0883
	499.76	79.2189	0.87524		2.08136	0.00129406	14.033		43.3856	0.00363529	15.0043		8.0154	0.0031607	13.5953		0.766045	0.00355852	11.0103		0.615569	0.00365275	10.7393		0.166827	0.00365476	9.43265		1.63017	0.00366077	11.7088		1.44269	0.00364126	11.5974		0.646786	0.00364375	10.7937		0.50032	0.00365435	10.5312		0.87524	0.0036563	11.0893
	500.096	79.2069	0.876203		2.08911	0.0012935	14.0375		43.9162	0.00363519	15.0165		8.07775	0.00315541	13.6064		0.767732	0.00355773	11.0129		0.617578	0.00365273	10.7426		0.167471	0.00365474	9.43652		1.63421	0.00366076	11.7113		1.44538	0.00364121	11.5993		0.648152	0.00364371	10.7959		0.501609	0.00365433	10.5338		0.876203	0.00365629	11.0905
	500.437	79.1946	0.877183		2.09706	0.00129293	14.0422		44.467	0.00363508	15.029		8.14223	0.00314993	13.6178		0.769451	0.00355692	11.0156		0.619629	0.00365271	10.7459		0.168131	0.00365471	9.44047		1.63835	0.00366075	11.7139		1.44812	0.00364115	11.6012		0.649548	0.00364368	10.798		0.502928	0.00365431	10.5364		0.877183	0.00365627	11.0916
	500.772	79.1824	0.878153		2.10499	0.00129237	14.0469		45.0228	0.00363498	15.0415		8.20703	0.00314443	13.6292		0.771153	0.0035561	11.0183		0.621667	0.00365269	10.7492		0.168787	0.00365468	9.44437		1.64248	0.00366074	11.7164		1.45086	0.0036411	11.6031		0.650934	0.00364364	10.8002		0.50424	0.00365429	10.539		0.878153	0.00365625	11.0927
	501.108	79.1696	0.87917		2.11337	0.00129181	14.0517		45.6175	0.00363487	15.0547		8.27608	0.00313856	13.6414		0.77294	0.00355523	11.0211		0.623811	0.00365266	10.7527		0.169478	0.00365465	9.44848		1.64684	0.00366073	11.719		1.45374	0.00364104	11.6051		0.652394	0.0036436	10.8025		0.505623	0.00365427	10.5418		0.87917	0.00365623	11.0939
	501.445	79.1576	0.880129		2.12134	0.00129125	14.0563		46.1902	0.00363476	15.0672		8.3423	0.00313293	13.6529		0.774627	0.00355439	11.0238		0.625842	0.00365264	10.756		0.170134	0.00365463	9.45235		1.65097	0.00366072	11.7216		1.45648	0.00364098	11.607		0.653776	0.00364356	10.8046		0.506934	0.00365425	10.5444		0.880129	0.00365621	11.095
	501.776	79.1451	0.881127		2.1297	0.00129069	14.0611		46.7986	0.00363465	15.0803		8.41237	0.00312697	13.6651		0.776386	0.0035535	11.0265		0.627964	0.00365262	10.7594		0.17082	0.0036546	9.45639		1.65531	0.00366071	11.7242		1.45935	0.00364093	11.609		0.655221	0.00364353	10.8068		0.508307	0.00365423	10.5471		0.881127	0.0036562	11.0961
	502.117	79.1337	0.882034		2.13736	0.00129013	14.0656		47.3622	0.00363455	15.0924		8.47702	0.00312147	13.6763		0.777984	0.00355269	11.0291		0.629898	0.00365259	10.7624		0.171446	0.00365457	9.46007		1.65927	0.0036607	11.7266		1.46197	0.00364087	11.6108		0.656538	0.00364349	10.8089		0.50956	0.00365422	10.5495		0.882034	0.00365618	11.0971
	502.454	79.1225	0.882928		2.14497	0.00128957	14.07		47.9289	0.00363445	15.1043		8.54177	0.00311596	13.6874		0.779562	0.00355187	11.0315		0.631813	0.00365257	10.7655		0.172067	0.00365455	9.4637		1.66321	0.0036607	11.729		1.46457	0.00364082	11.6127		0.657842	0.00364346	10.8109		0.510803	0.0036542	10.552		0.882928	0.00365616	11.0982
	502.793	79.1109	0.883848		2.15286	0.001289	14.0746		48.5232	0.00363434	15.1167		8.60942	0.0031102	13.699		0.781188	0.00355102	11.0341		0.63379	0.00365255	10.7686		0.172709	0.00365452	9.46744		1.66729	0.00366069	11.7314		1.46726	0.00364077	11.6145		0.65919	0.00364342	10.8129		0.512087	0.00365418	10.5545		0.883848	0.00365615	11.0992
	503.129	79.0987	0.88482		2.16126	0.00128845	14.0793		49.1639	0.00363423	15.1299		8.68205	0.00310401	13.7114		0.782906	0.0035501	11.0368		0.635886	0.00365253	10.7719		0.173391	0.00365449	9.47139		1.67162	0.00366068	11.734		1.47012	0.00364071	11.6165		0.660618	0.00364338	10.8151		0.513452	0.00365416	10.5572		0.88482	0.00365613	11.1003
	503.465	79.0871	0.885749		2.16936	0.00128789	14.0839		49.7896	0.00363413	15.1426		8.75269	0.00309799	13.7234		0.784552	0.00354921	11.0394		0.637899	0.00365251	10.7751		0.174047	0.00365446	9.47518		1.6758	0.00366067	11.7365		1.47288	0.00364066	11.6184		0.66199	0.00364335	10.8172		0.514764	0.00365414	10.5597		0.885749	0.00365611	11.1014
	503.799	79.0749	0.886721		2.1779	0.00128733	14.0887		50.4573	0.00363401	15.156		8.82777	0.0030916	13.736		0.786274	0.00354827	11.0421		0.640011	0.00365248	10.7784		0.174736	0.00365444	9.47915		1.68019	0.00366066	11.7391		1.47577	0.0036406	11.6204		0.663431	0.00364331	10.8194		0.516144	0.00365412	10.5624		0.886721	0.00365609	11.1025
	504.134	79.0628	0.887685		2.18645	0.00128678	14.0935		51.1341	0.0036339	15.1694		8.90354	0.00308514	13.7488		0.787985	0.00354731	11.0449		0.642114	0.00365246	10.7817		0.175423	0.00365441	9.48309		1.68458	0.00366065	11.7417		1.47866	0.00364054	11.6224		0.664866	0.00364327	10.8216		0.51752	0.0036541	10.5651		0.887685	0.00365607	11.1036
	504.466	79.0516	0.888581		2.19446	0.00128623	14.098		51.7764	0.00363379	15.1819		8.97514	0.00307904	13.7607		0.789576	0.00354641	11.0474		0.644077	0.00365244	10.7848		0.176066	0.00365438	9.48676		1.6887	0.00366064	11.7442		1.48137	0.00364048	11.6242		0.666205	0.00364323	10.8236		0.518807	0.00365409	10.5676		0.888581	0.00365606	11.1046
	504.801	79.0405	0.88946		2.20238	0.00128568	14.1025		52.4191	0.00363369	15.1943		9.0465	0.00307296	13.7726		0.791139	0.00354551	11.0499		0.646009	0.00365242	10.7878		0.176699	0.00365436	9.49036		1.69276	0.00366063	11.7466		1.48404	0.00364043	11.6261		0.667524	0.0036432	10.8256		0.520075	0.00365407	10.57		0.88946	0.00365604	11.1056
	505.135	79.0293	0.890357		2.21053	0.00128512	14.107		53.0883	0.00363358	15.207		9.12052	0.00306665	13.7849		0.792736	0.00354458	11.0524		0.647989	0.0036524	10.7909		0.177349	0.00365433	9.49405		1.69693	0.00366063	11.7491		1.48678	0.00364038	11.628		0.668876	0.00364316	10.8277		0.521377	0.00365405	10.5726		0.890357	0.00365602	11.1066
	505.467	79.0179	0.891267		2.21886	0.00128458	14.1116		53.7809	0.00363347	15.2201		9.1968	0.00306015	13.7974		0.794356	0.00354363	11.055		0.650003	0.00365238	10.794		0.178011	0.0036543	9.49779		1.70119	0.00366062	11.7516		1.48958	0.00364032	11.6299		0.670252	0.00364313	10.8297		0.522704	0.00365403	10.5751		0.891267	0.003656	11.1077
	505.798	79.0074	0.8921		2.22655	0.00128403	14.116		54.4281	0.00363337	15.2321		9.2678	0.00305411	13.8091		0.795842	0.00354273	11.0574		0.651854	0.00365236	10.7968		0.178621	0.00365428	9.50122		1.70512	0.00366061	11.7539		1.49216	0.00364027	11.6316		0.671518	0.00364309	10.8316		0.523926	0.00365402	10.5775		0.8921	0.00365599	11.1086
	506.133	78.9964	0.892976		2.2347	0.00128348	14.1205		55.1223	0.00363326	15.2448		9.34366	0.00304764	13.8215		0.797405	0.00354178	11.0599		0.653808	0.00365234	10.7998		0.179265	0.00365425	9.50484		1.70928	0.0036606	11.7563		1.49489	0.00364021	11.6335		0.672854	0.00364306	10.8336		0.525218	0.003654	10.5799		0.892976	0.00365597	11.1096
	506.465	78.9855	0.893846		2.24286	0.00128293	14.125		55.8262	0.00363316	15.2576		9.42026	0.00304112	13.8339		0.79896	0.00354082	11.0623		0.655757	0.00365231	10.8028		0.179908	0.00365423	9.50843		1.71344	0.00366059	11.7588		1.49762	0.00364016	11.6353		0.674187	0.00364302	10.8356		0.526508	0.00365398	10.5824		0.893846	0.00365595	11.1106
	506.8	78.975	0.894682		2.25077	0.00128238	14.1293		56.5159	0.00363305	15.2699		9.49502	0.00303475	13.846		0.800455	0.00353989	11.0647		0.657635	0.00365229	10.8057		0.18053	0.0036542	9.5119		1.71746	0.00366058	11.7611		1.50026	0.0036401	11.6371		0.675472	0.00364298	10.8376		0.527754	0.00365396	10.5848		0.894682	0.00365594	11.1115
	507.138	78.9644	0.89553		2.25885	0.00128182	14.1338		57.2301	0.00363294	15.2825		9.57212	0.00302819	13.8584		0.801974	0.00353892	11.0672		0.659547	0.00365227	10.8086		0.181163	0.00365418	9.51541		1.72157	0.00366057	11.7635		1.50295	0.00364005	11.6389		0.676782	0.00364295	10.8395		0.529026	0.00365395	10.5872		0.89553	0.00365592	11.1125
	507.472	78.9532	0.89642		2.26741	0.00128128	14.1384		57.9954	0.00363283	15.2959		9.6544	0.00302119	13.8716		0.803569	0.00353789	11.0698		0.661562	0.00365225	10.8117		0.181832	0.00365415	9.51911		1.72592	0.00366057	11.766		1.50579	0.00363999	11.6409		0.678162	0.00364291	10.8416		0.530367	0.00365393	10.5897		0.89642	0.0036559	11.1135
	507.807	78.9417	0.897336		2.27629	0.00128073	14.1432		58.7995	0.00363271	15.3097		9.74047	0.00301387	13.8854		0.805211	0.00353681	11.0724		0.663642	0.00365223	10.8148		0.182523	0.00365412	9.52292		1.73042	0.00366056	11.7686		1.50874	0.00363993	11.6429		0.679587	0.00364287	10.8437		0.531755	0.00365391	10.5923		0.897336	0.00365588	11.1145
	508.139	78.9304	0.898238		2.28512	0.00128018	14.1479		59.6103	0.0036326	15.3234		9.82688	0.00300652	13.8991		0.806832	0.00353573	11.075		0.6657	0.00365221	10.8179		0.183208	0.00365409	9.52668		1.73489	0.00366055	11.7712		1.51166	0.00363987	11.6448		0.680999	0.00364283	10.8458		0.533131	0.00365389	10.5949		0.898238	0.00365586	11.1155
	508.471	78.9188	0.899159		2.29421	0.00127964	14.1527		60.4563	0.00363248	15.3376		9.91663	0.00299889	13.9132		0.808487	0.00353461	11.0777		0.667809	0.00365219	10.8211		0.183911	0.00365407	9.53053		1.73949	0.00366054	11.7739		1.51467	0.00363981	11.6468		0.682446	0.00364279	10.8479		0.534544	0.00365387	10.5976		0.899159	0.00365585	11.1166
	508.807	78.908	0.900026		2.30284	0.00127909	14.1574		61.27	0.00363236	15.351		10.0026	0.00299159	13.9267		0.810046	0.00353354	11.0802		0.669801	0.00365217	10.8241		0.184576	0.00365404	9.53415		1.74385	0.00366053	11.7764		1.51751	0.00363975	11.6488		0.683813	0.00364275	10.85		0.535881	0.00365385	10.6001		0.900026	0.00365583	11.1175
	509.149	78.8974	0.900863		2.31126	0.00127853	14.1619		62.0737	0.00363225	15.3641		10.0871	0.00298442	13.94		0.811555	0.00353248	11.0827		0.671733	0.00365215	10.827		0.185223	0.00365401	9.53766		1.7481	0.00366052	11.7788		1.52028	0.0036397	11.6506		0.68514	0.00364272	10.8519		0.537181	0.00365383	10.6025		0.900863	0.00365581	11.1185
	509.491	78.887	0.901694		2.31967	0.00127797	14.1664		62.8869	0.00363214	15.3772		10.1723	0.00297719	13.9532		0.813051	0.00353142	11.0851		0.673656	0.00365213	10.8299		0.185867	0.00365399	9.54115		1.75233	0.00366051	11.7813		1.52304	0.00363964	11.6525		0.686461	0.00364268	10.8539		0.538476	0.00365382	10.605		0.901694	0.00365579	11.1194
	509.835	78.8768	0.902506		2.32796	0.00127741	14.1708		63.6992	0.00363203	15.3901		10.257	0.00297001	13.9663		0.814516	0.00353036	11.0875		0.675542	0.00365211	10.8327		0.1865	0.00365396	9.54456		1.75651	0.0036605	11.7836		1.52577	0.00363959	11.6543		0.687759	0.00364265	10.8558		0.53975	0.0036538	10.6073		0.902506	0.00365578	11.1203
	510.183	78.8666	0.903325		2.3364	0.00127684	14.1753		64.5364	0.00363192	15.4032		10.3439	0.00296264	13.9797		0.815996	0.00352928	11.09		0.677454	0.00365209	10.8355		0.187142	0.00365394	9.54802		1.76075	0.00366049	11.7861		1.52853	0.00363953	11.6561		0.689074	0.00364261	10.8577		0.541044	0.00365378	10.6097		0.903325	0.00365576	11.1212
	510.522	78.8556	0.904197		2.34546	0.00127629	14.1801		65.4471	0.0036318	15.4173		10.4381	0.00295467	13.9942		0.817573	0.00352811	11.0926		0.679495	0.00365207	10.8385		0.18783	0.00365391	9.5517		1.7653	0.00366049	11.7886		1.53149	0.00363947	11.6581		0.69048	0.00364257	10.8598		0.542428	0.00365376	10.6123		0.904197	0.00365574	11.1222
	510.862	78.8447	0.905064		2.35455	0.00127574	14.1848		66.3726	0.00363168	15.4314		10.5334	0.00294661	14.0087		0.81914	0.00352692	11.0952		0.681532	0.00365205	10.8415		0.188517	0.00365388	9.55536		1.76986	0.00366048	11.7912		1.53445	0.00363941	11.66		0.691883	0.00364253	10.8618		0.543812	0.00365374	10.6149		0.905064	0.00365572	11.1232
	511.202	78.8343	0.905896		2.36335	0.00127518	14.1894		67.2813	0.00363157	15.4451		10.6265	0.00293874	14.0229		0.820647	0.00352576	11.0977		0.683494	0.00365203	10.8444		0.18918	0.00365386	9.55889		1.77427	0.00366047	11.7937		1.53732	0.00363935	11.6619		0.693236	0.00364249	10.8638		0.545148	0.00365373	10.6173		0.905896	0.0036557	11.1241
	511.543	78.8239	0.906723		2.37218	0.00127463	14.194		68.205	0.00363145	15.4588		10.7208	0.00293079	14.0371		0.822147	0.00352459	11.1001		0.685453	0.00365201	10.8473		0.189842	0.00365383	9.5624		1.77868	0.00366046	11.7962		1.54019	0.00363929	11.6638		0.694587	0.00364245	10.8658		0.546485	0.00365371	10.6198		0.906723	0.00365569	11.125
	511.883	78.8137	0.907539		2.38097	0.00127407	14.1986		69.1362	0.00363133	15.4724		10.8153	0.00292281	14.0514		0.823627	0.00352342	11.1026		0.687392	0.00365199	10.8501		0.190499	0.0036538	9.56587		1.78307	0.00366045	11.7987		1.54304	0.00363923	11.6657		0.695926	0.00364242	10.8677		0.547811	0.00365369	10.6222		0.907539	0.00365567	11.1259
	512.225	78.803	0.908389		2.3902	0.00127352	14.2033		70.1287	0.00363121	15.4867		10.9157	0.00291436	14.0664		0.82517	0.00352217	11.1052		0.68942	0.00365197	10.8531		0.191188	0.00365378	9.56949		1.78768	0.00366044	11.8013		1.54603	0.00363917	11.6677		0.697327	0.00364238	10.8697		0.549201	0.00365367	10.6248		0.908389	0.00365565	11.1269
	512.568	78.7927	0.909209		2.39919	0.00127296	14.2079		71.1076	0.00363109	15.5006		11.0143	0.00290607	14.0811		0.82666	0.00352095	11.1077		0.691383	0.00365195	10.8559		0.191855	0.00365375	9.57299		1.79216	0.00366043	11.8038		1.54893	0.00363911	11.6696		0.698684	0.00364234	10.8717		0.55055	0.00365365	10.6272		0.909209	0.00365563	11.1278
	512.912	78.7822	0.910048		2.40848	0.00127241	14.2127		72.1336	0.00363097	15.515		11.1171	0.00289743	14.0963		0.828188	0.00351968	11.1103		0.693401	0.00365192	10.8589		0.192543	0.00365372	9.57658		1.79678	0.00366042	11.8064		1.55193	0.00363905	11.6716		0.70008	0.0036423	10.8737		0.55194	0.00365363	10.6297		0.910048	0.00365561	11.1287
	513.25	78.7711	0.910937		2.41841	0.00127186	14.2177		73.2457	0.00363084	15.5304		11.228	0.00288812	14.1127		0.829806	0.0035183	11.113		0.695545	0.0036519	10.862		0.193275	0.00365369	9.58039		1.80172	0.00366041	11.8091		1.55512	0.00363899	11.6737		0.701565	0.00364226	10.8759		0.55342	0.00365361	10.6324		0.910937	0.00365559	11.1297
	513.591	78.7608	0.911758		2.42767	0.00127131	14.2224		74.2989	0.00363072	15.5447		11.3325	0.00287936	14.128		0.831303	0.00351701	11.1155		0.697536	0.00365188	10.8648		0.193955	0.00365367	9.58392		1.80632	0.0036604	11.8117		1.5581	0.00363893	11.6756		0.702945	0.00364222	10.8778		0.554797	0.0036536	10.6349		0.911758	0.00365557	11.1306
	513.932	78.7507	0.912561		2.43682	0.00127076	14.227		75.3528	0.0036306	15.5589		11.4366	0.00287065	14.1433		0.832768	0.00351572	11.118		0.69949	0.00365186	10.8676		0.194625	0.00365364	9.58738		1.81085	0.00366039	11.8142		1.56103	0.00363887	11.6775		0.7043	0.00364218	10.8798		0.556152	0.00365358	10.6374		0.912561	0.00365556	11.1315
	514.274	78.7405	0.913373		2.44615	0.00127021	14.2317		76.4428	0.00363047	15.5733		11.5438	0.0028617	14.1588		0.834251	0.0035144	11.1206		0.701472	0.00365184	10.8705		0.195305	0.00365362	9.59088		1.81547	0.00366039	11.8167		1.56402	0.00363881	11.6795		0.705676	0.00364214	10.8818		0.55753	0.00365356	10.6399		0.913373	0.00365554	11.1324
	514.611	78.7307	0.91415		2.45515	0.00126966	14.2362		77.5096	0.00363036	15.5873		11.6482	0.00285299	14.1739		0.83567	0.00351311	11.123		0.703375	0.00365183	10.8732		0.195959	0.00365359	9.59424		1.81992	0.00366038	11.8192		1.56689	0.00363875	11.6813		0.706998	0.0036421	10.8837		0.558856	0.00365354	10.6423		0.91415	0.00365552	11.1333
	514.956	78.721	0.914927		2.46424	0.00126911	14.2408		78.6007	0.00363024	15.6013		11.7545	0.00284414	14.1892		0.837091	0.0035118	11.1254		0.705285	0.00365181	10.8759		0.196616	0.00365356	9.5976		1.82441	0.00366037	11.8216		1.56979	0.00363869	11.6832		0.708326	0.00364206	10.8856		0.56019	0.00365352	10.6446		0.914927	0.0036555	11.1341
	515.296	78.7113	0.915703		2.47341	0.00126856	14.2453		79.717	0.00363011	15.6155		11.8628	0.00283513	14.2047		0.838512	0.00351046	11.1279		0.707202	0.00365179	10.8786		0.197278	0.00365354	9.60097		1.82893	0.00366036	11.8241		1.57271	0.00363863	11.6851		0.709661	0.00364202	10.8875		0.561533	0.00365351	10.6471		0.915703	0.00365548	11.135
	515.637	78.701	0.916521		2.48316	0.00126801	14.2501		80.9205	0.00362999	15.6305		11.979	0.00282549	14.2213		0.84001	0.00350903	11.1305		0.709229	0.00365177	10.8815		0.197978	0.00365351	9.60453		1.83373	0.00366035	11.8267		1.5758	0.00363856	11.6871		0.711072	0.00364198	10.8895		0.562955	0.00365349	10.6496		0.916521	0.00365547	11.1359
	515.986	78.6913	0.91729		2.49241	0.00126745	14.2547		82.0795	0.00362986	15.6448		12.0904	0.00281627	14.2371		0.84142	0.00350766	11.1329		0.711141	0.00365175	10.8842		0.19864	0.00365349	9.60788		1.83829	0.00366034	11.8292		1.57874	0.0036385	11.689		0.712406	0.00364194	10.8914		0.564301	0.00365347	10.652		0.91729	0.00365545	11.1367
	516.324	78.6804	0.918161		2.503	0.00126691	14.2598		83.4257	0.00362972	15.6612		12.2191	0.00280563	14.2553		0.843019	0.00350608	11.1357		0.713318	0.00365173	10.8873		0.199395	0.00365346	9.61169		1.84349	0.00366033	11.8321		1.58209	0.00363843	11.6911		0.713925	0.0036419	10.8935		0.565836	0.00365345	10.6547		0.918161	0.00365543	11.1377
	516.664	78.6703	0.918967		2.5129	0.00126636	14.2647		84.7037	0.00362959	15.6764		12.3407	0.00279561	14.2723		0.8445	0.00350458	11.1384		0.715339	0.00365171	10.8901		0.200097	0.00365343	9.61522		1.84835	0.00366032	11.8347		1.58521	0.00363837	11.6932		0.715337	0.00364186	10.8955		0.567267	0.00365343	10.6573		0.918967	0.00365541	11.1386
	516.998	78.6596	0.919817		2.52345	0.00126583	14.2697		86.0864	0.00362946	15.6927		12.4715	0.00278485	14.2906		0.846064	0.00350298	11.1411		0.71748	0.00365169	10.8931		0.200842	0.0036534	9.61896		1.85352	0.00366031	11.8375		1.58854	0.0036383	11.6953		0.716834	0.00364181	10.8976		0.568785	0.00365341	10.6599		0.919817	0.00365539	11.1395
	517.339	78.6503	0.920562		2.53278	0.00126528	14.2742		87.3284	0.00362933	15.7071		12.5885	0.00277525	14.3068		0.847435	0.00350154	11.1436		0.719364	0.00365167	10.8958		0.201499	0.00365338	9.62224		1.85808	0.0036603	11.84		1.59147	0.00363824	11.6972		0.718153	0.00364177	10.8995		0.570125	0.00365339	10.6623		0.920562	0.00365537	11.1403
	517.669	78.6393	0.921438		2.54387	0.00126475	14.2794		88.8267	0.00362919	15.7242		12.7288	0.00276375	14.3262		0.849048	0.00349982	11.1464		0.721587	0.00365165	10.8989		0.202276	0.00365335	9.6261		1.8635	0.00366029	11.8429		1.59495	0.00363817	11.6994		0.719711	0.00364173	10.9017		0.571711	0.00365337	10.6651		0.921438	0.00365535	11.1413
	518.006	78.6298	0.922197		2.55357	0.00126421	14.2841		90.1579	0.00362906	15.7391		12.8529	0.00275362	14.3432		0.850447	0.0034983	11.149		0.72352	0.00365163	10.9015		0.202953	0.00365332	9.62946		1.86824	0.00366028	11.8454		1.59799	0.00363811	11.7013		0.721067	0.00364169	10.9036		0.573093	0.00365335	10.6675		0.922197	0.00365533	11.1421
	518.343	78.6204	0.922945		2.56324	0.00126367	14.2887		91.5045	0.00362893	15.754		12.9778	0.00274345	14.3603		0.851828	0.00349677	11.1515		0.725436	0.00365161	10.9042		0.203625	0.0036533	9.63278		1.87295	0.00366027	11.8479		1.60101	0.00363804	11.7033		0.722413	0.00364165	10.9055		0.574467	0.00365334	10.6699		0.922945	0.00365531	11.143
	518.683	78.611	0.923692		2.57298	0.00126313	14.2934		92.8807	0.0036288	15.769		13.1048	0.00273313	14.3776		0.853208	0.00349522	11.154		0.727354	0.00365159	10.9068		0.204299	0.00365327	9.6361		1.87769	0.00366026	11.8505		1.60405	0.00363798	11.7052		0.723762	0.00364161	10.9074		0.575847	0.00365332	10.6723		0.923692	0.00365529	11.1438
	519.02	78.6012	0.924472		2.58325	0.00126259	14.2982		94.3532	0.00362867	15.7848		13.2401	0.00272218	14.3959		0.854648	0.00349357	11.1566		0.729364	0.00365157	10.9096		0.205007	0.00365324	9.63957		1.88268	0.00366026	11.8531		1.60725	0.00363792	11.7072		0.725176	0.00364156	10.9093		0.577296	0.0036533	10.6748		0.924472	0.00365527	11.1446
	519.363	78.5921	0.925196		2.59288	0.00126205	14.3028		95.7553	0.00362854	15.7996		13.3682	0.00271183	14.4131		0.855987	0.00349201	11.1591		0.731237	0.00365155	10.9122		0.205668	0.00365322	9.6428		1.88736	0.00366025	11.8556		1.61024	0.00363785	11.7091		0.726496	0.00364152	10.9112		0.578651	0.00365328	10.6772		0.925196	0.00365526	11.1454
	519.703	78.583	0.925928		2.60272	0.00126151	14.3075		97.2091	0.00362841	15.8148		13.5004	0.00270118	14.4309		0.857343	0.0034904	11.1616		0.73314	0.00365154	10.9148		0.20634	0.00365319	9.64608		1.89213	0.00366024	11.8582		1.6133	0.00363779	11.711		0.727839	0.00364148	10.9131		0.580031	0.00365326	10.6796		0.925928	0.00365524	11.1462
	520.044	78.5732	0.926707		2.61329	0.00126096	14.3124		98.7939	0.00362827	15.831		13.6438	0.00268966	14.45		0.858785	0.00348865	11.1642		0.735171	0.00365152	10.9176		0.207059	0.00365317	9.64957		1.89725	0.00366023	11.8609		1.61657	0.00363772	11.7131		0.729273	0.00364144	10.915		0.581507	0.00365324	10.6821		0.926707	0.00365522	11.1471
	520.386	78.5639	0.927446		2.62342	0.00126042	14.3171		100.338	0.00362814	15.8466		13.7828	0.00267854	14.4684		0.860156	0.00348696	11.1668		0.737106	0.0036515	10.9202		0.207746	0.00365314	9.6529		1.90215	0.00366022	11.8635		1.6197	0.00363766	11.7151		0.730642	0.0036414	10.9169		0.582919	0.00365323	10.6846		0.927446	0.0036552	11.1479
	520.726	78.554	0.92824		2.63443	0.00125988	14.3221		102.041	0.00362799	15.8635		13.9353	0.00266638	14.4885		0.861629	0.00348511	11.1696		0.739193	0.00365148	10.923		0.208488	0.00365311	9.65648		1.90747	0.00366021	11.8662		1.62309	0.00363759	11.7172		0.732119	0.00364135	10.919		0.584446	0.00365321	10.6872		0.92824	0.00365518	11.1488
	521.06	78.5443	0.929013		2.64525	0.00125935	14.3271		103.744	0.00362785	15.8802		14.087	0.00265432	14.5084		0.863064	0.00348326	11.1723		0.741233	0.00365146	10.9258		0.209215	0.00365309	9.65997		1.91269	0.0036602	11.869		1.62642	0.00363752	11.7193		0.733565	0.00364131	10.921		0.585943	0.00365319	10.6898		0.929013	0.00365516	11.1496
	521.398	78.5347	0.929773		2.65602	0.00125881	14.332		105.466	0.00362771	15.8967		14.2395	0.00264224	14.5283		0.864477	0.00348142	11.175		0.743248	0.00365144	10.9285		0.209934	0.00365306	9.66342		1.91788	0.00366019	11.8717		1.62973	0.00363745	11.7214		0.734996	0.00364127	10.923		0.587426	0.00365317	10.6923		0.929773	0.00365514	11.1504
	521.737	78.5255	0.930509		2.66656	0.00125828	14.3368		107.179	0.00362757	15.9129		14.3904	0.00263034	14.5478		0.865847	0.00347959	11.1776		0.745208	0.00365142	10.9312		0.210635	0.00365303	9.66677		1.92295	0.00366018	11.8743		1.63296	0.00363738	11.7234		0.736389	0.00364122	10.9249		0.588873	0.00365315	10.6948		0.930509	0.00365512	11.1512
	522.073	78.5155	0.931304		2.67806	0.00125775	14.342		109.079	0.00362742	15.9305		14.5569	0.00261726	14.5693		0.867327	0.00347757	11.1805		0.747331	0.0036514	10.934		0.211397	0.003653	9.67039		1.92847	0.00366017	11.8772		1.63648	0.00363731	11.7256		0.737901	0.00364118	10.927		0.590446	0.00365313	10.6975		0.931304	0.0036551	11.1521
	522.407	78.5062	0.932049		2.68897	0.00125722	14.3469		110.911	0.00362728	15.9473		14.7165	0.00260477	14.5898		0.868715	0.00347564	11.1832		0.749331	0.00365138	10.9367		0.212115	0.00365298	9.6738		1.93371	0.00366016	11.8799		1.63981	0.00363724	11.7276		0.739326	0.00364113	10.9289		0.591932	0.00365311	10.7		0.932049	0.00365508	11.1529
	522.745	78.4968	0.932798		2.70005	0.00125668	14.3518		112.803	0.00362713	15.9643		14.8804	0.002592	14.6107		0.870112	0.00347366	11.186		0.751348	0.00365137	10.9394		0.212841	0.00365295	9.67723		1.93901	0.00366015	11.8827		1.64318	0.00363717	11.7297		0.740766	0.00364109	10.9309		0.593437	0.00365309	10.7025		0.932798	0.00365506	11.1537
	523.083	78.4876	0.933528		2.71098	0.00125615	14.3567		114.701	0.00362699	15.981		15.044	0.00257931	14.6314		0.871475	0.00347169	11.1887		0.753325	0.00365135	10.9421		0.213554	0.00365292	9.68059		1.94424	0.00366014	11.8854		1.64651	0.0036371	11.7318		0.742179	0.00364104	10.9328		0.594916	0.00365307	10.705		0.933528	0.00365504	11.1545
	523.417	78.4786	0.934242		2.72177	0.00125562	14.3615		116.606	0.00362684	15.9976		15.2072	0.0025667	14.652		0.872808	0.00346973	11.1913		0.755263	0.00365133	10.9446		0.214255	0.0036529	9.68388		1.9494	0.00366013	11.888		1.64978	0.00363703	11.7338		0.743566	0.003641	10.9347		0.59637	0.00365305	10.7075		0.934242	0.00365502	11.1553
	523.756	78.4694	0.934982		2.73309	0.00125509	14.3665		118.637	0.0036267	16.0149		15.3804	0.00255339	14.6738		0.874191	0.00346764	11.1941		0.757282	0.00365131	10.9473		0.214986	0.00365287	9.6873		1.9548	0.00366012	11.8908		1.65321	0.00363696	11.7359		0.745014	0.00364096	10.9367		0.59789	0.00365303	10.71		0.934982	0.003655	11.1561
	524.098	78.4602	0.935709		2.74433	0.00125455	14.3715		120.688	0.00362655	16.0322		15.5542	0.00254008	14.6955		0.875551	0.00346555	11.1969		0.759272	0.00365129	10.95		0.215709	0.00365284	9.69067		1.96016	0.00366011	11.8935		1.6566	0.00363689	11.738		0.746443	0.00364091	10.9386		0.599394	0.00365302	10.7126		0.935709	0.00365498	11.1569
	524.441	78.4511	0.936438		2.75573	0.00125401	14.3765		122.804	0.0036264	16.0496		15.7326	0.0025265	14.7176		0.876915	0.00346341	11.1997		0.761276	0.00365128	10.9526		0.216438	0.00365282	9.69406		1.96558	0.0036601	11.8963		1.66004	0.00363682	11.7401		0.747884	0.00364086	10.9406		0.600914	0.003653	10.7151		0.936438	0.00365496	11.1577
	524.788	78.4416	0.937196		2.76774	0.00125347	14.3817		125.072	0.00362624	16.068		15.9225	0.00251211	14.741		0.878336	0.00346114	11.2026		0.763371	0.00365126	10.9554		0.217202	0.00365279	9.6976		1.97129	0.00366009	11.8992		1.66365	0.00363674	11.7423		0.749393	0.00364082	10.9426		0.602507	0.00365298	10.7178		0.937196	0.00365494	11.1585
	525.128	78.4318	0.937979		2.78029	0.00125293	14.3871		127.486	0.00362608	16.0872		16.1236	0.00249696	14.7656		0.879805	0.00345873	11.2057		0.765544	0.00365124	10.9582		0.217996	0.00365276	9.70127		1.97724	0.00366008	11.9022		1.66742	0.00363666	11.7447		0.75096	0.00364077	10.9447		0.604167	0.00365296	10.7205		0.937979	0.00365492	11.1593
	525.462	78.4226	0.938712		2.79217	0.00125241	14.3922		129.815	0.00362592	16.1054		16.3163	0.00248253	14.7891		0.88118	0.00345642	11.2085		0.767585	0.00365122	10.9609		0.218744	0.00365273	9.70471		1.98287	0.00366007	11.9051		1.67098	0.00363659	11.7468		0.752435	0.00364072	10.9467		0.605731	0.00365294	10.7231		0.938712	0.00365489	11.1601
	525.795	78.4138	0.939414		2.80369	0.00125189	14.3971		132.112	0.00362577	16.123		16.5054	0.00246845	14.812		0.882498	0.00345417	11.2113		0.769549	0.0036512	10.9634		0.219466	0.00365271	9.70801		1.98832	0.00366006	11.9078		1.67442	0.00363652	11.7489		0.753857	0.00364067	10.9486		0.607242	0.00365292	10.7256		0.939414	0.00365487	11.1609
	526.127	78.4045	0.94015		2.81592	0.00125137	14.4023		134.595	0.00362561	16.1417		16.7085	0.00245342	14.8365		0.883882	0.00345175	11.2143		0.771618	0.00365118	10.9661		0.220227	0.00365268	9.71149		1.9941	0.00366005	11.9107		1.67807	0.00363644	11.7511		0.755358	0.00364063	10.9506		0.60884	0.0036529	10.7283		0.94015	0.00365485	11.1617
	526.459	78.3954	0.940874		2.82809	0.00125085	14.4075		137.111	0.00362545	16.1603		16.913	0.00243836	14.8609		0.885244	0.00344931	11.2173		0.773661	0.00365116	10.9688		0.220981	0.00365265	9.71492		1.99984	0.00366004	11.9136		1.68169	0.00363637	11.7533		0.756842	0.00364058	10.9526		0.610424	0.00365288	10.7309		0.940874	0.00365483	11.1625
	526.794	78.3864	0.941597		2.84039	0.00125032	14.4126		139.703	0.00362528	16.1792		17.1224	0.00242305	14.8858		0.886605	0.00344682	11.2203		0.77571	0.00365115	10.9715		0.221739	0.00365262	9.71836		2.00563	0.00366003	11.9165		1.68535	0.00363629	11.7556		0.758333	0.00364053	10.9546		0.612018	0.00365286	10.7335		0.941597	0.00365481	11.1632
	527.136	78.3772	0.942328		2.85298	0.00124979	14.4179		142.404	0.00362512	16.1984		17.3393	0.0024073	14.9115		0.887981	0.00344425	11.2233		0.77779	0.00365113	10.9741		0.22251	0.0036526	9.72185		2.01156	0.00366002	11.9195		1.68908	0.00363621	11.7578		0.759849	0.00364048	10.9566		0.613643	0.00365284	10.7362		0.942328	0.00365479	11.164
	527.478	78.3678	0.943074		2.866	0.00124925	14.4233		145.252	0.00362495	16.2183		17.5666	0.00239091	14.9382		0.889388	0.00344155	11.2264		0.779923	0.00365111	10.9769		0.223302	0.00365257	9.72542		2.01767	0.00366001	11.9225		1.69293	0.00363613	11.7601		0.761408	0.00364043	10.9587		0.615316	0.00365282	10.7389		0.943074	0.00365477	11.1648
	527.819	78.359	0.943781		2.87851	0.00124872	14.4285		148.041	0.00362478	16.2374		17.7877	0.00237507	14.964		0.890723	0.00343894	11.2295		0.781956	0.00365109	10.9795		0.224059	0.00365254	9.72882		2.02354	0.00366	11.9254		1.69662	0.00363605	11.7623		0.762895	0.00364038	10.9607		0.616916	0.0036528	10.7415		0.943781	0.00365474	11.1656
	528.154	78.3501	0.94449		2.89119	0.0012482	14.4338		150.923	0.00362462	16.2568		18.0148	0.00235892	14.9903		0.892061	0.00343625	11.2325		0.784	0.00365107	10.9821		0.224823	0.00365251	9.73224		2.02948	0.00365999	11.9284		1.70035	0.00363597	11.7646		0.764394	0.00364033	10.9627		0.618533	0.00365278	10.7441		0.94449	0.00365472	11.1664
	528.493	78.3411	0.945207		2.9042	0.00124767	14.4391		153.936	0.00362445	16.2766		18.2506	0.00234227	15.0175		0.893417	0.00343347	11.2357		0.786078	0.00365106	10.9848		0.225601	0.00365249	9.73571		2.03556	0.00365998	11.9314		1.70417	0.00363589	11.7669		0.765921	0.00364028	10.9647		0.620183	0.00365276	10.7468		0.945207	0.0036547	11.1671
	528.833	78.3325	0.945888		2.9167	0.00124714	14.4443		156.888	0.00362428	16.2957		18.4802	0.00232619	15.0438		0.894704	0.00343076	11.2387		0.78806	0.00365104	10.9873		0.226345	0.00365246	9.73901		2.0414	0.00365997	11.9342		1.70784	0.00363582	11.7691		0.76738	0.00364023	10.9666		0.621763	0.00365274	10.7494		0.945888	0.00365468	11.1679
	529.172	78.3237	0.946591		2.92978	0.00124661	14.4496		160.035	0.00362411	16.3157		18.7235	0.00230928	15.0714		0.896035	0.0034279	11.2418		0.790115	0.00365102	10.9899		0.227118	0.00365243	9.74244		2.0475	0.00365996	11.9372		1.71166	0.00363574	11.7714		0.768896	0.00364018	10.9686		0.623408	0.00365272	10.752		0.946591	0.00365466	11.1686
	529.512	78.3147	0.947306		2.94326	0.00124609	14.455		163.346	0.00362393	16.3363		18.9776	0.00229176	15.1001		0.897389	0.00342492	11.2451		0.792215	0.003651	10.9926		0.22791	0.0036524	9.74593		2.05377	0.00365995	11.9403		1.71559	0.00363565	11.7737		0.770449	0.00364013	10.9707		0.625097	0.0036527	10.7547		0.947306	0.00365464	11.1694
	529.853	78.3062	0.947985		2.95623	0.00124556	14.4603		166.594	0.00362376	16.356		19.2254	0.00227483	15.1279		0.898676	0.00342202	11.2482		0.794218	0.00365099	10.9951		0.228667	0.00365238	9.74927		2.0598	0.00365994	11.9432		1.71937	0.00363557	11.7759		0.771933	0.00364008	10.9726		0.626714	0.00365268	10.7573		0.947985	0.00365461	11.1701
	530.193	78.2973	0.948695		2.96997	0.00124503	14.4657		170.104	0.00362358	16.377		19.4913	0.00225681	15.1576		0.900022	0.00341891	11.2515		0.796321	0.00365097	10.9978		0.229464	0.00365235	9.75276		2.06618	0.00365993	11.9463		1.72336	0.00363549	11.7783		0.773494	0.00364003	10.9747		0.628419	0.00365265	10.7601		0.948695	0.00365459	11.1709
	530.534	78.288	0.949436		2.98452	0.0012445	14.4715		173.902	0.00362339	16.3992		19.777	0.00223763	15.1892		0.901429	0.00341557	11.255		0.798528	0.00365095	11.0006		0.230303	0.00365232	9.75643		2.07292	0.00365992	11.9496		1.72758	0.0036354	11.7808		0.775136	0.00363997	10.9768		0.630217	0.00365263	10.7629		0.949436	0.00365457	11.1717
	530.872	78.2796	0.950109		2.99792	0.00124398	14.4768		177.474	0.00362322	16.4196		20.0439	0.00221988	15.2185		0.902708	0.00341246	11.2583		0.800541	0.00365093	11.0031		0.231071	0.00365229	9.75977		2.07912	0.00365991	11.9526		1.73145	0.00363532	11.7831		0.776638	0.00363992	10.9788		0.631866	0.00365261	10.7655		0.950109	0.00365455	11.1724
	531.209	78.2709	0.950799		3.01184	0.00124346	14.4823		181.26	0.00362303	16.4408		20.3248	0.00220138	15.2492		0.904019	0.00340919	11.2617		0.802613	0.00365091	11.0057		0.231863	0.00365227	9.76321		2.08555	0.0036599	11.9557		1.73547	0.00363523	11.7854		0.778187	0.00363986	10.9808		0.63357	0.00365259	10.7683		0.950799	0.00365452	11.1731
	531.546	78.2614	0.951554		3.02732	0.00124294	14.4882		185.564	0.00362283	16.4644		20.6417	0.00218072	15.2835		0.905456	0.00340551	11.2654		0.804895	0.00365089	11.0085		0.232737	0.00365224	9.76699		2.09269	0.00365988	11.9591		1.73992	0.00363514	11.7881		0.779897	0.00363981	10.9831		0.635455	0.00365257	10.7712		0.951554	0.0036545	11.1739
	531.88	78.2529	0.952233		3.04143	0.00124242	14.4937		189.578	0.00362264	16.4859		20.9352	0.0021618	15.3151		0.906749	0.00340211	11.2688		0.806955	0.00365088	11.0111		0.233529	0.00365221	9.7704		2.09919	0.00365987	11.9622		1.74397	0.00363505	11.7904		0.781444	0.00363975	10.9851		0.637166	0.00365255	10.7739		0.952233	0.00365447	11.1747
	532.216	78.2445	0.952904		3.05556	0.0012419	14.4992		193.683	0.00362246	16.5074		21.2332	0.00214278	15.3469		0.908026	0.00339867	11.2723		0.808999	0.00365086	11.0136		0.234317	0.00365218	9.77378		2.10569	0.00365986	11.9653		1.74802	0.00363497	11.7928		0.782984	0.0036397	10.9871		0.638872	0.00365253	10.7766		0.952904	0.00365445	11.1754
	532.548	78.2357	0.953605		3.07056	0.00124139	14.5049		198.134	0.00362226	16.5303		21.554	0.00212254	15.3808		0.909362	0.00339496	11.2759		0.811146	0.00365084	11.0163		0.235147	0.00365215	9.77733		2.11257	0.00365985	11.9686		1.7523	0.00363488	11.7953		0.784605	0.00363964	10.9892		0.640672	0.00365251	10.7794		0.953605	0.00365443	11.1761
	532.888	78.2275	0.954255		3.08468	0.00124087	14.5103		202.417	0.00362208	16.5517		21.8604	0.00210342	15.4131		0.910603	0.00339144	11.2794		0.813147	0.00365083	11.0188		0.235923	0.00365213	9.78064		2.11904	0.00365984	11.9716		1.75632	0.00363479	11.7976		0.78612	0.00363959	10.9911		0.642359	0.00365249	10.7821		0.954255	0.0036544	11.1768
	533.225	78.2189	0.954946		3.09989	0.00124035	14.5161		207.134	0.00362188	16.5749		22.1954	0.00208275	15.448		0.911921	0.00338759	11.2831		0.815282	0.00365081	11.0214		0.236753	0.0036521	9.78417		2.126	0.00365983	11.9749		1.76065	0.0036347	11.8001		0.78774	0.00363953	10.9932		0.644168	0.00365246	10.7849		0.954946	0.00365438	11.1776
	533.565	78.2094	0.955698		3.11673	0.00123983	14.5224		212.486	0.00362166	16.6005		22.5725	0.00205979	15.487		0.913359	0.00338326	11.2872		0.817622	0.00365079	11.0243		0.237665	0.00365207	9.78803		2.1337	0.00365982	11.9785		1.76543	0.0036346	11.8029		0.78952	0.00363947	10.9955		0.64616	0.00365244	10.788		0.955698	0.00365435	11.1784
	533.899	78.2005	0.956411		3.13295	0.00123931	14.5284		217.767	0.00362144	16.6252		22.9415	0.00203763	15.5249		0.914722	0.00337905	11.2912		0.819848	0.00365077	11.027		0.238536	0.00365204	9.79171		2.14109	0.00365981	11.982		1.77001	0.0036345	11.8056		0.79122	0.00363941	10.9977		0.648067	0.00365242	10.791		0.956411	0.00365433	11.1791
	534.231	78.1915	0.957131		3.1496	0.0012388	14.5345		223.327	0.00362123	16.6505		23.3268	0.0020148	15.5641		0.9161	0.00337465	11.2953		0.82211	0.00365075	11.0298		0.239424	0.00365201	9.79544		2.14867	0.00365979	11.9855		1.77471	0.0036344	11.8083		0.792952	0.00363935	10.9999		0.650016	0.00365239	10.794		0.957131	0.0036543	11.1799
	534.57	78.1819	0.957894		3.16757	0.00123828	14.541		229.481	0.00362099	16.6778		23.7496	0.00199012	15.6067		0.917561	0.00336984	11.2997		0.824521	0.00365073	11.0327		0.240373	0.00365197	9.79941		2.15684	0.00365978	11.9893		1.77977	0.00363429	11.8112		0.794803	0.00363928	11.0023		0.652105	0.00365237	10.7972		0.957894	0.00365427	11.1807
	534.907	78.173	0.9586		3.18447	0.00123777	14.5472		235.426	0.00362077	16.7035		24.1545	0.00196686	15.6471		0.918914	0.00336525	11.3039		0.826762	0.00365072	11.0354		0.241259	0.00365194	9.80311		2.1645	0.00365977	11.9929		1.78451	0.00363419	11.8139		0.79653	0.00363922	11.0045		0.65406	0.00365235	10.8002		0.9586	0.00365425	11.1814
	535.244	78.1649	0.959243		3.20014	0.00123725	14.5529		241.072	0.00362056	16.7273		24.536	0.00194525	15.6849		0.920148	0.00336094	11.3078		0.828817	0.0036507	11.0379		0.242074	0.00365192	9.80649		2.1716	0.00365976	11.9962		1.78889	0.0036341	11.8164		0.798118	0.00363916	11.0065		0.655862	0.00365233	10.803		0.959243	0.00365422	11.1821
	535.585	78.1565	0.959919		3.21684	0.00123673	14.559		247.239	0.00362034	16.7527		24.9493	0.00192219	15.7254		0.921444	0.00335628	11.312		0.830983	0.00365068	11.0405		0.242935	0.00365189	9.81006		2.17915	0.00365975	11.9997		1.79356	0.003634	11.819		0.799797	0.0036391	11.0086		0.657773	0.0036523	10.8059		0.959919	0.0036542	11.1828
	535.927	78.148	0.960597		3.23391	0.00123621	14.5651		253.7	0.00362012	16.7787		25.3786	0.00189861	15.7672		0.922746	0.00335145	11.3163		0.83317	0.00365066	11.0432		0.243808	0.00365186	9.81366		2.18685	0.00365974	12.0032		1.79831	0.00363389	11.8217		0.801497	0.00363903	11.0108		0.659714	0.00365228	10.8089		0.960597	0.00365417	11.1836
	536.259	78.1395	0.961274		3.25124	0.0012357	14.5713		260.436	0.00361989	16.805		25.8223	0.00187464	15.8099		0.924047	0.00334647	11.3207		0.835366	0.00365065	11.0458		0.244687	0.00365183	9.81728		2.19465	0.00365972	12.0068		1.80312	0.00363379	11.8245		0.80321	0.00363897	11.013		0.661674	0.00365226	10.8118		0.961274	0.00365415	11.1843
	536.595	78.1311	0.961938		3.26853	0.00123518	14.5774		267.33	0.00361967	16.8312		26.2726	0.00185072	15.8529		0.925324	0.00334144	11.3251		0.837529	0.00365063	11.0484		0.245556	0.0036518	9.82084		2.20243	0.00365971	12.0103		1.80791	0.00363369	11.8272		0.804904	0.00363891	11.0151		0.663618	0.00365224	10.8148		0.961938	0.00365412	11.185
	536.937	78.1228	0.962605		3.28622	0.00123466	14.5837		274.573	0.00361943	16.8581		26.7416	0.00182624	15.8972		0.926608	0.00333621	11.3296		0.839717	0.00365061	11.051		0.246438	0.00365177	9.82444		2.21037	0.0036597	12.0139		1.81279	0.00363358	11.8299		0.806622	0.00363884	11.0173		0.665596	0.00365221	10.8178		0.962605	0.00365409	11.1857
	537.275	78.1141	0.963295		3.30483	0.00123415	14.5901		282.403	0.00361919	16.8863		27.2439	0.00180049	15.9442		0.927936	0.00333063	11.3344		0.841989	0.0036506	11.0537		0.247357	0.00365174	9.82818		2.2187	0.00365969	12.0177		1.81792	0.00363347	11.8328		0.808413	0.00363877	11.0195		0.667664	0.00365219	10.8209		0.963295	0.00365407	11.1864
	537.615	78.1054	0.963991		3.32398	0.00123363	14.5967		290.691	0.00361894	16.9154		27.7707	0.00177402	15.993		0.929278	0.00332479	11.3393		0.844297	0.00365058	11.0565		0.248294	0.00365171	9.83198		2.22727	0.00365968	12.0215		1.82318	0.00363336	11.8358		0.810239	0.0036387	11.0218		0.669779	0.00365216	10.8241		0.963991	0.00365404	11.1872
	537.95	78.0973	0.964634		3.34202	0.00123312	14.603		298.717	0.0036187	16.9428		28.2761	0.00174912	16.0393		0.93052	0.00331921	11.344		0.846442	0.00365056	11.059		0.249168	0.00365168	9.83551		2.23532	0.00365966	12.0252		1.82812	0.00363325	11.8385		0.811943	0.00363864	11.024		0.671758	0.00365214	10.827		0.964634	0.00365401	11.1879
	538.284	78.089	0.965299		3.36099	0.00123261	14.6095		307.398	0.00361846	16.9716		28.8177	0.00172295	16.0884		0.931802	0.00331326	11.349		0.84867	0.00365054	11.0617		0.250079	0.00365165	9.83917		2.24377	0.00365965	12.0289		1.8333	0.00363314	11.8414		0.813718	0.00363857	11.0262		0.673828	0.00365212	10.8301		0.965299	0.00365398	11.1886
	538.618	78.08	0.966015		3.38185	0.00123211	14.6165		317.232	0.00361818	17.0032		29.4251	0.00169425	16.1429		0.933186	0.0033066	11.3545		0.851085	0.00365053	11.0645		0.251071	0.00365162	9.84315		2.25304	0.00365964	12.0331		1.83898	0.00363302	11.8446		0.815651	0.00363849	11.0286		0.676088	0.00365209	10.8335		0.966015	0.00365395	11.1893
	538.955	78.0719	0.966658		3.40094	0.00123159	14.6229		326.506	0.00361793	17.0322		29.9922	0.00166804	16.1931		0.934428	0.00330041	11.3596		0.853264	0.00365051	11.0671		0.251969	0.00365159	9.84674		2.26151	0.00365963	12.0368		1.84416	0.00363291	11.8475		0.817402	0.00363843	11.0308		0.678142	0.00365207	10.8365		0.966658	0.00365393	11.19
	539.287	78.0638	0.967308		3.42064	0.00123109	14.6295		336.357	0.00361767	17.062		30.5888	0.00164108	16.2454		0.935685	0.00329393	11.3649		0.855482	0.00365049	11.0697		0.252887	0.00365156	9.85039		2.27024	0.00365961	12.0407		1.8495	0.00363279	11.8504		0.819192	0.00363835	11.033		0.680249	0.00365204	10.8396		0.967308	0.0036539	11.1907
	539.626	78.0551	0.967998		3.44195	0.00123058	14.6366		347.351	0.0036174	17.0943		31.2479	0.00161199	16.3025		0.93702	0.00328679	11.3706		0.857848	0.00365047	11.0725		0.25387	0.00365153	9.85429		2.27966	0.0036596	12.0448		1.85525	0.00363267	11.8536		0.821109	0.00363828	11.0354		0.682513	0.00365202	10.843		0.967998	0.00365387	11.1914
	539.971	78.0458	0.968736		3.46529	0.00123006	14.6442		359.798	0.00361709	17.1297		31.9858	0.00158028	16.3656		0.93845	0.00327884	11.377		0.860398	0.00365046	11.0754		0.254934	0.0036515	9.85849		2.28995	0.00365959	12.0493		1.86153	0.00363253	11.857		0.823184	0.0036382	11.038		0.684973	0.00365199	10.8466		0.968736	0.00365384	11.1922
	540.318	78.0377	0.969382		3.48616	0.00122953	14.651		371.3	0.00361682	17.1613		32.6602	0.00155207	16.4225		0.939701	0.00327161	11.3828		0.862641	0.00365044	11.0781		0.255875	0.00365147	9.86219		2.29914	0.00365957	12.0534		1.86713	0.00363241	11.8601		0.825019	0.00363812	11.0402		0.687157	0.00365197	10.8498		0.969382	0.00365381	11.1929
	540.658	78.029	0.97008		3.50922	0.00122902	14.6585		384.442	0.00361652	17.1963		33.4223	0.00152105	16.4859		0.941055	0.00326347	11.3892		0.865083	0.00365042	11.0809		0.256903	0.00365143	9.86621		2.30927	0.00365956	12.0578		1.87329	0.00363228	11.8635		0.827026	0.00363804	11.0427		0.689553	0.00365194	10.8533		0.97008	0.00365377	11.1936
	541.009	78.0201	0.970789		3.53322	0.00122849	14.6662		398.608	0.0036162	17.2326		34.2342	0.00148896	16.5526		0.942432	0.00325485	11.3959		0.867582	0.0036504	11.0838		0.257959	0.0036514	9.87034		2.31978	0.00365955	12.0623		1.87969	0.00363214	11.867		0.829089	0.00363796	11.0452		0.692027	0.00365191	10.8569		0.970789	0.00365374	11.1944
	541.354	78.0114	0.971485		3.55731	0.00122797	14.6738		413.349	0.00361589	17.2691		35.0689	0.00145699	16.6201		0.943783	0.00324603	11.4028		0.870047	0.00365038	11.0866		0.259007	0.00365137	9.87441		2.33032	0.00365953	12.0668		1.88608	0.003632	11.8704		0.831135	0.00363787	11.0478		0.69449	0.00365189	10.8604		0.971485	0.00365371	11.1951
	541.698	78.0038	0.972086		3.57864	0.00122745	14.6806		426.847	0.00361561	17.3014		35.8246	0.00142888	16.6804		0.944952	0.00323808	11.4089		0.872193	0.00365037	11.0891		0.259923	0.00365134	9.87795		2.33962	0.00365952	12.0708		1.89173	0.00363188	11.8735		0.832926	0.0036378	11.0499		0.696653	0.00365186	10.8636		0.972086	0.00365368	11.1957
	542.031	77.9949	0.9728		3.60453	0.00122695	14.6886		443.829	0.00361527	17.3406		36.7643	0.00139503	16.7542		0.946339	0.00322826	11.4165		0.874755	0.00365035	11.0921		0.261022	0.0036513	9.88219		2.35089	0.0036595	12.0756		1.89856	0.00363173	11.8772		0.835075	0.00363771	11.0526		0.69926	0.00365183	10.8673		0.9728	0.00365365	11.1965
	542.367	77.9868	0.973441		3.6284	0.00122644	14.6961		460.085	0.00361496	17.3768		37.6526	0.0013641	16.8229		0.947588	0.00321903	11.4235		0.877076	0.00365033	11.0947		0.262023	0.00365127	9.88603		2.36126	0.00365949	12.0801		1.90484	0.00363159	11.8806		0.837032	0.00363762	11.055		0.701644	0.00365181	10.8707		0.973441	0.00365361	11.1972
	542.699	77.979	0.974064		3.65212	0.00122594	14.7034		476.822	0.00361465	17.4127		38.5564	0.00133365	16.8918		0.948801	0.00320969	11.4306		0.879342	0.00365032	11.0973		0.263004	0.00365124	9.88979		2.37154	0.00365948	12.0844		1.91105	0.00363146	11.8839		0.838953	0.00363754	11.0573		0.703993	0.00365178	10.8741		0.974064	0.00365358	11.1978
	543.035	77.9705	0.974737		3.67842	0.00122544	14.7114		496.091	0.0036143	17.4525		39.5839	0.00130024	16.9688		0.950113	0.00319914	11.4386		0.88181	0.0036503	11.1001		0.264078	0.00365121	9.89388		2.38291	0.00365946	12.0892		1.91792	0.00363131	11.8876		0.841057	0.00363745	11.0598		0.706577	0.00365175	10.8778		0.974737	0.00365355	11.1985
	543.369	77.9618	0.975437		3.70652	0.00122494	14.7198		517.535	0.00361394	17.495		40.7121	0.00126497	17.0519		0.951478	0.00318764	11.4472		0.884395	0.00365028	11.1031		0.26521	0.00365118	9.89818		2.39503	0.00365945	12.0943		1.92523	0.00363115	11.8915		0.843275	0.00363735	11.0625		0.709313	0.00365172	10.8817		0.975437	0.00365351	11.1993
	543.706	77.9536	0.97609		3.73348	0.00122443	14.7279		538.97	0.00361359	17.5358		41.8243	0.00123157	17.1324		0.952753	0.00317638	11.4556		0.886825	0.00365026	11.1058		0.266279	0.00365114	9.90222		2.40663	0.00365943	12.0991		1.93222	0.00363099	11.8952		0.845373	0.00363726	11.0651		0.711913	0.0036517	10.8853		0.97609	0.00365348	11.2
	544.046	77.9443	0.976832		3.76497	0.00122392	14.7371		565.135	0.00361317	17.5834		43.1623	0.00119313	17.2273		0.9542	0.00316293	11.4656		0.889603	0.00365025	11.1089		0.267509	0.00365111	9.90685		2.42014	0.00365942	12.1047		1.94035	0.00363082	11.8995		0.847788	0.00363715	11.068		0.714921	0.00365166	10.8896		0.976832	0.00365344	11.2007
	544.387	77.9351	0.977561		3.79697	0.00122341	14.7464		593.023	0.00361276	17.6318		44.5659	0.0011547	17.3248		0.955626	0.00314895	11.476		0.892362	0.00365023	11.112		0.268738	0.00365107	9.91145		2.43384	0.0036594	12.1104		1.94858	0.00363064	11.9038		0.850204	0.00363704	11.0709		0.717946	0.00365163	10.8938		0.977561	0.0036534	11.2015
	544.727	77.9271	0.978196		3.82568	0.0012229	14.7548		619.205	0.00361238	17.6752		45.8638	0.00112082	17.4131		0.956868	0.00313614	11.4854		0.894782	0.00365021	11.1148		0.269823	0.00365104	9.9155		2.44609	0.00365939	12.1154		1.95593	0.00363047	11.9077		0.852339	0.00363695	11.0735		0.720632	0.0036516	10.8976		0.978196	0.00365336	11.2022
	545.067	77.9193	0.978823		3.85483	0.00122239	14.7632		646.97	0.003612	17.7193		47.2204	0.00108699	17.5035		0.958094	0.00312285	11.4952		0.897188	0.00365019	11.1175		0.270907	0.003651	9.91953		2.4585	0.00365937	12.1205		1.96337	0.00363031	11.9115		0.854476	0.00363685	11.076		0.723333	0.00365157	10.9013		0.978823	0.00365332	11.2028
	545.403	77.911	0.979486		3.88667	0.00122189	14.7723		678.719	0.00361159	17.7674		48.7482	0.00105073	17.6032		0.959394	0.00310802	11.5061		0.899757	0.00365018	11.1203		0.272072	0.00365097	9.92384		2.47202	0.00365936	12.126		1.97146	0.00363013	11.9157		0.856774	0.00363674	11.0788		0.726254	0.00365154	10.9054		0.979486	0.00365328	11.2035
	545.739	77.9031	0.980114		3.91773	0.00122139	14.781		711.184	0.00361118	17.8144		50.2861	0.00101607	17.7014		0.960623	0.00309324	11.5169		0.902205	0.00365016	11.1231		0.27319	0.00365094	9.92795		2.48517	0.00365934	12.1313		1.97933	0.00362996	11.9198		0.858982	0.00363664	11.0814		0.729074	0.00365151	10.9092		0.980114	0.00365325	11.2042
	546.073	77.8949	0.980769		3.95123	0.00122089	14.7904		747.934	0.00361074	17.865		51.9991	0.000979495	17.8082		0.961908	0.00307693	11.5288		0.904782	0.00365014	11.1259		0.274374	0.0036509	9.9323		2.49932	0.00365933	12.137		1.98777	0.00362977	11.9242		0.861324	0.00363653	11.0842		0.732082	0.00365148	10.9134		0.980769	0.00365321	11.2049
	546.405	77.8861	0.981465		3.9881	0.0012204	14.8005		790.583	0.00361026	17.9207		53.9523	0.000940218	17.9269		0.963274	0.00305855	11.5422		0.907546	0.00365012	11.129		0.275653	0.00365087	9.93697		2.51484	0.00365931	12.1432		1.99702	0.00362957	11.9289		0.863857	0.0036364	11.0872		0.735355	0.00365145	10.9179		0.981465	0.00365316	11.2056
	546.739	77.8773	0.982167		4.02671	0.0012199	14.8109		837.838	0.00360976	17.9791		56.076	0.000900221	18.0524		0.964652	0.00303881	11.5566		0.910359	0.00365011	11.1321		0.276965	0.00365083	9.94174		2.53105	0.00365929	12.1496		2.00667	0.00362936	11.9339		0.86646	0.00363628	11.0903		0.738739	0.00365141	10.9225		0.982167	0.00365312	11.2064
	547.075	77.8689	0.982838		4.06508	0.0012194	14.8212		887.598	0.00360926	18.037		58.2697	0.000861625	18.1785		0.965971	0.00301869	11.5712		0.913075	0.00365009	11.1351		0.278241	0.00365079	9.94635		2.5471	0.00365927	12.1559		2.0162	0.00362914	11.9387		0.868998	0.00363615	11.0932		0.74206	0.00365138	10.927		0.982838	0.00365307	11.2071
	547.416	77.8605	0.983507		4.10481	0.00121889	14.8318		942.227	0.00360874	18.097		60.6314	0.000822892	18.3102		0.967286	0.00299732	11.5868		0.915806	0.00365007	11.1381		0.279535	0.00365076	9.95101		2.56367	0.00365926	12.1624		2.02603	0.00362893	11.9437		0.871575	0.00363602	11.0963		0.745453	0.00365135	10.9316		0.983507	0.00365303	11.2078
	547.754	77.8521	0.984173		4.14607	0.00121839	14.8426		1002.5	0.00360821	18.1593		63.185	0.000784004	18.4483		0.968597	0.00297455	11.6034		0.918556	0.00365005	11.1411		0.280848	0.00365072	9.95572		2.58082	0.00365924	12.1691		2.03619	0.0036287	11.9488		0.874196	0.00363589	11.0994		0.74893	0.00365131	10.9362		0.984173	0.00365298	11.2085
	548.094	77.8443	0.984796		4.1862	0.00121789	14.8531		1064.83	0.00360768	18.2199		65.7724	0.000747479	18.5838		0.969823	0.00295183	11.62		0.921149	0.00365004	11.1439		0.282097	0.00365069	9.96018		2.59745	0.00365922	12.1755		2.04602	0.00362848	11.9538		0.876696	0.00363576	11.1023		0.752266	0.00365128	10.9407		0.984796	0.00365294	11.2091
	548.433	77.836	0.98546		4.23083	0.00121739	14.8645		1138.7	0.0036071	18.2873		68.7746	0.000708365	18.7359		0.971131	0.0029259	11.639		0.923942	0.00365002	11.1469		0.283454	0.00365065	9.965		2.61588	0.0036592	12.1826		2.0569	0.00362824	11.9592		0.879417	0.00363561	11.1055		0.755925	0.00365124	10.9456		0.98546	0.00365289	11.2098
	548.771	77.8276	0.986132		4.27818	0.00121688	14.8765		1222.65	0.00360649	18.3588		72.1087	0.000668606	18.8988		0.972456	0.00289764	11.6598		0.926803	0.00365	11.15		0.284857	0.00365061	9.96995		2.63535	0.00365919	12.19		2.06838	0.00362798	11.9649		0.882238	0.00363546	11.1087		0.759746	0.0036512	10.9506		0.986132	0.00365284	11.2105
	549.108	77.8193	0.986793		4.327	0.00121638	14.8886		1315.71	0.00360585	18.4325		75.7168	0.000629443	19.0683		0.97376	0.00286766	11.6819		0.929646	0.00364998	11.1531		0.286265	0.00365057	9.9749		2.65537	0.00365917	12.1976		2.08014	0.00362772	11.9707		0.885078	0.0036353	11.112		0.763624	0.00365117	10.9557		0.986793	0.00365279	11.2112
	549.442	77.811	0.987452		4.37818	0.00121589	14.9012		1420.85	0.00360519	18.5098		79.6928	0.000590372	19.2477		0.975061	0.00283533	11.7059		0.932514	0.00364997	11.1562		0.2877	0.00365053	9.97993		2.67626	0.00365915	12.2055		2.09241	0.00362744	11.9768		0.887981	0.00363514	11.1154		0.767623	0.00365113	10.961		0.987452	0.00365273	11.2119
	549.78	77.8019	0.988176		4.4376	0.00121539	14.9155		1553.5	0.00360441	18.5995		84.5721	0.000547495	19.4579		0.976491	0.00279664	11.7349		0.935704	0.00364995	11.1596		0.289314	0.00365049	9.98555		2.70043	0.00365913	12.2145		2.10656	0.00362713	11.9837		0.891261	0.00363496	11.1192		0.77218	0.00365108	10.9669		0.988176	0.00365267	11.2127
	550.117	77.7937	0.988829		4.49443	0.00121489	14.929		1691.9	0.00360368	18.6852		89.5171	0.000508931	19.6608		0.977783	0.00275849	11.7637		0.938621	0.00364993	11.1628		0.290808	0.00365045	9.99072		2.72343	0.00365911	12.223		2.12001	0.00362682	11.9902		0.894307	0.00363478	11.1227		0.776455	0.00365104	10.9725		0.988829	0.00365262	11.2134
	550.45	77.7859	0.989456		4.55223	0.0012144	14.9426		1845.32	0.00360293	18.7724		94.8434	0.000472073	19.869		0.979024	0.00271855	11.7941		0.941459	0.00364991	11.1658		0.292279	0.00365041	9.99578		2.74673	0.00365909	12.2315		2.13359	0.00362652	11.9968		0.897318	0.0036346	11.1262		0.780721	0.003651	10.978		0.989456	0.00365256	11.2141
	550.783	77.7775	0.990124		4.61763	0.00121391	14.9577		2035.73	0.00360208	18.8711		101.254	0.000433138	20.1065		0.980345	0.00267198	11.83		0.944519	0.0036499	11.169		0.293886	0.00365037	10.0013		2.77298	0.00365906	12.241		2.14887	0.00362617	12.0041		0.900621	0.0036344	11.13		0.78545	0.00365096	10.984		0.990124	0.0036525	11.2148
	551.121	77.7698	0.990737		4.68171	0.00121341	14.9723		2241.32	0.00360125	18.9678		107.955	0.000397721	20.3412		0.98156	0.00262498	11.8667		0.947369	0.00364988	11.1721		0.295402	0.00365034	10.0065		2.79857	0.00365904	12.2502		2.16373	0.00362583	12.0112		0.903755	0.0036342	11.1335		0.789984	0.00365092	10.9898		0.990737	0.00365243	11.2154
	551.457	77.7619	0.991369		4.75239	0.00121292	14.9881		2492.24	0.00360033	19.0744		115.861	0.000361632	20.6022		0.982812	0.00257161	11.9091		0.950351	0.00364986	11.1752		0.297011	0.0036503	10.0119		2.82667	0.00365902	12.2602		2.18	0.00362547	12.0189		0.907097	0.00363399	11.1373		0.794874	0.00365087	10.996		0.991369	0.00365237	11.2161
	551.791	77.7533	0.992049		4.83445	0.00121243	15.006		2818.94	0.00359927	19.1982		125.77	0.000323422	20.9076		0.984161	0.00250771	11.9608		0.95361	0.00364985	11.1786		0.298797	0.00365025	10.0179		2.85911	0.003659	12.2716		2.19874	0.00362504	12.0277		0.910831	0.00363374	11.1416		0.800409	0.00365082	11.003		0.992049	0.0036523	11.2168
	552.132	77.7448	0.992728		4.92372	0.00121193	15.0252		3223.12	0.00359811	19.3328		137.513	0.000286031	21.2425		0.985509	0.00243598	12.0202		0.956922	0.00364983	11.1821		0.300646	0.00365021	10.0241		2.8942	0.00365897	12.2839		2.21895	0.00362458	12.0371		0.914724	0.00363347	11.146		0.80626	0.00365077	11.0103		0.992728	0.00365222	11.2175
	552.471	77.7365	0.993395		5.01986	0.00121143	15.0453		3723.42	0.00359687	19.4778		151.39	0.000250224	21.6062		0.986833	0.00235632	12.088		0.960236	0.00364981	11.1856		0.302532	0.00365016	10.0304		2.93175	0.00365895	12.2968		2.2405	0.00362408	12.047		0.918726	0.00363319	11.1505		0.81237	0.00365072	11.0179		0.993395	0.00365214	11.2183
	552.809	77.7273	0.99412		5.13627	0.00121093	15.0691		4434.17	0.00359536	19.6533		170.08	0.000212442	22.0499		0.988275	0.00225693	12.1757		0.963921	0.00364979	11.1894		0.304677	0.00365012	10.0375		2.97691	0.00365892	12.3121		2.26633	0.00362349	12.0588		0.923321	0.00363285	11.1557		0.819512	0.00365066	11.0266		0.99412	0.00365204	11.219
	553.148	77.7192	0.99477		5.2533	0.00121044	15.0924		5285.46	0.00359385	19.8298		191.196	0.000179906	22.4994		0.989567	0.00215426	12.2701		0.967294	0.00364977	11.1929		0.306689	0.00365007	10.0441		3.02195	0.00365889	12.3271		2.29201	0.0036229	12.0704		0.92768	0.00363251	11.1606		0.826417	0.0036506	11.0351		0.99477	0.00365195	11.2197
	553.487	77.7112	0.995411		5.38399	0.00120994	15.1178		6430.54	0.00359216	20.0268		217.889	0.000149175	23.0048		0.990842	0.00203712	12.3832		0.970701	0.00364976	11.1965		0.308776	0.00365003	10.0509		3.07187	0.00365887	12.3435		2.32034	0.00362225	12.083		0.932254	0.00363213	11.1657		0.833816	0.00365054	11.044		0.995411	0.00365185	11.2204
	553.831	77.7029	0.996067		5.53824	0.00120944	15.1469		8105.2	0.00359017	20.2594		254.23	0.000119357	23.605		0.992149	0.0018967	12.5274		0.974282	0.00364974	11.2001		0.311038	0.00364998	10.0582		3.13027	0.00365884	12.3623		2.35335	0.00362148	12.0976		0.937283	0.0036317	11.1713		0.842145	0.00365047	11.054		0.996067	0.00365174	11.2212
	554.17	77.6948	0.996718		5.71925	0.00120894	15.1799		10634.2	0.00358784	20.5322		304.676	9.16822e-05	24.3136		0.993446	0.00173107	12.7115		0.977946	0.00364972	11.2039		0.313436	0.00364993	10.0659		3.1981	0.0036588	12.3838		2.3915	0.00362059	12.1142		0.94271	0.00363119	11.1774		0.851388	0.0036504	11.065		0.996718	0.00365162	11.2219
	554.506	77.6872	0.997323		5.92313	0.00120845	15.2157		14439.2	0.00358522	20.8396		373.579	6.79706e-05	25.116		0.994654	0.0015466	12.938		0.981468	0.00364971	11.2075		0.315839	0.00364988	10.0736		3.27366	0.00365877	12.4072		2.43375	0.0036196	12.1322		0.948262	0.00363064	11.1836		0.861152	0.00365032	11.0764		0.997323	0.00365149	11.2226
	554.847	77.6787	0.997997		6.21332	0.00120795	15.2644		22315.4	0.00358149	21.277		499.355	4.42705e-05	26.2637		0.995999	0.00129474	13.2949		0.985555	0.00364969	11.2117		0.318781	0.00364983	10.0829		3.37973	0.00365873	12.4391		2.49265	0.00361821	12.1569		0.95525	0.00362986	11.1913		0.873954	0.00365023	11.0912		0.997997	0.00365131	11.2233
	555.183	77.6704	0.998657		6.61307	0.00120746	15.3275		40647.8	0.00357637	21.8795		744.764	2.44375e-05	27.8519		0.997316	0.000982546	13.848		0.989778	0.00364967	11.216		0.322058	0.00364977	10.0932		3.52318	0.00365869	12.4807		2.57159	0.00361633	12.1891		0.963357	0.00362882	11.2004		0.889678	0.00365012	11.1091		0.998657	0.00365111	11.2241
	555.517	77.6623	0.999305		7.27122	0.00120698	15.4232		109093	0.00356797	22.8715		1438.31	9.14357e-06	30.4761		0.99861	0.000584349	14.8886		0.994249	0.00364965	11.2205		0.325949	0.00364971	10.1052		3.75323	0.00365864	12.5439		2.69652	0.00361333	12.2382		0.973632	0.00362718	11.2119		0.91141	0.00364999	11.1333		0.999305	0.00365082	11.2249
	555.856	77.6536	1
						-11958.4	29.5823			-139936	523.495			-2705.29	21.7347			-2373.93	18.4062			-337797	1244.69			-363078	1336.25			-541424	1993.65			-55451.6	213.423			-121638	453.888			-262213	968.735			-212282	787.155
						159.604	0.219296			1418.07	5.16474			35.709	0.115067			206.991	0.730489			9459.08	34.5849			11598.2	42.4215			13857.8	50.7406			1124.46	4.10012			2825.05	10.305			5427.14	19.8457			7221.79	26.4184
						0.909884	0.389067			0.945987	0.5552			0.911683	0.714496			0.191311	1.51877			0.696391	0.974153			0.638018	1.10912			0.733008	0.398036			0.813913	0.251061			0.769286	0.454532			0.807636	0.440983			0.608464	0.50346
						5613.86	556			9737.87	556			5739.51	556			131.532	556			1275.3	556			979.987	556			1526.46	556			2431.85	556			1853.91	556			2334.36	556			864.048	556
						849.788	84.1635			3001.68	171.386			2930.05	283.841			303.402	1282.51			1210.23	527.63			1205.52	683.958			241.841	88.0886			153.283	35.0455			383.016	114.869			453.954	108.123			219.012	140.93
						C1				C1.5				C2				D1				D2				D3				N1.5				N2				S1				S2				P
					m	-11958.4			m	-139936			m	-2705.29			m	-2373.93			m	-337797			m	-363078			m	-541424			m	-55451.6			m	-121638			m	-262213			m	-212282
					b	29.5823			b	523.495			b	21.7347			b	18.4062			b	1244.69			b	1336.25			b	1993.65			b	213.423			b	453.888			b	968.735			b	787.155
					r2	0.909884			r2	0.945987			r2	0.911683			r2	0.191311			r2	0.696391			r2	0.638018			r2	0.733008			r2	0.813913			r2	0.769286			r2	0.807636			r2	0.608464
					Ea (J/mol)	99422.5			Ea (J/mol)	1.16343e+06			Ea (J/mol)	22491.8			Ea (J/mol)	19736.9			Ea (J/mol)	2.80844e+06			Ea (J/mol)	3.01863e+06			Ea (J/mol)	4.5014e+06			Ea (J/mol)	461024			Ea (J/mol)	1.0113e+06			Ea (J/mol)	2.18004e+06			Ea (J/mol)	1.76491e+06
					Ea (kJ/mol)	99.4225			Ea (kJ/mol)	1163.43			Ea (kJ/mol)	22.4918			Ea (kJ/mol)	19.7369			Ea (kJ/mol)	2808.44			Ea (kJ/mol)	3018.63			Ea (kJ/mol)	4501.4			Ea (kJ/mol)	461.024			Ea (kJ/mol)	1011.3			Ea (kJ/mol)	2180.04			Ea (kJ/mol)	1764.91
					A	1.91872e+18			A	6.344e+233			A	3.2527e+14			A	1.22625e+13			A	#NUM!			A	#NUM!			A	#NUM!			A	5.55846e+98			A	3.25537e+203			A	#NUM!			A	#NUM!
					ΔH	93.3202			ΔH	1157.33			ΔH	16.3895			ΔH	13.6345			ΔH	2802.34			ΔH	3012.53			ΔH	4495.3			ΔH	454.922			ΔH	1005.2			ΔH	2173.94			ΔH	1758.81
					ΔG	-32.6091			ΔG	-4549.86			ΔG	-11.8891			ΔG	22.2243			ΔG	#NUM!			ΔG	#NUM!			ΔG	#NUM!			ΔG	-1754.71			ΔG	-3917.58			ΔG	#NUM!			ΔG	#NUM!
	1.13725	1079.76			ΔS	0.0930908			ΔS	4.21893			ΔS	0.0209044			ΔS	-0.00634984			ΔS	#NUM!			ΔS	#NUM!			ΔS	#NUM!			ΔS	1.63343			ΔS	3.63907			ΔS	#NUM!			ΔS	#NUM!
					k(T)	1.61165e+11			k(T)	1.00714e+151			k(T)	8.15715e+12			k(T)	4.82989e+11			k(T)	#NUM!			k(T)	#NUM!			k(T)	#NUM!			k(T)	8.602e+65			k(T)	3.46686e+131			k(T)	#NUM!			k(T)	#NUM!
	Temp	DTG (wt%/min)
	950.321	0.115919	950.321
	950.68	0.121978	950.68			r2
	951.037	0.12437	951.037		C1	0.909884
	951.4	0.129817	951.4		C1.5	0.945987
	951.762	0.128469	951.762		C2	0.911683
	952.125	0.121515	952.125		D1	0.191311
	952.484	0.112849	952.484		D2	0.696391
	952.844	0.108235	952.844		D3	0.638018
	953.2	0.111047	953.2		N1.5	0.733008
	953.553	0.118886	953.553		N2	0.813913
	953.914	0.123182	953.914		S1	0.769286
	954.276	0.124424	954.276		S2	0.807636
	954.638	0.127036	954.638		P	0.608464
	955.003	0.12685	955.003
	955.363	0.119722	955.363			Ea (kJ/mol)
	955.719	0.115365	955.719		C1	99.4225
	956.075	0.117473	956.075		C1.5	1163.43
	956.437	0.123917	956.437		C2	22.4918
	956.791	0.131614	956.791		D1	19.7369
	957.155	0.143113	957.155		D2	2808.44
	957.516	0.151958	957.516		D3	3018.63
	957.878	0.147611	957.878		N1.5	4501.4
	958.241	0.137463	958.241		N2	461.024
	958.603	0.129926	958.603		S1	1011.3
	958.966	0.128302	958.966		S2	2180.04
	959.324	0.128834	959.324		P	1764.91
	959.681	0.136405	959.681
	960.04	0.13706	960.04
	960.403	0.138338	960.403
	960.767	0.131081	960.767
	961.137	0.129111	961.137
	961.511	0.129406	961.511
	961.877	0.142912	961.877
	962.241	0.155543	962.241
	962.606	0.167432	962.606
	962.97	0.163249	962.97
	963.332	0.151459	963.332
	963.695	0.135982	963.695
	964.059	0.123725	964.059
	964.425	0.124653	964.425
	964.79	0.135139	964.79
	965.156	0.15233	965.156
	965.524	0.161935	965.524
	965.892	0.16497	965.892
	966.257	0.161906	966.257
	966.618	0.165753	966.618
	966.982	0.170058	966.982
	967.343	0.176986	967.343
	967.702	0.182254	967.702
	968.061	0.187519	968.061
	968.422	0.186002	968.422
	968.785	0.185815	968.785
	969.144	0.185659	969.144
	969.507	0.191145	969.507
	969.866	0.18899	969.866
	970.226	0.186228	970.226
	970.586	0.183382	970.586
	970.946	0.185767	970.946
	971.309	0.188558	971.309
	971.672	0.193959	971.672
	972.04	0.199578	972.04
	972.408	0.201825	972.408
	972.781	0.199354	972.781
	973.147	0.196955	973.147
	973.511	0.19886	973.511
	973.875	0.207732	973.875
	974.234	0.214567	974.234
	974.592	0.218014	974.592
	974.952	0.219703	974.952
	975.314	0.218996	975.314
	975.678	0.21163	975.678
	976.041	0.210618	976.041
	976.405	0.216098	976.405
	976.771	0.226713	976.771
	977.134	0.232238	977.134
	977.495	0.240625	977.495
	977.856	0.246546	977.856
	978.221	0.258561	978.221
	978.579	0.255694	978.579
	978.944	0.250994	978.944
	979.307	0.243006	979.307
	979.671	0.242121	979.671
	980.035	0.233026	980.035
	980.401	0.228352	980.401
	980.762	0.232546	980.762
	981.126	0.243157	981.126
	981.49	0.245868	981.49
	981.854	0.251446	981.854
	982.218	0.261263	982.218
	982.589	0.270194	982.589
	982.952	0.273298	982.952
	983.322	0.280974	983.322
	983.69	0.282434	983.69
	984.055	0.277611	984.055
	984.421	0.267275	984.421
	984.784	0.262795	984.784
	985.149	0.258891	985.149
	985.512	0.265216	985.512
	985.877	0.269933	985.877
	986.24	0.2792	986.24
	986.609	0.281776	986.609
	986.976	0.276645	986.976
	987.342	0.27526	987.342
	987.711	0.276904	987.711
	988.074	0.289186	988.074
	988.433	0.294585	988.433
	988.795	0.309551	988.795
	989.159	0.309725	989.159
	989.52	0.314286	989.52
	989.885	0.306986	989.885
	990.255	0.308999	990.255
	990.621	0.311825	990.621
	990.983	0.318845	990.983
	991.348	0.327558	991.348
	991.71	0.33445	991.71
	992.068	0.337244	992.068
	992.428	0.334461	992.428
	992.788	0.330775	992.788
	993.154	0.32681	993.154
	993.519	0.330441	993.519
	993.885	0.339597	993.885
	994.247	0.354821	994.247
	994.614	0.364419	994.614
	994.972	0.364158	994.972
	995.335	0.356697	995.335
	995.703	0.352787	995.703
	996.068	0.347344	996.068
	996.437	0.352189	996.437
	996.807	0.363132	996.807
	997.175	0.369805	997.175
	997.543	0.373222	997.543
	997.912	0.375164	997.912
	998.28	0.379917	998.28
	998.645	0.379953	998.645
	999.013	0.38303	999.013
	999.382	0.389265	999.382
	999.747	0.391399	999.747
	1000.12	0.391546	1000.12
	1000.49	0.394437	1000.49
	1000.86	0.400839	1000.86
	1001.23	0.399957	1001.23
	1001.6	0.403215	1001.6
	1001.97	0.400292	1001.97
	1002.34	0.40379	1002.34
	1002.71	0.405317	1002.71
	1003.08	0.418845	1003.08
	1003.46	0.429184	1003.46
	1003.83	0.440782	1003.83
	1004.2	0.445034	1004.2
	1004.57	0.454634	1004.57
	1004.94	0.456963	1004.94
	1005.31	0.458197	1005.31
	1005.68	0.458574	1005.68
	1006.05	0.459664	1006.05
	1006.41	0.462177	1006.41
	1006.78	0.462327	1006.78
	1007.15	0.46801	1007.15
	1007.51	0.477249	1007.51
	1007.88	0.488065	1007.88
	1008.24	0.491683	1008.24
	1008.61	0.491231	1008.61
	1008.97	0.489066	1008.97
	1009.34	0.4951	1009.34
	1009.71	0.498888	1009.71
	1010.07	0.50466	1010.07
	1010.44	0.511325	1010.44
	1010.8	0.525543	1010.8
	1011.17	0.528574	1011.17
	1011.54	0.525064	1011.54
	1011.9	0.525801	1011.9
	1012.27	0.532388	1012.27
	1012.63	0.539658	1012.63
	1012.99	0.542855	1012.99
	1013.36	0.552573	1013.36
	1013.73	0.554231	1013.73
	1014.09	0.556408	1014.09
	1014.46	0.555331	1014.46
	1014.83	0.562531	1014.83
	1015.2	0.570403	1015.2
	1015.57	0.579384	1015.57
	1015.93	0.585927	1015.93
	1016.3	0.585016	1016.3
	1016.67	0.584857	1016.67
	1017.03	0.582168	1017.03
	1017.4	0.591168	1017.4
	1017.77	0.595843	1017.77
	1018.14	0.609364	1018.14
	1018.51	0.608882	1018.51
	1018.88	0.618915	1018.88
	1019.25	0.62266	1019.25
	1019.62	0.637842	1019.62
	1019.99	0.639982	1019.99
	1020.36	0.64861	1020.36
	1020.74	0.650722	1020.74
	1021.11	0.649215	1021.11
	1021.49	0.642574	1021.49
	1021.86	0.645273	1021.86
	1022.23	0.657685	1022.23
	1022.61	0.673059	1022.61
	1022.98	0.684005	1022.98
	1023.35	0.696434	1023.35
	1023.73	0.704783	1023.73
	1024.1	0.706982	1024.1
	1024.48	0.703702	1024.48
	1024.86	0.706116	1024.86
	1025.24	0.710112	1025.24
	1025.62	0.714955	1025.62
	1025.99	0.724446	1025.99
	1026.37	0.731187	1026.37
	1026.73	0.737834	1026.73
	1027.1	0.731904	1027.1
	1027.48	0.734753	1027.48
	1027.85	0.73785	1027.85
	1028.23	0.752511	1028.23
	1028.61	0.766243	1028.61
	1028.99	0.786888	1028.99
	1029.37	0.801284	1029.37
	1029.74	0.806931	1029.74
	1030.11	0.800931	1030.11
	1030.47	0.799269	1030.47
	1030.84	0.80581	1030.84
	1031.21	0.810862	1031.21
	1031.58	0.818172	1031.58
	1031.95	0.82213	1031.95
	1032.33	0.825968	1032.33
	1032.71	0.822701	1032.71
	1033.08	0.823932	1033.08
	1033.45	0.836521	1033.45
	1033.82	0.858727	1033.82
	1034.19	0.879279	1034.19
	1034.56	0.890896	1034.56
	1034.93	0.898925	1034.93
	1035.3	0.895164	1035.3
	1035.68	0.893244	1035.68
	1036.05	0.881131	1036.05
	1036.43	0.887117	1036.43
	1036.8	0.891366	1036.8
	1037.18	0.902845	1037.18
	1037.55	0.906397	1037.55
	1037.92	0.922491	1037.92
	1038.3	0.933033	1038.3
	1038.67	0.94465	1038.67
	1039.05	0.946429	1039.05
	1039.43	0.955413	1039.43
	1039.81	0.960819	1039.81
	1040.18	0.960768	1040.18
	1040.55	0.956557	1040.55
	1040.93	0.958524	1040.93
	1041.3	0.958266	1041.3
	1041.67	0.956329	1041.67
	1042.04	0.951949	1042.04
	1042.42	0.961501	1042.42
	1042.79	0.96761	1042.79
	1043.16	0.974803	1043.16
	1043.54	0.980043	1043.54
	1043.91	0.994021	1043.91
	1044.29	0.999966	1044.29
	1044.66	1.00265	1044.66
	1045.03	1.0066	1045.03
	1045.41	1.01601	1045.41
	1045.78	1.029	1045.78
	1046.15	1.0323	1046.15
	1046.54	1.04048	1046.54
	1046.91	1.04505	1046.91
	1047.29	1.05259	1047.29
	1047.67	1.05513	1047.67
	1048.04	1.05912	1048.04
	1048.42	1.06678	1048.42
	1048.8	1.07429	1048.8
	1049.17	1.08643	1049.17
	1049.55	1.09191	1049.55
	1049.93	1.10056	1049.93
	1050.3	1.10097	1050.3
	1050.68	1.09939	1050.68
	1051.05	1.08937	1051.05
	1051.43	1.08191	1051.43
	1051.81	1.07571	1051.81
	1052.18	1.07572	1052.18
	1052.55	1.07817	1052.55
	1052.92	1.08628	1052.92
	1053.31	1.08937	1053.31
	1053.68	1.09229	1053.68
	1054.05	1.09829	1054.05
	1054.43	1.10755	1054.43
	1054.81	1.113	1054.81
	1055.18	1.11625	1055.18
	1055.55	1.12037	1055.55
	1055.93	1.12106	1055.93
	1056.31	1.1192	1056.31
	1056.69	1.11323	1056.69
	1057.06	1.11561	1057.06
	1057.44	1.12066	1057.44
	1057.82	1.1255	1057.82
	1058.2	1.124	1058.2
	1058.58	1.12749	1058.58
	1058.95	1.12591	1058.95
	1059.33	1.1277	1059.33
	1059.71	1.11695	1059.71
	1060.09	1.11156	1060.09
	1060.47	1.09688	1060.47
	1060.85	1.08875	1060.85
	1061.23	1.07985	1061.23
	1061.6	1.08083	1061.6
	1061.98	1.08584	1061.98
	1062.35	1.08848	1062.35
	1062.73	1.09163	1062.73
	1063.1	1.09672	1063.1
	1063.48	1.10151	1063.48
	1063.86	1.10056	1063.86
	1064.24	1.09579	1064.24
	1064.61	1.09011	1064.61
	1064.99	1.08375	1064.99
	1065.37	1.07986	1065.37
	1065.74	1.07796	1065.74
	1066.12	1.08111	1066.12
	1066.5	1.08167	1066.5
	1066.88	1.078	1066.88
	1067.26	1.07306	1067.26
	1067.63	1.07231	1067.63
	1068.01	1.07702	1068.01
	1068.38	1.07514	1068.38
	1068.76	1.0719	1068.76
	1069.13	1.07152	1069.13
	1069.5	1.07059	1069.5
	1069.88	1.06916	1069.88
	1070.26	1.0718	1070.26
	1070.64	1.07433	1070.64
	1071.02	1.09599	1071.02
	1071.4	1.10285	1071.4
	1071.78	1.11012	1071.78
	1072.2	1.08836	1072.2
	1072.58	1.0792	1072.58
	1072.96	1.05201	1072.96
	1073.34	1.06108	1073.34
	1073.73	1.04555	1073.73
	1074.07	1.08567	1074.07
	1074.49	1.07424	1074.49
	1074.83	1.08163	1074.83
	1075.25	1.0617	1075.25
	1075.59	1.08831	1075.59
	1075.97	1.09373	1075.97
	1076.35	1.09363	1076.35
	1076.76	1.09948	1076.76
	1077.1	1.10016	1077.1
	1077.47	1.12305	1077.47
	1077.89	1.1233	1077.89
	1078.23	1.12508	1078.23
	1078.65	1.11269	1078.65
	1079.03	1.09729	1079.03
	1079.38	1.10612	1079.38
	1079.76	1.13725	1079.76
	1080.14	1.1313	1080.14

## Sheet: P2(595-799)
													From	To					pt1	pt2	pt3	pt4
	3	Fe2O3	+	1	C	→	2	Fe3O4	+	1	CO		950	1080		130	43.3333		950	993.333	1036.67	1080
	3	Fe2O3	+	1	CO	→	2	Fe3O4	+	1	CO2		950	1080		130	43.3333		950	993.333	1036.67	1080
	6	Fe2O3	+	1	C	→	4	Fe3O4	+	1	CO2		950	1080		130	43.3333		950	993	1036	1079
					C1				C1.5				C2				D1				D2				D3				N1.5				N2				S1				S2				P
						X	Y			X	Y			X	Y			X	Y			X	Y			X	Y			X	Y			X	Y			X	Y			X	Y			X	Y
	Temp	TGA (tw%)	α		g(α)	1/T	ln(g(α)/T2)		g(α)	1/T	ln(g(α)/T2)		g(α)	1/T	ln(g(α)/T2)		g(α)	1/T	ln(g(α)/T2)		g(α)	1/T	ln(g(α)/T2)		g(α)	1/T	ln(g(α)/T2)		g(α)	1/T	ln(g(α)/T2)		g(α)	1/T	ln(g(α)/T2)		g(α)	1/T	ln(g(α)/T2)		g(α)	1/T	ln(g(α)/T2)		g(α)	1/T	ln(g(α)/T2)
	595.212	76.7169	0		0				0				1				0	0.00364964	#NUM!		0	0.003663	#NUM!		0	0.003663	#NUM!		0	0.003663	#NUM!		0	0.003663	#NUM!		0	0.003663	#NUM!		0	0.003663	#NUM!		0	0.003663	#NUM!
	595.549	76.7093	0.00198369		0.00198566	0.00115135	7.31184		0.00596586	0.00366298	6.09726		1.00199	0.00366292	11.221		3.93502e-06	0.00364961	-1.21932		1.96881e-06	0.003663	-1.91914		4.3761e-07	0.003663	-3.42299		0.015798	0.003663	7.07107		0.0445607	0.00366279	8.10816		0.000992337	0.00366241	4.30382		0.000661667	0.00366299	3.8982		0.00198369	0.00366299	4.99615
	595.887	76.7008	0.00418293		0.0041917	0.0011509	8.05978		0.0126147	0.00366295	6.84608		1.0042	0.00366283	11.2232		1.74969e-05	0.00364958	0.272798		8.76066e-06	0.003663	-0.426296		1.94772e-06	0.003663	-1.92991		0.0259972	0.003663	7.56918		0.0647433	0.00366265	8.48181		0.00209365	0.00366214	5.05057		0.00139626	0.00366298	4.645		0.00418293	0.00366298	5.74221
	596.225	76.6933	0.00614475		0.0061637	0.00115045	8.44613		0.0185769	0.00366292	7.23315		1.00618	0.00366275	11.2252		3.77579e-05	0.00364955	1.04199		1.89177e-05	0.003663	0.343533		4.20682e-06	0.003663	-1.15986		0.0336172	0.003663	7.82623		0.0785092	0.00366255	8.67465		0.00307711	0.00366195	5.43575		0.00205246	0.00366296	5.03025		0.00614475	0.00366298	6.1268
	596.562	76.6854	0.00820653		0.00824039	0.00115	8.73727		0.0248746	0.00366289	7.52509		1.00827	0.00366267	11.2274		6.73471e-05	0.00364952	1.62067		3.3766e-05	0.003663	0.922889		7.51044e-06	0.003663	-0.580273		0.0407973	0.003663	8.01981		0.0907766	0.00366246	8.81989		0.00411172	0.00366179	5.72569		0.00274303	0.00366295	5.32028		0.00820653	0.00366297	6.41614
	596.891	76.6775	0.0102621		0.0103151	0.00114957	8.96259		0.0311859	0.00366287	7.75123		1.01037	0.00366259	11.2295		0.00010531	0.0036495	2.06773		5.2836e-05	0.003663	1.37063		1.17548e-05	0.003663	-0.132305		0.0473858	0.003663	8.16951		0.101563	0.00366237	8.93222		0.00514426	0.00366164	5.94981		0.00343246	0.00366293	5.5445		0.0102621	0.00366296	6.63967
	597.227	76.6699	0.012227		0.0123024	0.00114913	9.13954		0.0372498	0.00366284	7.92892		1.01238	0.0036625	11.2315		0.0001495	0.00364947	2.41813		7.50564e-05	0.003663	1.72167		1.6702e-05	0.003663	0.218962		0.0532917	0.003663	8.28697		0.110916	0.00366229	9.02035		0.00613231	0.00366152	6.12557		0.00409239	0.00366292	5.72036		0.012227	0.00366295	6.81487
	597.56	76.6627	0.0140982		0.0141986	0.00114869	9.28366		0.0430525	0.00366281	8.07371		1.0143	0.00366243	11.2335		0.00019876	0.00364944	2.70295		9.98505e-05	0.003663	2.00711		2.2224e-05	0.003663	0.504607		0.0586358	0.003663	8.38253		0.119158	0.00366222	9.09207		0.00707414	0.00366141	6.26851		0.00472167	0.00366291	5.8634		0.0140982	0.00366294	6.95727
	597.889	76.6553	0.0160257		0.0161555	0.00114825	9.41353		0.0490585	0.00366279	8.20432		1.01629	0.00366235	11.2355		0.000256823	0.00364942	2.95925		0.000129103	0.003663	2.26404		2.8741e-05	0.003663	0.76176		0.0639068	0.003663	8.46861		0.127104	0.00366215	9.15666		0.00804521	0.0036613	6.3972		0.00537069	0.0036629	5.9922		0.0160257	0.00366293	7.08542
	598.222	76.6477	0.0180125		0.0181767	0.00114781	9.53218		0.0552803	0.00366276	8.32374		1.01834	0.00366226	11.2375		0.00032445	0.00364939	3.19301		0.000163208	0.003663	2.49846		3.63417e-05	0.003663	0.9964		0.0691316	0.003663	8.5472		0.134821	0.00366208	9.21564		0.00904718	0.0036612	6.51463		0.00604058	0.00366288	6.10976		0.0180125	0.00366292	7.2023
	598.563	76.6408	0.0198025		0.0200012	0.00114736	9.62861		0.0609128	0.00366274	8.42078		1.0202	0.00366219	11.2394		0.000392139	0.00364937	3.38251		0.000197377	0.003663	2.68855		4.3959e-05	0.003663	1.18669		0.0736836	0.003663	8.61097		0.141426	0.00366202	9.2635		0.00995076	0.00366111	6.60987		0.00664489	0.00366287	6.20511		0.0198025	0.00366291	7.29705
	598.903	76.6334	0.0217393		0.0219791	0.00114692	9.72369		0.0670363	0.00366271	8.51658		1.02222	0.0036621	11.2414		0.000472599	0.00364934	3.56915		0.000238031	0.003663	2.87584		5.30249e-05	0.003663	1.3742		0.0784645	0.003663	8.67384		0.148254	0.00366195	9.31069		0.0109294	0.00366102	6.70373		0.0072996	0.00366286	6.29909		0.0217393	0.00366291	7.39037
	599.237	76.6258	0.0237199		0.0240057	0.00114648	9.81266		0.0733296	0.00366268	8.60633		1.0243	0.00366202	11.2435		0.000562634	0.00364931	3.74355		0.000283568	0.003663	3.05089		6.31831e-05	0.003663	1.54947		0.0832166	0.003663	8.73264		0.154938	0.00366189	9.35482		0.0119311	0.00366093	6.79147		0.00796998	0.00366284	6.38696		0.0237199	0.0036629	7.47756
	599.577	76.6188	0.0255286		0.0258602	0.00114603	9.88785		0.0791048	0.00366266	8.68215		1.0262	0.00366194	11.2454		0.000651712	0.00364929	3.89054		0.000328665	0.00366299	3.19848		7.32465e-05	0.003663	1.69727		0.0874488	0.003663	8.78224		0.160811	0.00366183	9.39206		0.0128468	0.00366085	6.86546		0.00858301	0.00366283	6.46107		0.0255286	0.00366289	7.55105
	599.918	76.6115	0.0274374		0.0278208	0.00114558	9.96171		0.0852283	0.00366263	8.75673		1.02821	0.00366186	11.2474		0.000752809	0.00364926	4.03476		0.000379895	0.00366299	3.34333		8.4682e-05	0.003663	1.84234		0.0918149	0.003663	8.83096		0.166796	0.00366177	9.42863		0.0138141	0.00366077	6.9381		0.00923073	0.00366282	6.53383		0.0274374	0.00366288	7.62316
	600.255	76.6037	0.0294648		0.0299076	0.00114514	10.0348		0.0917657	0.0036626	8.83065		1.03036	0.00366177	11.2495		0.000868173	0.00364923	4.17736		0.000438414	0.00366299	3.4866		9.77491e-05	0.003663	1.98584		0.0963506	0.003663	8.87918		0.172938	0.00366171	9.46483		0.0148425	0.00366068	7.00995		0.00991967	0.0036628	6.60582		0.0294648	0.00366287	7.69446
	600.59	76.5962	0.0314141		0.0319181	0.0011447	10.1006		0.0980836	0.00366258	8.89724		1.03243	0.00366169	11.2516		0.000986846	0.0036492	4.3055		0.000498673	0.00366299	3.61539		0.000111209	0.003663	2.11485		0.100622	0.003663	8.92256		0.178656	0.00366165	9.49739		0.0158324	0.00366061	7.07455		0.010583	0.00366279	6.67055		0.0314141	0.00366286	7.75852
	600.927	76.5881	0.0335165		0.0340911	0.00114426	10.1673		0.104933	0.00366255	8.96476		1.03468	0.0036616	11.2538		0.00112336	0.00364917	4.43507		0.00056806	0.00366299	3.74567		0.000126714	0.003663	2.24537		0.105138	0.003663	8.96646		0.184638	0.00366159	9.53035		0.0169011	0.00366053	7.13992		0.0112994	0.00366278	6.73606		0.0335165	0.00366285	7.82331
	601.262	76.5795	0.0357563		0.0364113	0.00114382	10.2339		0.112272	0.00366252	9.03238		1.03708	0.0036615	11.2562		0.00127852	0.00364914	4.56447		0.000647017	0.00366299	3.87581		0.000144363	0.00366299	2.37577		0.109856	0.003663	9.01036		0.190817	0.00366153	9.56331		0.0180409	0.00366045	7.20523		0.0120637	0.00366276	6.80152		0.0357563	0.00366284	7.888
	601.597	76.5717	0.0378088		0.0385421	0.00114338	10.2915		0.119034	0.00366249	9.09088		1.03929	0.00366141	11.2584		0.0014295	0.00364911	4.67611		0.000723933	0.00366298	3.98814		0.000161563	0.00366299	2.48833		0.114101	0.003663	9.04827		0.196321	0.00366147	9.59178		0.0190865	0.00366037	7.26161		0.0127652	0.00366275	6.85805		0.0378088	0.00366283	7.94382
	601.929	76.5636	0.0398924		0.0407099	0.00114295	10.347		0.125936	0.00366246	9.14726		1.04155	0.00366131	11.2606		0.0015914	0.00364908	4.78342		0.000806499	0.00366298	4.09615		0.000180033	0.00366299	2.59658		0.118341	0.003663	9.08476		0.201767	0.00366142	9.61917		0.0201492	0.0036603	7.31583		0.0134783	0.00366273	6.91242		0.0398924	0.00366282	7.99747
	602.265	76.5557	0.0419636		0.0428695	0.00114251	10.3995		0.132834	0.00366243	9.2006		1.0438	0.00366122	11.2628		0.00176094	0.00364905	4.88467		0.000893052	0.00366298	4.19809		0.000199401	0.00366299	2.69876		0.122489	0.003663	9.11921		0.207049	0.00366136	9.64504		0.0212066	0.00366023	7.36702		0.0141882	0.00366272	6.96375		0.0419636	0.00366281	8.04809
	602.597	76.5479	0.0439972		0.0449945	0.00114208	10.4486		0.139643	0.0036624	9.25061		1.04602	0.00366113	11.265		0.00193576	0.00364902	4.97934		0.000982394	0.00366298	4.29344		0.000219401	0.00366299	2.79434		0.126505	0.003663	9.15147		0.212119	0.00366131	9.66926		0.0222461	0.00366016	7.41491		0.0148862	0.00366271	7.01179		0.0439972	0.0036628	8.09542
	602.929	76.5407	0.0458747		0.0469603	0.00114164	10.4921		0.145961	0.00366237	9.29487		1.04808	0.00366105	11.267		0.00210449	0.00364899	5.06292		0.00106871	0.00366298	4.37766		0.000238731	0.00366299	2.87878		0.130163	0.003663	9.17998		0.216703	0.00366126	9.69067		0.0232066	0.0036601	7.45721		0.0155316	0.00366269	7.05423		0.0458747	0.0036628	8.13722
	603.263	76.5331	0.0478553		0.0490382	0.00114121	10.5362		0.152661	0.00366235	9.33976		1.05026	0.00366096	11.2691		0.00229013	0.00364897	5.14748		0.00116378	0.00366297	4.46288		0.000260027	0.00366299	2.96423		0.133975	0.003663	9.20884		0.221446	0.00366121	9.71235		0.024221	0.00366003	7.50003		0.0162132	0.00366268	7.09719		0.0478553	0.00366279	8.17949
	603.598	76.5255	0.0498296		0.0511139	0.00114077	10.5784		0.159373	0.00366232	9.38281		1.05244	0.00366087	11.2712		0.00248299	0.00364894	5.22835		0.00126264	0.00366297	4.54442		0.000282181	0.00366299	3.04599		0.137729	0.003663	9.23648		0.226084	0.00366116	9.7331		0.0252332	0.00365997	7.541		0.0168937	0.00366267	7.13831		0.0498296	0.00366278	8.21992
	603.93	76.5176	0.0518789		0.053273	0.00114034	10.6205		0.166378	0.00366229	9.42584		1.05472	0.00366077	11.2734		0.00269142	0.00364891	5.30897		0.0013696	0.00366297	4.62573		0.000306158	0.00366299	3.12754		0.141581	0.003663	9.26406		0.230809	0.0036611	9.75382		0.0262849	0.00365991	7.58187		0.0176009	0.00366265	7.17933		0.0518789	0.00366277	8.26023
	604.264	76.5105	0.0537407		0.0552387	0.00113991	10.6575		0.172775	0.00366226	9.46358		1.05679	0.00366069	11.2754		0.00288807	0.00364888	5.3795		0.00147062	0.00366296	4.69689		0.00032881	0.00366298	3.19892		0.145043	0.003663	9.28822		0.235029	0.00366106	9.77196		0.0272414	0.00365985	7.61765		0.0182444	0.00366264	7.21525		0.0537407	0.00366276	8.29549
	604.596	76.5023	0.0558744		0.057496	0.00113948	10.6983		0.180145	0.00366223	9.50537		1.05918	0.00366059	11.2778		0.00312195	0.00364885	5.45739		0.00159089	0.00366296	4.7755		0.000355789	0.00366298	3.27778		0.148968	0.003663	9.31492		0.239783	0.00366101	9.79202		0.0283387	0.00365979	7.65717		0.0189829	0.00366262	7.25493		0.0558744	0.00366275	8.33443
	604.929	76.4947	0.0578549		0.059596	0.00113904	10.735		0.187023	0.0036622	9.54286		1.06141	0.0036605	11.2799		0.00334719	0.00364882	5.52707		0.00170684	0.00366296	4.84586		0.000381809	0.00366298	3.34837		0.152573	0.003663	9.33884		0.244123	0.00366096	9.80998		0.0293584	0.00365973	7.69256		0.0196693	0.00366261	7.29046		0.0578549	0.00366274	8.36927
	605.262	76.4869	0.0598761		0.0617436	0.00113861	10.7711		0.194079	0.00366218	9.57991		1.06369	0.0036604	11.2821		0.00358515	0.00364879	5.59577		0.00182946	0.00366296	4.91524		0.000409336	0.00366298	3.41798		0.156217	0.003663	9.36244		0.248483	0.00366091	9.82771		0.0304001	0.00365967	7.72745		0.0203709	0.0036626	7.32552		0.0598761	0.00366273	8.40362
	605.593	76.4791	0.0619067		0.0639058	0.00113818	10.8063		0.201207	0.00366215	9.61599		1.06599	0.00366031	11.2843		0.00383243	0.00364876	5.66248		0.00195703	0.00366295	4.98264		0.000437984	0.00366298	3.48563		0.159843	0.003663	9.38538		0.252796	0.00366086	9.84494		0.0314478	0.00365961	7.76137		0.0210767	0.00366258	7.35958		0.0619067	0.00366272	8.43697
	605.923	76.471	0.0640247		0.0661662	0.00113776	10.8418		0.208683	0.00366212	9.65249		1.0684	0.00366021	11.2866		0.00409916	0.00364872	5.72978		0.00209478	0.00366295	5.05067		0.000468928	0.00366298	3.5539		0.16359	0.003663	9.40856		0.257228	0.00366081	9.86235		0.0325418	0.00365956	7.7956		0.0218139	0.00366257	7.39398		0.0640247	0.00366271	8.47062
	606.261	76.464	0.0658272		0.0680938	0.00113732	10.8713		0.215079	0.00366209	9.68269		1.07047	0.00366012	11.2886		0.00433322	0.0036487	5.78533		0.00221578	0.00366295	5.10682		0.00049612	0.00366297	3.61027		0.166752	0.003663	9.4277		0.260948	0.00366077	9.87673		0.0334738	0.00365951	7.82386		0.0224423	0.00366255	7.42238		0.0658272	0.0036627	8.49839
	606.601	76.4565	0.0677984		0.0702061	0.00113688	10.9026		0.222108	0.00366206	9.71487		1.07273	0.00366003	11.2908		0.00459662	0.00364867	5.84435		0.00235208	0.00366294	5.16652		0.000526763	0.00366297	3.6702		0.170183	0.003663	9.44807		0.264964	0.00366072	9.89203		0.0344941	0.00365945	7.85392		0.0231303	0.00366254	7.45259		0.0677984	0.00366269	8.5279
	606.942	76.4481	0.0699695		0.0725379	0.00113644	10.9361		0.229894	0.00366203	9.74934		1.07523	0.00365992	11.2932		0.00489573	0.00364863	5.90741		0.00250704	0.00366294	5.23033		0.00056161	0.00366297	3.73426		0.173931	0.003663	9.46985		0.269329	0.00366067	9.90839		0.0356191	0.00365939	7.88604		0.0238893	0.00366253	7.48488		0.0699695	0.00366268	8.55942
	607.283	76.4408	0.0718844		0.074599	0.001136	10.9649		0.236799	0.003662	9.77895		1.07745	0.00365983	11.2953		0.00516737	0.0036486	5.96143		0.00264792	0.00366293	5.285		0.000593304	0.00366297	3.78916		0.17721	0.003663	9.48853		0.273128	0.00366063	9.92243		0.0366125	0.00365934	7.91358		0.0245597	0.00366251	7.51256		0.0718844	0.00366267	8.58643
	607.629	76.4333	0.0738213		0.076688	0.00113555	10.9933		0.243819	0.00366197	9.80818		1.07971	0.00365974	11.2974		0.00544958	0.00364857	6.01462		0.00279443	0.00366293	5.33886		0.000626275	0.00366297	3.84324		0.180503	0.003663	9.50694		0.276926	0.00366058	9.93626		0.0376182	0.00365929	7.9407		0.0252387	0.0036625	7.53984		0.0738213	0.00366267	8.61302
	607.968	76.4257	0.0757956		0.078822	0.00113511	11.0215		0.251013	0.00366195	9.83727		1.08201	0.00365964	11.2996		0.00574497	0.00364854	6.06742		0.00294794	0.00366293	5.39234		0.000660835	0.00366296	3.89696		0.183836	0.00366299	9.52524		0.280753	0.00366054	9.95001		0.0386445	0.00365924	7.96765		0.0259318	0.00366249	7.56694		0.0757956	0.00366266	8.63942
	608.298	76.4179	0.0778386		0.081035	0.00113469	11.0499		0.258497	0.00366192	9.86667		1.08441	0.00365954	11.3019		0.00605885	0.00364851	6.12064		0.00311124	0.00366292	5.44625		0.000697611	0.00366296	3.95112		0.187262	0.00366299	9.5437		0.284667	0.00366049	9.96388		0.0397077	0.00365919	7.99482		0.0266501	0.00366247	7.59427		0.0778386	0.00366265	8.66602
	608.627	76.411	0.0796349		0.0829848	0.00113427	11.0744		0.265112	0.00366189	9.89195		1.08653	0.00365945	11.3039		0.00634171	0.00364848	6.16628		0.00325855	0.00366292	5.49252		0.000730798	0.00366296	3.99759		0.190253	0.00366299	9.55955		0.288071	0.00366045	9.97579		0.0406434	0.00365914	8.01813		0.0272825	0.00366246	7.61773		0.0796349	0.00366264	8.68884
	608.96	76.4029	0.0817498		0.0852853	0.00113384	11.1025		0.272942	0.00366186	9.92107		1.08903	0.00365935	11.3062		0.00668302	0.00364845	6.21872		0.00343648	0.00366291	5.54569		0.000770899	0.00366296	4.05102		0.193754	0.00366299	9.57778		0.292037	0.00366041	9.98949		0.0417463	0.00365909	8.04494		0.0280282	0.00366244	7.6447		0.0817498	0.00366263	8.71506
	609.29	76.3952	0.083746		0.0874616	0.00113341	11.1285		0.280374	0.00366183	9.94795		1.0914	0.00365925	11.3085		0.00701338	0.00364842	6.26699		0.0036089	0.00366291	5.59464		0.000809771	0.00366296	4.10021		0.197036	0.00366299	9.59458		0.295739	0.00366036	10.0021		0.0427884	0.00365904	8.06962		0.028733	0.00366243	7.66955		0.083746	0.00366262	8.73919
	609.625	76.3874	0.0857859		0.0896905	0.00113298	11.1544		0.288011	0.0036618	9.97484		1.09384	0.00365914	11.3107		0.00735922	0.00364839	6.31514		0.00378959	0.0036629	5.6435		0.000850522	0.00366295	4.14931		0.200369	0.00366299	9.61136		0.299484	0.00366032	10.0147		0.0438545	0.00365899	8.09426		0.0294543	0.00366242	7.69435		0.0857859	0.00366261	8.76326
	609.958	76.3796	0.0877945		0.09189	0.00113256	11.1794		0.295572	0.00366177	10.0008		1.09624	0.00365904	11.313		0.00770788	0.00364835	6.36145		0.00397195	0.0036629	5.6905		0.000891668	0.00366295	4.19656		0.203632	0.00366299	9.62751		0.303134	0.00366027	10.0269		0.0449055	0.00365894	8.11797		0.0301657	0.0036624	7.71822		0.0877945	0.0036626	8.78641
	610.3	76.3716	0.0898844		0.0941837	0.00113212	11.2048		0.303484	0.00366174	10.0272		1.09876	0.00365894	11.3153		0.00807921	0.00364832	6.40852		0.00416639	0.0036629	5.7383		0.000935553	0.00366295	4.2446		0.207006	0.00366299	9.64395		0.306894	0.00366023	10.0392		0.0460002	0.00365889	8.14208		0.0309069	0.00366239	7.7425		0.0898844	0.00366259	8.80994
	610.634	76.3645	0.0917338		0.0962178	0.00113169	11.2269		0.310523	0.00366171	10.0502		1.101	0.00365884	11.3174		0.00841509	0.00364829	6.44926		0.00434245	0.00366289	5.77969		0.000975305	0.00366295	4.28621		0.209976	0.00366299	9.65819		0.31019	0.00366019	10.0499		0.04697	0.00365885	8.16297		0.0315637	0.00366237	7.76354		0.0917338	0.00366258	8.83031
	610.976	76.3569	0.0937144		0.0984008	0.00113125	11.2502		0.318101	0.00366168	10.0743		1.1034	0.00365874	11.3197		0.00878238	0.00364826	6.492		0.00453518	0.00366289	5.82312		0.00101883	0.00366294	4.32988		0.21314	0.00366299	9.67315		0.313689	0.00366015	10.0612		0.0480096	0.0036588	8.18489		0.0322682	0.00366236	7.78562		0.0937144	0.00366257	8.85168
	611.316	76.3489	0.0958105		0.100716	0.00113082	11.2742		0.326167	0.00366165	10.0993		1.10596	0.00365863	11.322		0.00917965	0.00364822	6.53626		0.00474387	0.00366288	5.86811		0.00106599	0.00366294	4.37513		0.216471	0.00366299	9.68865		0.317358	0.0036601	10.0728		0.0491112	0.00365875	8.2076		0.0330148	0.00366234	7.8085		0.0958105	0.00366256	8.8738
	611.656	76.3409	0.0978848		0.103013	0.00113038	11.2975		0.334194	0.00366162	10.1237		1.10851	0.00365853	11.3244		0.00958143	0.00364819	6.57912		0.00495516	0.00366288	5.91169		0.00111375	0.00366294	4.41896		0.21975	0.00366299	9.70369		0.320956	0.00366006	10.0841		0.0502025	0.0036587	8.2296		0.0337548	0.00366233	7.83068		0.0978848	0.00366255	8.89523
	611.997	76.3333	0.0998654		0.105211	0.00112995	11.3194		0.341902	0.00366159	10.1465		1.11094	0.00365842	11.3267		0.00997309	0.00364816	6.6192		0.00516136	0.00366287	5.95246		0.00116038	0.00366293	4.45997		0.222864	0.00366299	9.71776		0.324362	0.00366002	10.0947		0.0512457	0.00365866	8.2502		0.0344625	0.00366232	7.85143		0.0998654	0.00366254	8.91526
	612.34	76.3249	0.102036		0.107626	0.00112951	11.3428		0.350401	0.00366156	10.1711		1.11363	0.00365831	11.3291		0.0104114	0.00364812	6.66224		0.00539241	0.00366286	5.99626		0.00121264	0.00366293	4.50403		0.226262	0.00366299	9.73289		0.328064	0.00365997	10.1061		0.0523906	0.00365861	8.27232		0.0352394	0.0036623	7.87374		0.102036	0.00366253	8.93678
	612.681	76.3176	0.103948		0.109757	0.00112907	11.3632		0.357927	0.00366153	10.1923		1.11601	0.00365821	11.3313		0.0108053	0.00364809	6.69938		0.00560021	0.00366286	6.03407		0.00125967	0.00366293	4.54208		0.229239	0.00366299	9.74596		0.331296	0.00365993	10.1159		0.0533999	0.00365856	8.29142		0.0359246	0.00366229	7.893		0.103948	0.00366252	8.95535
	613.019	76.3098	0.105982		0.112029	0.00112864	11.3845		0.365977	0.0036615	10.2146		1.11855	0.0036581	11.3337		0.0112322	0.00364806	6.73815		0.00582573	0.00366285	6.07355		0.00131072	0.00366293	4.58181		0.232392	0.00366299	9.75962		0.334708	0.00365989	10.1261		0.0544747	0.00365852	8.31138		0.0366545	0.00366227	7.91312		0.105982	0.00366251	8.97473
	613.361	76.3024	0.107906		0.114184	0.00112821	11.4043		0.373637	0.00366147	10.2353		1.12096	0.003658	11.3359		0.0116438	0.00364802	6.77416		0.00604338	0.00366285	6.11024		0.00136001	0.00366292	4.61872		0.235362	0.00366299	9.77232		0.337911	0.00365985	10.1357		0.0554929	0.00365848	8.32992		0.0373461	0.00366226	7.93182		0.107906	0.0036625	8.99273
	613.701	76.2943	0.110012		0.116547	0.00112778	11.4256		0.382065	0.00366144	10.2576		1.12361	0.00365788	11.3383		0.0121026	0.00364799	6.81282		0.00628628	0.00366284	6.14965		0.00141504	0.00366292	4.65839		0.238598	0.00366298	9.78598		0.34139	0.00365981	10.146		0.0566082	0.00365843	8.34984		0.0381041	0.00366224	7.95192		0.110012	0.00366249	9.01206
	614.036	76.2869	0.111949		0.118726	0.00112735	11.4448		0.389862	0.00366141	10.2779		1.12606	0.00365778	11.3405		0.0125325	0.00364796	6.84775		0.00651412	0.00366284	6.18525		0.00146668	0.00366292	4.69423		0.241563	0.00366298	9.79833		0.344566	0.00365977	10.1552		0.0576352	0.00365839	8.36785		0.0388024	0.00366223	7.97009		0.111949	0.00366248	9.02951
	614.38	76.2785	0.114132		0.121188	0.00112691	11.4661		0.398704	0.00366138	10.3003		1.12884	0.00365766	11.3431		0.0130262	0.00364792	6.8864		0.00677606	0.00366283	6.22468		0.00152606	0.00366291	4.73393		0.244891	0.00366298	9.81201		0.34812	0.00365972	10.1655		0.0587945	0.00365834	8.38779		0.0395908	0.00366221	7.99022		0.114132	0.00366247	9.04884
	614.718	76.2715	0.115938		0.123228	0.00112648	11.4836		0.406057	0.00366135	10.3186		1.13114	0.00365756	11.3451		0.0134416	0.00364789	6.91781		0.00699672	0.00366282	6.25673		0.00157611	0.00366291	4.7662		0.247632	0.00366298	9.82314		0.351038	0.00365968	10.1739		0.0597542	0.0036583	8.404		0.0402438	0.0036622	8.00658		0.115938	0.00366246	9.06454
	615.059	76.2636	0.118012		0.125577	0.00112605	11.5032		0.41455	0.00366132	10.3393		1.1338	0.00365745	11.3476		0.0139269	0.00364785	6.9533		0.00725477	0.00366282	6.29295		0.00163466	0.00366291	4.80268		0.250769	0.00366298	9.83573		0.354369	0.00365964	10.1834		0.0608579	0.00365826	8.42233		0.040995	0.00366219	8.02508		0.118012	0.00366245	9.08228
	615.398	76.256	0.119974		0.127804	0.00112562	11.5216		0.422628	0.00366129	10.3586		1.13633	0.00365734	11.3498		0.0143938	0.00364782	6.98629		0.00750331	0.00366281	6.32664		0.00169108	0.0036629	4.83661		0.253725	0.00366298	9.84745		0.357497	0.0036596	10.1922		0.061903	0.00365821	8.43937		0.0417066	0.00366217	8.0423		0.119974	0.00366244	9.09877
	615.743	76.2473	0.122245		0.130388	0.00112518	11.5424		0.432037	0.00366126	10.3807		1.13927	0.00365722	11.3525		0.0149439	0.00364778	7.02382		0.0077965	0.0036628	6.36497		0.00175765	0.0036629	4.87522		0.257133	0.00366298	9.8608		0.361093	0.00365956	10.2022		0.0631143	0.00365817	8.45878		0.0425317	0.00366216	8.0619		0.122245	0.00366243	9.11753
	616.078	76.2402	0.124088		0.13249	0.00112476	11.5591		0.439717	0.00366123	10.3983		1.14167	0.00365711	11.3547		0.0153979	0.00364775	7.05376		0.00803875	0.0036628	6.39558		0.00181268	0.0036629	4.90605		0.259889	0.00366298	9.87146		0.363992	0.00365952	10.2102		0.0640984	0.00365813	8.47427		0.0432023	0.00366214	8.07755		0.124088	0.00366242	9.1325
	616.418	76.2318	0.126297		0.135015	0.00112433	11.5788		0.448974	0.00366119	10.4191		1.14455	0.00365699	11.3572		0.0159509	0.00364771	7.08907		0.00833416	0.00366279	6.43167		0.00187981	0.00366289	4.94242		0.263181	0.00366298	9.88404		0.367443	0.00365948	10.2197		0.0652791	0.00365808	8.49255		0.0440072	0.00366213	8.09602		0.126297	0.00366241	9.15015
	616.755	76.224	0.128312		0.137323	0.00112391	11.5965		0.45747	0.00366116	10.4379		1.1472	0.00365688	11.3596		0.0164639	0.00364768	7.12075		0.00860853	0.00366278	6.46406		0.00194219	0.00366289	4.97507		0.266172	0.00366298	9.89535		0.370572	0.00365944	10.2282		0.0663575	0.00365804	8.50896		0.0447426	0.00366211	8.1126		0.128312	0.0036624	9.16598
	617.089	76.216	0.130405		0.139727	0.00112348	11.6146		0.466348	0.00366113	10.4571		1.14996	0.00365676	11.3621		0.0170054	0.00364764	7.15313		0.00889846	0.00366278	6.49719		0.00200813	0.00366288	5.00846		0.26927	0.00366298	9.90692		0.373801	0.00365939	10.2369		0.0674791	0.003658	8.52574		0.0455078	0.0036621	8.12957		0.130405	0.00366239	9.18216
	617.425	76.2089	0.132254		0.141856	0.00112306	11.6305		0.474236	0.0036611	10.4739		1.15241	0.00365665	11.3643		0.0174912	0.00364761	7.18131		0.00915884	0.00366277	6.52604		0.00206737	0.00366288	5.03753		0.271998	0.00366298	9.917		0.376638	0.00365936	10.2445		0.0684712	0.00365796	8.54036		0.0461849	0.00366209	8.14434		0.132254	0.00366238	9.19625
	617.76	76.2006	0.134419		0.144354	0.00112264	11.6487		0.483524	0.00366107	10.4933		1.15529	0.00365653	11.3668		0.0180685	0.00364757	7.2138		0.00946864	0.00366276	6.55931		0.00213788	0.00366288	5.07107		0.275182	0.00366297	9.92864		0.37994	0.00365932	10.2532		0.0696339	0.00365791	8.55722		0.0469788	0.00366207	8.16139		0.134419	0.00366237	9.21249
	618.093	76.1927	0.136462		0.146717	0.00112222	11.6657		0.492343	0.00366104	10.5114		1.15803	0.00365641	11.3693		0.0186219	0.00364753	7.24399		0.00976598	0.00366275	6.59023		0.00220559	0.00366287	5.10225		0.278177	0.00366297	9.93946		0.383037	0.00365927	10.2614		0.0707326	0.00365787	8.5729		0.0477292	0.00366205	8.17725		0.136462	0.00366236	9.22758
	618.425	76.1849	0.138489		0.149068	0.0011218	11.6823		0.501146	0.003661	10.5292		1.16075	0.00365629	11.3717		0.0191793	0.0036475	7.27351		0.0100658	0.00366275	6.62047		0.00227389	0.00366287	5.13275		0.28114	0.00366297	9.95006		0.386093	0.00365924	10.2693		0.0718241	0.00365783	8.58823		0.048475	0.00366204	8.19276		0.138489	0.00366235	9.24234
	618.761	76.1771	0.140517		0.151424	0.00112138	11.6987		0.510001	0.00366097	10.5467		1.16349	0.00365617	11.3741		0.019745	0.00364746	7.30259		0.0103704	0.00366274	6.65029		0.0023433	0.00366286	5.16283		0.284095	0.00366297	9.96051		0.389132	0.0036592	10.2772		0.0729169	0.00365779	8.60336		0.049222	0.00366203	8.20806		0.140517	0.00366234	9.25688
	619.102	76.1698	0.142419		0.15364	0.00112095	11.714		0.518358	0.00366094	10.563		1.16607	0.00365606	11.3764		0.0202833	0.00364742	7.32951		0.0106606	0.00366273	6.67789		0.00240946	0.00366286	5.19067		0.28686	0.00366297	9.9702		0.391969	0.00365916	10.2845		0.0739435	0.00365775	8.61736		0.0499241	0.00366201	8.22223		0.142419	0.00366233	9.27033
	619.438	76.1624	0.144353		0.155897	0.00112053	11.7294		0.5269	0.00366091	10.5793		1.16871	0.00365595	11.3787		0.0208378	0.00364739	7.3565		0.0109599	0.00366272	6.70558		0.00247771	0.00366286	5.2186		0.289663	0.00366297	9.97992		0.394838	0.00365912	10.2918		0.0749881	0.00365771	8.63141		0.0506387	0.003662	8.23645		0.144353	0.00366232	9.28382
	619.774	76.1545	0.146415		0.15831	0.0011201	11.7455		0.536061	0.00366088	10.5966		1.17153	0.00365583	11.3812		0.0214373	0.00364735	7.38489		0.0112838	0.00366272	6.73471		0.00255161	0.00366285	5.24799		0.292643	0.00366297	9.99016		0.397882	0.00365908	10.2995		0.0761033	0.00365767	8.64619		0.0514018	0.00366198	8.25142		0.146415	0.00366231	9.29801
	620.117	76.1469	0.148389		0.160626	0.00111967	11.7608		0.544885	0.00366085	10.6129		1.17425	0.00365571	11.3836		0.0220193	0.00364732	7.41169		0.0115986	0.00366271	6.76224		0.00262346	0.00366285	5.27577		0.29549	0.00366297	9.99984		0.400781	0.00365904	10.3068		0.0771724	0.00365763	8.66016		0.0521337	0.00366197	8.26557		0.148389	0.0036623	9.31141
	620.452	76.1395	0.150317		0.162891	0.00111925	11.7755		0.55355	0.00366082	10.6287		1.17691	0.00365559	11.3859		0.0225951	0.00364728	7.43752		0.0119104	0.0036627	6.78877		0.00269465	0.00366284	5.30254		0.298263	0.00366297	10.0092		0.403598	0.00365901	10.3138		0.0782173	0.0036576	8.67363		0.0528494	0.00366195	8.27921		0.150317	0.00366229	9.32432
	620.783	76.1315	0.152407		0.165354	0.00111884	11.7913		0.563	0.00366079	10.6457		1.17981	0.00365547	11.3884		0.0232277	0.00364724	7.46516		0.0122534	0.00366269	6.81716		0.002773	0.00366284	5.33121		0.301261	0.00366297	10.0192		0.406638	0.00365897	10.3213		0.0793516	0.00365756	8.68805		0.0536266	0.00366194	8.29381		0.152407	0.00366228	9.33813
	621.115	76.1233	0.154528		0.16786	0.00111842	11.807		0.572651	0.00366075	10.6627		1.18277	0.00365534	11.391		0.0238788	0.0036472	7.49283		0.0126068	0.00366268	6.8456		0.00285375	0.00366283	5.35991		0.304297	0.00366297	10.0292		0.409707	0.00365893	10.3289		0.0805043	0.00365751	8.7025		0.0544167	0.00366192	8.30845		0.154528	0.00366227	9.35196
	621.453	76.1157	0.156511		0.170209	0.001118	11.8217		0.581732	0.00366072	10.6784		1.18555	0.00365521	11.3934		0.0244958	0.00364717	7.51836		0.0129421	0.00366268	6.87186		0.0029304	0.00366283	5.38642		0.307129	0.00366296	10.0385		0.412564	0.00365889	10.3358		0.0815836	0.00365748	8.71584		0.0551568	0.00366191	8.32197		0.156511	0.00366226	9.36472
	621.789	76.1079	0.158545		0.172623	0.00111758	11.8365		0.591097	0.00366069	10.6944		1.18842	0.00365509	11.3959		0.0251365	0.00364713	7.5442		0.0132907	0.00366267	6.89844		0.00301013	0.00366283	5.41327		0.310026	0.00366296	10.0479		0.415479	0.00365885	10.3429		0.0826914	0.00365744	8.72935		0.0559167	0.00366189	8.33566		0.158545	0.00366225	9.37764
	622.124	76.0999	0.160635		0.17511	0.00111716	11.8516		0.60078	0.00366066	10.7107		1.19138	0.00365496	11.3984		0.0258036	0.00364709	7.57041		0.0136541	0.00366266	6.92542		0.00309326	0.00366282	5.44051		0.312997	0.00366296	10.0574		0.418461	0.00365881	10.3501		0.0838313	0.0036574	8.74306		0.056699	0.00366188	8.34956		0.160635	0.00366224	9.39074
	622.459	76.0912	0.162878		0.177785	0.00111675	11.8675		0.61124	0.00366062	10.728		1.19457	0.00365482	11.4012		0.0265292	0.00364705	7.59817		0.0140499	0.00366265	6.95399		0.00318384	0.00366282	5.46938		0.316177	0.00366296	10.0675		0.421646	0.00365877	10.3577		0.0850562	0.00365735	8.75759		0.05754	0.00366186	8.36429		0.162878	0.00366223	9.40461
	622.801	76.0827	0.165099		0.180442	0.00111632	11.8831		0.621667	0.00366058	10.7449		1.19775	0.00365468	11.4039		0.0272577	0.003647	7.62528		0.0144477	0.00366264	6.98192		0.00327494	0.00366281	5.49759		0.319319	0.00366296	10.0774		0.424785	0.00365872	10.3651		0.0862708	0.00365731	8.77179		0.0583742	0.00366185	8.37869		0.165099	0.00366222	9.41816
	623.13	76.074	0.167358		0.183151	0.00111591	11.8987		0.632341	0.00366055	10.762		1.201	0.00365454	11.4067		0.0280086	0.00364696	7.65248		0.0148583	0.00366263	7.00995		0.00336901	0.0036628	5.52592		0.322507	0.00366296	10.0873		0.427961	0.00365868	10.3726		0.0875076	0.00365727	8.78605		0.0592241	0.00366183	8.39316		0.167358	0.00366221	9.43175
	623.462	76.0652	0.169651		0.185909	0.0011155	11.9144		0.643252	0.00366051	10.7791		1.20431	0.00365439	11.4096		0.0287813	0.00364692	7.67972		0.0152814	0.00366262	7.03804		0.00346599	0.0036628	5.5543		0.325736	0.00366296	10.0973		0.431171	0.00365864	10.3801		0.0887649	0.00365723	8.80034		0.0600885	0.00366181	8.40766		0.169651	0.0036622	9.44537
	623.797	76.0567	0.171869		0.188583	0.00111508	11.9294		0.653879	0.00366048	10.7955		1.20754	0.00365425	11.4123		0.0295388	0.00364687	7.70572		0.0156967	0.00366261	7.06486		0.00356122	0.00366279	5.58141		0.328853	0.00366296	10.1068		0.434262	0.0036586	10.3872		0.0899827	0.00365719	8.81398		0.0609261	0.0036618	8.42151		0.171869	0.00366219	9.45836
	624.133	76.0491	0.173852		0.190982	0.00111466	11.9428		0.663443	0.00366044	10.81		1.21044	0.00365412	11.4148		0.0302246	0.00364683	7.72869		0.0160732	0.0036626	7.08856		0.00364758	0.00366279	5.60537		0.331635	0.00366295	10.1153		0.437014	0.00365856	10.3936		0.0910733	0.00365715	8.82605		0.0616765	0.00366178	8.43376		0.173852	0.00366218	9.46985
	624.464	76.0415	0.175833		0.193382	0.00111425	11.9561		0.673049	0.00366041	10.8244		1.21335	0.003654	11.4173		0.0309172	0.0036468	7.75137		0.0164538	0.00366259	7.11197		0.00373493	0.00366278	5.62904		0.334408	0.00366295	10.1236		0.439752	0.00365852	10.3998		0.0921634	0.00365711	8.83797		0.0624269	0.00366177	8.44586		0.175833	0.00366217	9.48118
	624.801	76.0338	0.177841		0.195822	0.00111383	11.9693		0.682851	0.00366038	10.8389		1.21631	0.00365386	11.4198		0.0316276	0.00364676	7.77411		0.0168447	0.00366258	7.13546		0.00382468	0.00366278	5.65279		0.337216	0.00366295	10.1319		0.442518	0.00365848	10.4061		0.0932704	0.00365708	8.84993		0.0631893	0.00366175	8.45801		0.177841	0.00366216	9.49254
	625.132	76.0264	0.179756		0.198154	0.00111342	11.9819		0.692252	0.00366035	10.8526		1.21915	0.00365374	11.4222		0.0323124	0.00364672	7.79555		0.0172219	0.00366257	7.15761		0.00391132	0.00366277	5.67519		0.339887	0.00366295	10.1398		0.445145	0.00365845	10.4121		0.094327	0.00365704	8.86121		0.0639172	0.00366174	8.46947		0.179756	0.00366215	9.50326
	625.459	76.0189	0.181715		0.200545	0.00111302	11.9946		0.701924	0.00366031	10.8665		1.22207	0.00365361	11.4246		0.0330204	0.00364668	7.81725		0.0176124	0.00366256	7.18003		0.00400104	0.00366277	5.69787		0.342616	0.00366295	10.1478		0.447822	0.00365841	10.4181		0.095409	0.003657	8.87264		0.0646629	0.00366172	8.48107		0.181715	0.00366214	9.5141
	625.79	76.0111	0.183736		0.203018	0.00111261	12.0076		0.711966	0.00366028	10.8807		1.22509	0.00365348	11.4272		0.033759	0.00364664	7.83939		0.0180202	0.00366255	7.20293		0.00409478	0.00366276	5.72103		0.345427	0.00366295	10.156		0.450575	0.00365837	10.4242		0.0965269	0.00365697	8.88431		0.0654336	0.00366171	8.49293		0.183736	0.00366213	9.52517
	626.115	76.0032	0.185801		0.205551	0.0011122	12.0208		0.722289	0.00366025	10.8951		1.2282	0.00365334	11.4298		0.0345221	0.0036466	7.86176		0.018442	0.00366254	7.22607		0.00419179	0.00366276	5.74445		0.348294	0.00366295	10.1643		0.453377	0.00365834	10.4305		0.0976703	0.00365693	8.8961		0.0662223	0.00366169	8.50492		0.185801	0.00366212	9.53635
	626.447	75.9959	0.187704		0.20789	0.00111179	12.0328		0.731859	0.00366022	10.9083		1.23108	0.00365321	11.4322		0.0352327	0.00364656	7.88216		0.0188353	0.00366253	7.24718		0.00428226	0.00366275	5.76581		0.350932	0.00366295	10.1718		0.45595	0.0036583	10.4361		0.0987251	0.0036569	8.90687		0.0669502	0.00366168	8.51586		0.187704	0.00366211	9.54654
	626.776	75.9877	0.189825		0.210505	0.00111139	12.046		0.742594	0.00366018	10.9229		1.2343	0.00365307	11.4349		0.0360334	0.00364652	7.90466		0.0192791	0.00366252	7.27047		0.00438439	0.00366275	5.78938		0.353868	0.00366294	10.1801		0.458808	0.00365826	10.4424		0.0999027	0.00365686	8.91874		0.067763	0.00366166	8.52794		0.189825	0.00366209	9.55779
	627.116	75.9796	0.19194		0.213119	0.00111097	12.0591		0.753368	0.00366015	10.9373		1.23753	0.00365292	11.4376		0.0368408	0.00364647	7.92684		0.019727	0.00366251	7.29345		0.00448754	0.00366274	5.81264		0.356791	0.00366294	10.1884		0.461648	0.00365822	10.4486		0.101078	0.00365682	8.93046		0.0685749	0.00366165	8.53986		0.19194	0.00366208	9.56887
	627.447	75.972	0.193911		0.215561	0.00111056	12.0713		0.763474	0.00366011	10.9506		1.24056	0.00365279	11.4401		0.0376014	0.00364643	7.9473		0.0201495	0.0036625	7.31464		0.00458486	0.00366273	5.8341		0.359512	0.00366294	10.196		0.464285	0.00365819	10.4543		0.102175	0.00365678	8.94128		0.0693329	0.00366163	8.55086		0.193911	0.00366207	9.57909
	627.779	75.9641	0.195988		0.218141	0.00111015	12.0839		0.774191	0.00366008	10.9646		1.24376	0.00365265	11.4427		0.0384114	0.00364639	7.96863		0.0206	0.00366249	7.33676		0.00468868	0.00366273	5.85649		0.362375	0.00366294	10.2039		0.467056	0.00365815	10.4603		0.103333	0.00365675	8.95256		0.0701331	0.00366162	8.56234		0.195988	0.00366206	9.58976
	628.108	75.956	0.198078		0.220744	0.00110974	12.0965		0.785043	0.00366004	10.9785		1.247	0.0036525	11.4454		0.039235	0.00364635	7.98987		0.0210586	0.00366248	7.35879		0.00479441	0.00366272	5.87879		0.365252	0.00366294	10.2118		0.469834	0.00365811	10.4662		0.104499	0.00365671	8.96381		0.0709395	0.0036616	8.57378		0.198078	0.00366205	9.60037
	628.439	75.9482	0.200131		0.223307	0.00110934	12.1088		0.795769	0.00366001	10.9921		1.2502	0.00365236	11.4481		0.0400522	0.00364631	8.01051		0.0215143	0.00366247	7.3802		0.00489952	0.00366272	5.90048		0.368074	0.00366294	10.2195		0.472553	0.00365807	10.472		0.105646	0.00365667	8.97474		0.0717327	0.00366159	8.58491		0.200131	0.00366204	9.61068
	628.762	75.9401	0.202217		0.225919	0.00110894	12.1211		0.806746	0.00365997	11.0059		1.25347	0.00365221	11.4508		0.0408919	0.00364626	8.03128		0.021983	0.00366246	7.40176		0.00500767	0.00366271	5.92232		0.370939	0.00366294	10.2273		0.475309	0.00365803	10.4779		0.106813	0.00365664	8.98575		0.0725407	0.00366157	8.59612		0.202217	0.00366203	9.62106
	629.095	75.9315	0.204457		0.228731	0.00110853	12.1342		0.818608	0.00365994	11.0205		1.257	0.00365205	11.4537		0.0418027	0.00364622	8.05334		0.0224922	0.00366244	7.42466		0.00512522	0.0036627	5.94553		0.37401	0.00366293	10.2355		0.478258	0.00365799	10.4841		0.108068	0.0036566	8.99745		0.0734095	0.00366155	8.60803		0.204457	0.00366202	9.63208
	629.426	75.9241	0.206403		0.23118	0.00110812	12.1456		0.828983	0.0036599	11.0331		1.26009	0.00365191	11.4562		0.0426024	0.00364617	8.07231		0.0229397	0.00366243	7.44437		0.00522858	0.0036627	5.9655		0.376675	0.00366293	10.2426		0.480812	0.00365796	10.4894		0.10916	0.00365656	9.00752		0.0741657	0.00366154	8.61829		0.206403	0.00366201	9.64156
	629.757	75.9153	0.208684		0.234058	0.00110772	12.1587		0.841221	0.00365987	11.0478		1.26372	0.00365175	11.4592		0.043549	0.00364613	8.09431		0.0234702	0.00366242	7.46724		0.00535116	0.00366269	5.98867		0.379794	0.00366293	10.2509		0.483795	0.00365791	10.4956		0.11044	0.00365652	9.01921		0.0750534	0.00366152	8.6302		0.208684	0.003662	9.65256
	630.088	75.9075	0.210727		0.236643	0.00110731	12.1704		0.85226	0.00365983	11.0608		1.26699	0.0036516	11.4618		0.0444058	0.00364608	8.11382		0.023951	0.00366241	7.48753		0.00546231	0.00366268	6.00924		0.382586	0.00366293	10.2582		0.48646	0.00365788	10.5011		0.11159	0.00365649	9.02958		0.0758501	0.00366151	8.64076		0.210727	0.00366199	9.66231
	630.423	75.8995	0.212798		0.23927	0.0011069	12.1822		0.863524	0.0036598	11.074		1.27032	0.00365145	11.4645		0.045283	0.00364604	8.13341		0.0244439	0.0036624	7.5079		0.00557629	0.00366268	6.02989		0.385413	0.00366293	10.2655		0.489153	0.00365784	10.5067		0.112756	0.00365645	9.03999		0.0766591	0.00366149	8.65138		0.212798	0.00366198	9.67209
	630.753	75.8913	0.214919		0.241969	0.0011065	12.1942		0.875136	0.00365976	11.0873		1.27375	0.0036513	11.4673		0.0461903	0.00364599	8.15327		0.0249543	0.00366238	7.52857		0.00569439	0.00366267	6.05085		0.388305	0.00366293	10.273		0.491903	0.0036578	10.5123		0.113952	0.00365642	9.05057		0.0774892	0.00366148	8.66216		0.214919	0.00366196	9.68202
	631.091	75.8832	0.217028		0.244658	0.00110608	12.206		0.886759	0.00365972	11.1006		1.27718	0.00365114	11.4701		0.0471011	0.00364595	8.17282		0.0254673	0.00366237	7.54893		0.00581315	0.00366266	6.0715		0.391177	0.00366293	10.2804		0.494629	0.00365776	10.5179		0.115143	0.00365638	9.06098		0.0783159	0.00366146	8.67278		0.217028	0.00366195	9.69179
	631.423	75.8757	0.21899		0.247167	0.00110568	12.2169		0.897643	0.00365969	11.1128		1.28039	0.003651	11.4727		0.0479565	0.0036459	8.19084		0.0259498	0.00366236	7.5677		0.00592487	0.00366266	6.09054		0.393846	0.00366292	10.2872		0.497159	0.00365773	10.523		0.116252	0.00365635	9.07059		0.0790863	0.00366144	8.68258		0.21899	0.00366194	9.70079
	631.759	75.8677	0.221064		0.249826	0.00110527	12.2283		0.909225	0.00365965	11.1256		1.2838	0.00365084	11.4754		0.0488693	0.00364586	8.20972		0.0264652	0.00366235	7.58738		0.0060443	0.00366265	6.1105		0.396666	0.00366292	10.2943		0.499826	0.00365769	10.5284		0.117426	0.00365631	9.08066		0.0799023	0.00366143	8.69285		0.221064	0.00366193	9.71023
	632.094	75.8608	0.222866		0.252143	0.00110486	12.2383		0.919352	0.00365962	11.1367		1.28678	0.00365071	11.4778		0.0496695	0.00364582	8.22598		0.0269176	0.00366234	7.60433		0.00614915	0.00366264	6.1277		0.399115	0.00366292	10.3005		0.502138	0.00365766	10.533		0.118448	0.00365628	9.08934		0.0806126	0.00366142	8.70171		0.222866	0.00366192	9.71835
	632.426	75.854	0.22465		0.254441	0.00110445	12.2481		0.929432	0.00365959	11.1476		1.28974	0.00365058	11.4802		0.0504677	0.00364578	8.24195		0.0273694	0.00366233	7.62098		0.00625392	0.00366264	6.1446		0.401536	0.00366292	10.3065		0.504421	0.00365762	10.5375		0.119461	0.00365625	9.09787		0.0813165	0.0036614	8.71041		0.22465	0.00366191	9.72633
	632.757	75.8468	0.226506		0.256837	0.00110405	12.2582		0.93998	0.00365956	11.1589		1.29283	0.00365043	11.4827		0.0513049	0.00364574	8.25842		0.0278438	0.00366232	7.63817		0.00636395	0.00366263	6.16204		0.404053	0.00366292	10.3128		0.506791	0.00365759	10.5422		0.120515	0.00365622	9.10667		0.08205	0.00366139	8.7194		0.226506	0.0036619	9.73456
	633.091	75.8401	0.228274		0.259126	0.00110364	12.2678		0.95009	0.00365953	11.1696		1.2958	0.0036503	11.485		0.052109	0.0036457	8.274		0.0282999	0.0036623	7.65443		0.0064698	0.00366262	6.17854		0.40645	0.00366292	10.3187		0.509044	0.00365756	10.5467		0.121521	0.00365619	9.115		0.08275	0.00366137	8.7279		0.228274	0.00366189	9.74234
	633.425	75.8325	0.230251		0.261691	0.00110324	12.2784		0.961465	0.0036595	11.1816		1.29913	0.00365015	11.4877		0.0530157	0.00364566	8.29127		0.0288149	0.00366229	7.67247		0.00658935	0.00366262	6.19685		0.409128	0.00366292	10.3253		0.511558	0.00365752	10.5516		0.122647	0.00365615	9.12424		0.0835341	0.00366136	8.73734		0.230251	0.00366188	9.75097
	633.756	75.8243	0.232376		0.264455	0.00110283	12.2897		0.973767	0.00365946	11.1943		1.30272	0.00364998	11.4905		0.0539984	0.00364561	8.30966		0.0293737	0.00366228	7.69168		0.00671914	0.00366261	6.21636		0.412004	0.00366291	10.3323		0.514252	0.00365748	10.5569		0.123858	0.00365612	9.13409		0.0843779	0.00366134	8.7474		0.232376	0.00366187	9.76016
	634.09	75.8167	0.234344		0.267022	0.00110243	12.3001		0.98524	0.00365942	11.206		1.30607	0.00364983	11.4932		0.054917	0.00364556	8.32656		0.0298967	0.00366227	7.70934		0.00684067	0.0036626	6.23429		0.414666	0.00366291	10.3387		0.516742	0.00365745	10.5618		0.124982	0.00365608	9.14314		0.0851611	0.00366133	8.75665		0.234344	0.00366186	9.7686
	634.426	75.8087	0.236424		0.269743	0.00110202	12.3109		0.997449	0.00365939	11.2184		1.30963	0.00364967	11.496		0.0558964	0.00364552	8.34426		0.0304551	0.00366225	7.72785		0.00697047	0.0036626	6.25309		0.417478	0.00366291	10.3455		0.519368	0.00365741	10.5669		0.126172	0.00365605	9.15263		0.0859905	0.00366131	8.76635		0.236424	0.00366185	9.77745
	634.759	75.8004	0.238595		0.27259	0.00110161	12.3222		1.01028	0.00365935	11.2312		1.31336	0.0036495	11.4989		0.0569277	0.00364547	8.36257		0.0310438	0.00366224	7.747		0.00710739	0.00366259	6.27255		0.420411	0.00366291	10.3525		0.522102	0.00365737	10.5721		0.127415	0.00365601	9.16246		0.0868576	0.00366129	8.77639		0.238595	0.00366184	9.78659
	635.091	75.7927	0.240607		0.275236	0.00110121	12.3326		1.02225	0.00365931	11.243		1.31684	0.00364934	11.5017		0.0578918	0.00364542	8.37939		0.0315949	0.00366223	7.76461		0.00723562	0.00366258	6.29044		0.423127	0.00366291	10.3589		0.524629	0.00365734	10.577		0.128569	0.00365598	9.17149		0.0876626	0.00366128	8.78562		0.240607	0.00366183	9.795
	635.425	75.7846	0.242706		0.278004	0.00110081	12.3433		1.03482	0.00365928	11.2552		1.32049	0.00364917	11.5045		0.0589064	0.00364537	8.39679		0.0321756	0.00366221	7.78283		0.0073708	0.00366257	6.30895		0.425959	0.0036629	10.3656		0.527261	0.0036573	10.582		0.129774	0.00365594	9.18084		0.088504	0.00366126	8.79519		0.242706	0.00366182	9.80369
	635.761	75.7763	0.244878		0.280875	0.0011004	12.3543		1.04792	0.00365924	11.2678		1.32429	0.003649	11.5075		0.059965	0.00364532	8.41463		0.0327823	0.0036622	7.80152		0.0075121	0.00366256	6.32794		0.428887	0.0036629	10.3724		0.529977	0.00365726	10.5872		0.131022	0.00365591	9.19043		0.0893759	0.00366125	8.805		0.244878	0.0036618	9.8126
	636.096	75.7685	0.246911		0.283572	0.00109999	12.3646		1.06028	0.0036592	11.2796		1.32786	0.00364883	11.5103		0.0609652	0.00364527	8.4312		0.0333562	0.00366219	7.81888		0.00764583	0.00366256	6.34559		0.431627	0.0036629	10.3788		0.532515	0.00365722	10.592		0.132193	0.00365587	9.19935		0.0901942	0.00366123	8.81412		0.246911	0.00366179	9.82088
	636.431	75.7605	0.248976		0.286318	0.00109959	12.375		1.07291	0.00365917	11.2914		1.33152	0.00364866	11.5131		0.0619891	0.00364522	8.44788		0.0339446	0.00366217	7.83637		0.007783	0.00366255	6.36338		0.434409	0.0036629	10.3852		0.535087	0.00365718	10.5968		0.133384	0.00365584	9.20833		0.0910265	0.00366121	8.82332		0.248976	0.00366178	9.82921
	636.767	75.7528	0.250997		0.289013	0.00109918	12.3851		1.08535	0.00365913	11.303		1.33511	0.0036485	11.5159		0.0629996	0.00364518	8.46407		0.034526	0.00366216	7.85336		0.0079186	0.00366254	6.38066		0.437131	0.0036629	10.3915		0.537599	0.00365715	10.6015		0.134551	0.0036558	9.21706		0.0918426	0.0036612	8.83225		0.250997	0.00366177	9.8373
	637.097	75.745	0.253012		0.291706	0.00109878	12.3951		1.09785	0.00365909	11.3144		1.33871	0.00364833	11.5187		0.0640152	0.00364513	8.48009		0.0351111	0.00366214	7.87017		0.00805511	0.00366253	6.39775		0.439843	0.0036629	10.3977		0.540099	0.00365711	10.6062		0.135715	0.00365577	9.2257		0.0926577	0.00366118	8.84109		0.253012	0.00366176	9.8453
	637.433	75.7372	0.255052		0.294441	0.00109838	12.4052		1.11058	0.00365906	11.326		1.34238	0.00364816	11.5215		0.0650516	0.00364508	8.49618		0.0357089	0.00366213	7.88707		0.00819467	0.00366252	6.41493		0.442587	0.00366289	10.4039		0.542624	0.00365707	10.6108		0.136896	0.00365574	9.23438		0.0934844	0.00366117	8.84999		0.255052	0.00366175	9.85334
	637.763	75.7291	0.257155		0.297267	0.00109798	12.4154		1.12379	0.00365902	11.3378		1.34618	0.00364799	11.5244		0.0661285	0.00364503	8.51263		0.0363309	0.00366212	7.90434		0.00833994	0.00366252	6.43251		0.445415	0.00366289	10.4103		0.545222	0.00365704	10.6156		0.138115	0.0036557	9.24327		0.094338	0.00366115	8.85908		0.257155	0.00366174	9.86156
	638.097	75.7217	0.259082		0.299865	0.00109758	12.4249		1.13599	0.00365898	11.3486		1.34968	0.00364782	11.5271		0.0671235	0.00364498	8.52759		0.0369064	0.0036621	7.92006		0.0084744	0.00366251	6.44851		0.448006	0.00366289	10.4161		0.5476	0.003657	10.62		0.139234	0.00365567	9.25135		0.095122	0.00366114	8.86737		0.259082	0.00366173	9.86903
	638.429	75.7131	0.261331		0.302906	0.00109718	12.4357		1.15033	0.00365894	11.3612		1.35379	0.00364763	11.5303		0.068294	0.00364493	8.5449		0.0375843	0.00366209	7.93827		0.00863287	0.0036625	6.46704		0.451029	0.00366289	10.4228		0.550369	0.00365696	10.6251		0.140542	0.00365563	9.26072		0.0960385	0.00366112	8.87697		0.261331	0.00366172	9.87768
	638.763	75.7049	0.263459		0.30579	0.00109678	12.4459		1.16398	0.00365891	11.373		1.3577	0.00364745	11.5332		0.0694104	0.00364488	8.56115		0.0382317	0.00366207	7.95536		0.0087843	0.00366249	6.48443		0.453888	0.00366289	10.4291		0.552983	0.00365692	10.6298		0.14178	0.0036556	9.26951		0.0969072	0.0036611	8.88598		0.263459	0.0036617	9.88579
	639.094	75.6973	0.265427		0.308465	0.00109638	12.4553		1.17671	0.00365887	11.3839		1.36133	0.00364728	11.536		0.0704513	0.00364483	8.57606		0.0388362	0.00366206	7.97106		0.00892574	0.00366248	6.50041		0.456532	0.00366288	10.4349		0.555397	0.00365689	10.6342		0.142927	0.00365557	9.27759		0.0977123	0.00366109	8.89426		0.265427	0.00366169	9.89324
	639.425	75.6883	0.267791		0.31169	0.00109598	12.4665		1.19211	0.00365883	11.397		1.36573	0.00364708	11.5393		0.0717123	0.00364477	8.59383		0.0395695	0.00366204	7.98977		0.00909741	0.00366247	6.51947		0.459708	0.00366288	10.4418		0.558292	0.00365685	10.6394		0.144308	0.00365553	9.28723		0.0986816	0.00366107	8.90414		0.267791	0.00366168	9.90212
	639.753	75.6795	0.270078		0.314818	0.00109559	12.4772		1.20712	0.00365878	11.4095		1.37001	0.00364688	11.5426		0.0729422	0.00364471	8.61087		0.0402858	0.00366203	8.00772		0.0092652	0.00366246	6.53775		0.462778	0.00366288	10.4485		0.561086	0.0036568	10.6445		0.145645	0.00365549	9.29647		0.0996208	0.00366105	8.91363		0.270078	0.00366167	9.91063
	640.086	75.6721	0.271987		0.317436	0.00109519	12.4862		1.21974	0.00365875	11.4199		1.3736	0.00364671	11.5453		0.0739769	0.00364467	8.62498		0.0408892	0.00366201	8.0226		0.0094066	0.00366246	6.5529		0.465341	0.00366288	10.454		0.563415	0.00365677	10.6486		0.146763	0.00365546	9.30413		0.100406	0.00366104	8.92149		0.271987	0.00366166	9.91768
	640.418	75.6646	0.273955		0.320143	0.00109479	12.4954		1.23284	0.00365871	11.4306		1.37733	0.00364654	11.5481		0.0750513	0.00364462	8.63943		0.0415166	0.003662	8.03783		0.0095537	0.00366245	6.56842		0.467982	0.00366288	10.4597		0.565812	0.00365674	10.6529		0.147917	0.00365543	9.31198		0.101218	0.00366102	8.92955		0.273955	0.00366165	9.92489
	640.754	75.6561	0.276164		0.32319	0.00109439	12.5056		1.24765	0.00365867	11.4426		1.38153	0.00364634	11.5513		0.0762663	0.00364456	8.65552		0.042227	0.00366198	8.05481		0.00972035	0.00366244	6.58572		0.470947	0.00366287	10.466		0.568498	0.0036567	10.6576		0.149214	0.00365539	9.32073		0.10213	0.003661	8.93853		0.276164	0.00366163	9.93293
	641.087	75.6489	0.278044		0.325791	0.00109399	12.5144		1.26035	0.00365864	11.4527		1.38513	0.00364617	11.5539		0.0773086	0.00364451	8.66911		0.0428372	0.00366197	8.06916		0.00986356	0.00366243	6.60035		0.473471	0.00366287	10.4714		0.570781	0.00365666	10.6617		0.15032	0.00365536	9.32813		0.102908	0.00366099	8.94613		0.278044	0.00366162	9.93972
	641.422	75.6408	0.280143		0.328703	0.00109359	12.524		1.27462	0.0036586	11.464		1.38917	0.00364598	11.557		0.0784804	0.00364446	8.68419		0.0435242	0.00366195	8.08508		0.0100249	0.00366242	6.61658		0.476288	0.00366287	10.4773		0.573327	0.00365662	10.6661		0.151556	0.00365533	9.33634		0.103779	0.00366097	8.95456		0.280143	0.00366161	9.94725
	641.755	75.6328	0.282233		0.331611	0.00109319	12.5335		1.28893	0.00365856	11.4752		1.39321	0.00364579	11.56		0.0796557	0.00364441	8.69908		0.0442142	0.00366194	8.10082		0.010187	0.00366241	6.63262		0.479092	0.00366287	10.4832		0.575857	0.00365659	10.6706		0.152789	0.00365529	9.34446		0.104647	0.00366095	8.9629		0.282233	0.0036616	9.95469
	642.089	75.6249	0.284273		0.334457	0.00109279	12.5428		1.303	0.00365852	11.4861		1.39718	0.0036456	11.5629		0.0808113	0.00364435	8.71351		0.0448936	0.00366192	8.11607		0.0103466	0.0036624	6.64818		0.48183	0.00366286	10.4889		0.578322	0.00365655	10.6748		0.153994	0.00365526	9.35233		0.105496	0.00366094	8.97099		0.284273	0.00366159	9.9619
	642.418	75.6171	0.286329		0.337333	0.0010924	12.5521		1.31728	0.00365848	11.497		1.40121	0.00364541	11.5659		0.0819842	0.0036443	8.72795		0.045584	0.0036619	8.13135		0.010509	0.00366239	6.66375		0.484588	0.00366286	10.4946		0.580804	0.00365651	10.6791		0.155209	0.00365523	9.36021		0.106353	0.00366092	8.97909		0.286329	0.00366158	9.96911
	642.749	75.6094	0.288309		0.340112	0.001092	12.561		1.33114	0.00365845	11.5075		1.4051	0.00364523	11.5688		0.0831223	0.00364425	8.74177		0.0462549	0.00366189	8.14596		0.0106668	0.00366238	6.67866		0.487246	0.00366286	10.5		0.583191	0.00365648	10.6833		0.156382	0.0036552	9.36776		0.10718	0.00366091	8.98685		0.288309	0.00366157	9.97601
	643.085	75.6021	0.290231		0.342815	0.0010916	12.5697		1.34468	0.00365841	11.5176		1.40891	0.00364505	11.5716		0.0842338	0.0036442	8.75508		0.0469109	0.00366187	8.16006		0.0108212	0.00366237	6.69304		0.489824	0.00366286	10.5053		0.585504	0.00365644	10.6872		0.157522	0.00365516	9.37504		0.107984	0.00366089	8.99433		0.290231	0.00366156	9.98265
	643.423	75.5943	0.292252		0.345667	0.0010912	12.5787		1.35901	0.00365837	11.5282		1.41293	0.00364486	11.5745		0.0854111	0.00364414	8.76899		0.0476067	0.00366186	8.17479		0.010985	0.00366237	6.70807		0.492537	0.00366286	10.5108		0.587934	0.00365641	10.6914		0.158722	0.00365513	9.38265		0.108832	0.00366088	9.00216		0.292252	0.00366154	9.9896
	643.758	75.5867	0.294242		0.348482	0.0010908	12.5875		1.37323	0.00365833	11.5387		1.41692	0.00364467	11.5775		0.0865782	0.00364409	8.78259		0.0482973	0.00366184	8.1892		0.0111477	0.00366236	6.72278		0.495208	0.00366285	10.5162		0.590324	0.00365637	10.6955		0.159906	0.0036551	9.39009		0.109668	0.00366086	9.00982		0.294242	0.00366153	9.99639
	644.094	75.5791	0.296216		0.351284	0.0010904	12.5963		1.38743	0.0036583	11.549		1.42089	0.00364448	11.5804		0.0877439	0.00364404	8.79599		0.0489881	0.00366183	8.20341		0.0113106	0.00366235	6.73728		0.497858	0.00366285	10.5216		0.592692	0.00365634	10.6995		0.161082	0.00365507	9.39744		0.110499	0.00366084	9.01737		0.296216	0.00366152	10.0031
	644.434	75.5715	0.298178		0.354075	0.00109	12.6049		1.40165	0.00365826	11.5592		1.42486	0.00364429	11.5833		0.08891	0.00364398	8.80922		0.04968	0.00366181	8.21744		0.0114737	0.00366234	6.75161		0.500492	0.00366285	10.5269		0.595042	0.0036563	10.7035		0.162252	0.00365504	9.40469		0.111326	0.00366083	9.02484		0.298178	0.00366151	10.0097
	644.769	75.5636	0.300252		0.357035	0.0010896	12.614		1.41678	0.00365822	11.5699		1.42909	0.00364409	11.5863		0.0901513	0.00364393	8.82312		0.0504175	0.00366179	8.23219		0.0116477	0.00366233	6.76667		0.503277	0.00366285	10.5324		0.597524	0.00365626	10.7077		0.163491	0.003655	9.41232		0.112203	0.00366081	9.03269		0.300252	0.0036615	10.0166
	645.1	75.5563	0.302142		0.35974	0.00108921	12.6222		1.43067	0.00365818	11.5797		1.43296	0.00364391	11.5891		0.0912898	0.00364388	8.8357		0.0510948	0.00366178	8.24554		0.0118076	0.00366232	6.78031		0.505816	0.00366285	10.5374		0.599783	0.00365623	10.7115		0.164621	0.00365497	9.41922		0.113003	0.0036608	9.0398		0.302142	0.00366149	10.0229
	645.43	75.548	0.304294		0.362829	0.00108881	12.6315		1.44661	0.00365814	11.5908		1.43739	0.0036437	11.5923		0.0925951	0.00364382	8.84993		0.0518725	0.00366176	8.26065		0.0119912	0.00366231	6.79574		0.508707	0.00366284	10.5431		0.602353	0.00365619	10.7158		0.16591	0.00365494	9.42704		0.113915	0.00366078	9.04786		0.304294	0.00366148	10.03
	645.764	75.5398	0.306434		0.365909	0.00108842	12.6407		1.46257	0.0036581	11.6018		1.44182	0.00364348	11.5955		0.093902	0.00364376	8.86398		0.0526522	0.00366174	8.27558		0.0121755	0.0036623	6.811		0.511582	0.00366284	10.5488		0.604904	0.00365615	10.72		0.167194	0.00365491	9.43477		0.114825	0.00366076	9.05582		0.306434	0.00366146	10.037
	646.09	75.5317	0.308559		0.368977	0.00108803	12.6497		1.47854	0.00365806	11.6127		1.44625	0.00364327	11.5987		0.0952084	0.0036437	8.87782		0.0534327	0.00366173	8.29031		0.01236	0.00366229	6.82604		0.514438	0.00366284	10.5544		0.607435	0.00365611	10.7242		0.16847	0.00365487	9.44239		0.11573	0.00366074	9.06368		0.308559	0.00366145	10.0439
	646.422	75.524	0.310549		0.371859	0.00108764	12.6583		1.49361	0.00365802	11.6229		1.45043	0.00364307	11.6017		0.0964404	0.00364365	8.89071		0.0541698	0.00366171	8.30402		0.0125343	0.00366228	6.84006		0.517113	0.00366284	10.5595		0.609802	0.00365608	10.7281		0.169668	0.00365484	9.44949		0.116579	0.00366073	9.071		0.310549	0.00366144	10.0504
	646.754	75.515	0.31291		0.37529	0.00108725	12.6682		1.51164	0.00365798	11.6349		1.45541	0.00364283	11.6053		0.0979128	0.00364358	8.9059		0.0550521	0.00366169	8.32019		0.0127431	0.00366227	6.85658		0.520289	0.00366283	10.5657		0.612609	0.00365604	10.7327		0.171091	0.0036548	9.45787		0.117588	0.00366071	9.07963		0.31291	0.00366143	10.058
	647.091	75.5064	0.315144		0.378546	0.00108685	12.6775		1.52883	0.00365793	11.6462		1.46016	0.0036426	11.6087		0.0993156	0.00364352	8.92016		0.055894	0.00366167	8.33537		0.0129425	0.00366225	6.87211		0.523294	0.00366283	10.5714		0.615261	0.003656	10.7371		0.17244	0.00365477	9.46574		0.118546	0.00366069	9.08775		0.315144	0.00366141	10.0651
	647.424	75.4992	0.317012		0.381278	0.00108646	12.6854		1.54332	0.00365789	11.6557		1.46415	0.00364241	11.6115		0.100497	0.00364346	8.93201		0.0566037	0.00366166	8.348		0.0131106	0.00366224	6.88502		0.525809	0.00366283	10.5762		0.617477	0.00365596	10.7407		0.173569	0.00365474	9.47228		0.119348	0.00366068	9.0945		0.317012	0.0036614	10.071
	647.763	75.4916	0.31898		0.384164	0.00108606	12.6937		1.55869	0.00365786	11.6656		1.46839	0.00364221	11.6145		0.101748	0.00364341	8.94442		0.0573569	0.00366164	8.36123		0.0132891	0.00366223	6.89855		0.528458	0.00366283	10.5812		0.619809	0.00365593	10.7445		0.174761	0.00365471	9.47914		0.120195	0.00366066	9.10158		0.31898	0.00366139	10.0772
	648.101	75.4836	0.321067		0.387232	0.00108566	12.7024		1.57511	0.00365782	11.6761		1.4729	0.00364199	11.6177		0.103084	0.00364335	8.95749		0.0581618	0.00366162	8.37517		0.01348	0.00366222	6.91282		0.531269	0.00366282	10.5866		0.62228	0.00365589	10.7485		0.176026	0.00365467	9.48637		0.121094	0.00366064	9.10905		0.321067	0.00366138	10.0837
	648.439	75.4765	0.322932		0.389983	0.00108526	12.7102		1.58989	0.00365778	11.6855		1.47696	0.00364179	11.6205		0.104285	0.00364329	8.96911		0.0588865	0.0036616	8.38756		0.0136519	0.00366221	6.9255		0.533782	0.00366282	10.5913		0.624486	0.00365586	10.752		0.177158	0.00365464	9.4928		0.1219	0.00366063	9.11568		0.322932	0.00366137	10.0895
	648.777	75.4696	0.324706		0.392607	0.00108486	12.7177		1.60405	0.00365774	11.6943		1.48084	0.00364161	11.6233		0.105434	0.00364324	8.98009		0.0595808	0.00366159	8.39929		0.0138167	0.0036622	6.93751		0.536174	0.00366282	10.5957		0.626584	0.00365582	10.7554		0.178237	0.00365462	9.49889		0.122667	0.00366061	9.12197		0.324706	0.00366136	10.095
	649.109	75.4614	0.326855		0.395795	0.00108447	12.7265		1.62132	0.0036577	11.7051		1.48556	0.00364138	11.6266		0.106834	0.00364318	8.99332		0.060428	0.00366157	8.41342		0.014018	0.00366219	6.95197		0.539072	0.00366282	10.6011		0.629122	0.00365578	10.7595		0.179546	0.00365458	9.50622		0.123599	0.0036606	9.12955		0.326855	0.00366135	10.1016
	649.448	75.4536	0.328889		0.398821	0.00108407	12.7348		1.6378	0.00365766	11.7152		1.49007	0.00364116	11.6297		0.108168	0.00364312	9.00576		0.061236	0.00366155	8.42672		0.0142099	0.00366218	6.96558		0.541816	0.00366281	10.6062		0.631523	0.00365575	10.7633		0.180786	0.00365455	9.51313		0.124483	0.00366058	9.13668		0.328889	0.00366133	10.1078
	649.775	75.4461	0.330835		0.401725	0.00108369	12.7428		1.65368	0.00365762	11.7249		1.4944	0.00364095	11.6327		0.109452	0.00364306	9.01759		0.062015	0.00366154	8.43937		0.0143951	0.00366217	6.97853		0.544443	0.00366281	10.6111		0.633818	0.00365571	10.7669		0.181975	0.00365452	9.5197		0.12533	0.00366056	9.14347		0.330835	0.00366132	10.1137
	650.106	75.4385	0.332819		0.404694	0.0010833	12.7509		1.66999	0.00365758	11.7347		1.49884	0.00364073	11.6358		0.110768	0.003643	9.02958		0.0628149	0.00366152	8.45219		0.0145854	0.00366216	6.99167		0.547122	0.00366281	10.616		0.636155	0.00365568	10.7706		0.183188	0.00365449	9.52636		0.126195	0.00366055	9.15036		0.332819	0.00366131	10.1197
	650.436	75.4306	0.334878		0.407784	0.00108291	12.7592		1.68704	0.00365754	11.7449		1.50348	0.00364051	11.639		0.112143	0.00364294	9.04195		0.0636512	0.0036615	8.46543		0.0147844	0.00366215	7.00523		0.549904	0.00366281	10.621		0.63858	0.00365564	10.7745		0.18445	0.00365446	9.53324		0.127095	0.00366053	9.15747		0.334878	0.0036613	10.1259
	650.771	75.423	0.336846		0.410748	0.00108252	12.7672		1.70346	0.0036575	11.7546		1.50794	0.00364029	11.6421		0.113465	0.00364288	9.0537		0.0644567	0.00366148	8.47801		0.0149762	0.00366214	7.01812		0.552565	0.0036628	10.6259		0.640896	0.0036556	10.7781		0.185657	0.00365442	9.53978		0.127956	0.00366051	9.16424		0.336846	0.00366129	10.1318
	651.104	75.4152	0.338867		0.4138	0.00108213	12.7753		1.72046	0.00365746	11.7646		1.51255	0.00364006	11.6453		0.114831	0.00364282	9.0657		0.0652899	0.00366146	8.49087		0.0151747	0.00366213	7.03129		0.555299	0.0036628	10.6308		0.643273	0.00365557	10.7818		0.186899	0.00365439	9.54646		0.128843	0.0036605	9.17115		0.338867	0.00366128	10.1377
	651.442	75.4074	0.340904		0.416886	0.00108173	12.7834		1.73772	0.00365742	11.7746		1.51723	0.00363984	11.6485		0.116215	0.00364276	9.07772		0.0661359	0.00366144	8.50375		0.0153763	0.00366212	7.0445		0.558056	0.0036628	10.6358		0.645667	0.00365553	10.7856		0.188152	0.00365436	9.55317		0.129739	0.00366048	9.17809		0.340904	0.00366126	10.1437
	651.779	75.3996	0.34295		0.419995	0.00108134	12.7916		1.75519	0.00365738	11.7846		1.52195	0.0036396	11.6518		0.117615	0.0036427	9.08972		0.0669921	0.00366143	8.51662		0.0155805	0.00366211	7.0577		0.560828	0.00366279	10.6407		0.64807	0.00365549	10.7893		0.189414	0.00365433	9.55986		0.13064	0.00366046	9.18502		0.34295	0.00366125	10.1497
	652.115	75.3914	0.345065		0.423219	0.00108095	12.8		1.7734	0.00365733	11.7949		1.52687	0.00363936	11.6551		0.11907	0.00364263	9.10205		0.0678837	0.00366141	8.52986		0.0157932	0.00366209	7.07127		0.563694	0.00366279	10.6458		0.650553	0.00365546	10.7931		0.190719	0.0036543	9.56675		0.131574	0.00366045	9.19215		0.345065	0.00366124	10.1559
	652.446	75.3837	0.347086		0.42631	0.00108056	12.808		1.79093	0.00365729	11.8048		1.53159	0.00363913	11.6583		0.120469	0.00364257	9.11377		0.0687423	0.00366139	8.54243		0.0159982	0.00366208	7.08417		0.566435	0.00366279	10.6507		0.652924	0.00365542	10.7968		0.191969	0.00365426	9.5733		0.132468	0.00366043	9.19894		0.347086	0.00366123	10.1617
	652.778	75.3755	0.349219		0.429583	0.00108017	12.8163		1.80959	0.00365725	11.8152		1.53662	0.00363888	11.6617		0.121954	0.0036425	9.12606		0.0696553	0.00366137	8.55564		0.0162163	0.00366207	7.09771		0.569331	0.00366279	10.6558		0.655426	0.00365538	10.8006		0.19329	0.00365423	9.58018		0.133414	0.00366041	9.20606		0.349219	0.00366121	10.1679
	653.109	75.3677	0.351247		0.432703	0.00107979	12.8243		1.82746	0.00365721	11.825		1.54142	0.00363865	11.665		0.123374	0.00364244	9.13767		0.0705294	0.00366135	8.56812		0.0164251	0.00366206	7.11052		0.572084	0.00366278	10.6606		0.657802	0.00365534	10.8043		0.194548	0.0036542	9.58668		0.134315	0.0036604	9.2128		0.351247	0.0036612	10.1737
	653.433	75.3601	0.353231		0.435765	0.00107941	12.832		1.84508	0.00365717	11.8347		1.54615	0.00363841	11.6682		0.124772	0.00364237	9.14897		0.0713908	0.00366133	8.58027		0.0166311	0.00366205	7.12299		0.57478	0.00366278	10.6653		0.660125	0.00365531	10.8078		0.19578	0.00365417	9.59301		0.135198	0.00366038	9.21937		0.353231	0.00366119	10.1793
	653.761	75.3527	0.355139		0.438721	0.00107903	12.8395		1.86217	0.00365713	11.8439		1.55072	0.00363819	11.6713		0.126124	0.00364231	9.15978		0.0722254	0.00366131	8.5919		0.0168308	0.00366203	7.13493		0.577376	0.00366278	10.6698		0.66236	0.00365527	10.8112		0.196968	0.00365414	9.59908		0.13605	0.00366036	9.22565		0.355139	0.00366118	10.1847
	654.093	75.3449	0.357192		0.441909	0.00107864	12.8475		1.88068	0.00365708	11.8538		1.55567	0.00363794	11.6746		0.127586	0.00364225	9.17134		0.0731291	0.00366129	8.60435		0.0170471	0.00366202	7.1477		0.58017	0.00366277	10.6746		0.664762	0.00365524	10.8149		0.198247	0.00365411	9.60556		0.136967	0.00366035	9.23238		0.357192	0.00366117	10.1905
	654.424	75.3375	0.359097		0.444878	0.00107826	12.8549		1.898	0.00365704	11.863		1.5603	0.00363771	11.6777		0.128951	0.00364219	9.18202		0.073974	0.00366127	8.61585		0.0172494	0.00366201	7.15951		0.582765	0.00366277	10.6791		0.666991	0.0036552	10.8182		0.199436	0.00365408	9.61156		0.137821	0.00366033	9.23861		0.359097	0.00366116	10.1958
	654.758	75.3296	0.361168		0.448115	0.00107787	12.8628		1.91697	0.003657	11.873		1.56536	0.00363746	11.6811		0.130443	0.00364212	9.19356		0.0748988	0.00366125	8.62828		0.017471	0.003662	7.17228		0.585589	0.00366277	10.6839		0.669414	0.00365516	10.8219		0.200731	0.00365404	9.61805		0.138751	0.00366031	9.24534		0.361168	0.00366114	10.2015
	655.099	75.3213	0.363324		0.451494	0.00107747	12.8711		1.93688	0.00365696	11.8833		1.57066	0.0036372	11.6846		0.132004	0.00364205	9.2055		0.0758683	0.00366123	8.64115		0.0177035	0.00366199	7.1855		0.588529	0.00366277	10.6889		0.671933	0.00365512	10.8257		0.20208	0.00365401	9.62477		0.139721	0.00366029	9.25231		0.363324	0.00366113	10.2075
	655.436	75.313	0.365489		0.4549	0.00107708	12.8793		1.95705	0.00365691	11.8937		1.57602	0.00363693	11.6881		0.133582	0.00364198	9.21742		0.0768495	0.00366121	8.65402		0.0179388	0.00366197	7.19872		0.591486	0.00366276	10.694		0.674463	0.00365508	10.8294		0.203438	0.00365398	9.63148		0.140697	0.00366028	9.25929		0.365489	0.00366112	10.2135
	655.766	75.3057	0.367398		0.457913	0.0010767	12.8866		1.97497	0.00365687	11.9028		1.58077	0.00363669	11.6913		0.134981	0.00364192	9.22787		0.0777206	0.00366119	8.6653		0.0181479	0.00366196	7.21031		0.594094	0.00366276	10.6984		0.676693	0.00365505	10.8328		0.204637	0.00365395	9.63738		0.141559	0.00366026	9.26541		0.367398	0.00366111	10.2187
	656.098	75.2978	0.369441		0.461148	0.00107631	12.8944		1.9943	0.00365683	11.9126		1.58589	0.00363644	11.6946		0.136486	0.00364185	9.239		0.0786594	0.00366117	8.67732		0.0183734	0.00366195	7.22267		0.596889	0.00366276	10.7031		0.679079	0.00365501	10.8363		0.205922	0.00365391	9.64366		0.142484	0.00366024	9.27193		0.369441	0.00366109	10.2242
	656.428	75.2908	0.371274		0.46406	0.00107593	12.9014		2.01179	0.00365679	11.9214		1.59052	0.00363621	11.6977		0.137845	0.00364179	9.24893		0.0795077	0.00366116	8.68805		0.0185772	0.00366194	7.2337		0.599399	0.00366275	10.7073		0.68122	0.00365498	10.8395		0.207078	0.00365389	9.64927		0.143317	0.00366023	9.27776		0.371274	0.00366108	10.2292
	656.758	75.2841	0.373005		0.466817	0.00107555	12.908		2.02841	0.00365675	11.9296		1.59491	0.00363599	11.7006		0.139133	0.00364173	9.25827		0.0803133	0.00366114	8.69814		0.0187708	0.00366193	7.24408		0.601771	0.00366275	10.7112		0.68324	0.00365495	10.8424		0.20817	0.00365386	9.65454		0.144103	0.00366021	9.28324		0.373005	0.00366107	10.2338
	657.088	75.2771	0.37482		0.469716	0.00107517	12.9149		2.04597	0.00365671	11.9383		1.59954	0.00363576	11.7036		0.14049	0.00364167	9.26801		0.0811631	0.00366112	8.70868		0.0189752	0.00366191	7.25492		0.604259	0.00366275	10.7153		0.685358	0.00365491	10.8456		0.209317	0.00365383	9.66005		0.14493	0.0036602	9.28897		0.37482	0.00366106	10.2387
	657.422	75.2694	0.376847		0.472964	0.00107478	12.9225		2.06573	0.00365667	11.9479		1.60474	0.00363549	11.707		0.142014	0.0036416	9.27884		0.0821188	0.0036611	8.72039		0.0192052	0.0036619	7.26697		0.607042	0.00366275	10.7199		0.687724	0.00365488	10.849		0.2106	0.0036538	9.66618		0.145855	0.00366018	9.29535		0.376847	0.00366105	10.2441
	657.749	75.2618	0.378809		0.476117	0.0010744	12.9299		2.085	0.00365663	11.9572		1.60981	0.00363524	11.7103		0.143496	0.00364153	9.28926		0.0830497	0.00366108	8.73168		0.0194293	0.00366189	7.27858		0.609737	0.00366274	10.7244		0.690012	0.00365484	10.8524		0.211843	0.00365377	9.67208		0.146753	0.00366016	9.30149		0.378809	0.00366104	10.2493
	658.078	75.2544	0.380734		0.47922	0.00107402	12.9371		2.10406	0.00365658	11.9663		1.61481	0.00363499	11.7135		0.144958	0.00364146	9.29943		0.0839689	0.00366106	8.7427		0.0196507	0.00366188	7.28992		0.612383	0.00366274	10.7287		0.692257	0.00365481	10.8556		0.213065	0.00365374	9.67785		0.147635	0.00366015	9.30749		0.380734	0.00366102	10.2544
	658.412	75.2466	0.382773		0.482519	0.00107364	12.9447		2.12442	0.00365654	11.976		1.62015	0.00363472	11.717		0.146516	0.00364139	9.31015		0.0849498	0.00366104	8.75432		0.0198872	0.00366186	7.30188		0.615191	0.00366274	10.7333		0.694636	0.00365477	10.8591		0.214362	0.00365371	9.68394		0.148571	0.00366013	9.31382		0.382773	0.00366101	10.2597
	658.746	75.2386	0.384867		0.485916	0.00107325	12.9524		2.14549	0.0036565	11.9859		1.62566	0.00363444	11.7205		0.148122	0.00364132	9.3211		0.0859633	0.00366102	8.76619		0.0201316	0.00366185	7.31411		0.618074	0.00366273	10.7379		0.697077	0.00365473	10.8626		0.215696	0.00365367	9.69016		0.149535	0.00366011	9.3203		0.384867	0.003661	10.2652
	659.082	75.2314	0.386719		0.488932	0.00107287	12.9593		2.16429	0.00365646	11.9946		1.63057	0.00363419	11.7237		0.149552	0.00364126	9.33074		0.0868663	0.003661	8.77665		0.0203494	0.00366184	7.32488		0.620629	0.00366273	10.7421		0.699237	0.0036547	10.8657		0.216877	0.00365365	9.69564		0.15039	0.0036601	9.32601		0.386719	0.00366099	10.27
	659.42	75.2245	0.388525		0.491881	0.00107248	12.966		2.18275	0.00365642	12.0031		1.63539	0.00363395	11.7268		0.150951	0.00364119	9.34009		0.0877517	0.00366098	8.78681		0.0205632	0.00366183	7.33533		0.623122	0.00366273	10.7461		0.701342	0.00365466	10.8687		0.218031	0.00365362	9.70096		0.151224	0.00366008	9.33155		0.388525	0.00366098	10.2747
	659.754	75.2166	0.39058		0.495248	0.00107209	12.9736		2.20393	0.00365637	12.0128		1.6409	0.00363367	11.7303		0.152553	0.00364112	9.35068		0.0887663	0.00366096	8.79831		0.0208083	0.00366181	7.34719		0.625963	0.00366272	10.7506		0.703738	0.00365462	10.8722		0.219347	0.00365359	9.70699		0.152176	0.00366006	9.33783		0.39058	0.00366096	10.2799
	660.091	75.2089	0.392583		0.498539	0.00107171	12.9809		2.22473	0.00365633	12.0222		1.64631	0.00363339	11.7337		0.154121	0.00364105	9.36095		0.0897613	0.00366094	8.80947		0.0210487	0.0036618	7.35869		0.628733	0.00366272	10.755		0.706073	0.00365459	10.8755		0.22063	0.00365355	9.71284		0.153106	0.00366005	9.34393		0.392583	0.00366095	10.2851
	660.422	75.2024	0.394273		0.501325	0.00107133	12.9872		2.24243	0.00365629	12.0302		1.65091	0.00363316	11.7366		0.155451	0.00364099	9.36958		0.0906062	0.00366092	8.81885		0.0212531	0.00366179	7.36835		0.631073	0.00366272	10.7588		0.708043	0.00365456	10.8783		0.221715	0.00365353	9.71776		0.153892	0.00366003	9.34906		0.394273	0.00366094	10.2894
	660.758	75.1951	0.396169		0.504461	0.00107094	12.9942		2.26242	0.00365625	12.0391		1.65609	0.0036329	11.7399		0.15695	0.00364092	9.37921		0.0915598	0.0036609	8.82933		0.0214838	0.00366178	7.37916		0.633702	0.00366272	10.7629		0.710254	0.00365452	10.8814		0.222934	0.0036535	9.72326		0.154776	0.00366001	9.3548		0.396169	0.00366093	10.2942
	661.091	75.1875	0.398153		0.507751	0.00107056	13.0014		2.28352	0.0036562	12.0484		1.66155	0.00363262	11.7434		0.158525	0.00364084	9.38924		0.0925637	0.00366088	8.84025		0.0217268	0.00366176	7.39041		0.636454	0.00366271	10.7673		0.712567	0.00365448	10.8847		0.224212	0.00365347	9.72899		0.155703	0.00366	9.36078		0.398153	0.00366092	10.2992
	661.429	75.1807	0.399924		0.510699	0.00107017	13.0079		2.30249	0.00365616	12.0567		1.66645	0.00363237	11.7464		0.159939	0.00364078	9.39815		0.0934657	0.00366086	8.84995		0.0219452	0.00366175	7.40042		0.638915	0.00366271	10.7711		0.714632	0.00365445	10.8876		0.225354	0.00365344	9.73409		0.156532	0.00365998	9.3661		0.399924	0.0036609	10.3036
	661.756	75.1739	0.401704		0.51367	0.0010698	13.0144		2.32172	0.00365612	12.065		1.67141	0.00363211	11.7496		0.161366	0.00364071	9.40707		0.0943777	0.00366084	8.85968		0.0221662	0.00366174	7.41045		0.641391	0.00366271	10.775		0.716708	0.00365442	10.8906		0.226504	0.00365341	9.7392		0.157367	0.00365997	9.37143		0.401704	0.00366089	10.3081
	662.089	75.1666	0.403604		0.51685	0.00106942	13.0213		2.34238	0.00365608	12.0739		1.67674	0.00363184	11.7529		0.162896	0.00364064	9.41655		0.0953564	0.00366082	8.87		0.0224035	0.00366172	7.4211		0.644035	0.0036627	10.7791		0.718923	0.00365438	10.8937		0.227733	0.00365338	9.74462		0.158259	0.00365995	9.37709		0.403604	0.00366088	10.3128
	662.42	75.1594	0.405472		0.519987	0.00106904	13.028		2.36286	0.00365604	12.0826		1.68201	0.00363157	11.7562		0.164407	0.00364057	9.42582		0.0963248	0.0036608	8.88012		0.0226384	0.00366171	7.43154		0.646639	0.0036627	10.7831		0.721101	0.00365435	10.8967		0.228943	0.00365335	9.74994		0.159139	0.00365993	9.38264		0.405472	0.00366087	10.3174
	662.754	75.1528	0.407193		0.522887	0.00106866	13.0343		2.38188	0.003656	12.0907		1.68689	0.00363132	11.7592		0.165806	0.00364051	9.43433		0.0972224	0.00366078	8.8894		0.0228563	0.0036617	7.44113		0.64904	0.0036627	10.7869		0.723109	0.00365432	10.8995		0.23006	0.00365333	9.75482		0.159951	0.00365992	9.38774		0.407193	0.00366086	10.3216
	663.09	75.146	0.408971		0.52589	0.00106827	13.0408		2.40166	0.00365596	12.099		1.69196	0.00363106	11.7624		0.167257	0.00364044	9.44308		0.0981545	0.00366076	8.89896		0.0230826	0.00366169	7.45099		0.651523	0.00366269	10.7907		0.725182	0.00365428	10.9024		0.231216	0.0036533	9.75984		0.160792	0.0036599	9.39299		0.408971	0.00366085	10.326
	663.427	75.1393	0.41072		0.528854	0.00106789	13.0471		2.42127	0.00365592	12.1071		1.69699	0.0036308	11.7655		0.168691	0.00364037	9.45165		0.099077	0.00366074	8.90832		0.0233068	0.00366167	7.46066		0.653969	0.00366269	10.7944		0.727223	0.00365425	10.9052		0.232354	0.00365327	9.76477		0.161621	0.00365989	9.39814		0.41072	0.00366084	10.3303
	663.764	75.1323	0.412541		0.531949	0.00106751	13.0537		2.44185	0.00365588	12.1156		1.70225	0.00363053	11.7687		0.17019	0.00364031	9.46054		0.100043	0.00366072	8.91804		0.0235416	0.00366166	7.47069		0.656518	0.00366269	10.7983		0.729349	0.00365422	10.9081		0.233541	0.00365324	9.76988		0.162485	0.00365987	9.40349		0.412541	0.00366082	10.3347
	664.098	75.1258	0.414213		0.534798	0.00106712	13.0597		2.46087	0.00365584	12.1234		1.7071	0.00363028	11.7717		0.171572	0.00364024	9.46866		0.100934	0.0036607	8.92692		0.0237584	0.00366165	7.47986		0.65886	0.00366268	10.8019		0.731299	0.00365418	10.9108		0.234632	0.00365322	9.77456		0.16328	0.00365986	9.40837		0.414213	0.00366081	10.3388
	664.431	75.1187	0.416074		0.537982	0.00106675	13.0664		2.48223	0.0036558	12.132		1.71255	0.00363	11.775		0.173118	0.00364017	9.47767		0.101933	0.00366068	8.93677		0.0240014	0.00366164	7.49005		0.661472	0.00366268	10.8058		0.733472	0.00365415	10.9138		0.23585	0.00365319	9.77975		0.164168	0.00365984	9.4138		0.416074	0.0036608	10.3433
	664.765	75.111	0.418067		0.541401	0.00106636	13.0734		2.50527	0.00365575	12.1413		1.71841	0.00362969	11.7786		0.17478	0.00364009	9.48727		0.103009	0.00366066	8.94728		0.0242632	0.00366162	7.50091		0.664272	0.00366268	10.8101		0.735799	0.00365411	10.917		0.237155	0.00365316	9.78529		0.16512	0.00365982	9.4196		0.418067	0.00366079	10.348
	665.097	75.1046	0.419736		0.544272	0.00106599	13.0794		2.52471	0.00365572	12.1491		1.72335	0.00362944	11.7816		0.176178	0.00364003	9.49527		0.103914	0.00366064	8.95605		0.0244838	0.00366161	7.50996		0.666618	0.00366268	10.8136		0.737748	0.00365408	10.9197		0.238249	0.00365313	9.7899		0.165918	0.00365981	9.42443		0.419736	0.00366078	10.352
	665.427	75.098	0.421469		0.547264	0.00106561	13.0856		2.54507	0.00365568	12.1571		1.72852	0.00362917	11.7848		0.177636	0.00363996	9.50355		0.104861	0.00366062	8.96512		0.0247144	0.0036616	7.51934		0.669059	0.00366267	10.8172		0.739773	0.00365405	10.9224		0.239388	0.0036531	9.79469		0.16675	0.00365979	9.42944		0.421469	0.00366077	10.3562
	665.756	75.0906	0.423391		0.55059	0.00106524	13.0923		2.5678	0.00365563	12.166		1.73428	0.00362887	11.7883		0.17926	0.00363988	9.51269		0.105915	0.0036606	8.97514		0.0249716	0.00366158	7.5297		0.671768	0.00366267	10.8213		0.742018	0.00365401	10.9255		0.240652	0.00365307	9.79997		0.167673	0.00365978	9.43497		0.423391	0.00366076	10.3607
	666.083	75.0833	0.425277		0.553868	0.00106487	13.099		2.59032	0.00365559	12.1748		1.73997	0.00362857	11.7917		0.180861	0.00363981	9.52162		0.106957	0.00366058	8.98494		0.0252258	0.00366157	7.53984		0.674431	0.00366267	10.8252		0.744223	0.00365398	10.9285		0.241895	0.00365305	9.80514		0.168582	0.00365976	9.44038		0.425277	0.00366074	10.3652
	666.412	75.0769	0.426952		0.556786	0.0010645	13.1049		2.61045	0.00365555	12.1825		1.74505	0.00362831	11.7948		0.182288	0.00363974	9.52952		0.107887	0.00366056	8.99361		0.0254528	0.00366156	7.54881		0.676797	0.00366266	10.8287		0.746181	0.00365395	10.9311		0.243001	0.00365302	9.80971		0.16939	0.00365975	9.44517		0.426952	0.00366073	10.3691
	666.746	75.069	0.428998		0.560363	0.00106412	13.112		2.63525	0.0036555	12.192		1.75131	0.00362798	11.7985		0.184039	0.00363966	9.53913		0.10903	0.00366054	9.00416		0.025732	0.00366154	7.55972		0.679693	0.00366266	10.833		0.748574	0.00365391	10.9343		0.244353	0.00365299	9.81528		0.17038	0.00365973	9.45101		0.428998	0.00366072	10.3739
	667.079	75.0619	0.43086		0.563629	0.00106374	13.1186		2.65802	0.00365546	12.2006		1.75704	0.00362768	11.802		0.18564	0.00363958	9.54783		0.110076	0.00366051	9.01372		0.0259877	0.00366153	7.56962		0.682331	0.00366266	10.8369		0.750752	0.00365387	10.9373		0.245586	0.00365296	9.82033		0.171283	0.00365971	9.4563		0.43086	0.00366071	10.3782
	667.417	75.0553	0.432569		0.566636	0.00106336	13.1246		2.67908	0.00365542	12.2086		1.76233	0.00362741	11.8051		0.187116	0.00363951	9.55578		0.111042	0.00366049	9.02247		0.0262239	0.00366151	7.57867		0.684756	0.00366265	10.8404		0.752752	0.00365384	10.9399		0.24672	0.00365293	9.82495		0.172113	0.0036597	9.46115		0.432569	0.0036607	10.3822
	667.755	75.0488	0.434262		0.569624	0.00106298	13.1306		2.7001	0.00365538	12.2164		1.7676	0.00362713	11.8083		0.188583	0.00363944	9.56364		0.112004	0.00366048	9.0311		0.0264592	0.0036615	7.58761		0.687162	0.00366265	10.844		0.754734	0.00365381	10.9426		0.247844	0.0036529	9.82951		0.172937	0.00365968	9.46593		0.434262	0.00366068	10.3861
	668.088	75.0419	0.436077		0.572837	0.0010626	13.1369		2.72281	0.00365533	12.2248		1.77329	0.00362683	11.8116		0.190163	0.00363936	9.57202		0.113041	0.00366045	9.04033		0.026713	0.00366149	7.59717		0.689743	0.00366265	10.8477		0.75686	0.00365377	10.9454		0.249052	0.00365288	9.83439		0.173823	0.00365967	9.47105		0.436077	0.00366067	10.3903
	668.418	75.0348	0.437926		0.576122	0.00106223	13.1433		2.74613	0.00365529	12.2334		1.77913	0.00362652	11.8151		0.191779	0.00363929	9.58053		0.114103	0.00366043	9.04969		0.0269732	0.00366147	7.60687		0.692378	0.00366264	10.8515		0.759027	0.00365374	10.9483		0.250284	0.00365285	9.83934		0.174727	0.00365965	9.47624		0.437926	0.00366066	10.3945
	668.75	75.028	0.439688		0.579262	0.00106185	13.1495		2.76854	0.00365525	12.2415		1.78472	0.00362623	11.8184		0.193326	0.00363921	9.5886		0.115121	0.00366041	9.05859		0.0272227	0.00366146	7.61608		0.694891	0.00366264	10.8551		0.761092	0.0036537	10.951		0.25146	0.00365282	9.84404		0.17559	0.00365963	9.48118		0.439688	0.00366065	10.3985
	669.074	75.0205	0.441647		0.582764	0.00106149	13.1562		2.79365	0.0036552	12.2506		1.79098	0.0036259	11.8221		0.195052	0.00363913	9.59753		0.116259	0.00366039	9.06844		0.0275017	0.00366144	7.62629		0.697689	0.00366263	10.8592		0.76339	0.00365367	10.9541		0.25277	0.00365279	9.84925		0.176552	0.00365962	9.48665		0.441647	0.00366064	10.403
	669.401	75.0138	0.443377		0.585868	0.00106112	13.1622		2.81603	0.00365516	12.2586		1.79655	0.00362561	11.8253		0.196584	0.00363906	9.60539		0.11727	0.00366037	9.07711		0.0277498	0.00366143	7.63528		0.700164	0.00366263	10.8627		0.76542	0.00365363	10.9567		0.253929	0.00365276	9.85384		0.177403	0.0036596	9.49147		0.443377	0.00366062	10.4069
	669.726	75.0072	0.445108		0.588982	0.00106075	13.1682		2.83857	0.00365512	12.2666		1.80215	0.00362531	11.8286		0.198121	0.00363898	9.61323		0.118287	0.00366035	9.08575		0.0279994	0.00366142	7.64424		0.702643	0.00366263	10.8662		0.767452	0.0036536	10.9594		0.255089	0.00365274	9.85842		0.178257	0.00365958	9.49628		0.445108	0.00366061	10.4108
	670.054	75.0016	0.446558		0.591598	0.00106038	13.1733		2.8576	0.00365508	12.2733		1.80687	0.00362506	11.8314		0.199414	0.00363892	9.61976		0.119142	0.00366033	9.09297		0.0282095	0.00366141	7.65172		0.704722	0.00366263	10.8692		0.769154	0.00365357	10.9616		0.256063	0.00365271	9.86224		0.178973	0.00365957	9.5003		0.446558	0.0036606	10.4141
	670.383	74.9947	0.448341		0.594826	0.00106001	13.1795		2.88117	0.00365504	12.2815		1.81272	0.00362475	11.8348		0.20101	0.00363884	9.62778		0.120201	0.00366031	9.10182		0.0284695	0.00366139	7.6609		0.707283	0.00366262	10.8728		0.77125	0.00365354	10.9644		0.257263	0.00365268	9.86693		0.179856	0.00365956	9.50523		0.448341	0.00366059	10.4181
	670.714	74.9886	0.449935		0.597718	0.00105964	13.185		2.9024	0.003655	12.2889		1.81797	0.00362447	11.8378		0.202441	0.00363877	9.63491		0.121151	0.00366029	9.1097		0.028703	0.00366138	7.66908		0.709574	0.00366262	10.8761		0.773122	0.00365351	10.9668		0.258336	0.00365266	9.87111		0.180646	0.00365954	9.50962		0.449935	0.00366058	10.4216
	671.051	74.982	0.451671		0.600881	0.00105927	13.191		2.92571	0.00365496	12.2969		1.82372	0.00362416	11.8411		0.204007	0.0036387	9.64266		0.122191	0.00366027	9.11827		0.0289591	0.00366136	7.67797		0.712075	0.00366262	10.8796		0.775165	0.00365347	10.9695		0.259508	0.00365263	9.87565		0.18151	0.00365952	9.5144		0.451671	0.00366057	10.4255
	671.393	74.9755	0.45334		0.603928	0.00105888	13.1968		2.94827	0.00365492	12.3046		1.82929	0.00362387	11.8444		0.205517	0.00363862	9.65007		0.123196	0.00366025	9.12647		0.0292064	0.00366135	7.68648		0.71448	0.00366261	10.883		0.777128	0.00365344	10.972		0.260635	0.00365261	9.88		0.18234	0.00365951	9.51897		0.45334	0.00366056	10.4292
	671.734	74.9686	0.455142		0.60723	0.0010585	13.203		2.97285	0.00365487	12.3129		1.83534	0.00362354	11.8478		0.207154	0.00363854	9.65805		0.124288	0.00366023	9.13531		0.0294752	0.00366134	7.69565		0.717082	0.00366261	10.8866		0.77925	0.00365341	10.9748		0.261855	0.00365258	9.88468		0.18324	0.00365949	9.5239		0.455142	0.00366055	10.4331
	672.075	74.9627	0.456688		0.610072	0.00105812	13.2084		2.99409	0.00365484	12.32		1.84056	0.00362327	11.8508		0.208564	0.00363847	9.66487		0.125229	0.00366021	9.14286		0.029707	0.00366132	7.70349		0.719318	0.00366261	10.8897		0.781071	0.00365338	10.9771		0.262903	0.00365255	9.88869		0.184013	0.00365948	9.52812		0.456688	0.00366054	10.4365
	672.415	74.9561	0.45841		0.613246	0.00105774	13.2143		3.01792	0.00365479	12.328		1.84641	0.00362295	11.8542		0.210139	0.0036384	9.67244		0.126282	0.00366019	9.15124		0.0299666	0.00366131	7.7122		0.72181	0.0036626	10.8932		0.7831	0.00365334	10.9797		0.264072	0.00365253	9.89314		0.184876	0.00365946	9.53281		0.45841	0.00366052	10.4403
	672.751	74.9501	0.459956		0.616105	0.00105736	13.2196		3.03949	0.00365476	12.3351		1.8517	0.00362267	11.8572		0.21156	0.00363833	9.67921		0.127232	0.00366017	9.15875		0.030201	0.0036613	7.71999		0.724052	0.0036626	10.8963		0.784923	0.00365331	10.9821		0.265123	0.0036525	9.89713		0.185653	0.00365945	9.53701		0.459956	0.00366051	10.4437
	673.082	74.9435	0.46169		0.61932	0.00105699	13.2255		3.06385	0.00365471	12.3431		1.85767	0.00362235	11.8606		0.213158	0.00363825	9.68678		0.128303	0.00366015	9.16715		0.0304653	0.00366128	7.72871		0.726569	0.00366259	10.8997		0.786969	0.00365328	10.9847		0.266304	0.00365247	9.90158		0.186525	0.00365943	9.5417		0.46169	0.0036605	10.4474
	673.414	74.9372	0.463327		0.622366	0.00105662	13.2311		3.08704	0.00365467	12.3507		1.86333	0.00362205	11.8638		0.214672	0.00363817	9.6939		0.12932	0.00366013	9.17505		0.0307162	0.00366127	7.73692		0.728949	0.00366259	10.903		0.788902	0.00365325	10.9872		0.26742	0.00365245	9.90578		0.18735	0.00365942	9.54613		0.463327	0.00366049	10.451
	673.743	74.9306	0.465039		0.625561	0.00105625	13.2369		3.11148	0.00365463	12.3586		1.86929	0.00362173	11.8672		0.216261	0.00363809	9.70132		0.130388	0.0036601	9.18329		0.03098	0.00366126	7.74549		0.731442	0.00366259	10.9064		0.790924	0.00365322	10.9897		0.26859	0.00365242	9.91016		0.188215	0.0036594	9.55074		0.465039	0.00366048	10.4547
	674.07	74.9243	0.466672		0.62862	0.00105589	13.2425		3.13498	0.00365459	12.3662		1.87502	0.00362142	11.8704		0.217783	0.00363802	9.70838		0.131412	0.00366008	9.19112		0.0312332	0.00366124	7.75363		0.733824	0.00366258	10.9097		0.792855	0.00365318	10.9922		0.269707	0.0036524	9.91433		0.189043	0.00365939	9.55514		0.466672	0.00366047	10.4582
	674.402	74.9166	0.468681		0.632393	0.00105552	13.2492		3.16413	0.00365454	12.3754		1.88211	0.00362104	11.8744		0.219662	0.00363792	9.71702		0.132679	0.00366006	9.20073		0.0315464	0.00366122	7.76362		0.736758	0.00366258	10.9137		0.795231	0.00365314	10.9952		0.271084	0.00365236	9.91943		0.190062	0.00365937	9.56052		0.468681	0.00366046	10.4625
	674.729	74.9098	0.470465		0.635756	0.00105515	13.2552		3.19025	0.00365449	12.3837		1.88845	0.00362069	11.8779		0.221337	0.00363784	9.72466		0.13381	0.00366004	9.20923		0.0318263	0.00366121	7.77246		0.739367	0.00366258	10.9172		0.797343	0.00365311	10.9979		0.272308	0.00365234	9.92396		0.190969	0.00365935	9.5653		0.470465	0.00366044	10.4663
	675.058	74.9027	0.472305		0.639237	0.00105479	13.2614		3.21742	0.00365445	12.3922		1.89503	0.00362034	11.8816		0.223072	0.00363775	9.73252		0.134983	0.00366001	9.21797		0.0321167	0.00366119	7.78155		0.742064	0.00366257	10.9209		0.799523	0.00365307	11.0006		0.273574	0.00365231	9.92861		0.191908	0.00365934	9.57021		0.472305	0.00366043	10.4702
	675.389	74.8964	0.473951		0.642361	0.00105442	13.2669		3.24193	0.0036544	12.3998		1.90096	0.00362002	11.8849		0.22463	0.00363767	9.73952		0.136038	0.00365999	9.22577		0.0323781	0.00366118	7.78967		0.74448	0.00366257	10.9241		0.801474	0.00365304	11.0031		0.274708	0.00365228	9.93276		0.192749	0.00365932	9.57459		0.473951	0.00366042	10.4737
	675.726	74.8896	0.475713		0.645716	0.00105404	13.2728		3.26837	0.00365436	12.408		1.90735	0.00361967	11.8885		0.226303	0.00363759	9.74699		0.137173	0.00365997	9.23409		0.0326594	0.00366116	7.79832		0.74707	0.00366257	10.9276		0.803565	0.00365301	11.0057		0.275923	0.00365225	9.93719		0.193651	0.00365931	9.57927		0.475713	0.00366041	10.4774
	676.057	74.8844	0.477056		0.648282	0.00105368	13.2775		3.28869	0.00365433	12.4142		1.91225	0.0036194	11.8912		0.227583	0.00363752	9.75266		0.138042	0.00365995	9.24041		0.0328749	0.00366115	7.80491		0.749047	0.00366256	10.9302		0.805159	0.00365298	11.0077		0.276852	0.00365223	9.94056		0.19434	0.00365929	9.58283		0.477056	0.0036604	10.4802
	676.392	74.8787	0.478543		0.651129	0.00105331	13.2826		3.31132	0.00365429	12.4211		1.91771	0.00361911	11.8942		0.229004	0.00363745	9.75893		0.139008	0.00365993	9.24739		0.0331146	0.00366114	7.81218		0.751239	0.00366256	10.9332		0.806926	0.00365295	11.0099		0.27788	0.00365221	9.94428		0.195105	0.00365928	9.58676		0.478543	0.00366039	10.4834
	676.728	74.873	0.480033		0.653991	0.00105293	13.2877		3.33417	0.00365425	12.428		1.9232	0.00361881	11.8972		0.230432	0.00363738	9.76518		0.13998	0.00365991	9.25438		0.033356	0.00366113	7.81945		0.753438	0.00366256	10.9361		0.808697	0.00365292	11.0121		0.278913	0.00365218	9.948		0.195872	0.00365927	9.59069		0.480033	0.00366038	10.4865
	677.06	74.8666	0.481711		0.657222	0.00105256	13.2933		3.36009	0.00365421	12.4357		1.92943	0.00361847	11.9006		0.232046	0.0036373	9.77221		0.14108	0.00365989	9.26221		0.0336292	0.00366111	7.82762		0.755918	0.00366255	10.9394		0.810693	0.00365289	11.0146		0.280077	0.00365216	9.95218		0.196738	0.00365925	9.59511		0.481711	0.00366037	10.49
	677.395	74.8609	0.483189		0.660077	0.00105219	13.2984		3.38309	0.00365417	12.4426		1.93494	0.00361817	11.9037		0.233471	0.00363722	9.77837		0.142053	0.00365987	9.2691		0.033871	0.0036611	7.83479		0.758106	0.00366255	10.9423		0.812451	0.00365286	11.0168		0.281104	0.00365213	9.95586		0.197502	0.00365924	9.59899		0.483189	0.00366036	10.493
	677.727	74.8544	0.484885		0.663365	0.00105183	13.304		3.40971	0.00365412	12.4504		1.94131	0.00361782	11.9071		0.235113	0.00363714	9.78543		0.143176	0.00365985	9.27698		0.0341501	0.00366108	7.843		0.760621	0.00366255	10.9456		0.814472	0.00365283	11.0193		0.282285	0.00365211	9.96006		0.198381	0.00365922	9.60344		0.484885	0.00366034	10.4966
	678.062	74.8482	0.486497		0.666499	0.00105146	13.3094		3.4352	0.00365408	12.4579		1.94741	0.00361748	11.9105		0.236679	0.00363706	9.79211		0.144247	0.00365983	9.28445		0.0344168	0.00366107	7.85079		0.763015	0.00366254	10.9487		0.816394	0.00365279	11.0217		0.283409	0.00365208	9.96405		0.199218	0.0036592	9.60766		0.486497	0.00366033	10.4999
	678.394	74.842	0.488106		0.669637	0.00105109	13.3148		3.46084	0.00365404	12.4654		1.95353	0.00361715	11.9138		0.238247	0.00363698	9.79876		0.145322	0.00365981	9.29189		0.0346843	0.00366105	7.85854		0.765408	0.00366254	10.9519		0.818314	0.00365276	11.024		0.284532	0.00365206	9.96802		0.200055	0.00365919	9.61186		0.488106	0.00366032	10.5032
	678.729	74.8363	0.48958		0.672522	0.00105072	13.3198		3.48452	0.003654	12.4722		1.95917	0.00361684	11.9168		0.239689	0.0036369	9.80483		0.146312	0.00365979	9.29868		0.0349307	0.00366104	7.86563		0.767605	0.00366254	10.9547		0.820074	0.00365273	11.0262		0.285563	0.00365203	9.97165		0.200824	0.00365918	9.61571		0.48958	0.00366031	10.5062
	679.061	74.8296	0.491345		0.675986	0.00105035	13.3257		3.51309	0.00365396	12.4804		1.96597	0.00361647	11.9205		0.24142	0.00363681	9.81208		0.147502	0.00365977	9.3068		0.0352272	0.00366103	7.87409		0.770238	0.00366253	10.9581		0.822183	0.0036527	11.0288		0.2868	0.00365201	9.97599		0.201746	0.00365916	9.6203		0.491345	0.0036603	10.5098
	679.405	74.8237	0.492867		0.678981	0.00104997	13.3308		3.53792	0.00365392	12.4875		1.97187	0.00361614	11.9237		0.242917	0.00363674	9.8183		0.148533	0.00365975	9.31377		0.0354842	0.00366101	7.88136		0.772512	0.00366253	10.9611		0.824003	0.00365267	11.031		0.287867	0.00365198	9.97971		0.202543	0.00365915	9.62425		0.492867	0.00366029	10.5129
	679.743	74.8181	0.494335		0.68188	0.0010496	13.3358		3.56206	0.00365388	12.4943		1.97759	0.00361583	11.9268		0.244367	0.00363666	9.82429		0.149532	0.00365973	9.32049		0.0357334	0.003661	7.88837		0.774709	0.00366252	10.9639		0.825761	0.00365264	11.0332		0.288899	0.00365196	9.9833		0.203313	0.00365913	9.62805		0.494335	0.00366028	10.5159
	680.08	74.812	0.495906		0.684993	0.00104923	13.3411		3.58808	0.00365384	12.5016		1.98376	0.00361548	11.9301		0.245923	0.00363658	9.83069		0.150605	0.00365971	9.32765		0.0360014	0.00366098	7.89585		0.777065	0.00366252	10.967		0.827643	0.00365261	11.0355		0.290004	0.00365193	9.98714		0.204139	0.00365912	9.63211		0.495906	0.00366027	10.5191
	680.413	74.8062	0.497418		0.687997	0.00104886	13.3461		3.61332	0.0036538	12.5086		1.98973	0.00361515	11.9332		0.247425	0.0036365	9.83682		0.151643	0.00365969	9.33453		0.0362606	0.00366097	7.90303		0.779335	0.00366252	10.9699		0.829456	0.00365258	11.0377		0.29107	0.00365191	9.99082		0.204936	0.0036591	9.63602		0.497418	0.00366026	10.5221
	680.755	74.8007	0.498868		0.690885	0.00104849	13.351		3.63769	0.00365376	12.5153		1.99548	0.00361484	11.9363		0.248869	0.00363642	9.84268		0.152643	0.00365967	9.34111		0.0365103	0.00366096	7.9099		0.781515	0.00366251	10.9727		0.831195	0.00365255	11.0398		0.292093	0.00365188	9.99434		0.205701	0.00365909	9.63975		0.498868	0.00366025	10.525
	681.083	74.7945	0.500467		0.694082	0.00104813	13.3563		3.66479	0.00365371	12.5228		2.00187	0.00361448	11.9397		0.250467	0.00363634	9.84913		0.15375	0.00365965	9.34835		0.0367871	0.00366094	7.91746		0.783924	0.00366251	10.9758		0.833116	0.00365252	11.0421		0.293224	0.00365186	9.99822		0.206547	0.00365907	9.64386		0.500467	0.00366023	10.5282
	681.418	74.7886	0.502016		0.697188	0.00104776	13.3615		3.69125	0.00365367	12.53		2.0081	0.00361414	11.943		0.252021	0.00363626	9.85536		0.154828	0.00365963	9.35535		0.0370567	0.00366093	7.92477		0.786261	0.00366251	10.9787		0.834978	0.00365248	11.0443		0.294321	0.00365183	10.002		0.207368	0.00365906	9.64784		0.502016	0.00366022	10.5313
	681.747	74.7832	0.503419		0.700009	0.0010474	13.3662		3.71538	0.00365364	12.5365		2.01377	0.00361382	11.946		0.253431	0.00363618	9.86098		0.155808	0.00365961	9.36167		0.0373019	0.00366091	7.93137		0.78838	0.0036625	10.9814		0.836665	0.00365246	11.0464		0.295315	0.00365181	10.0054		0.208113	0.00365905	9.65143		0.503419	0.00366021	10.5341
	682.117	74.7757	0.505359		0.703923	0.00104699	13.3726		3.74903	0.00365358	12.5456		2.02167	0.00361338	11.9501		0.255388	0.00363608	9.86873		0.15717	0.00365958	9.37039		0.0376428	0.0036609	7.94048		0.791316	0.0036625	10.9852		0.839001	0.00365242	11.0492		0.296693	0.00365178	10.01		0.209145	0.00365903	9.65639		0.505359	0.0036602	10.538
	682.419	74.7705	0.506715		0.706668	0.00104666	13.3771		3.77275	0.00365355	12.5519		2.02723	0.00361307	11.9531		0.25676	0.003636	9.87413		0.158126	0.00365956	9.37646		0.0378824	0.00366088	7.94683		0.793372	0.0036625	10.9878		0.840635	0.00365239	11.0512		0.297657	0.00365176	10.0133		0.209869	0.00365901	9.65985		0.506715	0.00366019	10.5407
	682.752	74.7648	0.508205		0.709693	0.0010463	13.3821		3.79901	0.00365351	12.5589		2.03337	0.00361273	11.9563		0.258272	0.00363592	9.88004		0.159181	0.00365954	9.38312		0.0381469	0.00366087	7.9538		0.795635	0.00366249	10.9906		0.842433	0.00365236	11.0533		0.298719	0.00365174	10.0169		0.210665	0.003659	9.66364		0.508205	0.00366018	10.5436
	683.088	74.759	0.509704		0.712747	0.00104593	13.3871		3.82563	0.00365347	12.5659		2.03959	0.00361238	11.9595		0.259799	0.00363584	9.88598		0.160248	0.00365952	9.38981		0.0384143	0.00366085	7.96079		0.797915	0.00366249	10.9935		0.844243	0.00365233	11.0555		0.299789	0.00365171	10.0204		0.211468	0.00365899	9.66746		0.509704	0.00366017	10.5466
	683.431	74.7532	0.51122		0.715842	0.00104555	13.3921		3.85274	0.00365342	12.573		2.04591	0.00361203	11.9628		0.261345	0.00363576	9.89196		0.16133	0.0036595	9.39655		0.0386859	0.00366084	7.96784		0.800224	0.00366248	10.9964		0.846074	0.0036523	11.0576		0.300872	0.00365169	10.0241		0.212281	0.00365897	9.6713		0.51122	0.00366016	10.5495
	683.806	74.748	0.512578		0.718626	0.00104514	13.3968		3.87723	0.00365339	12.5793		2.05161	0.00361171	11.9658		0.262737	0.00363568	9.89731		0.162305	0.00365948	9.40259		0.0389305	0.00366083	7.97416		0.802297	0.00366248	10.999		0.847718	0.00365227	11.0596		0.301844	0.00365166	10.0273		0.213012	0.00365896	9.67475		0.512578	0.00366015	10.5522
	684.144	74.7432	0.513828		0.721193	0.00104478	13.4011		3.89991	0.00365335	12.5852		2.05689	0.00361141	11.9685		0.264019	0.00363561	9.90222		0.163204	0.00365946	9.40812		0.0391565	0.00366082	7.97995		0.804207	0.00366248	11.0013		0.849231	0.00365224	11.0614		0.30274	0.00365164	10.0303		0.213685	0.00365895	9.67791		0.513828	0.00366014	10.5546
	684.485	74.7373	0.515356		0.72434	0.0010444	13.4061		3.92782	0.00365331	12.5923		2.06337	0.00361105	11.9719		0.265591	0.00363553	9.90821		0.164308	0.00365944	9.41488		0.0394339	0.0036608	7.98702		0.806544	0.00366247	11.0042		0.851082	0.00365221	11.0636		0.303836	0.00365162	10.0339		0.214509	0.00365893	9.68177		0.515356	0.00366013	10.5576
	684.794	74.7319	0.516761		0.727245	0.00104407	13.4108		3.95371	0.00365327	12.5989		2.06937	0.00361071	11.9749		0.267042	0.00363545	9.9137		0.165329	0.00365942	9.42108		0.0396904	0.00366079	7.99351		0.808699	0.00366247	11.0069		0.852786	0.00365218	11.0656		0.304846	0.0036516	10.0372		0.215269	0.00365892	9.68531		0.516761	0.00366012	10.5603
	685.123	74.7261	0.518286		0.730404	0.00104371	13.4158		3.98199	0.00365323	12.6061		2.07592	0.00361034	11.9783		0.26862	0.00363536	9.91964		0.16644	0.0036594	9.42779		0.0399699	0.00366077	8.00053		0.81104	0.00366247	11.0098		0.854637	0.00365215	11.0678		0.305944	0.00365157	10.0408		0.216096	0.0036589	9.68915		0.518286	0.00366011	10.5633
	685.49	74.7202	0.51981		0.733574	0.00104331	13.4209		4.0105	0.00365319	12.6132		2.08251	0.00360997	11.9817		0.270203	0.00363527	9.92556		0.167556	0.00365938	9.43448		0.0402507	0.00366076	8.00754		0.813385	0.00366246	11.0127		0.856489	0.00365212	11.07		0.307043	0.00365155	10.0444		0.216923	0.00365889	9.69298		0.51981	0.0036601	10.5662
	685.816	74.7147	0.521257		0.736591	0.00104295	13.4257		4.03776	0.00365315	12.62		2.0888	0.00360962	11.9849		0.271709	0.00363519	9.93116		0.168619	0.00365936	9.44082		0.0405185	0.00366074	8.01418		0.815613	0.00366246	11.0154		0.858249	0.00365209	11.072		0.308087	0.00365152	10.0478		0.21771	0.00365887	9.69661		0.521257	0.00366008	10.569
	686.117	74.7099	0.522509		0.739211	0.00104263	13.4299		4.06154	0.00365311	12.6259		2.09428	0.00360931	11.9877		0.273016	0.00363512	9.936		0.169543	0.00365934	9.4463		0.0407514	0.00366073	8.01992		0.817546	0.00366246	11.0178		0.859774	0.00365207	11.0738		0.308993	0.0036515	10.0508		0.218393	0.00365886	9.69975		0.522509	0.00366008	10.5714
	686.445	74.7048	0.523818		0.741956	0.00104227	13.4342		4.08655	0.00365308	12.6321		2.10004	0.00360898	11.9906		0.274386	0.00363504	9.94105		0.170513	0.00365933	9.45201		0.0409957	0.00366072	8.0259		0.819569	0.00366245	11.0203		0.861369	0.00365204	11.0757		0.309941	0.00365148	10.0539		0.219108	0.00365885	9.70302		0.523818	0.00366007	10.5739
	686.809	74.6988	0.525393		0.745268	0.00104187	13.4395		4.11686	0.00365303	12.6395		2.10701	0.00360859	11.9941		0.276038	0.00363495	9.9471		0.171683	0.0036593	9.45886		0.0412909	0.0036607	8.03309		0.822006	0.00366245	11.0232		0.863289	0.00365201	11.078		0.311083	0.00365146	10.0576		0.21997	0.00365883	9.70696		0.525393	0.00366005	10.5769
	687.105	74.6935	0.526767		0.748168	0.00104155	13.444		4.14353	0.00365299	12.646		2.11313	0.00360824	11.9972		0.277484	0.00363487	9.95237		0.17271	0.00365928	9.46483		0.0415499	0.00366069	8.03935		0.824137	0.00366245	11.0258		0.864967	0.00365198	11.0799		0.312081	0.00365143	10.0608		0.220723	0.00365882	9.71038		0.526767	0.00366004	10.5796
	687.438	74.6879	0.528214		0.751229	0.00104119	13.4487		4.1718	0.00365295	12.6528		2.1196	0.00360787	12.0005		0.27901	0.00363478	9.9579		0.173794	0.00365926	9.4711		0.0418237	0.00366067	8.04592		0.826383	0.00366244	11.0286		0.866735	0.00365195	11.082		0.313133	0.00365141	10.0642		0.221518	0.00365881	9.71399		0.528214	0.00366003	10.5823
	687.769	74.6832	0.529441		0.753835	0.00104083	13.4529		4.19597	0.00365292	12.6586		2.12513	0.00360756	12.0033		0.280308	0.00363471	9.96259		0.174718	0.00365925	9.47641		0.042057	0.00366066	8.05149		0.828293	0.00366244	11.0309		0.868237	0.00365192	11.0837		0.314027	0.00365139	10.067		0.222194	0.0036588	9.71704		0.529441	0.00366002	10.5846
	688.102	74.6774	0.53095		0.757046	0.00104047	13.4578		4.22589	0.00365287	12.6657		2.13197	0.00360717	12.0067		0.281908	0.00363462	9.96833		0.175858	0.00365923	9.48293		0.0423451	0.00366065	8.05833		0.830644	0.00366244	11.0337		0.870084	0.00365189	11.0859		0.315128	0.00365137	10.0705		0.223026	0.00365878	9.72079		0.53095	0.00366001	10.5875
	688.434	74.6718	0.532409		0.760161	0.00104011	13.4626		4.25505	0.00365283	12.6726		2.13862	0.00360679	12.01		0.283459	0.00363453	9.97386		0.176964	0.0036592	9.48921		0.0426249	0.00366063	8.06492		0.832921	0.00366243	11.0364		0.871872	0.00365186	11.0879		0.316194	0.00365134	10.0739		0.223833	0.00365877	9.7244		0.532409	0.00366	10.5902
	688.802	74.666	0.53393		0.76342	0.00103972	13.4677		4.2857	0.00365279	12.6798		2.1456	0.00360639	12.0135		0.285082	0.00363444	9.97962		0.178123	0.00365918	9.49575		0.0429181	0.00366062	8.07179		0.8353	0.00366243	11.0393		0.873739	0.00365183	11.0901		0.317307	0.00365132	10.0774		0.224675	0.00365875	9.72817		0.53393	0.00365999	10.5931
	689.1	74.6615	0.535089		0.76591	0.00103939	13.4715		4.30922	0.00365276	12.6853		2.15095	0.00360608	12.0162		0.286321	0.00363437	9.984		0.17901	0.00365917	9.50072		0.0431424	0.0036606	8.07701		0.837115	0.00366242	11.0415		0.875163	0.00365181	11.0917		0.318156	0.0036513	10.0801		0.225319	0.00365874	9.73103		0.535089	0.00365998	10.5953
	689.469	74.6555	0.536664		0.769302	0.00103899	13.4767		4.34141	0.00365271	12.6928		2.15826	0.00360566	12.0198		0.288008	0.00363427	9.98993		0.180218	0.00365914	9.50747		0.0434485	0.00366059	8.08408		0.839585	0.00366242	11.0444		0.877099	0.00365177	11.0939		0.319312	0.00365127	10.0838		0.226194	0.00365872	9.73492		0.536664	0.00365997	10.5982
	689.803	74.6505	0.53796		0.772104	0.00103863	13.4811		4.36812	0.00365267	12.6989		2.16432	0.00360532	12.0228		0.289401	0.00363419	9.9948		0.181217	0.00365912	9.513		0.0437016	0.00366057	8.0899		0.841623	0.00366242	11.0468		0.878695	0.00365175	11.0958		0.320265	0.00365125	10.0868		0.226916	0.00365871	9.73812		0.53796	0.00365996	10.6006
	690.105	74.646	0.539144		0.77467	0.00103831	13.485		4.39267	0.00365264	12.7045		2.16988	0.003605	12.0255		0.290677	0.00363412	9.99923		0.182133	0.00365911	9.51805		0.0439337	0.00366056	8.0952		0.843486	0.00366241	11.0491		0.880153	0.00365172	11.0975		0.321136	0.00365123	10.0895		0.227577	0.0036587	9.74103		0.539144	0.00365995	10.6028
	690.471	74.6406	0.540547		0.777718	0.00103791	13.4897		4.42197	0.0036526	12.7112		2.1765	0.00360462	12.0288		0.292191	0.00363403	10.0045		0.183222	0.00365909	9.52402		0.0442099	0.00366055	8.10148		0.845697	0.00366241	11.0517		0.881883	0.00365169	11.0994		0.32217	0.00365121	10.0927		0.228362	0.00365869	9.74448		0.540547	0.00365994	10.6054
	690.805	74.6354	0.541884		0.780633	0.00103755	13.4941		4.4501	0.00365256	12.7176		2.18285	0.00360425	12.0319		0.293638	0.00363395	10.0095		0.184264	0.00365907	9.52971		0.0444742	0.00366053	8.10745		0.847809	0.00366241	11.0542		0.883534	0.00365166	11.1013		0.323157	0.00365119	10.0958		0.229111	0.00365867	9.74776		0.541884	0.00365993	10.6079
	691.104	74.6307	0.543112		0.783316	0.00103723	13.4982		4.47612	0.00365252	12.7234		2.18872	0.00360391	12.0348		0.29497	0.00363387	10.014		0.185224	0.00365905	9.53491		0.0447179	0.00366052	8.11292		0.84975	0.0036624	11.0565		0.885051	0.00365164	11.103		0.324065	0.00365117	10.0986		0.2298	0.00365866	9.75077		0.543112	0.00365992	10.6102
	691.436	74.6261	0.544305		0.785931	0.00103688	13.5022		4.50157	0.00365249	12.7291		2.19445	0.00360358	12.0376		0.296268	0.00363379	10.0185		0.18616	0.00365903	9.53996		0.0449558	0.00366051	8.11823		0.851641	0.0036624	11.0587		0.886528	0.00365161	11.1047		0.324948	0.00365115	10.1013		0.230471	0.00365865	9.75369		0.544305	0.00365991	10.6124
	691.801	74.6213	0.545576		0.788725	0.00103648	13.5065		4.52888	0.00365245	12.7352		2.20059	0.00360323	12.0406		0.297654	0.00363371	10.0232		0.187161	0.00365901	9.54534		0.0452101	0.00366049	8.12388		0.853658	0.0036624	11.0611		0.888102	0.00365159	11.1065		0.32589	0.00365113	10.1042		0.231188	0.00365864	9.7568		0.545576	0.0036599	10.6147
	692.137	74.6165	0.546817		0.791458	0.00103612	13.5107		4.5557	0.00365241	12.7411		2.20661	0.00360288	12.0435		0.299008	0.00363363	10.0278		0.188141	0.003659	9.55057		0.0454592	0.00366048	8.12938		0.855629	0.00366239	11.0634		0.889639	0.00365156	11.1083		0.326811	0.00365111	10.1071		0.231888	0.00365862	9.75983		0.546817	0.00365989	10.617
	692.436	74.6124	0.547876		0.793798	0.0010358	13.5142		4.57874	0.00365238	12.7462		2.21178	0.00360258	12.046		0.300168	0.00363357	10.0317		0.18898	0.00365898	9.55503		0.0456727	0.00366047	8.13407		0.857314	0.00366239	11.0653		0.890953	0.00365154	11.1098		0.327598	0.00365109	10.1095		0.232487	0.00365861	9.76242		0.547876	0.00365989	10.6189
	692.774	74.608	0.549016		0.796323	0.00103544	13.5181		4.60371	0.00365235	12.7516		2.21737	0.00360226	12.0487		0.301418	0.00363349	10.0359		0.189887	0.00365896	9.55982		0.0459034	0.00366046	8.13912		0.859131	0.00366239	11.0674		0.892369	0.00365151	11.1114		0.328446	0.00365107	10.1121		0.233132	0.0036586	9.7652		0.549016	0.00365988	10.621
	693.105	74.6029	0.550356		0.799299	0.00103508	13.5225		4.63326	0.00365231	12.7581		2.22398	0.00360187	12.0519		0.302892	0.0036334	10.0408		0.190956	0.00365894	9.56545		0.0461756	0.00366044	8.14504		0.86127	0.00366238	11.0699		0.894035	0.00365148	11.1132		0.329445	0.00365105	10.1151		0.233893	0.00365859	9.76846		0.550356	0.00365987	10.6235
	693.451	74.5978	0.551681		0.802249	0.00103471	13.5269		4.66267	0.00365227	12.7644		2.23055	0.00360149	12.0551		0.304351	0.00363332	10.0456		0.192017	0.00365892	9.571		0.0464458	0.00366043	8.15088		0.863388	0.00366238	11.0724		0.895684	0.00365146	11.1151		0.330433	0.00365103	10.1181		0.234646	0.00365858	9.77168		0.551681	0.00365986	10.6259
	693.822	74.5924	0.553077		0.805369	0.00103432	13.5316		4.69392	0.00365223	12.7711		2.23752	0.00360109	12.0584		0.305894	0.00363323	10.0508		0.193139	0.0036589	9.57684		0.0467318	0.00366041	8.15703		0.865625	0.00366238	11.075		0.897423	0.00365143	11.117		0.331477	0.003651	10.1213		0.235441	0.00365856	9.77508		0.553077	0.00365985	10.6284
	694.13	74.588	0.554242		0.807979	0.00103399	13.5354		4.72019	0.00365219	12.7767		2.24337	0.00360075	12.0612		0.307184	0.00363315	10.055		0.194079	0.00365889	9.5817		0.0469715	0.0036604	8.16215		0.867495	0.00366237	11.0771		0.898877	0.0036514	11.1187		0.332349	0.00365098	10.1239		0.236106	0.00365855	9.7779		0.554242	0.00365984	10.6305
	694.5	74.582	0.555788		0.811454	0.00103359	13.5405		4.75531	0.00365215	12.7841		2.25118	0.00360029	12.0649		0.308901	0.00363305	10.0606		0.195331	0.00365886	9.58815		0.0472909	0.00366038	8.16894		0.86998	0.00366237	11.08		0.900808	0.00365137	11.1208		0.333508	0.00365096	10.1274		0.236991	0.00365853	9.78165		0.555788	0.00365983	10.6333
	694.84	74.5775	0.556976		0.81413	0.00103323	13.5445		4.78248	0.00365211	12.7899		2.25721	0.00359994	12.0678		0.310222	0.00363297	10.0649		0.196296	0.00365885	9.59308		0.0475371	0.00366037	8.17414		0.871892	0.00366237	11.0822		0.902292	0.00365134	11.1225		0.334399	0.00365094	10.1301		0.237671	0.00365852	9.78452		0.556976	0.00365982	10.6355
	695.177	74.5726	0.558247		0.817004	0.00103287	13.5487		4.81178	0.00365207	12.796		2.26371	0.00359956	12.0709		0.31164	0.00363288	10.0696		0.197333	0.00365883	9.59836		0.0478019	0.00366036	8.1797		0.873943	0.00366236	11.0846		0.903883	0.00365131	11.1243		0.335355	0.00365092	10.133		0.238401	0.00365851	9.7876		0.558247	0.00365981	10.6377
	695.481	74.5677	0.559531		0.819915	0.00103255	13.5529		4.84159	0.00365204	12.8022		2.27031	0.00359917	12.074		0.313075	0.00363279	10.0742		0.198384	0.00365881	9.60368		0.0480704	0.00366034	8.18531		0.876017	0.00366236	11.0869		0.905492	0.00365129	11.1261		0.336322	0.00365089	10.1359		0.239139	0.0036585	9.7907		0.559531	0.0036598	10.64
	695.852	74.5618	0.561049		0.823368	0.00103215	13.5579		4.87711	0.00365199	12.8095		2.27816	0.00359871	12.0777		0.314776	0.00363269	10.0797		0.199631	0.00365878	9.60996		0.0483893	0.00366033	8.19193		0.878475	0.00366235	11.0897		0.907396	0.00365125	11.1282		0.337466	0.00365087	10.1393		0.240015	0.00365848	9.79436		0.561049	0.00365979	10.6428
	696.191	74.5569	0.562339		0.826311	0.00103179	13.5621		4.90754	0.00365195	12.8158		2.28488	0.00359832	12.0809		0.316226	0.0036326	10.0843		0.200695	0.00365877	9.61529		0.0486615	0.00366031	8.19755		0.880567	0.00366235	11.0921		0.909017	0.00365123	11.13		0.338441	0.00365085	10.1422		0.24076	0.00365847	9.79747		0.562339	0.00365978	10.6451
	696.532	74.5526	0.563442		0.828834	0.00103143	13.5659		4.93373	0.00365192	12.8211		2.29065	0.00359798	12.0836		0.317467	0.00363252	10.0883		0.201608	0.00365875	9.61984		0.048895	0.0036603	8.20234		0.882359	0.00366235	11.0941		0.910403	0.0036512	11.1315		0.339275	0.00365083	10.1447		0.241398	0.00365846	9.80012		0.563442	0.00365977	10.647
	696.837	74.5487	0.564464		0.831177	0.0010311	13.5693		4.95814	0.00365189	12.8261		2.29602	0.00359766	12.0861		0.318619	0.00363245	10.0919		0.202456	0.00365873	9.62404		0.0491121	0.00366029	8.20678		0.88402	0.00366234	11.096		0.911689	0.00365118	11.133		0.340048	0.00365081	10.1469		0.24199	0.00365845	9.80258		0.564464	0.00365976	10.6488
	697.21	74.5436	0.565788		0.834223	0.00103071	13.5738		4.99	0.00365184	12.8325		2.30302	0.00359725	12.0894		0.320116	0.00363236	10.0967		0.203559	0.00365871	9.62949		0.0493946	0.00366027	8.21252		0.886179	0.00366234	11.0985		0.913358	0.00365115	11.1348		0.341052	0.00365079	10.1499		0.242759	0.00365843	9.80576		0.565788	0.00365975	10.6512
	697.517	74.5389	0.56701		0.83704	0.00103038	13.5778		5.0196	0.00365181	12.8384		2.30952	0.00359687	12.0924		0.3215	0.00363228	10.101		0.204579	0.00365869	9.6345		0.0496561	0.00366026	8.21781		0.888173	0.00366234	11.1007		0.914899	0.00365113	11.1365		0.34198	0.00365077	10.1526		0.24347	0.00365842	9.80869		0.56701	0.00365974	10.6533
	697.849	74.5338	0.56834		0.840118	0.00103003	13.5821		5.05209	0.00365177	12.8449		2.31664	0.00359645	12.0957		0.323011	0.00363218	10.1058		0.205695	0.00365867	9.63995		0.0499422	0.00366025	8.22356		0.890349	0.00366233	11.1032		0.916579	0.0036511	11.1383		0.342992	0.00365075	10.1556		0.244246	0.00365841	9.81188		0.56834	0.00365973	10.6557
	698.187	74.5287	0.569681		0.843227	0.00102967	13.5865		5.08506	0.00365172	12.8514		2.32385	0.00359602	12.0991		0.324536	0.00363209	10.1105		0.206823	0.00365865	9.64543		0.0502316	0.00366023	8.22935		0.892544	0.00366233	11.1056		0.918274	0.00365107	11.1402		0.344013	0.00365072	10.1586		0.245029	0.00365839	9.81508		0.569681	0.00365972	10.6581
	698.526	74.5229	0.571171		0.846696	0.00102931	13.5913		5.12202	0.00365168	12.8587		2.33193	0.00359554	12.1028		0.326236	0.00363198	10.1158		0.208082	0.00365863	9.65151		0.0505548	0.00366021	8.23577		0.89499	0.00366233	11.1084		0.920161	0.00365103	11.1423		0.345149	0.0036507	10.1619		0.245901	0.00365838	9.81865		0.571171	0.00365971	10.6607
	698.9	74.5171	0.572701		0.850272	0.00102891	13.5963		5.16032	0.00365163	12.8662		2.34028	0.00359505	12.1067		0.327987	0.00363187	10.1212		0.209381	0.00365861	9.65775		0.0508883	0.0036602	8.24236		0.897509	0.00366232	11.1112		0.922102	0.003651	11.1444		0.346319	0.00365067	10.1653		0.2468	0.00365836	9.8223		0.572701	0.0036597	10.6634
	699.206	74.5126	0.573873		0.853017	0.00102859	13.6002		5.18987	0.00365159	12.8719		2.34672	0.00359467	12.1096		0.32933	0.00363178	10.1254		0.210379	0.00365859	9.66251		0.0511447	0.00366018	8.24739		0.899439	0.00366232	11.1133		0.923589	0.00365097	11.146		0.347216	0.00365065	10.1679		0.247489	0.00365835	9.82509		0.573873	0.00365969	10.6654
	699.547	74.508	0.575069		0.855829	0.00102823	13.6042		5.22026	0.00365156	12.8778		2.35332	0.00359427	12.1127		0.330705	0.0036317	10.1296		0.211401	0.00365857	9.66737		0.0514076	0.00366017	8.25252		0.901415	0.00366231	11.1155		0.92511	0.00365095	11.1477		0.348133	0.00365063	10.1705		0.248194	0.00365834	9.82795		0.575069	0.00365968	10.6675
	699.892	74.5026	0.576478		0.85915	0.00102786	13.6087		5.25632	0.00365151	12.8847		2.36115	0.00359381	12.1162		0.332327	0.00363159	10.1345		0.212609	0.00365855	9.67308		0.0517183	0.00366015	8.25856		0.903745	0.00366231	11.1181		0.926904	0.00365092	11.1496		0.349214	0.00365061	10.1737		0.249025	0.00365832	9.8313		0.576478	0.00365967	10.6699
	700.268	74.498	0.577659		0.861942	0.00102747	13.6128		5.28677	0.00365147	12.8905		2.36775	0.00359342	12.1192		0.33369	0.00363151	10.1387		0.213625	0.00365853	9.67786		0.0519799	0.00366014	8.26361		0.905702	0.00366231	11.1203		0.928408	0.00365089	11.1513		0.350122	0.00365059	10.1763		0.249724	0.00365831	9.83411		0.577659	0.00365966	10.672
	700.611	74.493	0.578955		0.865017	0.0010271	13.617		5.32045	0.00365143	12.8968		2.37505	0.00359298	12.1226		0.335189	0.00363141	10.1432		0.214745	0.00365851	9.68309		0.0522681	0.00366012	8.26915		0.907855	0.0036623	11.1227		0.930063	0.00365086	11.1531		0.351121	0.00365057	10.1791		0.250492	0.0036583	9.83719		0.578955	0.00365965	10.6742
	700.952	74.4881	0.580239		0.868071	0.00102674	13.6212		5.35406	0.00365139	12.9031		2.38231	0.00359255	12.1259		0.336678	0.00363132	10.1477		0.215857	0.00365849	9.68827		0.0525548	0.00366011	8.27462		0.90999	0.0036623	11.125		0.931703	0.00365083	11.1549		0.352111	0.00365054	10.1819		0.251255	0.00365829	9.84023		0.580239	0.00365964	10.6765
	701.264	74.484	0.581298		0.870597	0.00102642	13.6248		5.38198	0.00365136	12.9084		2.38834	0.00359219	12.1286		0.337908	0.00363124	10.1514		0.216778	0.00365848	9.69254		0.0527921	0.0036601	8.27914		0.911755	0.0036623	11.1269		0.933058	0.00365081	11.1563		0.352928	0.00365053	10.1843		0.251885	0.00365827	9.84275		0.581298	0.00365963	10.6783
	701.638	74.4788	0.582651		0.873833	0.00102602	13.6293		5.4179	0.00365132	12.915		2.39608	0.00359172	12.1321		0.339482	0.00363113	10.1561		0.217958	0.00365845	9.69798		0.0530963	0.00366008	8.28489		0.914013	0.00366229	11.1294		0.93479	0.00365078	11.1582		0.353974	0.0036505	10.1872		0.252692	0.00365826	9.84595		0.582651	0.00365962	10.6806
	701.944	74.4745	0.583791		0.876568	0.0010257	13.633		5.4484	0.00365128	12.9207		2.40264	0.00359133	12.135		0.340812	0.00363105	10.16		0.218956	0.00365844	9.70255		0.0533538	0.00366007	8.28974		0.915919	0.00366229	11.1315		0.936252	0.00365076	11.1598		0.354858	0.00365048	10.1898		0.253373	0.00365825	9.84865		0.583791	0.00365961	10.6826
	702.282	74.4697	0.585028		0.879545	0.00102534	13.6371		5.48173	0.00365124	12.9268		2.4098	0.0035909	12.1382		0.342258	0.00363095	10.1643		0.220042	0.00365842	9.70751		0.0536343	0.00366005	8.29499		0.917992	0.00366228	11.1338		0.937841	0.00365073	11.1615		0.355817	0.00365046	10.1925		0.254113	0.00365824	9.85157		0.585028	0.0036596	10.6847
	702.656	74.4651	0.586228		0.88244	0.00102495	13.6412		5.51429	0.0036512	12.9327		2.41679	0.00359048	12.1414		0.343663	0.00363086	10.1685		0.221099	0.0036584	9.71231		0.0539072	0.00366004	8.30007		0.920005	0.00366228	11.136		0.939383	0.0036507	11.1631		0.356749	0.00365044	10.1951		0.254833	0.00365822	9.85441		0.586228	0.00365959	10.6868
	702.99	74.4601	0.587524		0.885578	0.0010246	13.6454		5.54975	0.00365116	12.9392		2.42439	0.00359002	12.1448		0.345185	0.00363076	10.173		0.222245	0.00365838	9.7175		0.0542034	0.00366002	8.30556		0.922185	0.00366228	11.1383		0.941052	0.00365067	11.1649		0.357757	0.00365042	10.1979		0.255612	0.00365821	9.85747		0.587524	0.00365958	10.689
	703.328	74.4554	0.588746		0.888544	0.00102425	13.6494		5.58341	0.00365112	12.9452		2.43159	0.00358959	12.148		0.346622	0.00363067	10.1772		0.223328	0.00365836	9.72237		0.0544836	0.00366001	8.31072		0.924242	0.00366227	11.1406		0.942626	0.00365064	11.1666		0.358709	0.0036504	10.2006		0.256347	0.0036582	9.86035		0.588746	0.00365957	10.6911
	703.626	74.4505	0.590017		0.89164	0.00102393	13.6535		5.61871	0.00365108	12.9516		2.43913	0.00358913	12.1513		0.34812	0.00363057	10.1815		0.22446	0.00365834	9.72744		0.0547763	0.00365999	8.31609		0.926388	0.00366227	11.1429		0.944267	0.00365062	11.1684		0.359701	0.00365038	10.2034		0.257115	0.00365818	9.86334		0.590017	0.00365956	10.6932
	703.967	74.4458	0.591251		0.894654	0.00102358	13.6576		5.65324	0.00365104	12.9577		2.44649	0.00358869	12.1546		0.349578	0.00363047	10.1858		0.225562	0.00365832	9.73234		0.0550616	0.00365998	8.32129		0.928475	0.00366227	11.1451		0.945862	0.00365059	11.1701		0.360665	0.00365036	10.2061		0.257861	0.00365817	9.86625		0.591251	0.00365955	10.6953
	704.335	74.44	0.592763		0.89836	0.00102319	13.6625		5.6959	0.00365099	12.9653		2.45557	0.00358814	12.1586		0.351368	0.00363035	10.1909		0.226918	0.0036583	9.73835		0.0554127	0.00365996	8.32766		0.931037	0.00366226	11.1479		0.947819	0.00365055	11.1722		0.361849	0.00365033	10.2093		0.258777	0.00365815	9.8698		0.592763	0.00365953	10.6979
	704.648	74.4359	0.593835		0.900995	0.00102286	13.666		5.72637	0.00365095	12.9706		2.46205	0.00358775	12.1615		0.35264	0.00363026	10.1946		0.227882	0.00365828	9.7426		0.0556625	0.00365995	8.33216		0.932857	0.00366226	11.1498		0.949208	0.00365053	11.1736		0.362689	0.00365031	10.2117		0.259427	0.00365814	9.87232		0.593835	0.00365953	10.6997
	704.983	74.4313	0.595028		0.903937	0.00102251	13.67		5.76055	0.00365092	12.9766		2.46931	0.00358731	12.1646		0.354058	0.00363017	10.1987		0.228959	0.00365826	9.74732		0.0559417	0.00365993	8.33718		0.934886	0.00366225	11.152		0.950756	0.0036505	11.1753		0.363626	0.00365029	10.2143		0.260153	0.00365813	9.87512		0.595028	0.00365952	10.7017
	705.356	74.4268	0.596206		0.90685	0.00102212	13.674		5.79453	0.00365088	12.9825		2.47651	0.00358687	12.1678		0.355461	0.00363007	10.2027		0.230025	0.00365824	9.75198		0.0562183	0.00365992	8.34212		0.936893	0.00366225	11.1542		0.952287	0.00365048	11.1769		0.364552	0.00365027	10.2168		0.260871	0.00365812	9.87788		0.596206	0.00365951	10.7037
	705.686	74.4221	0.597421		0.909864	0.00102178	13.678		5.82984	0.00365084	12.9886		2.48398	0.00358642	12.1711		0.356912	0.00362998	10.2068		0.231129	0.00365822	9.75678		0.0565048	0.00365991	8.34721		0.938968	0.00366225	11.1564		0.953868	0.00365045	11.1786		0.365509	0.00365025	10.2195		0.261614	0.00365811	9.88073		0.597421	0.0036595	10.7057
	706.021	74.4175	0.598614		0.912832	0.00102143	13.6819		5.86479	0.0036508	12.9946		2.49137	0.00358597	12.1743		0.358339	0.00362988	10.2108		0.232216	0.0036582	9.76148		0.0567872	0.00365989	8.3522		0.941009	0.00366224	11.1586		0.955423	0.00365042	11.1802		0.36645	0.00365023	10.222		0.262344	0.00365809	9.88353		0.598614	0.00365949	10.7077
	706.354	74.4126	0.599892		0.916021	0.00102108	13.6861		5.90249	0.00365075	13.001		2.49932	0.00358548	12.1777		0.35987	0.00362977	10.2152		0.233385	0.00365818	9.76651		0.0570907	0.00365987	8.35754		0.943199	0.00366224	11.1609		0.95709	0.00365039	11.182		0.367459	0.00365021	10.2248		0.263127	0.00365808	9.88652		0.599892	0.00365948	10.7099
	706.654	74.4086	0.600929		0.918616	0.00102077	13.6895		5.93332	0.00365072	13.0062		2.50582	0.00358509	12.1806		0.361116	0.00362969	10.2187		0.234336	0.00365816	9.77059		0.057338	0.00365986	8.36187		0.94498	0.00366223	11.1628		0.958445	0.00365037	11.1834		0.368279	0.00365019	10.227		0.263765	0.00365807	9.88894		0.600929	0.00365947	10.7116
	707.024	74.4035	0.602269		0.92198	0.00102038	13.6939		5.97345	0.00365067	13.013		2.51426	0.00358457	12.1842		0.362728	0.00362958	10.2232		0.235569	0.00365814	9.77585		0.0576588	0.00365985	8.36746		0.947286	0.00366223	11.1652		0.960198	0.00365034	11.1853		0.369341	0.00365017	10.2299		0.26459	0.00365805	9.89207		0.602269	0.00365946	10.7138
	707.359	74.3992	0.603391		0.924804	0.00102003	13.6977		6.00729	0.00365064	13.0187		2.52137	0.00358414	12.1873		0.36408	0.00362948	10.2269		0.236605	0.00365813	9.78025		0.0579283	0.00365983	8.37213		0.949219	0.00366223	11.1673		0.961667	0.00365031	11.1868		0.370231	0.00365015	10.2323		0.265282	0.00365804	9.89469		0.603391	0.00365945	10.7157
	707.694	74.3948	0.604543		0.927714	0.00101969	13.7015		6.04233	0.0036506	13.0245		2.52872	0.00358369	12.1904		0.365473	0.00362939	10.2308		0.237673	0.00365811	9.78476		0.0582063	0.00365982	8.37692		0.951209	0.00366222	11.1693		0.963179	0.00365029	11.1884		0.371147	0.00365013	10.2348		0.265994	0.00365803	9.89738		0.604543	0.00365944	10.7176
	708.029	74.3899	0.605818		0.930943	0.00101934	13.7056		6.08137	0.00365056	13.031		2.5369	0.00358318	12.1939		0.367015	0.00362928	10.2351		0.238857	0.00365809	9.78974		0.0585148	0.0036598	8.38222		0.953415	0.00366222	11.1717		0.964854	0.00365026	11.1901		0.372161	0.0036501	10.2376		0.266783	0.00365802	9.90035		0.605818	0.00365943	10.7197
	708.365	74.3855	0.606952		0.933823	0.00101899	13.7094		6.11636	0.00365052	13.0367		2.54422	0.00358274	12.1971		0.368391	0.00362918	10.2389		0.239914	0.00365807	9.79417		0.0587904	0.00365979	8.38692		0.955381	0.00366222	11.1737		0.966345	0.00365023	11.1917		0.373065	0.00365008	10.24		0.267487	0.003658	9.90299		0.606952	0.00365942	10.7216
	708.695	74.3806	0.60823		0.937079	0.00101865	13.7136		6.1561	0.00365047	13.0432		2.55252	0.00358223	12.2006		0.369943	0.00362907	10.2432		0.24111	0.00365805	9.79915		0.059102	0.00365977	8.39222		0.9576	0.00366221	11.1761		0.968029	0.0036502	11.1935		0.374084	0.00365006	10.2427		0.268282	0.00365799	9.90596		0.60823	0.00365941	10.7237
	709.034	74.3753	0.60961		0.94061	0.00101829	13.718		6.19941	0.00365043	13.0503		2.56154	0.00358167	12.2045		0.371625	0.00362895	10.2478		0.242406	0.00365802	9.80452		0.0594403	0.00365975	8.39794		0.960004	0.00366221	11.1786		0.969851	0.00365017	11.1954		0.375188	0.00365004	10.2457		0.269142	0.00365798	9.90918		0.60961	0.0036594	10.726
	709.36	74.3707	0.610801		0.943664	0.00101796	13.7219		6.23705	0.00365039	13.0564		2.56938	0.00358119	12.2078		0.373077	0.00362885	10.2517		0.243527	0.003658	9.80915		0.059733	0.00365974	8.40286		0.962081	0.0036622	11.1807		0.971423	0.00365014	11.197		0.376142	0.00365002	10.2483		0.269886	0.00365796	9.91194		0.610801	0.00365939	10.7279
	709.693	74.3665	0.611888		0.946461	0.00101761	13.7256		6.27168	0.00365035	13.0619		2.57657	0.00358074	12.2108		0.374407	0.00362876	10.2553		0.244555	0.00365799	9.81337		0.0600014	0.00365973	8.40735		0.963981	0.0036622	11.1827		0.972862	0.00365011	11.1985		0.377013	0.00365	10.2506		0.270566	0.00365795	9.91447		0.611888	0.00365938	10.7297
	710.025	74.3613	0.613253		0.949984	0.00101727	13.73		6.31552	0.0036503	13.0689		2.58567	0.00358018	12.2147		0.376079	0.00362864	10.2598		0.245849	0.00365796	9.81866		0.0603397	0.00365971	8.41298		0.966372	0.00366219	11.1852		0.974671	0.00365008	11.2004		0.37811	0.00364997	10.2535		0.271423	0.00365794	9.91763		0.613253	0.00365937	10.732
	710.354	74.3571	0.614346		0.952815	0.00101693	13.7336		6.35091	0.00365026	13.0745		2.593	0.00357973	12.2178		0.377421	0.00362854	10.2635		0.246889	0.00365795	9.82289		0.0606117	0.00365969	8.41748		0.968291	0.00366219	11.1872		0.976123	0.00365006	11.2019		0.37899	0.00364995	10.2558		0.27211	0.00365793	9.92017		0.614346	0.00365936	10.7337
	710.681	74.3529	0.615433		0.955638	0.00101659	13.7372		6.38634	0.00365023	13.0801		2.60033	0.00357927	12.2208		0.378758	0.00362844	10.267		0.247927	0.00365793	9.82709		0.0608831	0.00365968	8.42196		0.970202	0.00366219	11.1891		0.977568	0.00365003	11.2034		0.379866	0.00364993	10.2582		0.272794	0.00365791	9.92269		0.615433	0.00365935	10.7355
	711.018	74.3488	0.616499		0.958412	0.00101624	13.7408		6.42131	0.00365019	13.0856		2.60755	0.00357883	12.2239		0.380071	0.00362835	10.2706		0.248946	0.00365791	9.83121		0.06115	0.00365967	8.42634		0.972079	0.00366218	11.1911		0.978985	0.00365001	11.2048		0.380725	0.00364991	10.2604		0.273467	0.0036579	9.92515		0.616499	0.00365934	10.7372
	711.352	74.3443	0.61767		0.961471	0.0010159	13.7447		6.46004	0.00365015	13.0916		2.61554	0.00357833	12.2272		0.381516	0.00362824	10.2744		0.250071	0.00365789	9.83573		0.0614445	0.00365965	8.43115		0.974146	0.00366218	11.1932		0.980547	0.00364998	11.2064		0.381672	0.00364989	10.2629		0.274207	0.00365789	9.92787		0.61767	0.00365933	10.7392
	711.687	74.3399	0.618829		0.964507	0.00101555	13.7485		6.49866	0.00365011	13.0976		2.6235	0.00357783	12.2305		0.382949	0.00362814	10.2782		0.251187	0.00365787	9.84019		0.061737	0.00365964	8.43591		0.976196	0.00366218	11.1953		0.982093	0.00364995	11.208		0.38261	0.00364987	10.2654		0.274941	0.00365788	9.93055		0.618829	0.00365932	10.741
	712.029	74.3342	0.620319		0.968424	0.0010152	13.7533		6.54874	0.00365006	13.1053		2.63379	0.00357719	12.2348		0.384796	0.003628	10.2831		0.252627	0.00365785	9.84592		0.0621146	0.00365962	8.44202		0.978837	0.00366217	11.198		0.984086	0.00364992	11.2101		0.383818	0.00364985	10.2686		0.275887	0.00365786	9.93399		0.620319	0.00365931	10.7434
	712.369	74.3291	0.621625		0.97187	0.00101485	13.7575		6.59303	0.00365001	13.1121		2.64288	0.00357663	12.2385		0.386418	0.00362788	10.2874		0.253894	0.00365783	9.85093		0.0624469	0.0036596	8.44736		0.981157	0.00366217	11.2004		0.985834	0.00364989	11.2119		0.384878	0.00364982	10.2713		0.276718	0.00365785	9.93701		0.621625	0.00365929	10.7456
	712.703	74.324	0.622962		0.975409	0.0010145	13.7618		6.63878	0.00364996	13.119		2.65225	0.00357604	12.2424		0.388082	0.00362776	10.2917		0.255196	0.0036578	9.85606		0.0627887	0.00365958	8.45283		0.983538	0.00366216	11.2028		0.987628	0.00364985	11.2137		0.385966	0.0036498	10.2742		0.277571	0.00365783	9.94009		0.622962	0.00365928	10.7477
	713.04	74.3191	0.624249		0.978829	0.00101416	13.766		6.6832	0.00364992	13.1257		2.66134	0.00357547	12.2461		0.389687	0.00362764	10.2959		0.256453	0.00365778	9.86099		0.063119	0.00365957	8.45809		0.985836	0.00366216	11.2051		0.989358	0.00364982	11.2155		0.387015	0.00364978	10.2769		0.278394	0.00365782	9.94306		0.624249	0.00365927	10.7498
	713.371	74.3141	0.625546		0.982285	0.00101382	13.7702		6.72834	0.00364987	13.1325		2.67055	0.0035749	12.2499		0.391307	0.00362752	10.3002		0.257724	0.00365776	9.86594		0.0634531	0.00365955	8.46338		0.988155	0.00366215	11.2075		0.991103	0.00364979	11.2172		0.388073	0.00364975	10.2796		0.279225	0.0036578	9.94605		0.625546	0.00365926	10.7519
	713.709	74.3099	0.62663		0.985184	0.00101347	13.7738		6.76637	0.00364983	13.1381		2.6783	0.00357441	12.2531		0.392665	0.00362742	10.3037		0.258791	0.00365774	9.87008		0.0637336	0.00365953	8.46779		0.990098	0.00366215	11.2095		0.992564	0.00364977	11.2187		0.38896	0.00364973	10.2819		0.279921	0.00365779	9.94854		0.62663	0.00365925	10.7536
	714.046	74.3049	0.627938		0.988696	0.00101312	13.7781		6.81268	0.00364979	13.145		2.68773	0.00357382	12.2569		0.394307	0.00362729	10.3079		0.260083	0.00365772	9.87507		0.0640735	0.00365952	8.47312		0.99245	0.00366214	11.2118		0.994332	0.00364974	11.2205		0.390032	0.00364971	10.2847		0.280764	0.00365778	9.95156		0.627938	0.00365924	10.7557
	714.39	74.3005	0.629072		0.991748	0.00101277	13.7818		6.85312	0.00364974	13.1509		2.69594	0.0035733	12.2603		0.395732	0.00362718	10.3116		0.261206	0.0036577	9.87939		0.0643692	0.0036595	8.47774		0.994491	0.00366214	11.2139		0.995866	0.00364971	11.2221		0.390962	0.00364969	10.2871		0.281495	0.00365777	9.95417		0.629072	0.00365923	10.7575
	714.726	74.2956	0.630363		0.995233	0.00101243	13.786		6.89951	0.0036497	13.1577		2.70535	0.00357271	12.2641		0.397357	0.00362706	10.3157		0.262487	0.00365768	9.8843		0.0647068	0.00365949	8.48298		0.996819	0.00366214	11.2162		0.997614	0.00364968	11.2238		0.392022	0.00364967	10.2898		0.282329	0.00365775	9.95713		0.630363	0.00365922	10.7596
	715.071	74.2914	0.631447		0.99817	0.00101207	13.7897		6.9388	0.00364966	13.1634		2.71331	0.00357221	12.2673		0.398725	0.00362696	10.3192		0.263568	0.00365766	9.88842		0.0649916	0.00365947	8.48738		0.998779	0.00366213	11.2182		0.999084	0.00364965	11.2253		0.392914	0.00364965	10.2921		0.283031	0.00365774	9.95962		0.631447	0.00365921	10.7613
	715.412	74.2866	0.632706		1.00159	0.00101172	13.7938		6.9848	0.00364961	13.17		2.72261	0.00357162	12.2711		0.400316	0.00362683	10.3233		0.264827	0.00365764	9.89319		0.0653236	0.00365945	8.49248		1.00106	0.00366213	11.2205		1.0008	0.00364962	11.2271		0.393952	0.00364962	10.2947		0.283849	0.00365773	9.96251		0.632706	0.0036592	10.7633
	715.752	74.2823	0.63383		1.00466	0.00101138	13.7975		7.02622	0.00364957	13.1759		2.73097	0.00357109	12.2744		0.401741	0.00362672	10.3269		0.265955	0.00365762	9.89746		0.0656213	0.00365944	8.49704		1.0031	0.00366212	11.2225		1.00233	0.00364959	11.2286		0.39488	0.0036496	10.2971		0.28458	0.00365771	9.96509		0.63383	0.00365919	10.7651
	716.092	74.2774	0.635092		1.00811	0.00101103	13.8017		7.07309	0.00364953	13.1826		2.74042	0.0035705	12.2782		0.403342	0.0036266	10.3309		0.267225	0.0036576	9.90223		0.0659567	0.00365942	8.50214		1.0054	0.00366212	11.2248		1.00405	0.00364956	11.2303		0.395924	0.00364958	10.2998		0.285403	0.0036577	9.96799		0.635092	0.00365918	10.767
	716.428	74.2736	0.636079		1.01082	0.00101068	13.805		7.11003	0.00364949	13.1878		2.74785	0.00357003	12.2812		0.404597	0.0036265	10.3341		0.268221	0.00365758	9.90596		0.0662199	0.00365941	8.50613		1.0072	0.00366212	11.2266		1.0054	0.00364954	11.2317		0.396742	0.00364956	10.3018		0.286048	0.00365769	9.97025		0.636079	0.00365917	10.7686
	716.761	74.269	0.637288		1.01415	0.00101034	13.809		7.15562	0.00364945	13.1943		2.75701	0.00356944	12.2848		0.406136	0.00362638	10.338		0.269445	0.00365756	9.91053		0.0665435	0.00365939	8.51102		1.00941	0.00366211	11.2288		1.00705	0.00364951	11.2333		0.397745	0.00364954	10.3044		0.28684	0.00365767	9.97302		0.637288	0.00365916	10.7705
	717.095	74.2655	0.638185		1.01662	0.00101	13.8121		7.18967	0.00364941	13.199		2.76384	0.00356901	12.2876		0.40728	0.00362629	10.3408		0.270356	0.00365755	9.91391		0.0667842	0.00365938	8.51463		1.01105	0.00366211	11.2304		1.00828	0.00364949	11.2346		0.398489	0.00364952	10.3062		0.287428	0.00365766	9.97508		0.638185	0.00365915	10.7719
	717.428	74.2616	0.63921		1.01946	0.00100966	13.8155		7.22885	0.00364938	13.2045		2.77169	0.00356851	12.2907		0.408589	0.00362619	10.3441		0.271399	0.00365753	9.91777		0.0670602	0.00365937	8.51877		1.01293	0.0036621	11.2323		1.00968	0.00364946	11.236		0.399342	0.00364951	10.3084		0.288101	0.00365765	9.97742		0.63921	0.00365914	10.7735
	717.764	74.2573	0.640337		1.02259	0.00100932	13.8193		7.27229	0.00364933	13.2105		2.78038	0.00356796	12.2941		0.410032	0.00362607	10.3477		0.27255	0.00365751	9.92201		0.067365	0.00365935	8.52331		1.015	0.0036621	11.2343		1.01123	0.00364944	11.2375		0.400281	0.00364949	10.3108		0.288844	0.00365764	9.98		0.640337	0.00365913	10.7753
	718.103	74.2529	0.641477		1.02576	0.00100898	13.8231		7.31655	0.00364929	13.2166		2.78923	0.0035674	12.2976		0.411493	0.00362596	10.3513		0.273718	0.00365749	9.9263		0.0676743	0.00365933	8.5279		1.0171	0.0036621	11.2364		1.0128	0.00364941	11.2391		0.401233	0.00364946	10.3131		0.289596	0.00365763	9.98261		0.641477	0.00365912	10.7771
	718.44	74.2486	0.642583		1.02885	0.00100863	13.8268		7.35983	0.00364925	13.2225		2.79786	0.00356684	12.301		0.412913	0.00362584	10.3548		0.274854	0.00365747	9.93045		0.0679754	0.00365932	8.53235		1.01914	0.00366209	11.2384		1.01432	0.00364938	11.2406		0.402157	0.00364944	10.3154		0.290327	0.00365762	9.98514		0.642583	0.00365911	10.7788
	718.776	74.2437	0.643877		1.03248	0.00100829	13.831		7.41086	0.0036492	13.2294		2.80802	0.0035662	12.305		0.414577	0.00362571	10.3589		0.276187	0.00365745	9.9353		0.0683288	0.0036593	8.53754		1.02154	0.00366209	11.2408		1.01611	0.00364935	11.2424		0.403239	0.00364942	10.3181		0.291184	0.0036576	9.9881		0.643877	0.0036591	10.7808
	719.113	74.239	0.645098		1.03591	0.00100795	13.835		7.45949	0.00364916	13.236		2.81768	0.00356558	12.3088		0.416152	0.00362558	10.3628		0.27745	0.00365743	9.93988		0.068664	0.00365928	8.54245		1.0238	0.00366208	11.243		1.0178	0.00364932	11.2441		0.404264	0.0036494	10.3207		0.291995	0.00365759	9.99089		0.645098	0.00365909	10.7827
	719.446	74.2347	0.64621		1.03905	0.00100761	13.8387		7.50412	0.00364911	13.242		2.82654	0.00356501	12.3122		0.417588	0.00362547	10.3663		0.278604	0.00365741	9.94404		0.0689703	0.00365927	8.5469		1.02587	0.00366208	11.245		1.01934	0.00364929	11.2456		0.405198	0.00364938	10.323		0.292736	0.00365757	9.99342		0.64621	0.00365908	10.7845
	719.779	74.2307	0.64725		1.042	0.00100727	13.8422		7.5462	0.00364908	13.2476		2.83487	0.00356448	12.3155		0.418933	0.00362536	10.3696		0.279687	0.00365739	9.94792		0.0692579	0.00365925	8.55107		1.02781	0.00366207	11.2469		1.02078	0.00364926	11.247		0.406073	0.00364936	10.3252		0.29343	0.00365756	9.9958		0.64725	0.00365907	10.7861
	720.115	74.2267	0.648285		1.04493	0.00100693	13.8456		7.58832	0.00364904	13.2532		2.84321	0.00356394	12.3187		0.420273	0.00362525	10.3728		0.280765	0.00365737	9.95178		0.0695446	0.00365924	8.55521		1.02974	0.00366207	11.2488		1.02222	0.00364924	11.2484		0.406944	0.00364934	10.3273		0.294121	0.00365755	9.99816		0.648285	0.00365906	10.7877
	720.443	74.2226	0.649365		1.04801	0.0010066	13.8492		7.63269	0.003649	13.259		2.85197	0.00356338	12.3221		0.421675	0.00362513	10.3762		0.281897	0.00365735	9.95582		0.0698454	0.00365923	8.55954		1.03176	0.00366207	11.2507		1.02372	0.00364921	11.2499		0.407856	0.00364932	10.3296		0.294844	0.00365754	10.0006		0.649365	0.00365905	10.7893
	720.772	74.2183	0.650493		1.05123	0.00100627	13.853		7.67935	0.00364895	13.2652		2.86117	0.00356278	12.3257		0.423141	0.00362501	10.3797		0.28308	0.00365733	9.96002		0.0701603	0.00365921	8.56404		1.03387	0.00366206	11.2528		1.0253	0.00364918	11.2515		0.408809	0.0036493	10.3319		0.295601	0.00365753	10.0032		0.650493	0.00365904	10.7911
	721.106	74.2137	0.651671		1.05461	0.00100593	13.8569		7.72849	0.00364891	13.2716		2.87085	0.00356216	12.3294		0.424675	0.00362488	10.3834		0.28432	0.00365731	9.9644		0.0704904	0.00365919	8.56875		1.03608	0.00366206	11.2549		1.02694	0.00364915	11.2531		0.409806	0.00364928	10.3344		0.296393	0.00365751	10.0059		0.651671	0.00365903	10.7929
	721.441	74.2084	0.653055		1.05859	0.00100559	13.8613		7.78675	0.00364885	13.2791		2.8823	0.00356142	12.3338		0.42648	0.00362473	10.3878		0.285783	0.00365729	9.96954		0.0708799	0.00365917	8.57427		1.03869	0.00366205	11.2574		1.02888	0.00364912	11.255		0.410979	0.00364925	10.3373		0.297326	0.0036575	10.009		0.653055	0.00365902	10.795
	721.78	74.2036	0.654301		1.06219	0.00100525	13.8654		7.83973	0.00364881	13.2859		2.89269	0.00356075	12.3378		0.42811	0.0036246	10.3916		0.287104	0.00365727	9.97417		0.0712323	0.00365916	8.57924		1.04104	0.00366205	11.2597		1.03062	0.00364909	11.2567		0.412038	0.00364923	10.3398		0.298169	0.00365748	10.0119		0.654301	0.00365901	10.7969
	722.116	74.1989	0.655541		1.06578	0.00100491	13.8694		7.89292	0.00364876	13.2927		2.90311	0.00356008	12.3417		0.429734	0.00362446	10.3955		0.288424	0.00365725	9.97876		0.0715842	0.00365914	8.58417		1.04339	0.00366204	11.2619		1.03237	0.00364906	11.2584		0.413094	0.0036492	10.3424		0.299009	0.00365747	10.0147		0.655541	0.003659	10.7988
	722.459	74.1946	0.656641		1.06898	0.00100456	13.8731		7.94048	0.00364872	13.2987		2.9124	0.00355947	12.3453		0.431177	0.00362434	10.3989		0.289598	0.00365723	9.98284		0.0718975	0.00365912	8.58855		1.04547	0.00366204	11.2639		1.03391	0.00364903	11.2599		0.414032	0.00364918	10.3447		0.299756	0.00365746	10.0172		0.656641	0.00365899	10.8005
	722.795	74.1902	0.657809		1.07239	0.00100422	13.877		7.99143	0.00364867	13.3052		2.92235	0.00355883	12.349		0.432713	0.00362421	10.4026		0.290848	0.00365721	9.98716		0.0722315	0.00365911	8.59319		1.04769	0.00366203	11.2661		1.03556	0.003649	11.2615		0.415029	0.00364916	10.3471		0.300551	0.00365744	10.0198		0.657809	0.00365898	10.8023
	723.129	74.186	0.658903		1.07559	0.00100389	13.8806		8.03951	0.00364863	13.3112		2.93171	0.00355822	12.3526		0.434153	0.00362409	10.4059		0.292023	0.00365719	9.9912		0.0725453	0.00365909	8.59754		1.04978	0.00366203	11.2681		1.03711	0.00364897	11.2631		0.415965	0.00364914	10.3494		0.301297	0.00365743	10.0223		0.658903	0.00365897	10.804
	723.466	74.1818	0.65998		1.07875	0.00100355	13.8842		8.08728	0.00364859	13.3171		2.94101	0.00355761	12.3561		0.435574	0.00362396	10.4093		0.293184	0.00365717	9.99518		0.0728557	0.00365907	8.60182		1.05184	0.00366203	11.27		1.03863	0.00364894	11.2645		0.416888	0.00364912	10.3516		0.302033	0.00365742	10.0248		0.65998	0.00365896	10.8056
	723.805	74.1777	0.661055		1.08192	0.00100321	13.8878		8.13529	0.00364854	13.3231		2.95033	0.00355701	12.3596		0.436994	0.00362384	10.4126		0.294345	0.00365715	9.99914		0.0731662	0.00365906	8.60608		1.05389	0.00366202	11.272		1.04015	0.00364892	11.266		0.41781	0.0036491	10.3538		0.302769	0.00365741	10.0272		0.661055	0.00365895	10.8072
	724.143	74.1734	0.662177		1.08523	0.00100287	13.8916		8.1858	0.0036485	13.3293		2.96013	0.00355637	12.3633		0.438478	0.00362371	10.4161		0.29556	0.00365713	10.0033		0.0734915	0.00365904	8.61052		1.05604	0.00366202	11.274		1.04174	0.00364889	11.2676		0.418774	0.00364908	10.3561		0.303539	0.00365739	10.0298		0.662177	0.00365894	10.8089
	724.479	74.169	0.663323		1.08863	0.00100253	13.8954		8.23788	0.00364845	13.3356		2.97021	0.00355571	12.367		0.439997	0.00362358	10.4196		0.296806	0.00365711	10.0075		0.0738252	0.00365903	8.61506		1.05825	0.00366201	11.2761		1.04337	0.00364886	11.2691		0.419761	0.00364906	10.3585		0.304328	0.00365738	10.0324		0.663323	0.00365892	10.8107
	724.821	74.1647	0.664445		1.09197	0.00100218	13.8991		8.28924	0.00364841	13.3419		2.98013	0.00355506	12.3707		0.441487	0.00362345	10.423		0.298029	0.00365709	10.0116		0.0741529	0.00365901	8.6195		1.06041	0.00366201	11.2781		1.04497	0.00364883	11.2707		0.420728	0.00364904	10.3608		0.305101	0.00365737	10.0349		0.664445	0.00365891	10.8124
	725.157	74.1596	0.665772		1.09593	0.00100185	13.9034		8.35061	0.00364836	13.3493		2.99197	0.00355428	12.3751		0.443253	0.00362329	10.4271		0.299481	0.00365707	10.0165		0.0745424	0.00365899	8.62475		1.06297	0.003662	11.2806		1.04687	0.0036488	11.2725		0.421876	0.00364901	10.3636		0.306019	0.00365735	10.0379		0.665772	0.0036589	10.8144
	725.499	74.1548	0.667012		1.09965	0.0010015	13.9075		8.40849	0.00364831	13.3562		3.00311	0.00355355	12.3793		0.444906	0.00362315	10.4309		0.300843	0.00365704	10.021		0.0749077	0.00365897	8.62965		1.06538	0.003662	11.2828		1.04864	0.00364876	11.2742		0.422949	0.00364899	10.3661		0.306879	0.00365734	10.0407		0.667012	0.00365889	10.8162
	725.836	74.1502	0.668212		1.10326	0.00100117	13.9114		8.46499	0.00364826	13.3629		3.01397	0.00355284	12.3833		0.446507	0.003623	10.4346		0.302164	0.00365702	10.0254		0.0752625	0.00365895	8.63438		1.06771	0.00366199	11.285		1.05036	0.00364873	11.2759		0.42399	0.00364896	10.3686		0.307712	0.00365732	10.0435		0.668212	0.00365888	10.818
	726.177	74.1454	0.669471		1.10706	0.00100082	13.9156		8.52484	0.00364821	13.37		3.02545	0.00355208	12.3875		0.448191	0.00362285	10.4385		0.303555	0.003657	10.03		0.0756363	0.00365894	8.63935		1.07016	0.00366199	11.2873		1.05217	0.0036487	11.2776		0.425083	0.00364894	10.3712		0.308589	0.00365731	10.0463		0.669471	0.00365887	10.8199
	726.519	74.1411	0.670577		1.11041	0.00100048	13.9193		8.57788	0.00364816	13.3762		3.03561	0.00355142	12.3912		0.449673	0.00362272	10.4418		0.304781	0.00365698	10.0341		0.0759659	0.00365892	8.6437		1.07232	0.00366198	11.2893		1.05376	0.00364867	11.2791		0.426046	0.00364892	10.3734		0.309361	0.0036573	10.0488		0.670577	0.00365886	10.8216
	726.861	74.1367	0.671717		1.11388	0.00100014	13.9231		8.63304	0.00364812	13.3827		3.04615	0.00355072	12.3951		0.451204	0.00362258	10.4453		0.306049	0.00365696	10.0382		0.076307	0.0036589	8.64819		1.07455	0.00366198	11.2914		1.0554	0.00364864	11.2807		0.42704	0.0036489	10.3758		0.310158	0.00365728	10.0514		0.671717	0.00365885	10.8233
	727.201	74.1323	0.67287		1.1174	0.000999799	13.9269		8.68929	0.00364807	13.3892		3.05689	0.00355001	12.399		0.452754	0.00362244	10.4488		0.307335	0.00365694	10.0424		0.0766532	0.00365888	8.65273		1.07681	0.00366198	11.2935		1.05707	0.00364861	11.2823		0.428047	0.00364888	10.3782		0.310967	0.00365727	10.054		0.67287	0.00365884	10.825
	727.544	74.1277	0.674079		1.1211	0.000999456	13.9309		8.74882	0.00364802	13.3961		3.06823	0.00354926	12.4031		0.454382	0.00362229	10.4525		0.308689	0.00365692	10.0468		0.0770177	0.00365887	8.65748		1.07919	0.00366197	11.2957		1.05882	0.00364858	11.284		0.429105	0.00364885	10.3806		0.311816	0.00365726	10.0567		0.674079	0.00365882	10.8268
	727.885	74.1229	0.67531		1.12488	0.000999116	13.935		8.81	0.00364797	13.4031		3.07986	0.00354849	12.4073		0.456043	0.00362214	10.4562		0.310071	0.00365689	10.0513		0.0773902	0.00365885	8.66232		1.08161	0.00366197	11.298		1.0606	0.00364855	11.2857		0.430184	0.00364883	10.3832		0.312684	0.00365724	10.0595		0.67531	0.00365881	10.8286
	728.223	74.1176	0.676703		1.12918	0.000998778	13.9395		8.87995	0.00364792	13.411		3.09313	0.00354761	12.4121		0.457927	0.00362197	10.4604		0.311641	0.00365687	10.0564		0.0778138	0.00365883	8.66779		1.08437	0.00366196	11.3005		1.06263	0.00364851	11.2876		0.431408	0.0036488	10.386		0.313668	0.00365722	10.0627		0.676703	0.0036588	10.8307
	728.563	74.1133	0.677809		1.13261	0.000998439	13.9432		8.93602	0.00364787	13.4173		3.10375	0.0035469	12.416		0.459425	0.00362183	10.4638		0.312892	0.00365685	10.0604		0.0781513	0.00365881	8.67213		1.08656	0.00366196	11.3025		1.06424	0.00364848	11.2892		0.432381	0.00364878	10.3883		0.314452	0.00365721	10.0652		0.677809	0.00365879	10.8324
	728.903	74.1082	0.679139		1.13675	0.0009981	13.9475		9.00412	0.00364781	13.4249		3.11662	0.00354605	12.4206		0.46123	0.00362166	10.4678		0.314402	0.00365683	10.0652		0.0785591	0.00365879	8.67734		1.0892	0.00366195	11.305		1.06618	0.00364845	11.291		0.433554	0.00364875	10.391		0.315397	0.0036572	10.0682		0.679139	0.00365878	10.8343
	729.242	74.1034	0.680398		1.14068	0.000997763	13.9516		9.06921	0.00364776	13.4322		3.1289	0.00354523	12.425		0.462942	0.0036215	10.4716		0.315835	0.0036568	10.0698		0.0789466	0.00365877	8.68227		1.09171	0.00366194	11.3073		1.06803	0.00364841	11.2927		0.434667	0.00364873	10.3936		0.316294	0.00365718	10.071		0.680398	0.00365876	10.8362
	729.582	74.0988	0.681585		1.1444	0.000997425	13.9555		9.13117	0.00364771	13.439		3.14056	0.00354445	12.4291		0.464559	0.00362134	10.4752		0.317191	0.00365678	10.0741		0.0793134	0.00365875	8.68692		1.09409	0.00366194	11.3094		1.06977	0.00364838	11.2944		0.435718	0.00364871	10.396		0.317141	0.00365717	10.0737		0.681585	0.00365875	10.8379
	729.925	74.0944	0.682735		1.14802	0.000997084	13.9594		9.19172	0.00364766	13.4456		3.15194	0.00354369	12.4332		0.466127	0.00362119	10.4786		0.318509	0.00365676	10.0783		0.0796701	0.00365874	8.69141		1.09639	0.00366193	11.3116		1.07146	0.00364835	11.296		0.436737	0.00364868	10.3984		0.317964	0.00365715	10.0763		0.682735	0.00365874	10.8396
	730.265	74.0897	0.683963		1.1519	0.000996745	13.9634		9.257	0.00364761	13.4527		3.16418	0.00354287	12.4375		0.467805	0.00362103	10.4823		0.319921	0.00365674	10.0827		0.0800524	0.00365872	8.69621		1.09886	0.00366193	11.3138		1.07326	0.00364832	11.2977		0.437828	0.00364866	10.4009		0.318845	0.00365714	10.0791		0.683963	0.00365873	10.8414
	730.61	74.0854	0.685084		1.15545	0.000996403	13.9672		9.31718	0.00364757	13.4593		3.17545	0.00354212	12.4415		0.46934	0.00362089	10.4856		0.321215	0.00365672	10.0867		0.080403	0.0036587	8.70059		1.10112	0.00366193	11.3159		1.07492	0.00364829	11.2992		0.438826	0.00364864	10.4032		0.319651	0.00365713	10.0816		0.685084	0.00365872	10.8431
	730.955	74.0809	0.686243		1.15914	0.000996061	13.9711		9.37995	0.00364752	13.466		3.18718	0.00354133	12.4456		0.47093	0.00362073	10.4891		0.322556	0.0036567	10.0909		0.0807667	0.00365868	8.70512		1.10346	0.00366192	11.318		1.07663	0.00364826	11.3008		0.43986	0.00364861	10.4055		0.320487	0.00365711	10.0843		0.686243	0.00365871	10.8448
	731.295	74.0763	0.687452		1.163	0.000995723	13.9751		9.44604	0.00364747	13.473		3.19951	0.0035405	12.45		0.47259	0.00362057	10.4927		0.32396	0.00365667	10.0953		0.0811476	0.00365866	8.70983		1.10591	0.00366192	11.3202		1.07842	0.00364822	11.3025		0.44094	0.00364859	10.408		0.321361	0.0036571	10.087		0.687452	0.0036587	10.8465
	731.637	74.0717	0.688642		1.16681	0.000995385	13.979		9.51173	0.00364741	13.48		3.21174	0.00353968	12.4543		0.474228	0.00362041	10.4963		0.325346	0.00365665	10.0995		0.0815241	0.00365864	8.71447		1.10833	0.00366191	11.3224		1.08019	0.00364819	11.3042		0.442006	0.00364857	10.4104		0.322224	0.00365708	10.0897		0.688642	0.00365869	10.8483
	731.979	74.0668	0.689929		1.17096	0.000995045	13.9833		9.58348	0.00364736	13.4875		3.22507	0.00353878	12.4589		0.476003	0.00362024	10.5001		0.326851	0.00365663	10.1042		0.0819329	0.00365862	8.71948		1.11095	0.0036619	11.3248		1.08211	0.00364816	11.306		0.44316	0.00364854	10.413		0.323159	0.00365707	10.0926		0.689929	0.00365867	10.8501
	732.317	74.0621	0.691148		1.17489	0.000994711	13.9873		9.65209	0.00364731	13.4947		3.23779	0.00353792	12.4633		0.477685	0.00362007	10.5037		0.32828	0.00365661	10.1086		0.0823215	0.0036586	8.72422		1.11344	0.0036619	11.327		1.08392	0.00364812	11.3077		0.444255	0.00364852	10.4155		0.324046	0.00365705	10.0953		0.691148	0.00365866	10.8519
	732.653	74.0571	0.69245		1.17912	0.000994378	13.9916		9.7262	0.00364725	13.5024		3.25151	0.00353699	12.4681		0.479488	0.00361989	10.5076		0.329813	0.00365658	10.1132		0.0827387	0.00365858	8.72929		1.11611	0.00366189	11.3294		1.08587	0.00364809	11.3095		0.445428	0.00364849	10.4182		0.324998	0.00365704	10.0983		0.69245	0.00365865	10.8538
	732.998	74.0528	0.693563		1.18274	0.000994037	13.9953		9.79009	0.0036472	13.509		3.26331	0.00353619	12.4722		0.481029	0.00361974	10.5109		0.331126	0.00365656	10.1172		0.0830964	0.00365857	8.73361		1.11839	0.00366189	11.3314		1.08754	0.00364806	11.311		0.446432	0.00364847	10.4204		0.325813	0.00365702	10.1008		0.693563	0.00365864	10.8554
	733.336	74.0483	0.694734		1.18657	0.000993704	13.9992		9.85803	0.00364715	13.5159		3.27583	0.00353534	12.4765		0.482655	0.00361957	10.5143		0.332514	0.00365654	10.1214		0.0834745	0.00365855	8.73816		1.1208	0.00366188	11.3336		1.0893	0.00364803	11.3127		0.447491	0.00364845	10.4228		0.326673	0.00365701	10.1034		0.694734	0.00365863	10.8571
	733.672	74.0438	0.695909		1.19043	0.000993372	14.0031		9.9268	0.0036471	13.5229		3.28849	0.00353448	12.4808		0.484289	0.00361941	10.5178		0.33391	0.00365652	10.1256		0.0838552	0.00365853	8.74272		1.12323	0.00366188	11.3358		1.09107	0.00364799	11.3143		0.448555	0.00364842	10.4252		0.327538	0.003657	10.1061		0.695909	0.00365861	10.8588
	734.014	74.0393	0.697086		1.19431	0.000993035	14.0071		9.99642	0.00364705	13.5299		3.30127	0.00353361	12.4852		0.485929	0.00361924	10.5213		0.335314	0.0036565	10.1298		0.0842383	0.00365851	8.74729		1.12567	0.00366187	11.3379		1.09284	0.00364796	11.316		0.449624	0.0036484	10.4276		0.328407	0.00365698	10.1087		0.697086	0.0036586	10.8605
	734.359	74.0351	0.698173		1.1979	0.000992695	14.0107		10.0613	0.003647	13.5364		3.31316	0.0035328	12.4892		0.487446	0.00361908	10.5245		0.336615	0.00365647	10.1337		0.0845934	0.00365849	8.75151		1.12793	0.00366187	11.3399		1.09449	0.00364793	11.3175		0.450613	0.00364838	10.4298		0.329211	0.00365697	10.1112		0.698173	0.00365859	10.8621
	734.701	74.0303	0.699414		1.20202	0.000992358	14.0149		10.136	0.00364695	13.5438		3.32683	0.00353187	12.4939		0.489179	0.0036189	10.5281		0.338103	0.00365645	10.1381		0.085	0.00365847	8.75632		1.13051	0.00366186	11.3422		1.09637	0.0036479	11.3192		0.451742	0.00364835	10.4323		0.330131	0.00365695	10.114		0.699414	0.00365858	10.8638
	735.053	74.0254	0.70071		1.20634	0.000992011	14.0191		10.215	0.00364689	13.5516		3.34124	0.00353089	12.4988		0.490995	0.00361871	10.532		0.339664	0.00365643	10.1427		0.0854269	0.00365845	8.76134		1.13322	0.00366186	11.3446		1.09834	0.00364786	11.321		0.452926	0.00364833	10.4349		0.331096	0.00365694	10.1169		0.70071	0.00365857	10.8657
	735.402	74.0206	0.70195		1.21049	0.000991668	14.0233		10.2913	0.00364683	13.5591		3.35514	0.00352994	12.5034		0.492734	0.00361853	10.5356		0.341163	0.0036564	10.1472		0.085837	0.00365843	8.76614		1.13582	0.00366185	11.3469		1.10022	0.00364783	11.3228		0.454061	0.0036483	10.4375		0.332021	0.00365692	10.1197		0.70195	0.00365855	10.8675
	735.745	74.0159	0.703184		1.21464	0.000991331	14.0274		10.368	0.00364678	13.5665		3.36909	0.00352898	12.5081		0.494468	0.00361835	10.5392		0.342659	0.00365638	10.1515		0.0862467	0.00365841	8.77091		1.13841	0.00366185	11.3492		1.10211	0.00364779	11.3245		0.455192	0.00364828	10.44		0.332944	0.00365691	10.1225		0.703184	0.00365854	10.8692
	736.086	74.011	0.704449		1.21892	0.000990996	14.0316		10.4475	0.00364672	13.5742		3.38352	0.00352799	12.513		0.496249	0.00361816	10.5429		0.344198	0.00365636	10.156		0.0866686	0.00365839	8.7758		1.14108	0.00366184	11.3516		1.10404	0.00364776	11.3263		0.456354	0.00364825	10.4425		0.333893	0.00365689	10.1253		0.704449	0.00365853	10.871
	736.428	74.0062	0.705696		1.22314	0.00099066	14.0357		10.5267	0.00364667	13.5818		3.39785	0.00352701	12.5178		0.498007	0.00361797	10.5465		0.34572	0.00365633	10.1605		0.087086	0.00365837	8.78062		1.14371	0.00366184	11.3539		1.10596	0.00364772	11.328		0.457502	0.00364822	10.4451		0.334831	0.00365688	10.1282		0.705696	0.00365852	10.8728
	736.761	74.0022	0.70673		1.22666	0.000990334	14.0392		10.593	0.00364662	13.5881		3.40983	0.00352618	12.5217		0.499467	0.00361782	10.5496		0.346987	0.00365631	10.1641		0.0874336	0.00365835	8.78461		1.14591	0.00366183	11.3558		1.10755	0.00364769	11.3295		0.458456	0.0036482	10.4471		0.335611	0.00365686	10.1305		0.70673	0.00365851	10.8743
	737.096	73.9977	0.70792		1.23073	0.000990005	14.0432		10.67	0.00364656	13.5954		3.42372	0.00352522	12.5264		0.501151	0.00361763	10.553		0.348449	0.00365629	10.1683		0.0878353	0.00365833	8.7892		1.14844	0.00366183	11.358		1.10938	0.00364766	11.3311		0.459556	0.00364818	10.4496		0.336511	0.00365685	10.1332		0.70792	0.00365849	10.876
	737.434	73.9929	0.709173		1.23503	0.000989674	14.0474		10.752	0.00364651	13.6031		3.43847	0.0035242	12.5312		0.502926	0.00361744	10.5567		0.349994	0.00365627	10.1728		0.0882597	0.00365831	8.79403		1.15111	0.00366182	11.3603		1.11132	0.00364762	11.3329		0.460716	0.00364815	10.4521		0.337461	0.00365683	10.136		0.709173	0.00365848	10.8778
	737.773	73.9885	0.710319		1.23898	0.000989342	14.0512		10.8278	0.00364645	13.6101		3.45208	0.00352326	12.5357		0.504553	0.00361726	10.56		0.351412	0.00365625	10.1768		0.0886498	0.00365829	8.79845		1.15356	0.00366181	11.3624		1.11309	0.00364759	11.3345		0.46178	0.00364813	10.4544		0.338332	0.00365682	10.1386		0.710319	0.00365847	10.8794
	738.111	73.984	0.711475		1.24297	0.000989011	14.0551		10.9049	0.0036464	13.6172		3.46591	0.00352231	12.5403		0.506197	0.00361708	10.5633		0.352846	0.00365622	10.1809		0.0890446	0.00365828	8.80291		1.15604	0.00366181	11.3646		1.11489	0.00364756	11.3361		0.462855	0.00364811	10.4568		0.339214	0.0036568	10.1412		0.711475	0.00365846	10.881
	738.45	73.9794	0.712668		1.24712	0.000988679	14.0591		10.9854	0.00364635	13.6246		3.4803	0.00352131	12.545		0.507896	0.00361689	10.5668		0.354332	0.0036562	10.1851		0.0894538	0.00365826	8.8075		1.15861	0.0036618	11.3668		1.11674	0.00364752	11.3378		0.463967	0.00364808	10.4592		0.340126	0.00365679	10.1439		0.712668	0.00365845	10.8827
	738.79	73.9745	0.71394		1.25155	0.000988347	14.0633		11.0721	0.00364629	13.6325		3.49577	0.00352023	12.55		0.50971	0.00361669	10.5705		0.35592	0.00365618	10.1896		0.0898917	0.00365823	8.8124		1.16136	0.0036618	11.3692		1.11873	0.00364749	11.3396		0.465154	0.00364805	10.4617		0.341101	0.00365677	10.1468		0.71394	0.00365843	10.8845
	739.126	73.97	0.715111		1.25566	0.000988019	14.0673		11.1528	0.00364623	13.6398		3.51014	0.00351923	12.5547		0.511384	0.0036165	10.5739		0.357389	0.00365615	10.1938		0.0902968	0.00365821	8.81691		1.1639	0.00366179	11.3714		1.12056	0.00364745	11.3413		0.46625	0.00364803	10.4641		0.342001	0.00365676	10.1494		0.715111	0.00365842	10.8861
	739.462	73.9651	0.716398		1.26018	0.000987691	14.0715		11.2424	0.00364617	13.6478		3.52607	0.00351812	12.5598		0.513227	0.0036163	10.5776		0.359008	0.00365613	10.1983		0.0907437	0.00365819	8.82186		1.16669	0.00366179	11.3738		1.12258	0.00364742	11.3431		0.467457	0.003648	10.4667		0.342994	0.00365674	10.1523		0.716398	0.00365841	10.8879
	739.798	73.9607	0.717557		1.26428	0.000987364	14.0754		11.324	0.00364612	13.6551		3.54054	0.00351711	12.5645		0.514889	0.00361611	10.5809		0.360471	0.00365611	10.2024		0.0911479	0.00365817	8.82631		1.16922	0.00366178	11.3759		1.1244	0.00364738	11.3447		0.468547	0.00364798	10.469		0.34389	0.00365673	10.1549		0.717557	0.0036584	10.8896
	740.126	73.9549	0.719057		1.2696	0.000987044	14.0803		11.4308	0.00364605	13.6645		3.55944	0.00351579	12.5706		0.517043	0.00361586	10.5852		0.362371	0.00365608	10.2076		0.0916732	0.00365815	8.83207		1.1725	0.00366177	11.3788		1.12677	0.00364734	11.3469		0.469959	0.00364795	10.4721		0.345053	0.00365671	10.1583		0.719057	0.00365838	10.8917
	740.457	73.9503	0.720263		1.2739	0.000986721	14.0843		11.5177	0.00364599	13.6721		3.57478	0.00351472	12.5755		0.518778	0.00361566	10.5887		0.363904	0.00365606	10.2119		0.0920976	0.00365813	8.8367		1.17514	0.00366177	11.381		1.12867	0.0036473	11.3486		0.471098	0.00364792	10.4745		0.345991	0.00365669	10.1611		0.720263	0.00365837	10.8933
	740.788	73.9451	0.721609		1.27873	0.000986399	14.0888		11.6159	0.00364593	13.6807		3.59207	0.00351351	12.581		0.52072	0.00361543	10.5925		0.365623	0.00365603	10.2166		0.0925736	0.0036581	8.84187		1.17811	0.00366176	11.3835		1.13081	0.00364726	11.3505		0.472372	0.00364789	10.4772		0.347042	0.00365668	10.1641		0.721609	0.00365835	10.8952
	741.119	73.9405	0.722812		1.28306	0.000986078	14.0928		11.7046	0.00364587	13.6883		3.60766	0.00351241	12.586		0.522457	0.00361523	10.596		0.367163	0.00365601	10.2208		0.0930006	0.00365808	8.84648		1.18077	0.00366176	11.3858		1.13272	0.00364723	11.3522		0.473513	0.00364787	10.4796		0.347984	0.00365666	10.1668		0.722812	0.00365834	10.8969
	741.45	73.9358	0.724021		1.28743	0.000985756	14.0969		11.7948	0.00364581	13.696		3.62346	0.0035113	12.591		0.524206	0.00361502	10.5994		0.368717	0.00365598	10.2251		0.0934317	0.00365806	8.85112		1.18345	0.00366175	11.3881		1.13465	0.00364719	11.3539		0.474663	0.00364784	10.4821		0.348933	0.00365665	10.1695		0.724021	0.00365833	10.8986
	741.781	73.9314	0.725173		1.29162	0.000985434	14.1007		11.8817	0.00364575	13.7034		3.63866	0.00351023	12.5958		0.525877	0.00361482	10.6027		0.370203	0.00365596	10.2291		0.0938443	0.00365804	8.85554		1.18601	0.00366174	11.3902		1.13649	0.00364716	11.3556		0.475761	0.00364782	10.4844		0.349841	0.00365663	10.1721		0.725173	0.00365832	10.9002
	742.111	73.9269	0.726342		1.29588	0.000985114	14.1047		11.9707	0.0036457	13.7109		3.65419	0.00350913	12.6006		0.527572	0.00361462	10.6061		0.371715	0.00365594	10.2332		0.0942643	0.00365802	8.86001		1.18862	0.00366174	11.3924		1.13837	0.00364712	11.3572		0.476876	0.00364779	10.4868		0.350764	0.00365662	10.1748		0.726342	0.0036583	10.9018
	742.438	73.9226	0.727476		1.30003	0.000984797	14.1085		12.058	0.00364564	13.7182		3.6694	0.00350806	12.6054		0.529221	0.00361442	10.6093		0.373187	0.00365592	10.2371		0.0946735	0.003658	8.86436		1.19116	0.00366173	11.3946		1.14019	0.00364709	11.3588		0.477961	0.00364777	10.4891		0.351662	0.0036566	10.1774		0.727476	0.00365829	10.9033
	742.766	73.9171	0.728891		1.30523	0.000984479	14.1132		12.1682	0.00364557	13.7273		3.68855	0.0035067	12.6114		0.531282	0.00361417	10.6133		0.37503	0.00365589	10.2421		0.0951865	0.00365798	8.86977		1.19433	0.00366173	11.3972		1.14247	0.00364705	11.3609		0.479319	0.00364774	10.4919		0.352786	0.00365658	10.1806		0.728891	0.00365828	10.9053
	743.094	73.9119	0.73024		1.31022	0.000984161	14.1176		12.2746	0.00364551	13.7361		3.707	0.00350539	12.6171		0.533251	0.00361393	10.6172		0.376795	0.00365586	10.2468		0.0956781	0.00365795	8.87494		1.19738	0.00366172	11.3998		1.14465	0.00364701	11.3628		0.480616	0.00364771	10.4946		0.353862	0.00365657	10.1836		0.73024	0.00365826	10.9072
	743.43	73.9073	0.731449		1.31472	0.000983835	14.1217		12.3711	0.00364545	13.7439		3.72369	0.00350421	12.6223		0.535018	0.00361371	10.6206		0.378382	0.00365584	10.251		0.0961204	0.00365793	8.87956		1.20011	0.00366171	11.4021		1.14661	0.00364697	11.3645		0.481781	0.00364768	10.4971		0.354828	0.00365655	10.1863		0.731449	0.00365825	10.9088
	743.756	73.9025	0.732702		1.31939	0.00098352	14.1259		12.4723	0.00364539	13.7521		3.74114	0.00350297	12.6277		0.536852	0.00361349	10.6241		0.380032	0.00365581	10.2554		0.0965807	0.00365791	8.88435		1.20295	0.00366171	11.4044		1.14865	0.00364693	11.3663		0.482991	0.00364766	10.4996		0.355833	0.00365653	10.1892		0.732702	0.00365824	10.9105
	744.087	73.8969	0.734152		1.32483	0.0009832	14.1307		12.5908	0.00364531	13.7616		3.76154	0.00350151	12.6339		0.538979	0.00361322	10.6282		0.381948	0.00365579	10.2604		0.0971159	0.00365789	8.88989		1.20626	0.0036617	11.4072		1.15101	0.00364689	11.3684		0.484395	0.00364762	10.5025		0.356999	0.00365652	10.1925		0.734152	0.00365822	10.9125
	744.42	73.8925	0.735292		1.32913	0.000982879	14.1346		12.6852	0.00364526	13.7691		3.77775	0.00350036	12.6389		0.540654	0.00361301	10.6315		0.383461	0.00365576	10.2644		0.0975388	0.00365787	8.89425		1.20886	0.0036617	11.4093		1.15288	0.00364686	11.37		0.485502	0.0036476	10.5048		0.35792	0.0036565	10.1951		0.735292	0.00365821	10.9141
	744.748	73.8879	0.736498		1.33369	0.000982562	14.1386		12.7861	0.0036452	13.777		3.79503	0.00349912	12.6442		0.542429	0.00361278	10.6349		0.385066	0.00365574	10.2686		0.0979878	0.00365784	8.89885		1.21163	0.00366169	11.4116		1.15486	0.00364682	11.3718		0.486675	0.00364757	10.5072		0.358896	0.00365649	10.1978		0.736498	0.00365819	10.9157
	745.077	73.8826	0.737872		1.33892	0.000982244	14.1432		12.9025	0.00364513	13.7862		3.81493	0.0034977	12.6502		0.544455	0.00361252	10.6387		0.386903	0.00365571	10.2733		0.0985021	0.00365782	8.9041		1.2148	0.00366168	11.4142		1.15712	0.00364678	11.3738		0.488016	0.00364754	10.51		0.360013	0.00365647	10.2009		0.737872	0.00365818	10.9176
	745.413	73.8767	0.739422		1.34485	0.00098192	14.1483		13.0357	0.00364505	13.7965		3.83762	0.00349607	12.6571		0.546744	0.00361223	10.6431		0.388982	0.00365568	10.2787		0.0990847	0.00365779	8.91001		1.21838	0.00366167	11.4172		1.15968	0.00364673	11.376		0.489531	0.00364751	10.5131		0.361277	0.00365645	10.2044		0.739422	0.00365816	10.9197
	745.746	73.8726	0.740484		1.34894	0.000981598	14.152		13.1281	0.00364499	13.8036		3.85332	0.00349494	12.6618		0.548316	0.00361202	10.6461		0.390413	0.00365566	10.2824		0.099486	0.00365777	8.91406		1.22085	0.00366167	11.4192		1.16144	0.0036467	11.3775		0.490573	0.00364749	10.5153		0.362146	0.00365643	10.2068		0.740484	0.00365815	10.9211
	746.085	73.8677	0.741768		1.3539	0.000981273	14.1563		13.241	0.00364493	13.8122		3.87248	0.00349356	12.6676		0.550219	0.00361177	10.6497		0.392148	0.00365564	10.2869		0.0999731	0.00365775	8.91896		1.22384	0.00366166	11.4217		1.16357	0.00364666	11.3794		0.491834	0.00364746	10.5178		0.363199	0.00365642	10.2097		0.741768	0.00365814	10.9229
	746.423	73.8622	0.743192		1.35943	0.000980948	14.161		13.368	0.00364485	13.8217		3.89396	0.00349201	12.674		0.552335	0.00361149	10.6537		0.394081	0.00365561	10.2918		0.100516	0.00365772	8.92439		1.22717	0.00366166	11.4244		1.16594	0.00364661	11.3814		0.493238	0.00364743	10.5207		0.364372	0.0036564	10.213		0.743192	0.00365812	10.9248
	746.76	73.8574	0.744451		1.36434	0.000980623	14.1653		13.4817	0.00364479	13.8302		3.91315	0.00349062	12.6797		0.554208	0.00361124	10.6572		0.395795	0.00365558	10.2961		0.100998	0.0036577	8.92919		1.23012	0.00366165	11.4268		1.16805	0.00364657	11.3833		0.494482	0.0036474	10.5232		0.365413	0.00365638	10.2158		0.744451	0.00365811	10.9265
	747.099	73.8533	0.745504		1.36847	0.000980297	14.169		13.5779	0.00364473	13.8374		3.92933	0.00348945	12.6845		0.555776	0.00361103	10.6601		0.397234	0.00365556	10.2998		0.101403	0.00365768	8.9332		1.2326	0.00366164	11.4288		1.16982	0.00364654	11.3848		0.495524	0.00364737	10.5254		0.366285	0.00365637	10.2182		0.745504	0.0036581	10.9279
	747.437	73.8483	0.74681		1.37361	0.000979973	14.1734		13.6985	0.00364467	13.8463		3.9496	0.00348798	12.6905		0.557725	0.00361077	10.6638		0.399024	0.00365554	10.3043		0.101908	0.00365766	8.93818		1.23569	0.00366164	11.4313		1.17201	0.0036465	11.3867		0.49682	0.00364735	10.528		0.367371	0.00365635	10.2212		0.74681	0.00365808	10.9297
	747.769	73.8437	0.747997		1.37831	0.000979654	14.1775		13.8096	0.0036446	13.8544		3.9682	0.00348663	12.696		0.559499	0.00361052	10.6671		0.400657	0.00365551	10.3084		0.102368	0.00365764	8.9427		1.23851	0.00366163	11.4336		1.17402	0.00364646	11.3884		0.498001	0.00364732	10.5304		0.368361	0.00365633	10.2239		0.747997	0.00365807	10.9313
	748.104	73.8389	0.749262		1.38335	0.000979333	14.1818		13.9294	0.00364454	13.8631		3.98823	0.00348518	12.7018		0.561394	0.00361026	10.6706		0.402404	0.00365549	10.3128		0.102861	0.00365761	8.94751		1.24152	0.00366162	11.436		1.17616	0.00364642	11.3903		0.499263	0.00364729	10.5329		0.36942	0.00365632	10.2268		0.749262	0.00365805	10.933
	748.44	73.8342	0.750483		1.38823	0.00097901	14.186		14.0465	0.00364447	13.8715		4.00775	0.00348376	12.7075		0.563225	0.00361001	10.674		0.404097	0.00365546	10.317		0.103339	0.00365759	8.95216		1.24444	0.00366162	11.4384		1.17823	0.00364638	11.3921		0.500484	0.00364726	10.5354		0.370446	0.0036563	10.2296		0.750483	0.00365804	10.9346
	748.774	73.8288	0.75188		1.39384	0.00097869	14.1907		14.1822	0.0036444	13.8811		4.0303	0.00348211	12.7141		0.565323	0.00360971	10.6779		0.406039	0.00365543	10.3218		0.103888	0.00365756	8.95748		1.24779	0.00366161	11.4411		1.18061	0.00364634	11.3941		0.501883	0.00364723	10.5382		0.371622	0.00365628	10.2327		0.75188	0.00365802	10.9365
	749.111	73.8241	0.753095		1.39875	0.000978367	14.1948		14.3018	0.00364433	13.8895		4.05014	0.00348066	12.7198		0.567152	0.00360945	10.6813		0.407736	0.00365541	10.326		0.104369	0.00365754	8.9621		1.25072	0.0036616	11.4434		1.18269	0.0036463	11.3959		0.503105	0.0036472	10.5406		0.37265	0.00365627	10.2355		0.753095	0.00365801	10.9381
	749.449	73.8196	0.754273		1.40353	0.000978044	14.1989		14.4191	0.00364427	13.8978		4.06955	0.00347924	12.7254		0.568927	0.0036092	10.6845		0.409386	0.00365539	10.33		0.104836	0.00365752	8.96658		1.25357	0.0036616	11.4457		1.18471	0.00364626	11.3976		0.504291	0.00364718	10.543		0.373649	0.00365625	10.2382		0.754273	0.003658	10.9397
	749.784	73.8154	0.75536		1.40797	0.000977724	14.2027		14.5287	0.00364421	13.9054		4.08764	0.00347791	12.7306		0.570569	0.00360897	10.6875		0.410915	0.00365536	10.3337		0.105269	0.0036575	8.97072		1.25621	0.00366159	11.4478		1.18658	0.00364623	11.3992		0.505389	0.00364715	10.5452		0.374574	0.00365624	10.2407		0.75536	0.00365798	10.9411
	750.119	73.8118	0.7563		1.41182	0.000977403	14.2061		14.6244	0.00364416	13.912		4.10341	0.00347676	12.7351		0.57199	0.00360876	10.6901		0.41224	0.00365534	10.337		0.105645	0.00365748	8.97429		1.2585	0.00366159	11.4496		1.1882	0.0036462	11.4006		0.50634	0.00364713	10.5471		0.375376	0.00365622	10.2428		0.7563	0.00365797	10.9424
	750.456	73.8079	0.757315		1.41599	0.000977082	14.2097		14.7289	0.0036441	13.9191		4.12058	0.00347549	12.74		0.573527	0.00360854	10.693		0.413676	0.00365532	10.3405		0.106053	0.00365746	8.97815		1.26098	0.00366158	11.4516		1.18995	0.00364616	11.4021		0.50737	0.00364711	10.5491		0.376245	0.00365621	10.2451		0.757315	0.00365796	10.9437
	750.795	73.8031	0.758562		1.42114	0.000976758	14.214		14.8586	0.00364403	13.9279		4.14185	0.00347393	12.7461		0.575416	0.00360826	10.6964		0.415444	0.0036553	10.3447		0.106555	0.00365744	8.98289		1.26403	0.00366157	11.454		1.19212	0.00364612	11.4039		0.508636	0.00364708	10.5516		0.377315	0.00365619	10.248		0.758562	0.00365795	10.9454
	751.128	73.7979	0.759921		1.42679	0.00097644	14.2186		15.0019	0.00364396	13.9375		4.16529	0.0034722	12.7527		0.57748	0.00360796	10.7001		0.417379	0.00365527	10.3494		0.107105	0.00365741	8.98806		1.26738	0.00366157	11.4567		1.19448	0.00364608	11.4059		0.510021	0.00364705	10.5544		0.378485	0.00365617	10.2511		0.759921	0.00365793	10.9472
	751.467	73.7931	0.76118		1.43204	0.000976117	14.223		15.1365	0.00364389	13.9465		4.18725	0.00347058	12.7589		0.579395	0.00360767	10.7036		0.419179	0.00365525	10.3537		0.107618	0.00365739	8.99284		1.27049	0.00366156	11.4591		1.19668	0.00364604	11.4078		0.511308	0.00364702	10.5569		0.379573	0.00365616	10.254		0.76118	0.00365792	10.9488
	751.802	73.7873	0.762698		1.43842	0.000975799	14.2281		15.3013	0.0036438	13.9574		4.21404	0.00346859	12.7664		0.581708	0.00360732	10.7078		0.421358	0.00365522	10.3589		0.108239	0.00365736	8.99861		1.27426	0.00366155	11.4621		1.19934	0.00364599	11.41		0.512863	0.00364698	10.56		0.380891	0.00365614	10.2575		0.762698	0.0036579	10.9508
	752.135	73.7828	0.763848		1.44328	0.000975482	14.2321		15.4277	0.00364374	13.9657		4.23455	0.00346707	12.7722		0.583463	0.00360705	10.711		0.423014	0.00365519	10.3629		0.108711	0.00365734	9.00298		1.27712	0.00366155	11.4644		1.20136	0.00364595	11.4117		0.514045	0.00364695	10.5623		0.381892	0.00365612	10.2601		0.763848	0.00365789	10.9524
	752.468	73.778	0.76511		1.44864	0.000975164	14.2364		15.5684	0.00364367	13.9748		4.2573	0.00346538	12.7785		0.585393	0.00360676	10.7144		0.424839	0.00365517	10.3672		0.109232	0.00365731	9.00777		1.28028	0.00366154	11.4668		1.20359	0.00364591	11.4136		0.515345	0.00364693	10.5648		0.382995	0.0036561	10.263		0.76511	0.00365787	10.954
	752.802	73.7731	0.766375		1.45404	0.000974847	14.2408		15.7113	0.0036436	13.9839		4.28036	0.00346367	12.7849		0.58733	0.00360646	10.7179		0.426675	0.00365514	10.3715		0.109757	0.00365729	9.01258		1.28346	0.00366153	11.4693		1.20583	0.00364586	11.4155		0.516652	0.0036469	10.5674		0.384105	0.00365608	10.2659		0.766375	0.00365786	10.9557
	753.135	73.7684	0.767615		1.45936	0.00097453	14.2451		15.8533	0.00364353	13.993		4.3032	0.00346197	12.7912		0.589233	0.00360616	10.7213		0.428482	0.00365511	10.3757		0.110274	0.00365726	9.01729		1.28659	0.00366152	11.4717		1.20804	0.00364582	11.4173		0.517937	0.00364687	10.5699		0.385197	0.00365607	10.2687		0.767615	0.00365784	10.9573
	753.47	73.7643	0.76868		1.46395	0.000974213	14.2489		15.9767	0.00364347	14.0008		4.32302	0.00346049	12.7966		0.590869	0.0036059	10.7242		0.430039	0.00365509	10.3794		0.11072	0.00365724	9.02134		1.28929	0.00366152	11.4738		1.20994	0.00364579	11.4189		0.519043	0.00364684	10.572		0.386138	0.00365605	10.2712		0.76868	0.00365783	10.9587
	753.804	73.7592	0.770005		1.4697	0.000973896	14.2535		16.1323	0.00364339	14.0105		4.34792	0.00345862	12.8035		0.592907	0.00360558	10.7278		0.431982	0.00365507	10.3839		0.111276	0.00365722	9.02637		1.29266	0.00366151	11.4765		1.21231	0.00364574	11.4209		0.520422	0.00364681	10.5747		0.387312	0.00365603	10.2742		0.770005	0.00365781	10.9604
	754.138	73.7542	0.771317		1.47542	0.000973579	14.258		16.2885	0.00364331	14.0202		4.37286	0.00345676	12.8103		0.59493	0.00360526	10.7314		0.433914	0.00365504	10.3884		0.111831	0.00365719	9.03135		1.29601	0.0036615	11.4791		1.21467	0.0036457	11.4229		0.521792	0.00364678	10.5773		0.388479	0.00365602	10.2772		0.771317	0.0036578	10.9621
	754.473	73.7483	0.772848		1.48213	0.000973261	14.2632		16.4737	0.00364322	14.0315		4.40233	0.00345455	12.8183		0.597293	0.00360487	10.7356		0.436177	0.00365501	10.3936		0.112481	0.00365716	9.03717		1.29994	0.0036615	11.4821		1.21743	0.00364564	11.4252		0.523395	0.00364674	10.5804		0.389846	0.00365599	10.2808		0.772848	0.00365778	10.9641
	754.809	73.7432	0.774181		1.48802	0.000972943	14.2678		16.6376	0.00364315	14.0415		4.42833	0.00345259	12.8253		0.599357	0.00360453	10.7392		0.438158	0.00365498	10.3982		0.113051	0.00365713	9.04223		1.30339	0.00366149	11.4847		1.21985	0.0036456	11.4272		0.524796	0.00364671	10.5831		0.391043	0.00365598	10.2838		0.774181	0.00365776	10.9659
	755.147	73.7375	0.775659		1.49459	0.000972624	14.2729		16.8221	0.00364306	14.0526		4.4575	0.00345039	12.8331		0.601647	0.00360416	10.7433		0.440362	0.00365495	10.4032		0.113685	0.0036571	9.04784		1.30722	0.00366148	11.4877		1.22253	0.00364555	11.4294		0.526354	0.00364667	10.5861		0.392374	0.00365595	10.2873		0.775659	0.00365775	10.9678
	755.483	73.7314	0.77723		1.50162	0.000972306	14.2782		17.0216	0.00364297	14.0644		4.48894	0.00344802	12.8415		0.604087	0.00360375	10.7475		0.442716	0.00365492	10.4085		0.114363	0.00365707	9.05381		1.31131	0.00366147	11.4908		1.2254	0.00364549	11.4318		0.528015	0.00364664	10.5893		0.393796	0.00365593	10.2909		0.77723	0.00365773	10.9698
	755.817	73.7262	0.778583		1.50771	0.00097199	14.2829		17.1961	0.00364288	14.0746		4.51637	0.00344595	12.8488		0.606192	0.00360339	10.7512		0.444751	0.00365489	10.4131		0.114951	0.00365705	9.05895		1.31486	0.00366146	11.4935		1.22789	0.00364545	11.4338		0.52945	0.0036466	10.592		0.395026	0.00365591	10.294		0.778583	0.00365771	10.9716
	756.149	73.7221	0.77967		1.51263	0.000971677	14.2868		17.3384	0.00364282	14.0829		4.53865	0.00344426	12.8547		0.607886	0.0036031	10.7542		0.446393	0.00365487	10.4168		0.115425	0.00365702	9.06308		1.31772	0.00366146	11.4957		1.22989	0.00364541	11.4355		0.530607	0.00364658	10.5942		0.396017	0.0036559	10.2965		0.77967	0.0036577	10.973
	756.488	73.7162	0.781188		1.51954	0.000971357	14.292		17.54	0.00364273	14.0945		4.57014	0.00344187	12.863		0.610255	0.00360269	10.7583		0.448695	0.00365483	10.422		0.11609	0.00365699	9.06884		1.32173	0.00366145	11.4987		1.2327	0.00364535	11.4378		0.532227	0.00364654	10.5973		0.397408	0.00365588	10.3		0.781188	0.00365768	10.9749
	756.818	73.7102	0.782769		1.52679	0.000971045	14.2974		17.7537	0.00364263	14.1067		4.6034	0.00343934	12.8717		0.612727	0.00360226	10.7626		0.451102	0.0036548	10.4274		0.116788	0.00365696	9.07485		1.32593	0.00366144	11.5019		1.23564	0.0036453	11.4402		0.53392	0.0036465	10.6005		0.398862	0.00365585	10.3037		0.782769	0.00365766	10.9769
	757.15	73.7051	0.784097		1.53292	0.000970733	14.3021		17.9361	0.00364255	14.117		4.6317	0.00343718	12.8791		0.614808	0.00360189	10.7661		0.453133	0.00365477	10.4319		0.117376	0.00365693	9.07989		1.32948	0.00366143	11.5046		1.23811	0.00364525	11.4422		0.535346	0.00364647	10.6032		0.40009	0.00365583	10.3068		0.784097	0.00365764	10.9786
	757.487	73.6998	0.785481		1.53936	0.000970415	14.3069		18.1294	0.00364247	14.1277		4.66158	0.0034349	12.8869		0.61698	0.00360151	10.7699		0.455259	0.00365474	10.4366		0.117993	0.00365691	9.08515		1.33319	0.00366142	11.5074		1.24071	0.0036452	11.4444		0.536838	0.00364643	10.606		0.401374	0.00365581	10.31		0.785481	0.00365763	10.9804
	757.826	73.6944	0.786868		1.54584	0.000970096	14.3118		18.3262	0.00364238	14.1386		4.69192	0.00343258	12.8947		0.619161	0.00360111	10.7736		0.457399	0.00365471	10.4413		0.118615	0.00365688	9.09042		1.33693	0.00366141	11.5102		1.24332	0.00364515	11.4465		0.538337	0.0036464	10.6088		0.402667	0.00365579	10.3132		0.786868	0.00365761	10.9822
	758.158	73.6894	0.78817		1.55197	0.000969783	14.3164		18.514	0.0036423	14.1488		4.72077	0.00343037	12.9021		0.621213	0.00360074	10.7772		0.459416	0.00365469	10.4457		0.119202	0.00365685	9.09537		1.34047	0.0036614	11.5128		1.24578	0.00364511	11.4485		0.53975	0.00364636	10.6114		0.403887	0.00365578	10.3163		0.78817	0.00365759	10.9839
	758.492	73.6844	0.789476		1.55816	0.000969469	14.321		18.7051	0.00364222	14.1591		4.75006	0.00342812	12.9096		0.623273	0.00360036	10.7807		0.461447	0.00365466	10.4501		0.119793	0.00365682	9.10033		1.34403	0.0036614	11.5155		1.24826	0.00364506	11.4505		0.541171	0.00364633	10.614		0.405114	0.00365576	10.3193		0.789476	0.00365758	10.9855
	758.833	73.6794	0.790769		1.56432	0.000969149	14.3256		18.8974	0.00364213	14.1694		4.77942	0.00342586	12.9171		0.625316	0.00359998	10.7842		0.463466	0.00365463	10.4545		0.120382	0.0036568	9.10525		1.34757	0.00366139	11.5181		1.25073	0.00364501	11.4525		0.542583	0.0036463	10.6167		0.406335	0.00365574	10.3223		0.790769	0.00365756	10.9872
	759.163	73.6744	0.792075		1.57058	0.00096884	14.3303		19.0946	0.00364205	14.1798		4.80943	0.00342355	12.9247		0.627383	0.00359959	10.7877		0.465513	0.0036546	10.4589		0.120979	0.00365677	9.11021		1.35116	0.00366138	11.5208		1.25323	0.00364496	11.4545		0.544012	0.00364627	10.6193		0.407572	0.00365572	10.3254		0.792075	0.00365754	10.9888
	759.495	73.6688	0.793547		1.57768	0.000968528	14.3354		19.3205	0.00364196	14.1916		4.84371	0.0034209	12.9334		0.629716	0.00359915	10.7916		0.467829	0.00365457	10.4639		0.121656	0.00365674	9.11581		1.35523	0.00366137	11.5238		1.25606	0.00364491	11.4568		0.545629	0.00364623	10.6223		0.408973	0.0036557	10.3288		0.793547	0.00365752	10.9907
	759.831	73.6636	0.794902		1.58427	0.000968213	14.3402		19.5322	0.00364187	14.2026		4.87573	0.00341843	12.9414		0.63187	0.00359873	10.7953		0.469973	0.00365455	10.4685		0.122283	0.00365671	9.12097		1.359	0.00366136	11.5266		1.25868	0.00364486	11.4589		0.547123	0.00364619	10.6251		0.41027	0.00365568	10.332		0.794902	0.00365751	10.9924
	760.168	73.6584	0.796243		1.59082	0.000967897	14.345		19.745	0.00364178	14.2135		4.9078	0.00341594	12.9494		0.634002	0.00359832	10.7989		0.4721	0.00365452	10.473		0.122906	0.00365668	9.12607		1.36275	0.00366136	11.5293		1.26128	0.00364481	11.461		0.548605	0.00364616	10.6278		0.411557	0.00365566	10.3352		0.796243	0.00365749	10.9941
	760.5	73.6532	0.797589		1.59745	0.000967585	14.3498		19.9623	0.00364169	14.2245		4.94044	0.00341341	12.9575		0.636148	0.00359789	10.8025		0.474246	0.00365449	10.4776		0.123536	0.00365665	9.13119		1.36653	0.00366135	11.5321		1.2639	0.00364476	11.4631		0.550099	0.00364612	10.6305		0.412856	0.00365564	10.3383		0.797589	0.00365747	10.9958
	760.838	73.6474	0.799107		1.60498	0.00096727	14.3552		20.2118	0.00364159	14.2369		4.97778	0.0034105	12.9668		0.638572	0.00359741	10.8066		0.476677	0.00365446	10.4827		0.12425	0.00365662	9.13697		1.37082	0.00366134	11.5353		1.26688	0.0036447	11.4655		0.551789	0.00364608	10.6336		0.414328	0.00365561	10.3419		0.799107	0.00365745	10.9977
	761.173	73.6416	0.80061		1.61249	0.000966956	14.3605		20.4633	0.00364149	14.2494		5.01529	0.00340758	12.976		0.640976	0.00359692	10.8106		0.479095	0.00365442	10.4878		0.12496	0.00365659	9.14269		1.37509	0.00366133	11.5384		1.26984	0.00364465	11.4679		0.553469	0.00364604	10.6367		0.415791	0.00365559	10.3454		0.80061	0.00365743	10.9996
	761.506	73.6354	0.802237		1.62069	0.000966645	14.3662		20.7412	0.00364139	14.2629		5.05657	0.00340436	12.9861		0.643585	0.00359639	10.8149		0.481726	0.00365439	10.4933		0.125735	0.00365655	9.14889		1.37975	0.00366132	11.5418		1.27306	0.00364458	11.4705		0.555295	0.003646	10.64		0.417385	0.00365557	10.3493		0.802237	0.00365741	11.0016
	761.839	73.6296	0.803743		1.62833	0.000966334	14.3716		21.0034	0.00364128	14.2755		5.09536	0.00340132	12.9955		0.646003	0.00359589	10.819		0.484172	0.00365436	10.4984		0.126457	0.00365652	9.15463		1.38408	0.00366131	11.5449		1.27606	0.00364453	11.4728		0.556991	0.00364596	10.6431		0.418868	0.00365555	10.3528		0.803743	0.00365739	11.0035
	762.174	73.6235	0.805336		1.63648	0.000966021	14.3772		21.2864	0.00364118	14.289		5.13706	0.00339805	13.0056		0.648567	0.00359535	10.8232		0.486773	0.00365432	10.5037		0.127225	0.00365648	9.16071		1.3887	0.0036613	11.5482		1.27925	0.00364446	11.4754		0.558793	0.00364592	10.6463		0.420445	0.00365552	10.3566		0.805336	0.00365737	11.0055
	762.507	73.6177	0.806839		1.64423	0.000965711	14.3826		21.5587	0.00364107	14.3017		5.17703	0.00339491	13.0152		0.650989	0.00359483	10.8273		0.489237	0.00365429	10.5088		0.127954	0.00365645	9.16644		1.39308	0.00366129	11.5514		1.28228	0.00364441	11.4778		0.560499	0.00364588	10.6494		0.42194	0.0036555	10.3602		0.806839	0.00365735	11.0074
	762.844	73.6124	0.80822		1.6514	0.000965397	14.3876		21.8135	0.00364098	14.3135		5.2143	0.00339197	13.0241		0.653219	0.00359435	10.8309		0.491513	0.00365426	10.5135		0.128627	0.00365642	9.17171		1.39713	0.00366128	11.5543		1.28507	0.00364435	11.48		0.562073	0.00364584	10.6522		0.42332	0.00365548	10.3634		0.80822	0.00365733	11.0091
	763.173	73.6072	0.809572		1.65848	0.00096509	14.3925		22.0677	0.00364089	14.3252		5.25134	0.00338905	13.0329		0.655407	0.00359387	10.8346		0.493751	0.00365423	10.518		0.129291	0.00365639	9.17687		1.40112	0.00366127	11.5572		1.28782	0.0036443	11.4821		0.56362	0.00364581	10.655		0.424679	0.00365546	10.3666		0.809572	0.00365731	11.0108
	763.509	73.6023	0.810844		1.66518	0.000964777	14.3972		22.3108	0.0036408	14.3362		5.28663	0.00338626	13.0412		0.657468	0.00359342	10.8379		0.495864	0.0036542	10.5223		0.129918	0.00365636	9.18172		1.40489	0.00366126	11.5599		1.29042	0.00364425	11.4842		0.565079	0.00364577	10.6576		0.425963	0.00365544	10.3697		0.810844	0.0036573	11.0124
	763.84	73.5967	0.812299		1.67291	0.000964469	14.4024		22.5941	0.00364069	14.3489		5.32764	0.00338302	13.0509		0.65983	0.00359289	10.8418		0.498294	0.00365417	10.5272		0.130641	0.00365633	9.18729		1.40923	0.00366125	11.5629		1.29341	0.00364419	11.4865		0.566756	0.00364573	10.6606		0.427439	0.00365541	10.3731		0.812299	0.00365728	11.0142
	764.175	73.5914	0.813696		1.68037	0.000964157	14.4075		22.8712	0.0036406	14.3611		5.36757	0.00337985	13.0602		0.662101	0.00359237	10.8455		0.500635	0.00365414	10.5319		0.131338	0.0036563	9.19263		1.41342	0.00366124	11.5659		1.29629	0.00364414	11.4888		0.56837	0.00364569	10.6634		0.428862	0.00365539	10.3765		0.813696	0.00365726	11.0159
	764.507	73.5858	0.815136		1.68813	0.000963849	14.4128		23.1624	0.00364049	14.3738		5.40938	0.00337653	13.07		0.664447	0.00359183	10.8494		0.503061	0.00365411	10.5368		0.132061	0.00365627	9.19813		1.41777	0.00366123	11.569		1.29928	0.00364408	11.4911		0.570042	0.00364565	10.6664		0.430338	0.00365537	10.3799		0.815136	0.00365724	11.0177
	764.847	73.5805	0.816529		1.6957	0.000963533	14.4179		23.4495	0.00364039	14.3862		5.45046	0.00337326	13.0795		0.66672	0.0035913	10.8531		0.505418	0.00365408	10.5415		0.132765	0.00365623	9.20347		1.422	0.00366122	11.572		1.30219	0.00364402	11.4934		0.571665	0.00364561	10.6693		0.431772	0.00365535	10.3833		0.816529	0.00365722	11.0194
	765.182	73.5743	0.818135		1.70449	0.000963222	14.4237		23.7873	0.00364028	14.4005		5.49858	0.00336942	13.0905		0.669345	0.00359068	10.8574		0.508148	0.00365404	10.5469		0.133581	0.0036562	9.20961		1.42691	0.00366121	11.5754		1.30556	0.00364396	11.496		0.573544	0.00364557	10.6726		0.433435	0.00365532	10.3871		0.818135	0.0036572	11.0214
	765.519	73.5693	0.81945		1.71175	0.00096291	14.4286		24.0696	0.00364018	14.4124		5.53864	0.00336621	13.0997		0.671499	0.00359017	10.8609		0.510394	0.00365402	10.5513		0.134253	0.00365617	9.21465		1.43096	0.0036612	11.5783		1.30834	0.0036439	11.4982		0.575088	0.00364553	10.6753		0.434804	0.0036553	10.3903		0.81945	0.00365718	11.023
	765.86	73.5637	0.820909		1.71986	0.000962594	14.434		24.3888	0.00364007	14.4256		5.58375	0.0033626	13.1099		0.673892	0.00358958	10.8648		0.512897	0.00365398	10.5562		0.135004	0.00365613	9.22025		1.43547	0.00366119	11.5814		1.31143	0.00364384	11.5006		0.576809	0.00364549	10.6783		0.43633	0.00365528	10.3938		0.820909	0.00365716	11.0248
	766.203	73.5583	0.822309		1.72771	0.000962276	14.4392		24.7012	0.00363997	14.4384		5.62773	0.00335907	13.1199		0.676191	0.00358902	10.8685		0.51531	0.00365395	10.5609		0.135728	0.0036561	9.22562		1.43984	0.00366118	11.5845		1.31442	0.00364379	11.5029		0.578465	0.00364545	10.6812		0.437803	0.00365526	10.3972		0.822309	0.00365714	11.0265
	766.539	73.5526	0.823789		1.73607	0.000961965	14.4447		25.0384	0.00363986	14.452		5.67502	0.00335527	13.1305		0.678629	0.00358841	10.8724		0.517874	0.00365392	10.5659		0.1365	0.00365607	9.2313		1.44448	0.00366117	11.5877		1.3176	0.00364372	11.5053		0.580225	0.00364541	10.6842		0.439369	0.00365523	10.4008		0.823789	0.00365712	11.0283
	766.879	73.5472	0.825198		1.7441	0.000961651	14.45		25.366	0.00363975	14.4651		5.72076	0.00335159	13.1407		0.680952	0.00358782	10.8762		0.520326	0.00365389	10.5706		0.137238	0.00365604	9.23671		1.44893	0.00366116	11.5908		1.32064	0.00364367	11.5077		0.581907	0.00364537	10.6872		0.440867	0.00365521	10.4042		0.825198	0.0036571	11.03
	767.216	73.5413	0.826729		1.7529	0.000961339	14.4556		25.7294	0.00363963	14.4794		5.7713	0.00334751	13.152		0.683481	0.00358717	10.8802		0.523002	0.00365386	10.5758		0.138045	0.003656	9.2426		1.4538	0.00366115	11.5941		1.32397	0.0036436	11.5102		0.583741	0.00364532	10.6903		0.442504	0.00365519	10.4079		0.826729	0.00365708	11.0319
	767.553	73.536	0.828119		1.76095	0.000961027	14.4609		26.0665	0.00363953	14.4925		5.81798	0.00334374	13.1623		0.685781	0.00358657	10.8839		0.525445	0.00365383	10.5805		0.138783	0.00365597	9.24795		1.45825	0.00366114	11.5972		1.32701	0.00364354	11.5125		0.585415	0.00364528	10.6932		0.443999	0.00365517	10.4113		0.828119	0.00365706	11.0336
	767.886	73.5301	0.82965		1.7699	0.00096072	14.4666		26.4456	0.00363941	14.507		5.87026	0.0033395	13.1738		0.688319	0.0035859	10.888		0.528147	0.00365379	10.5856		0.139601	0.00365593	9.25384		1.46318	0.00366113	11.6006		1.33038	0.00364348	11.5151		0.587265	0.00364524	10.6964		0.445654	0.00365514	10.415		0.82965	0.00365703	11.0355
	768.23	73.5245	0.831105		1.77848	0.000960403	14.4721		26.8142	0.0036393	14.5209		5.92085	0.0033354	13.1848		0.690736	0.00358525	10.8919		0.53073	0.00365376	10.5905		0.140383	0.0036559	9.25945		1.46791	0.00366112	11.6038		1.3336	0.00364341	11.5175		0.589032	0.0036452	10.6994		0.447238	0.00365512	10.4186		0.831105	0.00365701	11.0372
	768.571	73.5185	0.832674		1.78781	0.000960088	14.478		27.2202	0.00363917	14.536		5.97635	0.00333089	13.1968		0.693345	0.00358453	10.896		0.533526	0.00365372	10.5958		0.141232	0.00365586	9.2655		1.47304	0.00366111	11.6073		1.33709	0.00364335	11.5202		0.590945	0.00364515	10.7027		0.448954	0.00365509	10.4224		0.832674	0.00365699	11.0391
	768.908	73.5123	0.834292		1.79753	0.000959778	14.484		27.6493	0.00363904	14.5517		6.03471	0.00332613	13.2094		0.696043	0.00358378	10.9003		0.536427	0.00365369	10.6012		0.142114	0.00365582	9.27175		1.47837	0.0036611	11.6109		1.34072	0.00364327	11.523		0.592927	0.0036451	10.7061		0.450736	0.00365507	10.4264		0.834292	0.00365697	11.0411
	769.251	73.5063	0.835854		1.807	0.000959462	14.4899		28.0735	0.00363892	14.567		6.09213	0.00332145	13.2217		0.698652	0.00358305	10.9045		0.539242	0.00365365	10.6065		0.142972	0.00365578	9.27778		1.48356	0.00366109	11.6144		1.34425	0.00364321	11.5256		0.59485	0.00364506	10.7093		0.452467	0.00365504	10.4303		0.835854	0.00365694	11.043
	769.589	73.5007	0.837306		1.81589	0.000959151	14.4955		28.4772	0.0036388	14.5813		6.14652	0.003317	13.2333		0.701082	0.00358235	10.9083		0.541873	0.00365362	10.6114		0.143775	0.00365575	9.2834		1.48842	0.00366108	11.6177		1.34755	0.00364314	11.5281		0.596647	0.00364501	10.7124		0.454087	0.00365502	10.4338		0.837306	0.00365692	11.0447
	769.927	73.4947	0.838856		1.82546	0.00095884	14.5014		28.9178	0.00363867	14.5967		6.20563	0.00331216	13.2458		0.703679	0.00358159	10.9125		0.544694	0.00365359	10.6166		0.144637	0.00365571	9.2894		1.49365	0.00366106	11.6212		1.35109	0.00364307	11.5308		0.598572	0.00364496	10.7156		0.455826	0.00365499	10.4377		0.838856	0.0036569	11.0466
	770.263	73.4891	0.840315		1.83455	0.000958531	14.507		29.3424	0.00363855	14.6114		6.26232	0.00330751	13.2577		0.706129	0.00358086	10.9163		0.547364	0.00365355	10.6215		0.145454	0.00365567	9.29506		1.4986	0.00366105	11.6245		1.35446	0.00364301	11.5333		0.600394	0.00364492	10.7187		0.457473	0.00365497	10.4413		0.840315	0.00365688	11.0483
	770.605	73.4837	0.841727		1.84343	0.000958217	14.5125		29.7628	0.00363844	14.6257		6.31819	0.00330292	13.2693		0.708504	0.00358015	10.9201		0.549961	0.00365352	10.6262		0.146251	0.00365564	9.30054		1.50344	0.00366104	11.6278		1.35773	0.00364294	11.5357		0.602164	0.00364488	10.7216		0.459077	0.00365494	10.4448		0.841727	0.00365685	11.05
	770.938	73.4776	0.843307		1.85347	0.000957911	14.5186		30.2446	0.0036383	14.6418		6.38193	0.00329767	13.2825		0.711168	0.00357933	10.9243		0.552883	0.00365349	10.6315		0.147148	0.0036556	9.30668		1.50889	0.00366103	11.6314		1.36142	0.00364287	11.5385		0.604156	0.00364483	10.725		0.460883	0.00365492	10.4488		0.843307	0.00365683	11.0519
	771.275	73.4714	0.844932		1.86389	0.000957602	14.5248		30.7526	0.00363816	14.6585		6.44878	0.00329215	13.2963		0.71391	0.00357847	10.9286		0.555902	0.00365345	10.637		0.148078	0.00365556	9.31299		1.51454	0.00366102	11.6351		1.36524	0.00364279	11.5413		0.606213	0.00364478	10.7284		0.462753	0.00365489	10.4528		0.844932	0.00365681	11.0538
	771.612	73.4656	0.846444		1.87369	0.000957293	14.5307		31.2376	0.00363803	14.6742		6.51228	0.0032869	13.3093		0.716467	0.00357766	10.9327		0.558727	0.00365342	10.6421		0.148949	0.00365552	9.31888		1.51984	0.00366101	11.6386		1.36883	0.00364272	11.544		0.608138	0.00364473	10.7316		0.464505	0.00365486	10.4566		0.846444	0.00365678	11.0556
	771.949	73.4603	0.847815		1.88266	0.000956984	14.5361		31.6879	0.00363792	14.6886		6.57096	0.00328205	13.3212		0.718791	0.00357691	10.9363		0.561303	0.00365338	10.6467		0.149744	0.00365549	9.32423		1.52469	0.003661	11.6418		1.3721	0.00364266	11.5464		0.609891	0.00364469	10.7345		0.466104	0.00365484	10.4601		0.847815	0.00365676	11.0573
	772.284	73.4543	0.849377		1.89298	0.000956677	14.5422		32.2132	0.00363778	14.7051		6.6391	0.0032764	13.335		0.721442	0.00357604	10.9405		0.564252	0.00365335	10.652		0.150657	0.00365545	9.33032		1.53025	0.00366098	11.6455		1.37585	0.00364259	11.5492		0.611899	0.00364464	10.7378		0.467936	0.00365481	10.464		0.849377	0.00365674	11.0591
	772.626	73.4483	0.850945		1.90344	0.000956365	14.5484		32.7546	0.00363764	14.7219		6.70895	0.0032706	13.349		0.724108	0.00357514	10.9447		0.567229	0.00365331	10.6572		0.15158	0.00365541	9.33645		1.53589	0.00366097	11.6492		1.37965	0.00364251	11.552		0.613924	0.00364459	10.7411		0.469789	0.00365478	10.468		0.850945	0.00365671	11.061
	772.967	73.4425	0.852448		1.91358	0.000956053	14.5544		33.2868	0.00363751	14.7381		6.77727	0.00326491	13.3626		0.726668	0.00357427	10.9487		0.570096	0.00365328	10.6623		0.152471	0.00365537	9.34233		1.54133	0.00366096	11.6527		1.38332	0.00364244	11.5547		0.615875	0.00364454	10.7443		0.471577	0.00365476	10.4718		0.852448	0.00365669	11.0628
	773.309	73.4365	0.854004		1.92417	0.000955741	14.5605		33.8523	0.00363737	14.755		6.84949	0.0032589	13.3769		0.729322	0.00357335	10.9529		0.573082	0.00365324	10.6676		0.1534	0.00365533	9.34843		1.54702	0.00366095	11.6564		1.38715	0.00364236	11.5575		0.617905	0.00364449	10.7477		0.473441	0.00365473	10.4757		0.854004	0.00365666	11.0646
	773.65	73.4301	0.855691		1.9358	0.000955429	14.5672		34.4828	0.00363721	14.7735		6.92956	0.00325221	13.3926		0.732207	0.00357233	10.9574		0.576337	0.00365321	10.6732		0.154415	0.00365529	9.35505		1.55324	0.00366093	11.6604		1.39133	0.00364228	11.5605		0.620119	0.00364443	10.7513		0.475477	0.0036547	10.48		0.855691	0.00365664	11.0666
	773.995	73.4233	0.857449		1.94806	0.000955115	14.5742		35.1601	0.00363705	14.7931		7.01506	0.00324507	13.4093		0.73522	0.00357124	10.9621		0.579753	0.00365317	10.6792		0.155482	0.00365524	9.36196		1.5598	0.00366092	11.6646		1.39573	0.00364219	11.5638		0.622441	0.00364437	10.755		0.477616	0.00365467	10.4846		0.857449	0.00365661	11.0686
	774.335	73.4173	0.859008		1.95905	0.000954804	14.5805		35.7781	0.00363691	14.8106		7.09262	0.00323857	13.4243		0.737895	0.00357025	10.9663		0.582798	0.00365313	10.6844		0.156436	0.0036552	9.3681		1.56566	0.00366091	11.6684		1.39966	0.00364212	11.5666		0.624511	0.00364432	10.7584		0.479527	0.00365464	10.4886		0.859008	0.00365658	11.0705
	774.675	73.4111	0.860626		1.9706	0.000954495	14.587		36.4379	0.00363675	14.8289		7.17496	0.00323167	13.4401		0.740678	0.0035692	10.9706		0.585977	0.00365309	10.6899		0.157434	0.00365516	9.37448		1.5718	0.00366089	11.6723		1.40378	0.00364203	11.5696		0.626672	0.00364426	10.7619		0.481526	0.00365461	10.4927		0.860626	0.00365655	11.0724
	775.015	73.4052	0.862157		1.98164	0.000954184	14.5932		37.0799	0.00363661	14.8465		7.25464	0.00322497	13.4553		0.743315	0.00356818	10.9748		0.589002	0.00365306	10.6951		0.158385	0.00365512	9.38053		1.57767	0.00366088	11.6761		1.40771	0.00364196	11.5724		0.628728	0.00364421	10.7652		0.483431	0.00365459	10.4967		0.862157	0.00365653	11.0742
	775.352	73.399	0.863788		1.99354	0.000953878	14.5999		37.7838	0.00363645	14.8654		7.34149	0.00321767	13.4717		0.746129	0.00356708	10.9792		0.592243	0.00365302	10.7006		0.159407	0.00365507	9.38698		1.58398	0.00366087	11.6801		1.41193	0.00364187	11.5755		0.630931	0.00364416	10.7687		0.485476	0.00365456	10.5009		0.863788	0.0036565	11.0761
	775.689	73.3931	0.865312		2.0048	0.000953572	14.6061		38.4612	0.0036363	14.8832		7.42459	0.00321067	13.4873		0.748765	0.00356602	10.9833		0.595291	0.00365298	10.7057		0.16037	0.00365503	9.39303		1.58994	0.00366085	11.6838		1.41591	0.00364179	11.5783		0.633002	0.0036441	10.772		0.487403	0.00365453	10.5049		0.865312	0.00365648	11.0778
	776.023	73.3875	0.866768		2.01566	0.000953268	14.6122		39.1261	0.00363616	14.9004		7.50571	0.00320383	13.5025		0.751287	0.00356499	10.9872		0.598217	0.00365295	10.7106		0.161296	0.00365499	9.39881		1.59568	0.00366084	11.6874		1.41974	0.00364172	11.5811		0.634991	0.00364405	10.7752		0.489257	0.0036545	10.5087		0.866768	0.00365645	11.0795
	776.363	73.3813	0.868374		2.02779	0.000952959	14.6188		39.8809	0.003636	14.9196		7.59727	0.0031961	13.5194		0.754073	0.00356383	10.9916		0.601464	0.00365291	10.7161		0.162325	0.00365495	9.40519		1.60207	0.00366083	11.6914		1.424	0.00364163	11.5841		0.637197	0.003644	10.7787		0.491317	0.00365447	10.5129		0.868374	0.00365642	11.0814
	776.704	73.3741	0.870248		2.04213	0.00095265	14.6265		40.7917	0.00363581	14.9423		7.70702	0.00318683	13.5396		0.757332	0.00356243	10.9967		0.605278	0.00365287	10.7224		0.163538	0.0036549	9.41266		1.60962	0.00366081	11.6961		1.42903	0.00364153	11.5877		0.639789	0.00364393	10.7828		0.493743	0.00365444	10.5179		0.870248	0.00365639	11.0836
	777.053	73.3674	0.872004		2.05575	0.000952333	14.6338		41.6751	0.00363563	14.9639		7.81273	0.00317788	13.5588		0.760391	0.00356109	11.0015		0.608875	0.00365283	10.7284		0.164685	0.00365485	9.41968		1.61677	0.0036608	11.7006		1.43379	0.00364144	11.5911		0.642234	0.00364387	10.7866		0.496037	0.00365441	10.5225		0.872004	0.00365636	11.0856
	777.405	73.3615	0.873534		2.06779	0.000952013	14.6403		42.4705	0.00363547	14.9828		7.90729	0.00316987	13.5759		0.763063	0.00355989	11.0056		0.612031	0.00365279	10.7336		0.165693	0.00365481	9.42581		1.62307	0.00366078	11.7045		1.43798	0.00364135	11.594		0.64438	0.00364381	10.79		0.498054	0.00365438	10.5266		0.873534	0.00365633	11.0874
	777.752	73.3546	0.875337		2.08214	0.000951699	14.6479		43.4385	0.00363528	15.0055		8.02163	0.00316017	13.5964		0.766215	0.00355845	11.0106		0.615771	0.00365275	10.7397		0.166892	0.00365476	9.43304		1.63057	0.00366077	11.7091		1.44296	0.00364126	11.5976		0.646924	0.00364374	10.794		0.50045	0.00365434	10.5314		0.875337	0.0036563	11.0895
	778.096	73.3478	0.877099		2.09638	0.000951388	14.6554		44.419	0.00363509	15.0279		8.13662	0.00315041	13.6168		0.769302	0.00355699	11.0154		0.619452	0.00365271	10.7457		0.168074	0.00365471	9.44012		1.638	0.00366075	11.7136		1.44789	0.00364116	11.601		0.649427	0.00364368	10.7979		0.502814	0.00365431	10.5362		0.877099	0.00365627	11.0915
	778.434	73.342	0.878617		2.10881	0.000951082	14.6619		45.2927	0.00363493	15.0475		8.23839	0.00314176	13.6347		0.771968	0.0035557	11.0196		0.622644	0.00365267	10.7508		0.169102	0.00365467	9.44624		1.64446	0.00366074	11.7176		1.45217	0.00364107	11.604		0.6516	0.00364362	10.8012		0.50487	0.00365428	10.5403		0.878617	0.00365624	11.0932
	778.769	73.3354	0.880348		2.12317	0.000950779	14.6694		46.3224	0.00363474	15.0701		8.35755	0.00313163	13.6556		0.775012	0.0035542	11.0244		0.626306	0.00365263	10.7567		0.170284	0.00365462	9.45324		1.65192	0.00366072	11.7221		1.45711	0.00364097	11.6075		0.654092	0.00364356	10.8051		0.507235	0.00365425	10.5449		0.880348	0.00365621	11.0952
	779.105	73.3288	0.88206		2.13758	0.000950476	14.6768		47.3783	0.00363455	15.0927		8.47886	0.00312131	13.6766		0.778029	0.00355266	11.0291		0.629953	0.00365259	10.7625		0.171464	0.00365457	9.46017		1.65939	0.0036607	11.7266		1.46205	0.00364087	11.6109		0.656576	0.00364349	10.8089		0.509596	0.00365422	10.5496		0.88206	0.00365618	11.0972
	779.442	73.3217	0.8839		2.1533	0.000950171	14.6847		48.5568	0.00363434	15.1174		8.61324	0.00310987	13.6996		0.781279	0.00355097	11.0342		0.633901	0.00365255	10.7688		0.172745	0.00365452	9.46764		1.66751	0.00366069	11.7315		1.46741	0.00364077	11.6146		0.659265	0.00364342	10.813		0.51216	0.00365418	10.5546		0.8839	0.00365614	11.0993
	779.777	73.3151	0.885624		2.16826	0.000949869	14.6923		49.7044	0.00363414	15.1409		8.7431	0.00309881	13.7217		0.78433	0.00354933	11.0391		0.637627	0.00365251	10.7747		0.173958	0.00365447	9.47467		1.67523	0.00366067	11.7362		1.4725	0.00364066	11.6181		0.661805	0.00364335	10.8169		0.514587	0.00365415	10.5594		0.885624	0.00365611	11.1012
	780.116	73.3079	0.887505		2.18484	0.000949563	14.7006		51.0064	0.00363392	15.1668		8.88926	0.00308636	13.7464		0.787665	0.00354749	11.0443		0.64172	0.00365247	10.7811		0.175294	0.00365441	9.48235		1.68376	0.00366065	11.7413		1.47812	0.00364055	11.622		0.664597	0.00364328	10.8212		0.517262	0.00365411	10.5646		0.887505	0.00365608	11.1034
	780.452	73.3013	0.889201		2.20004	0.00094926	14.7081		52.2283	0.00363372	15.1906		9.02535	0.00307476	13.7691		0.790678	0.00354578	11.0491		0.645439	0.00365243	10.7869		0.176512	0.00365436	9.4893		1.69156	0.00366064	11.7459		1.48325	0.00364045	11.6255		0.667135	0.00364321	10.825		0.519701	0.00365407	10.5693		0.889201	0.00365604	11.1053
	780.791	73.2945	0.890988		2.2163	0.000948955	14.7161		53.5671	0.00363351	15.216		9.17329	0.00306216	13.7936		0.793859	0.00354392	11.0542		0.649385	0.00365238	10.793		0.177808	0.00365431	9.49664		1.69988	0.00366062	11.7508		1.48872	0.00364034	11.6293		0.66983	0.00364314	10.8291		0.522297	0.00365404	10.5743		0.890988	0.00365601	11.1073
	781.132	73.2881	0.892637		2.23154	0.000948648	14.7236		54.8525	0.0036333	15.2399		9.31422	0.00305015	13.8167		0.796801	0.00354215	11.0589		0.653053	0.00365234	10.7987		0.179016	0.00365426	9.50344		1.70767	0.0036606	11.7554		1.49383	0.00364023	11.6328		0.672337	0.00364307	10.8329		0.524718	0.003654	10.579		0.892637	0.00365598	11.1092
	781.477	73.2821	0.894205		2.24626	0.000948337	14.7309		56.1213	0.00363311	15.2628		9.45228	0.00303839	13.8391		0.799603	0.00354042	11.0634		0.656564	0.00365231	10.8041		0.180175	0.00365422	9.50992		1.71517	0.00366059	11.7598		1.49875	0.00364013	11.6361		0.674739	0.003643	10.8365		0.527044	0.00365397	10.5834		0.894205	0.00365595	11.111
	781.82	73.2763	0.895717		2.26065	0.000948029	14.7379		57.3899	0.00363292	15.2853		9.58933	0.00302673	13.8612		0.80231	0.0035387	11.0677		0.659971	0.00365227	10.8093		0.181304	0.00365417	9.51619		1.72249	0.00366057	11.764		1.50355	0.00364004	11.6393		0.677072	0.00364294	10.84		0.529308	0.00365394	10.5877		0.895717	0.00365592	11.1127
	782.163	73.2699	0.897398		2.2769	0.000947721	14.7457		58.8551	0.00363271	15.3106		9.74641	0.00301336	13.8863		0.805323	0.00353674	11.0726		0.663784	0.00365223	10.815		0.18257	0.00365412	9.52318		1.73073	0.00366056	11.7688		1.50894	0.00363993	11.643		0.679685	0.00364287	10.8438		0.53185	0.00365391	10.5925		0.897398	0.00365588	11.1146
	782.507	73.2637	0.898998		2.29261	0.000947412	14.7532		60.3063	0.0036325	15.3351		9.90075	0.00300024	13.9107		0.808197	0.00353481	11.0772		0.667438	0.00365219	10.8205		0.183787	0.00365407	9.52985		1.73868	0.00366054	11.7734		1.51414	0.00363982	11.6465		0.682191	0.0036428	10.8476		0.534295	0.00365387	10.5971		0.898998	0.00365585	11.1164
	782.843	73.2575	0.900616		2.30876	0.00094711	14.7609		61.8342	0.00363229	15.3602		10.062	0.00298655	13.936		0.811109	0.0035328	11.082		0.671161	0.00365215	10.8261		0.185031	0.00365402	9.53662		1.74684	0.00366052	11.7781		1.51946	0.00363971	11.6501		0.684747	0.00364273	10.8513		0.536796	0.00365384	10.6018		0.900616	0.00365582	11.1182
	783.182	73.2507	0.902396		2.32684	0.000946807	14.7693		63.589	0.00363205	15.3884		10.2455	0.00297098	13.9646		0.814319	0.00353051	11.0872		0.675288	0.00365211	10.8323		0.186415	0.00365397	9.5441		1.75595	0.0036605	11.7833		1.5254	0.00363959	11.654		0.687584	0.00364265	10.8555		0.539579	0.0036538	10.607		0.902396	0.00365578	11.1202
	783.518	73.2444	0.90404		2.34382	0.000946505	14.7772		65.2809	0.00363182	15.4147		10.421	0.00295612	13.9916		0.817287	0.00352832	11.0921		0.679126	0.00365207	10.838		0.187705	0.00365391	9.55103		1.76448	0.00366049	11.7882		1.53095	0.00363948	11.6577		0.690225	0.00364258	10.8594		0.542177	0.00365377	10.6118		0.90404	0.00365574	11.122
	783.855	73.2382	0.905639		2.36063	0.000946203	14.785		66.9987	0.0036316	15.4408		10.5976	0.00294119	14.0185		0.820182	0.00352612	11.0969		0.682888	0.00365203	10.8435		0.188975	0.00365386	9.5578		1.7729	0.00366047	11.7929		1.53643	0.00363937	11.6614		0.692818	0.0036425	10.8632		0.544735	0.00365373	10.6166		0.905639	0.00365571	11.1238
	784.188	73.2313	0.907448		2.37998	0.000945905	14.7938		69.0312	0.00363135	15.4709		10.8047	0.00292371	14.0498		0.823461	0.00352355	11.1023		0.687175	0.00365199	10.8498		0.190426	0.00365381	9.56548		1.78258	0.00366045	11.7984		1.54272	0.00363924	11.6655		0.695776	0.00364242	10.8675		0.547663	0.00365369	10.6219		0.907448	0.00365567	11.1258
	784.533	73.2243	0.909272		2.39989	0.000945597	14.8028		71.1844	0.00363108	15.5017		11.022	0.00290542	14.0822		0.826776	0.00352085	11.1079		0.691535	0.00365194	10.8562		0.191907	0.00365375	9.57326		1.79251	0.00366043	11.804		1.54916	0.00363911	11.6697		0.698789	0.00364233	10.8719		0.550655	0.00365365	10.6274		0.909272	0.00365563	11.1279
	784.876	73.2174	0.911046		2.41964	0.00094529	14.8117		73.3851	0.00363082	15.5323		11.2418	0.00288696	14.1147		0.830006	0.00351813	11.1133		0.695811	0.0036519	10.8623		0.193366	0.00365369	9.58086		1.80233	0.00366041	11.8094		1.55552	0.00363898	11.6739		0.701749	0.00364225	10.8761		0.553603	0.00365361	10.6328		0.911046	0.00365559	11.1298
[truncated: 413 more rows]

## Sheet: P3(800-1200)
													From	To					pt1	pt2	pt3	pt4
	3	Fe2O3	+	1	C	→	2	Fe3O4	+	1	CO		950	1080		130	43.3333		950	993.333	1036.67	1080
[truncated: 1,133 more rows]
