# Supplementary material for: Kinetics and thermodynamics dataset of iron oxide reduction using torrefied microalgae for chemical looping combustion
Source: Data Brief. 2020 Feb 7;29:105261. doi: 10.1016/j.dib.2020.105261 (PMC7033322; doi:10.1016/j.dib.2020.105261)
Supplement: Multimedia component 4 [file mmc4.xlsx]

## Sheet: P1(365-555)
													From	To					pt1	pt2	pt3	pt4
	3	Fe2O3	+	1	C	→	2	Fe3O4	+	1	CO		950	1080		130	43.3333		950	993.333	1036.67	1080
	3	Fe2O3	+	1	CO	→	2	Fe3O4	+	1	CO2		950	1080		130	43.3333		950	993.333	1036.67	1080
	6	Fe2O3	+	1	C	→	4	Fe3O4	+	1	CO2		950	1080		130	43.3333		950	993	1036	1079
					C1				C1.5				C2				D1				D2				D3				N1.5				N2				S1				S2				P
						X	Y			X	Y			X	Y			X	Y			X	Y			X	Y			X	Y			X	Y			X	Y			X	Y			X	Y
	Temp	TGA (tw%)	α		g(α)	1/T	ln(g(α)/T2)		g(α)	1/T	ln(g(α)/T2)		g(α)	1/T	ln(g(α)/T2)		g(α)	1/T	ln(g(α)/T2)		g(α)	1/T	ln(g(α)/T2)		g(α)	1/T	ln(g(α)/T2)		g(α)	1/T	ln(g(α)/T2)		g(α)	1/T	ln(g(α)/T2)		g(α)	1/T	ln(g(α)/T2)		g(α)	1/T	ln(g(α)/T2)		g(α)	1/T	ln(g(α)/T2)
	365.265	92.6893	0		0				0				1				0	0.00364964	#NUM!		0	0.003663	#NUM!		0	0.003663	#NUM!		0	0.003663	#NUM!		0	0.003663	#NUM!		0	0.003663	#NUM!		0	0.003663	#NUM!		0	0.003663	#NUM!
	365.613	92.6581	0.00340276		0.00340856	0.00156589	7.23713		0.0102519	0.00366296	6.63867		1.00341	0.00366287	11.2224		1.15787e-05	0.00364959	-0.140058		5.79595e-06	0.003663	-0.839407		1.28848e-06	0.003663	-2.34311		0.0226489	0.003663	7.4313		0.0583829	0.0036627	8.37838		0.00170283	0.00366222	4.84391		0.00113554	0.00366298	4.43831		0.00340276	0.00366299	5.53578
	365.962	92.6269	0.00681027		0.00683356	0.00156504	7.93378		0.0206061	0.00366291	7.33683		1.00686	0.00366273	11.2259		4.63797e-05	0.00364954	1.24766		2.32427e-05	0.003663	0.549424		5.16896e-06	0.003663	-0.953894		0.0360107	0.003663	7.895		0.0826654	0.00366252	8.72625		0.00341095	0.00366189	5.53878		0.00227526	0.00366296	5.13331		0.00681027	0.00366297	6.22964
	366.309	92.5944	0.0103616		0.0104157	0.00156419	8.35633		0.0314925	0.00366286	7.76101		1.01047	0.00366258	11.2296		0.000107364	0.0036495	2.08704		5.38682e-05	0.003663	1.38997		1.19846e-05	0.003663	-0.112947		0.0476935	0.003663	8.17598		0.102057	0.00366236	8.93707		0.00519431	0.00366163	5.9595		0.00346588	0.00366293	5.55419		0.0103616	0.00366296	6.64932
	366.661	92.5627	0.0138298		0.0139263	0.00156333	8.6479		0.0422184	0.00366282	8.05415		1.01402	0.00366244	11.2332		0.000191263	0.00364945	2.6645		9.60755e-05	0.003663	1.96857		2.13831e-05	0.003663	0.466036		0.0578838	0.003663	8.36963		0.11801	0.00366223	9.08238		0.00693897	0.00366142	6.24921		0.00463135	0.00366291	5.84409		0.0138298	0.00366294	6.93805
	367.003	92.5303	0.017374		0.0175267	0.00156249	8.87892		0.0532775	0.00366277	8.28683		1.01768	0.00366229	11.2369		0.000301857	0.0036494	3.12083		0.00015181	0.003663	2.42607		3.38013e-05	0.003663	0.923933		0.0674736	0.003663	8.52293		0.132389	0.0036621	9.19742		0.00872508	0.00366123	6.47836		0.00582521	0.00366289	6.07345		0.017374	0.00366293	7.16621
	367.352	92.4983	0.0208671		0.0210879	0.00156164	9.06498		0.064275	0.00366272	8.47451		1.02131	0.00366214	11.2405		0.000435438	0.00364935	3.48725		0.000219249	0.003663	2.79365		4.88362e-05	0.003663	1.29191		0.076329	0.003663	8.64624		0.145217	0.00366198	9.28998		0.0104886	0.00366106	6.66254		0.00700467	0.00366286	6.25784		0.0208671	0.00366291	7.34942
	367.699	92.4665	0.024346		0.0246473	0.0015608	9.22203		0.0753256	0.00366267	8.63319		1.02495	0.00366199	11.2441		0.000592727	0.0036493	3.79566		0.000298798	0.003663	3.10321		6.65815e-05	0.003663	1.60186		0.0846926	0.003663	8.75022		0.156994	0.00366187	9.36802		0.012248	0.0036609	6.8177		0.00818209	0.00366284	6.41323		0.024346	0.00366289	7.50362
	368.053	92.4352	0.0277654		0.0281581	0.00155993	9.35631		0.0862838	0.00366263	8.76904		1.02856	0.00366185	11.2477		0.000770917	0.00364925	4.05853		0.000389076	0.00366299	3.36721		8.67319e-05	0.003663	1.86626		0.0925556	0.003663	8.839		0.167804	0.00366176	9.43466		0.0139804	0.00366075	6.95008		0.00934213	0.00366282	6.54583		0.0277654	0.00366288	7.63505
	368.401	92.4037	0.0312086		0.0317059	0.00155909	9.47606		0.0974159	0.00366258	8.89041		1.03221	0.0036617	11.2514		0.000973975	0.00364921	4.29237		0.000492134	0.00366299	3.60219		0.000109748	0.003663	2.10163		0.100175	0.003663	8.91811		0.178062	0.00366166	9.49405		0.015728	0.00366062	7.06793		0.010513	0.00366279	6.66392		0.0312086	0.00366286	7.75196
	368.75	92.3718	0.0346886		0.0353045	0.00155824	9.58466		0.108768	0.00366253	9.00067		1.03594	0.00366154	11.255		0.0012033	0.00364916	4.50383		0.00060873	0.00366299	3.81482		0.000135804	0.003663	2.31465		0.107619	0.003663	8.98978		0.187895	0.00366156	9.54786		0.0174974	0.00366048	7.17462		0.0116992	0.00366277	6.77084		0.0346886	0.00366285	7.85769
	369.104	92.3403	0.0381294		0.0388754	0.00155738	9.6821		0.120094	0.00366248	9.09974		1.03964	0.00366139	11.2587		0.00145385	0.00364911	4.69301		0.000736345	0.00366298	4.00514		0.000164339	0.00366299	2.50537		0.114758	0.003663	9.05402		0.197168	0.00366146	9.59609		0.01925	0.00366036	7.27014		0.0128749	0.00366275	6.86661		0.0381294	0.00366283	7.95227
	369.45	92.3083	0.0416285		0.0425198	0.00155654	9.77279		0.131715	0.00366243	9.19214		1.04344	0.00366124	11.2624		0.00173293	0.00364906	4.86863		0.000878745	0.00366298	4.18194		0.000196199	0.00366299	2.68257		0.121822	0.003663	9.11375		0.206203	0.00366137	9.64094		0.0210355	0.00366024	7.35891		0.0140733	0.00366272	6.95562		0.0416285	0.00366281	8.04008
	369.798	92.2759	0.0451668		0.0462186	0.0015557	9.85729		0.143575	0.00366238	9.27839		1.0473	0.00366108	11.2662		0.00204004	0.00364901	5.03181		0.00103573	0.00366298	4.34631		0.000231345	0.00366299	2.84735		0.128789	0.003663	9.16936		0.214985	0.00366128	9.6827		0.0228443	0.00366012	7.44146		0.0152881	0.0036627	7.03843		0.0451668	0.0036628	8.12166
	370.148	92.2438	0.048673		0.0498974	0.00155485	9.93496		0.155437	0.00366233	9.35779		1.05116	0.00366092	11.27		0.00236906	0.00364895	5.18137		0.00120423	0.00366297	4.49704		0.00026909	0.00366299	2.99849		0.135535	0.003663	9.22042		0.223377	0.00366119	9.72104		0.02464	0.00366001	7.5172		0.0164949	0.00366267	7.11442		0.048673	0.00366278	8.19643
	370.501	92.2128	0.052065		0.0534694	0.001554	10.0052		0.167016	0.00366229	9.42967		1.05492	0.00366076	11.2736		0.00271077	0.0036489	5.31613		0.00137954	0.00366297	4.63296		0.000308385	0.00366299	3.13479		0.141929	0.003663	9.26651		0.231234	0.0036611	9.75566		0.0263805	0.0036599	7.58551		0.0176652	0.00366265	7.18298		0.052065	0.00366277	8.26381
	370.854	92.1819	0.0554452		0.0570416	0.00155315	10.071		0.178659	0.00366224	9.49708		1.0587	0.00366061	11.2773		0.00307417	0.00364885	5.44196		0.00156631	0.00366296	4.75993		0.000350274	0.00366298	3.26216		0.148182	0.003663	9.30963		0.238834	0.00366102	9.78804		0.0281179	0.0036598	7.64934		0.0188342	0.00366263	7.24707		0.0554452	0.00366275	8.32672
	371.212	92.1516	0.058754		0.0605508	0.00155228	10.1318		0.190157	0.00366219	9.55948		1.06242	0.00366045	11.2809		0.00345203	0.0036488	5.55792		0.00176085	0.00366296	4.87701		0.000393932	0.00366298	3.37963		0.154198	0.003663	9.34943		0.246071	0.00366094	9.81794		0.0298217	0.0036597	7.70823		0.0199813	0.0036626	7.3062		0.058754	0.00366274	8.38469
	371.559	92.1216	0.0620331		0.0640406	0.00155145	10.1889		0.201652	0.00366214	9.6182		1.06614	0.0036603	11.2845		0.00384811	0.00364875	5.66657		0.00196512	0.00366295	4.98677		0.000439801	0.00366298	3.48977		0.160068	0.003663	9.38679		0.253063	0.00366086	9.846		0.0315131	0.00365961	7.76344		0.0211206	0.00366258	7.36167		0.0620331	0.00366272	8.43901
	371.909	92.0909	0.0653871		0.0676229	0.00155061	10.2444		0.213514	0.0036621	9.67539		1.06996	0.00366014	11.2881		0.00427548	0.0036487	5.77191		0.00218592	0.00366295	5.09326		0.000489409	0.00366297	3.59665		0.165983	0.003663	9.42307		0.260044	0.00366078	9.87325		0.0332462	0.00365952	7.81703		0.0222888	0.00366256	7.41552		0.0653871	0.0036627	8.49168
	372.256	92.0598	0.068778		0.0712576	0.00154977	10.2978		0.225616	0.00366205	9.73054		1.07386	0.00365998	11.2919		0.00473041	0.00364865	5.87305		0.00242138	0.00366294	5.19556		0.000542344	0.00366297	3.69935		0.171878	0.003663	9.45798		0.266941	0.0036607	9.89948		0.0350016	0.00365943	7.86854		0.0234727	0.00366253	7.46728		0.068778	0.00366269	8.54224
	372.605	92.0283	0.0722259		0.074967	0.00154894	10.3497		0.238034	0.003662	9.78415		1.07785	0.00365981	11.2957		0.00521658	0.0036486	5.97091		0.00267346	0.00366293	5.2946		0.00059905	0.00366297	3.7988		0.177793	0.003663	9.49181		0.273801	0.00366062	9.92489		0.0367897	0.00365933	7.91841		0.0246794	0.00366251	7.51743		0.0722259	0.00366267	8.59117
	372.945	91.9968	0.0756703		0.0786864	0.00154812	10.3991		0.250555	0.00366195	9.83544		1.08187	0.00365964	11.2995		0.00572599	0.00364854	6.06411		0.00293807	0.00366293	5.38898		0.000658613	0.00366296	3.89359		0.183626	0.00366299	9.52409		0.280511	0.00366054	9.94915		0.0385793	0.00365924	7.96596		0.0258878	0.00366249	7.56524		0.0756703	0.00366266	8.63776
	373.287	91.9648	0.0791622		0.0824714	0.0015473	10.4472		0.263369	0.0036619	9.88535		1.08597	0.00365947	11.3033		0.00626666	0.00364849	6.15437		0.00321945	0.00366292	5.48044		0.000721988	0.00366296	3.98546		0.189468	0.00366299	9.55541		0.287178	0.00366046	9.97268		0.0403971	0.00365915	8.01205		0.027116	0.00366246	7.61161		0.0791622	0.00366264	8.68289
	373.624	91.9336	0.0825745		0.0861839	0.00154649	10.4923		0.276008	0.00366185	9.93225		1.09001	0.0036593	11.3071		0.00681855	0.00364844	6.2388		0.00350719	0.00366291	5.56605		0.000786838	0.00366296	4.07148		0.195112	0.00366299	9.58477		0.293571	0.00366039	9.99474		0.0421767	0.00365907	8.05521		0.0283192	0.00366244	7.65504		0.0825745	0.00366262	8.7251
	373.965	91.9017	0.0860533		0.0899831	0.00154568	10.5364		0.289015	0.0036618	9.97833		1.09416	0.00365913	11.311		0.00740518	0.00364838	6.32137		0.00381362	0.0036629	5.64982		0.000855942	0.00366295	4.15566		0.200805	0.00366299	9.61353		0.299972	0.00366031	10.0163		0.0439944	0.00365898	8.09745		0.029549	0.00366241	7.69756		0.0860533	0.00366261	8.76637
	374.31	91.8712	0.0893871		0.0936374	0.00154485	10.5773		0.301597	0.00366175	10.021		1.09816	0.00365896	11.3148		0.00799006	0.00364833	6.39742		0.00411969	0.0036629	5.72702		0.00092501	0.00366295	4.23327		0.206205	0.00366299	9.64007		0.306002	0.00366024	10.0363		0.0457396	0.0036589	8.13639		0.0307304	0.00366239	7.73678		0.0893871	0.00366259	8.80439
	374.657	91.8407	0.0927197		0.0973039	0.00154403	10.6168		0.31429	0.0036617	10.0622		1.1022	0.00365879	11.3185		0.00859695	0.00364827	6.47065		0.00443785	0.00366289	5.80142		0.00099685	0.00366294	4.30807		0.211553	0.00366299	9.66567		0.311936	0.00366017	10.0555		0.0474874	0.00365882	8.17394		0.0319143	0.00366237	7.77459		0.0927197	0.00366258	8.841
	375.007	91.8112	0.0959501		0.100871	0.00154319	10.6539		0.326705	0.00366165	10.101		1.10613	0.00365863	11.3222		0.00920642	0.00364822	6.53918		0.00475794	0.00366288	5.87107		0.00106917	0.00366294	4.3781		0.216692	0.00366299	9.68967		0.317602	0.0036601	10.0736		0.0491846	0.00365875	8.20909		0.0330646	0.00366234	7.81001		0.0959501	0.00366256	8.87526
	375.358	91.7807	0.0992815		0.104563	0.00154236	10.6909		0.339626	0.0036616	10.1398		1.11022	0.00365845	11.326		0.00985682	0.00364817	6.60747		0.00510012	0.00366287	5.94053		0.00114653	0.00366294	4.44796		0.221948	0.00366299	9.71364		0.323361	0.00366003	10.0916		0.0509381	0.00365867	8.24417		0.0342538	0.00366232	7.84536		0.0992815	0.00366254	8.9094
	375.709	91.7509	0.102531		0.108177	0.00154152	10.726		0.352344	0.00366155	10.1766		1.11424	0.00365828	11.3297		0.0105126	0.00364811	6.67191		0.00544576	0.00366286	6.0061		0.00122471	0.00366293	4.51393		0.227033	0.00366299	9.73629		0.328902	0.00365996	10.1086		0.0526515	0.0036586	8.27729		0.0354165	0.0036623	7.87875		0.102531	0.00366253	8.94161
	376.05	91.7206	0.105849		0.111881	0.00154071	10.7607		0.365451	0.0036615	10.2131		1.11838	0.00365811	11.3335		0.0112041	0.00364806	6.73564		0.00581086	0.00366285	6.071		0.00130735	0.00366293	4.57924		0.232187	0.00366299	9.75874		0.334486	0.00365989	10.1255		0.0544045	0.00365852	8.31009		0.0366068	0.00366227	7.91182		0.105849	0.00366251	8.97347
	376.391	91.6898	0.109214		0.115651	0.0015399	10.7949		0.378865	0.00366145	10.2492		1.1226	0.00365793	11.3374		0.0119277	0.003648	6.79826		0.00619365	0.00366284	6.1348		0.00139405	0.00366292	4.64345		0.237374	0.00366298	9.78084		0.340075	0.00365982	10.1421		0.0561854	0.00365845	8.34233		0.0378167	0.00366225	7.94435		0.109214	0.0036625	9.00477
	376.733	91.6595	0.112528		0.119378	0.00153909	10.8277		0.392201	0.0036614	10.2838		1.1268	0.00365775	11.3412		0.0126624	0.00364795	6.85807		0.00658304	0.00366283	6.19578		0.0014823	0.00366292	4.70483		0.242446	0.00366298	9.80198		0.345511	0.00365975	10.158		0.0579424	0.00365837	8.37317		0.0390113	0.00366223	7.97546		0.112528	0.00366248	9.03467
	377.08	91.6295	0.115803		0.123075	0.00153827	10.8592		0.405506	0.00366135	10.3172		1.13097	0.00365757	11.345		0.0134104	0.00364789	6.91548		0.00698012	0.00366282	6.25435		0.00157235	0.00366291	4.76381		0.247427	0.00366298	9.82232		0.350821	0.00365969	10.1733		0.0596825	0.0036583	8.4028		0.040195	0.0036622	8.00537		0.115803	0.00366246	9.06337
	377.425	91.6	0.119024		0.126725	0.00153746	10.8895		0.41871	0.0036613	10.3493		1.1351	0.00365739	11.3487		0.0141667	0.00364784	6.97038		0.0073824	0.00366281	6.31039		0.00166363	0.0036629	4.82024		0.252294	0.00366298	9.8418		0.355984	0.00365962	10.1879		0.0613967	0.00365823	8.43115		0.0413619	0.00366218	8.034		0.119024	0.00366245	9.09082
	377.776	91.5699	0.122316		0.130469	0.00153663	10.9197		0.432332	0.00366125	10.3813		1.13936	0.00365721	11.3526		0.0149612	0.00364778	7.02498		0.00780576	0.0036628	6.36616		0.00175975	0.0036629	4.87642		0.25724	0.00366298	9.86121		0.361205	0.00365956	10.2025		0.0631522	0.00365816	8.45938		0.0425575	0.00366216	8.06251		0.122316	0.00366243	9.11811
	378.126	91.54	0.125582		0.134197	0.0015358	10.949		0.445972	0.0036612	10.4124		1.14362	0.00365703	11.3564		0.0157709	0.00364772	7.07771		0.00823796	0.00366279	6.42006		0.00185795	0.00366289	4.93072		0.262117	0.00366298	9.87999		0.366329	0.00365949	10.2166		0.0648969	0.00365809	8.48667		0.0437466	0.00366213	8.09008		0.125582	0.00366242	9.14447
	378.478	91.5103	0.128833		0.137921	0.00153497	10.9774		0.459675	0.00366115	10.4427		1.14789	0.00365685	11.3602		0.0165979	0.00364767	7.12885		0.00868022	0.00366278	6.47236		0.00195849	0.00366289	4.98343		0.266944	0.00366298	9.89824		0.371378	0.00365943	10.2304		0.0666366	0.00365803	8.51316		0.044933	0.00366211	8.11685		0.128833	0.0036624	9.17003
	378.826	91.4806	0.132074		0.141649	0.00153415	11.0051		0.473465	0.0036611	10.4723		1.15217	0.00365666	11.3641		0.0174435	0.00364761	7.17858		0.00913327	0.00366277	6.52324		0.00206155	0.00366288	5.03471		0.271732	0.00366298	9.91602		0.376362	0.00365936	10.2437		0.0683744	0.00365796	8.53894		0.0461188	0.00366209	8.14291		0.132074	0.00366238	9.19489
	379.173	91.4508	0.135328		0.145405	0.00153334	11.0324		0.487441	0.00366105	10.5014		1.15651	0.00365648	11.3679		0.0183136	0.00364755	7.22729		0.00960032	0.00366276	6.57312		0.00216786	0.00366287	5.085		0.276515	0.00366297	9.93347		0.38132	0.0036593	10.2569		0.0701225	0.00365789	8.56422		0.0473125	0.00366206	8.16848		0.135328	0.00366237	9.21924
	379.523	91.4213	0.138551		0.14914	0.00153251	11.0588		0.501415	0.003661	10.5297		1.16083	0.00365629	11.3718		0.0191964	0.00364749	7.2744		0.010075	0.00366275	6.62139		0.00227598	0.00366287	5.13367		0.28123	0.00366297	9.95038		0.386186	0.00365923	10.2696		0.0718573	0.00365783	8.5887		0.0484977	0.00366204	8.19323		0.138551	0.00366235	9.24278
	379.869	91.3923	0.141724		0.15283	0.0015317	11.0843		0.5153	0.00366095	10.5571		1.16513	0.0036561	11.3755		0.0200858	0.00364744	7.31972		0.0105541	0.00366273	6.66785		0.00238518	0.00366286	5.18054		0.285851	0.00366297	9.96668		0.390935	0.00365917	10.2818		0.0735684	0.00365777	8.61227		0.0496675	0.00366202	8.21708		0.141724	0.00366234	9.26544
	380.222	91.3625	0.144979		0.156629	0.00153087	11.11		0.529674	0.0036609	10.5846		1.16956	0.00365591	11.3794		0.0210188	0.00364738	7.36515		0.0110576	0.00366272	6.71446		0.0025	0.00366286	5.22756		0.290568	0.00366297	9.98304		0.395763	0.00365911	10.2941		0.0753263	0.0036577	8.63591		0.0508701	0.00366199	8.24101		0.144979	0.00366232	9.28815
	380.568	91.3332	0.148176		0.160375	0.00153006	11.1347		0.543929	0.00366085	10.6112		1.17395	0.00365572	11.3833		0.021956	0.00364732	7.40881		0.0115644	0.00366271	6.75928		0.00261564	0.00366285	5.27278		0.295183	0.00366297	9.9988		0.400468	0.00365905	10.306		0.0770567	0.00365764	8.65866		0.0520545	0.00366197	8.26404		0.148176	0.00366231	9.30997
	380.918	91.3031	0.15147		0.16425	0.00152924	11.1596		0.558759	0.0036608	10.6381		1.17851	0.00365552	11.3873		0.0229432	0.00364726	7.45283		0.0120991	0.0036627	6.80449		0.00273775	0.00366284	5.31841		0.299919	0.00366297	10.0147		0.405278	0.00365898	10.318		0.0788432	0.00365757	8.68162		0.0532782	0.00366195	8.28729		0.15147	0.00366229	9.33197
	381.259	91.2736	0.154696		0.168059	0.00152845	11.1836		0.573419	0.00366075	10.664		1.18301	0.00365533	11.3912		0.0239308	0.0036472	7.495		0.0126351	0.00366268	6.84784		0.0028602	0.00366283	5.36217		0.304537	0.00366297	10.03		0.40995	0.00365892	10.3295		0.0805957	0.00365751	8.70364		0.0544794	0.00366192	8.3096		0.154696	0.00366227	9.35305
	381.612	91.2442	0.157907		0.171865	0.00152762	11.207		0.588153	0.0036607	10.6894		1.18752	0.00365513	11.3951		0.0249347	0.00364714	7.53613		0.0131809	0.00366267	6.89014		0.002985	0.00366283	5.40488		0.309118	0.00366296	10.0449		0.414566	0.00365886	10.3407		0.0823438	0.00365745	8.72513		0.0556782	0.0036619	8.33138		0.157907	0.00366226	9.3736
	381.951	91.2142	0.161181		0.175761	0.00152683	11.2305		0.603323	0.00366065	10.7149		1.19215	0.00365493	11.3991		0.0259795	0.00364708	7.57721		0.01375	0.00366266	6.93242		0.0031152	0.00366282	5.44758		0.313772	0.00366296	10.0599		0.419238	0.0036588	10.3519		0.0841296	0.00365739	8.74662		0.0569038	0.00366188	8.35317		0.161181	0.00366224	9.39414
	382.301	91.1844	0.164439		0.179652	0.00152602	11.2535		0.618562	0.00366059	10.7399		1.1968	0.00365472	11.4031		0.0270402	0.00364702	7.61726		0.0143289	0.00366264	6.97366		0.00324774	0.00366281	5.48925		0.318387	0.00366296	10.0745		0.423854	0.00365874	10.3629		0.0859098	0.00365733	8.76759		0.0581263	0.00366185	8.37444		0.164439	0.00366222	9.41415
	382.652	91.155	0.167655		0.183509	0.0015252	11.2758		0.633754	0.00366054	10.7642		1.20143	0.00365452	11.4071		0.0281083	0.00364695	7.65604		0.0149129	0.00366263	7.01362		0.00338152	0.0036628	5.52962		0.322927	0.00366296	10.0886		0.428379	0.00365868	10.3736		0.0876707	0.00365726	8.78791		0.0593362	0.00366183	8.39505		0.167655	0.00366221	9.43353
	383.003	91.1256	0.170861		0.187367	0.00152438	11.2976		0.649041	0.00366049	10.7881		1.20607	0.00365432	11.4111		0.0291934	0.00364689	7.69395		0.0155073	0.00366261	7.05271		0.00351777	0.0036628	5.56913		0.327438	0.00366296	10.1025		0.432859	0.00365862	10.384		0.0894291	0.0036572	8.8078		0.0605453	0.0036618	8.41524		0.170861	0.00366219	9.45248
	383.35	91.0961	0.174084		0.191262	0.00152358	11.3193		0.664564	0.00366044	10.8117		1.21078	0.00365411	11.4151		0.0303052	0.00364683	7.73136		0.0161175	0.0036626	7.09131		0.00365774	0.00366279	5.60815		0.33196	0.00366295	10.1162		0.437335	0.00365855	10.3943		0.0912007	0.00365715	8.82745		0.0617642	0.00366178	8.43518		0.174084	0.00366218	9.47118
	383.703	91.0676	0.177207		0.195051	0.00152276	11.34		0.67975	0.00366039	10.8343		1.21537	0.00365391	11.419		0.0314024	0.00364677	7.76696		0.0167208	0.00366258	7.12807		0.00379622	0.00366278	5.64532		0.33633	0.00366295	10.1293		0.441646	0.0036585	10.4042		0.0929208	0.00365709	8.84617		0.0629484	0.00366176	8.45418		0.177207	0.00366216	9.48897
	384.045	91.038	0.180441		0.198989	0.00152197	11.361		0.695627	0.00366034	10.8575		1.22017	0.00365369	11.423		0.032559	0.0036467	7.80316		0.0173579	0.00366257	7.16547		0.00394256	0.00366277	5.68315		0.340842	0.00366295	10.1426		0.446082	0.00365844	10.4142		0.0947051	0.00365703	8.86522		0.0641777	0.00366173	8.47354		0.180441	0.00366214	9.50706
	384.386	91.0087	0.183639		0.202899	0.00152118	11.3815		0.711483	0.00366028	10.88		1.22495	0.00365348	11.427		0.0337234	0.00364664	7.83834		0.0180006	0.00366255	7.20184		0.00409026	0.00366276	5.71993		0.345292	0.00366295	10.1556		0.450443	0.00365838	10.4239		0.0964733	0.00365697	8.88375		0.0653966	0.00366171	8.49237		0.183639	0.00366213	9.52464
	384.735	90.979	0.186883		0.20688	0.00152037	11.402		0.727723	0.00366023	10.9026		1.22984	0.00365327	11.4311		0.0349252	0.00364658	7.87339		0.0186651	0.00366254	7.2381		0.0042431	0.00366275	5.75662		0.349794	0.00366295	10.1686		0.454841	0.00365832	10.4337		0.0982699	0.00365691	8.90224		0.066636	0.00366169	8.51115		0.186883	0.00366211	9.54216
	385.085	90.9492	0.190138		0.210892	0.00151956	11.4223		0.744186	0.00366018	10.925		1.23478	0.00365305	11.4353		0.0361525	0.00364651	7.90796		0.0193451	0.00366252	7.27389		0.00439959	0.00366274	5.79284		0.354301	0.00366294	10.1814		0.459229	0.00365826	10.4433		0.100077	0.00365685	8.92049		0.0678833	0.00366166	8.52971		0.190138	0.00366209	9.55944
	385.427	90.9198	0.19335		0.214865	0.00151877	11.442		0.76059	0.00366012	10.9469		1.23969	0.00365283	11.4394		0.037384	0.00364645	7.94149		0.0200287	0.0036625	7.30863		0.00455703	0.00366273	5.82801		0.358738	0.00366294	10.1938		0.463535	0.0036582	10.4527		0.101863	0.00365679	8.93821		0.0691169	0.00366164	8.54773		0.19335	0.00366208	9.57619
	385.777	90.8914	0.196457		0.218725	0.00151796	11.4608		0.776621	0.00366007	10.9677		1.24449	0.00365261	11.4434		0.0385955	0.00364638	7.97342		0.0207025	0.00366249	7.34172		0.0047123	0.00366273	5.86152		0.363022	0.00366294	10.2057		0.467681	0.00365814	10.4616		0.103595	0.00365674	8.9551		0.070314	0.00366161	8.56492		0.196457	0.00366206	9.59215
	386.129	90.8636	0.199494		0.222511	0.00151715	11.4791		0.792435	0.00366002	10.9879		1.24921	0.0036524	11.4473		0.0397979	0.00364632	8.00413		0.0213724	0.00366247	7.37358		0.00486678	0.00366272	5.89378		0.367199	0.00366294	10.2171		0.471711	0.00365808	10.4702		0.10529	0.00365669	8.97136		0.0714865	0.00366159	8.58147		0.199494	0.00366204	9.6075
	386.474	90.8346	0.202659		0.226473	0.00151636	11.4978		0.809078	0.00365997	11.0087		1.25417	0.00365218	11.4513		0.0410707	0.00364625	8.03565		0.0220829	0.00366245	7.40629		0.00503073	0.00366271	5.92691		0.371544	0.00366294	10.2289		0.475892	0.00365803	10.4791		0.10706	0.00365663	8.98807		0.0727119	0.00366157	8.59848		0.202659	0.00366203	9.62325
	386.819	90.8064	0.205744		0.23035	0.00151557	11.5158		0.825462	0.00365992	11.0288		1.25904	0.00365196	11.4553		0.0423307	0.00364619	8.0659		0.0227876	0.00366244	7.43772		0.00519345	0.0036627	5.95875		0.375773	0.00366293	10.2402		0.479948	0.00365797	10.4876		0.10879	0.00365658	9.00412		0.0739094	0.00366154	8.61483		0.205744	0.00366201	9.63836
	387.164	90.7774	0.208916		0.234352	0.00151478	11.534		0.842473	0.00365986	11.0492		1.26409	0.00365173	11.4595		0.043646	0.00364612	8.09654		0.0235247	0.00366242	7.46956		0.00536374	0.00366269	5.99102		0.380112	0.00366293	10.2517		0.484099	0.00365791	10.4963		0.110571	0.00365652	9.02039		0.075144	0.00366152	8.6314		0.208916	0.003662	9.65367
	387.516	90.7482	0.212107		0.238394	0.00151397	11.5522		0.85976	0.00365981	11.0696		1.26921	0.0036515	11.4636		0.0449896	0.00364605	8.1269		0.024279	0.0036624	7.50113		0.00553814	0.00366268	6.02303		0.384471	0.00366293	10.2631		0.488256	0.00365785	10.5048		0.112367	0.00365646	9.03653		0.0763892	0.0036615	8.64785		0.212107	0.00366198	9.66884
	387.866	90.7191	0.215288		0.242438	0.00151317	11.5701		0.877163	0.00365975	11.0897		1.27435	0.00365127	11.4678		0.0463489	0.00364598	8.1567		0.0250436	0.00366238	7.53215		0.00571505	0.00366267	6.05448		0.388807	0.00366293	10.2743		0.49238	0.00365779	10.5133		0.11416	0.00365641	9.0524		0.0776337	0.00366147	8.66403		0.215288	0.00366196	9.68373
	388.219	90.692	0.21825		0.24622	0.00151236	11.5866		0.893529	0.0036597	11.1082		1.27918	0.00365105	11.4717		0.0476329	0.00364592	8.18406		0.0257672	0.00366236	7.56064		0.00588259	0.00366266	6.08337		0.39284	0.00366292	10.2846		0.496205	0.00365774	10.5211		0.115833	0.00365636	9.06697		0.0787955	0.00366145	8.67889		0.21825	0.00366195	9.6974
	388.571	90.6642	0.221281		0.250105	0.00151155	11.6034		0.910443	0.00365965	11.127		1.28416	0.00365083	11.4757		0.0489654	0.00364585	8.21169		0.0265196	0.00366235	7.58943		0.00605689	0.00366265	6.11258		0.396962	0.00366292	10.2951		0.500105	0.00365769	10.5289		0.11755	0.00365631	9.08171		0.0799879	0.00366143	8.69393		0.221281	0.00366193	9.71121
	388.924	90.6362	0.224345		0.254048	0.00151075	11.6201		0.927705	0.0036596	11.1458		1.28923	0.0036506	11.4798		0.0503308	0.00364579	8.23923		0.0272919	0.00366233	7.61815		0.00623594	0.00366264	6.14172		0.401122	0.00366292	10.3055		0.504032	0.00365763	10.5368		0.119287	0.00365625	9.09641		0.0811961	0.0036614	8.70893		0.224345	0.00366191	9.72497
	389.27	90.6084	0.227384		0.257973	0.00150996	11.6364		0.944995	0.00365955	11.1643		1.2943	0.00365037	11.4838		0.0517036	0.00364572	8.26618		0.0280699	0.00366231	7.64626		0.00641642	0.00366263	6.17025		0.405244	0.00366292	10.3157		0.507911	0.00365757	10.5445		0.121014	0.0036562	9.11081		0.0823976	0.00366138	8.72363		0.227384	0.0036619	9.73843
	389.608	90.5798	0.230503		0.262018	0.00150919	11.653		0.962917	0.00365949	11.1831		1.29955	0.00365013	11.488		0.0531315	0.00364565	8.29346		0.0288807	0.00366229	7.67475		0.00660464	0.00366262	6.19917		0.409469	0.00366292	10.3261		0.511877	0.00365752	10.5523		0.12279	0.00365615	9.12541		0.0836339	0.00366136	8.73854		0.230503	0.00366188	9.75206
	389.951	90.5506	0.233696		0.266177	0.00150841	11.6698		0.981458	0.00365944	11.2022		1.30497	0.00364988	11.4923		0.054614	0.00364558	8.32102		0.0297241	0.00366227	7.70355		0.00680056	0.0036626	6.22841		0.41379	0.00366291	10.3366		0.515923	0.00365746	10.5602		0.124612	0.00365609	9.14017		0.0849033	0.00366133	8.75361		0.233696	0.00366186	9.76583
	390.292	90.5214	0.236884		0.270345	0.00150763	11.6864		1.00016	0.00365938	11.2211		1.31042	0.00364963	11.4966		0.056114	0.00364551	8.34815		0.0305792	0.00366225	7.73192		0.00699933	0.00366259	6.25723		0.418099	0.00366291	10.347		0.519947	0.0036574	10.568		0.126435	0.00365604	9.15472		0.0861739	0.00366131	8.76848		0.236884	0.00366185	9.77939
	390.634	90.4934	0.239943		0.274362	0.00150686	11.7022		1.01829	0.00365933	11.2391		1.31569	0.00364939	11.5008		0.0575727	0.00364543	8.37385		0.0314124	0.00366223	7.75881		0.00719314	0.00366258	6.28455		0.42223	0.00366291	10.3568		0.523796	0.00365735	10.5754		0.128188	0.00365599	9.16852		0.0873967	0.00366128	8.78258		0.239943	0.00366183	9.79223
	390.979	90.4658	0.242958		0.278337	0.00150607	11.7176		1.03634	0.00365927	11.2567		1.32093	0.00364915	11.5049		0.0590287	0.00364537	8.39887		0.0322456	0.00366221	7.785		0.0073871	0.00366257	6.31116		0.426298	0.0036629	10.3664		0.527576	0.00365729	10.5826		0.129919	0.00365594	9.18196		0.088605	0.00366126	8.79633		0.242958	0.00366182	9.80473
	391.328	90.4384	0.245961		0.282312	0.00150528	11.7328		1.0545	0.00365922	11.2741		1.32619	0.00364891	11.509		0.060497	0.0036453	8.42347		0.0330875	0.00366219	7.81079		0.00758321	0.00366256	6.33737		0.430348	0.0036629	10.3758		0.53133	0.00365724	10.5897		0.131646	0.00365589	9.19519		0.0898118	0.00366124	8.80987		0.245961	0.0036618	9.81702
	391.674	90.4109	0.24896		0.286296	0.0015045	11.7479		1.07281	0.00365917	11.2913		1.33149	0.00364867	11.5131		0.0619811	0.00364523	8.44775		0.03394	0.00366217	7.83624		0.00778192	0.00366255	6.36324		0.434387	0.0036629	10.3852		0.535067	0.00365718	10.5968		0.133374	0.00365584	9.20826		0.0910199	0.00366121	8.82324		0.24896	0.00366178	9.82915
	392.018	90.3837	0.251932		0.290262	0.00150372	11.7627		1.09114	0.00365911	11.3083		1.33678	0.00364842	11.5172		0.0634699	0.00364515	8.47152		0.0347968	0.00366215	7.86118		0.00798178	0.00366254	6.3886		0.438389	0.0036629	10.3944		0.53876	0.00365713	10.6037		0.135091	0.00365579	9.22108		0.0922207	0.00366119	8.83636		0.251932	0.00366177	9.84102
	392.363	90.3556	0.255001		0.294372	0.00150294	11.7778		1.11026	0.00365906	11.3257		1.34228	0.00364817	11.5214		0.0650255	0.00364508	8.49578		0.0356939	0.00366213	7.88664		0.00819115	0.00366252	6.4145		0.442518	0.00366289	10.4037		0.542561	0.00365708	10.6107		0.136867	0.00365574	9.23417		0.0934636	0.00366117	8.84976		0.255001	0.00366175	9.85314
	392.705	90.3281	0.258009		0.298418	0.00150217	11.7924		1.12919	0.003659	11.3426		1.34773	0.00364792	11.5256		0.0665687	0.00364501	8.51927		0.0365854	0.00366211	7.91133		0.00839939	0.00366251	6.43962		0.446564	0.00366289	10.4128		0.546277	0.00365702	10.6176		0.138611	0.00365569	9.24686		0.0946854	0.00366114	8.86276		0.258009	0.00366173	9.86488
	393.051	90.3004	0.261035		0.302505	0.00150139	11.8071		1.14843	0.00365895	11.3596		1.35324	0.00364766	11.5298		0.0681392	0.00364494	8.54263		0.0374946	0.00366209	7.93588		0.00861189	0.0036625	6.46461		0.450631	0.00366289	10.4219		0.550004	0.00365697	10.6244		0.140369	0.00365564	9.25949		0.0959177	0.00366112	8.87571		0.261035	0.00366172	9.87654
	393.4	90.2731	0.264024		0.306558	0.0015006	11.8214		1.16763	0.0036589	11.3762		1.35874	0.0036474	11.534		0.0697086	0.00364486	8.56544		0.0384048	0.00366207	7.95988		0.00882479	0.00366249	6.48903		0.454647	0.00366289	10.4308		0.553676	0.00365691	10.6311		0.142109	0.00365559	9.27184		0.0971383	0.0036611	8.88836		0.264024	0.0036617	9.88794
	393.747	90.2455	0.267033		0.310655	0.00149982	11.8357		1.18716	0.00365884	11.3928		1.36432	0.00364714	11.5383		0.0713067	0.00364479	8.58815		0.0393335	0.00366205	7.98379		0.00904215	0.00366248	6.51337		0.458689	0.00366288	10.4396		0.557364	0.00365686	10.6378		0.143865	0.00365554	9.28414		0.0983705	0.00366107	8.90098		0.267033	0.00366168	9.89928
	394.092	90.2183	0.270011		0.314726	0.00149904	11.8498		1.20668	0.00365879	11.4091		1.36988	0.00364688	11.5425		0.0729062	0.00364471	8.61037		0.0402647	0.00366203	8.0072		0.00926027	0.00366246	6.53722		0.462689	0.00366288	10.4483		0.561005	0.00365681	10.6443		0.145606	0.00365549	9.2962		0.0995934	0.00366105	8.91335		0.270011	0.00366167	9.91038
	394.432	90.1903	0.273063		0.318916	0.00149828	11.864		1.2269	0.00365873	11.4258		1.37564	0.00364662	11.5468		0.0745636	0.00364464	8.63289		0.0412317	0.003662	8.03094		0.0094869	0.00366245	6.5614		0.466786	0.00366288	10.4571		0.564727	0.00365675	10.6509		0.147394	0.00365544	9.30843		0.10085	0.00366103	8.9259		0.273063	0.00366165	9.92163
	394.769	90.1623	0.276132		0.323146	0.00149752	11.8782		1.24744	0.00365867	11.4424		1.38147	0.00364634	11.5512		0.0762489	0.00364456	8.65529		0.0422168	0.00366198	8.05457		0.00971796	0.00366244	6.58547		0.470904	0.00366287	10.4659		0.56846	0.0036567	10.6576		0.149196	0.00365539	9.32061		0.102117	0.003661	8.9384		0.276132	0.00366163	9.93282
	395.111	90.1342	0.279197		0.32739	0.00149676	11.8923		1.26817	0.00365862	11.4589		1.38734	0.00364607	11.5556		0.0779511	0.00364448	8.67741		0.0432138	0.00366196	8.07792		0.00995197	0.00366242	6.60928		0.475018	0.00366287	10.4746		0.57218	0.00365664	10.6641		0.150999	0.00365534	9.33265		0.103386	0.00366098	8.95076		0.279197	0.00366162	9.94386
	395.452	90.1065	0.282222		0.331595	0.00149599	11.9061		1.28885	0.00365856	11.4751		1.39319	0.00364579	11.56		0.0796492	0.00364441	8.699		0.0442104	0.00366194	8.10073		0.0101861	0.00366241	6.63253		0.479077	0.00366287	10.4831		0.575843	0.00365659	10.6705		0.152782	0.00365529	9.34442		0.104642	0.00366095	8.96285		0.282222	0.0036616	9.95465
	395.798	90.0794	0.285185		0.335731	0.00149522	11.9195		1.30932	0.0036585	11.4909		1.39896	0.00364552	11.5642		0.0813303	0.00364433	8.71993		0.045199	0.00366191	8.12286		0.0104184	0.0036624	6.6551		0.483053	0.00366286	10.4914		0.579423	0.00365653	10.6768		0.154532	0.00365525	9.35583		0.105876	0.00366093	8.97458		0.285185	0.00366158	9.9651
	396.157	90.0528	0.288094		0.339809	0.00149442	11.9327		1.32963	0.00365845	11.5063		1.40468	0.00364525	11.5685		0.0829982	0.00364425	8.74027		0.0461817	0.00366189	8.14438		0.0106496	0.00366238	6.67705		0.486957	0.00366286	10.4994		0.582932	0.00365648	10.6828		0.156255	0.0036552	9.36694		0.10709	0.00366091	8.98601		0.288094	0.00366157	9.97526
	396.523	90.0269	0.290918		0.343784	0.0014936	11.9454		1.34954	0.0036584	11.5212		1.41027	0.00364499	11.5726		0.0846332	0.00364418	8.75982		0.0471468	0.00366187	8.16507		0.0108767	0.00366237	6.69816		0.490746	0.00366286	10.5072		0.586331	0.00365643	10.6887		0.15793	0.00365515	9.37763		0.108272	0.00366089	8.997		0.290918	0.00366155	9.98502
	396.877	90.0011	0.293743		0.347776	0.00149281	11.958		1.36966	0.00365834	11.536		1.41591	0.00364472	11.5767		0.0862848	0.0036441	8.77919		0.0481236	0.00366185	8.18559		0.0111068	0.00366236	6.7191		0.494538	0.00366285	10.5149		0.589725	0.00365638	10.6945		0.159609	0.00365511	9.38823		0.109458	0.00366086	9.0079		0.293743	0.00366154	9.99469
	397.233	89.9742	0.296685		0.351951	0.00149202	11.971		1.39083	0.00365829	11.5514		1.42184	0.00364444	11.5811		0.0880222	0.00364402	8.79917		0.0491531	0.00366182	8.20677		0.0113495	0.00366234	6.74072		0.498488	0.00366285	10.5229		0.593254	0.00365633	10.7005		0.161361	0.00365506	9.39918		0.110697	0.00366084	9.01916		0.296685	0.00366152	10.0047
	397.587	89.9467	0.299685		0.356225	0.00149123	11.9841		1.41264	0.00365823	11.567		1.42793	0.00364415	11.5855		0.0898111	0.00364394	8.81933		0.0502153	0.0036618	8.22817		0.0116	0.00366233	6.76256		0.502516	0.00366285	10.5309		0.596846	0.00365627	10.7065		0.163152	0.00365501	9.41024		0.111963	0.00366082	9.03055		0.299685	0.0036615	10.0147
	397.928	89.9181	0.302808		0.360695	0.00149047	11.9976		1.43559	0.00365817	11.5832		1.43433	0.00364384	11.5901		0.0916929	0.00364386	8.84011		0.0513349	0.00366177	8.25023		0.0118643	0.00366232	6.7851		0.506711	0.00366284	10.5392		0.600579	0.00365622	10.7128		0.16502	0.00365496	9.42165		0.113285	0.00366079	9.0423		0.302808	0.00366148	10.0251
	398.271	89.8899	0.30589		0.365125	0.00148971	12.0108		1.4585	0.00365811	11.599		1.44069	0.00364354	11.5947		0.0935688	0.00364377	8.86041		0.0524533	0.00366175	8.2718		0.0121285	0.0036623	6.80713		0.510851	0.00366284	10.5474		0.604256	0.00365616	10.7189		0.166867	0.00365491	9.43281		0.114593	0.00366077	9.0538		0.30589	0.00366147	10.0353
	398.612	89.8615	0.309		0.369616	0.00148896	12.0241		1.48188	0.00365805	11.615		1.44718	0.00364323	11.5994		0.0954813	0.00364369	8.88069		0.0535959	0.00366172	8.29336		0.0123986	0.00366228	6.82916		0.515032	0.00366284	10.5555		0.607961	0.00365611	10.7251		0.168736	0.00365486	9.44397		0.115918	0.00366074	9.06531		0.309	0.00366145	10.0454
	398.955	89.8343	0.311969		0.373922	0.0014882	12.0367		1.50444	0.00365799	11.6301		1.45342	0.00364293	11.6039		0.0973248	0.00364361	8.89986		0.0546996	0.0036617	8.31376		0.0126597	0.00366227	6.85001		0.519024	0.00366283	10.5632		0.611491	0.00365605	10.7309		0.170524	0.00365482	9.45454		0.117186	0.00366072	9.0762		0.311969	0.00366143	10.055
	399.297	89.8073	0.31492		0.37822	0.00148744	12.0491		1.5271	0.00365794	11.6451		1.45968	0.00364263	11.6083		0.0991747	0.00364352	8.91874		0.0558093	0.00366167	8.33386		0.0129224	0.00366225	6.87056		0.522993	0.00366283	10.5709		0.614996	0.003656	10.7366		0.172305	0.00365477	9.46495		0.11845	0.00366069	9.08694		0.31492	0.00366142	10.0644
	399.645	89.7807	0.317824		0.382467	0.00148667	12.0613		1.54965	0.00365788	11.6598		1.4659	0.00364233	11.6127		0.101012	0.00364344	8.93714		0.0569136	0.00366165	8.35346		0.0131841	0.00366224	6.89061		0.526901	0.00366283	10.5783		0.618439	0.00365595	10.7422		0.17406	0.00365472	9.47512		0.119697	0.00366067	9.09743		0.317824	0.0036614	10.0736
	399.988	89.7539	0.320757		0.386776	0.00148591	12.0735		1.57266	0.00365782	11.6745		1.47223	0.00364202	11.6172		0.102885	0.00364336	8.95556		0.0580418	0.00366162	8.3731		0.0134515	0.00366223	6.91071		0.530851	0.00366282	10.5858		0.621913	0.00365589	10.7479		0.175838	0.00365468	9.4853		0.12096	0.00366065	9.10794		0.320757	0.00366138	10.0828
	400.331	89.7266	0.323742		0.391181	0.00148515	12.0859		1.59635	0.00365776	11.6895		1.47873	0.00364171	11.6218		0.104809	0.00364327	8.97413		0.059203	0.0036616	8.39293		0.0137271	0.00366221	6.93099		0.534874	0.00366282	10.5933		0.625444	0.00365584	10.7536		0.177651	0.00365463	9.49559		0.12225	0.00366062	9.11856		0.323742	0.00366136	10.092
	400.673	89.6988	0.326777		0.395679	0.0014844	12.0983		1.6207	0.0036577	11.7047		1.48539	0.00364139	11.6265		0.106784	0.00364318	8.99284		0.0603972	0.00366157	8.41291		0.0140106	0.00366219	6.95145		0.538967	0.00366282	10.6009		0.629031	0.00365579	10.7593		0.179499	0.00365458	9.50596		0.123565	0.0036606	9.12927		0.326777	0.00366135	10.1014
	401.026	89.6721	0.329688		0.400012	0.00148362	12.1103		1.6443	0.00365764	11.7192		1.49184	0.00364107	11.631		0.108694	0.0036431	9.01063		0.0615552	0.00366155	8.43192		0.0142858	0.00366218	6.9709		0.542894	0.00366281	10.6082		0.632465	0.00365573	10.7648		0.181274	0.00365454	9.51583		0.12483	0.00366057	9.13947		0.329688	0.00366133	10.1102
	401.376	89.6449	0.332664		0.404462	0.00148285	12.1224		1.66871	0.00365758	11.734		1.4985	0.00364075	11.6356		0.110665	0.00364301	9.02865		0.0627522	0.00366152	8.45119		0.0145705	0.00366216	6.99064		0.546913	0.00366281	10.6156		0.635973	0.00365568	10.7703		0.183094	0.00365449	9.52584		0.126127	0.00366055	9.14982		0.332664	0.00366131	10.1192
	401.728	89.6177	0.335633		0.40892	0.00148208	12.1344		1.69333	0.00365753	11.7486		1.50519	0.00364042	11.6402		0.112649	0.00364292	9.04646		0.0639596	0.00366149	8.47026		0.0148578	0.00366215	7.01018		0.550925	0.0036628	10.6229		0.639469	0.00365563	10.7759		0.184913	0.00365444	9.53575		0.127425	0.00366052	9.16007		0.335633	0.00366129	10.1281
	402.081	89.5909	0.338561		0.413338	0.0014813	12.1462		1.71788	0.00365747	11.7631		1.51186	0.0036401	11.6448		0.114624	0.00364283	9.06389		0.0651635	0.00366147	8.48893		0.0151445	0.00366213	7.02931		0.554885	0.0036628	10.6301		0.642913	0.00365557	10.7813		0.186711	0.0036544	9.54546		0.128709	0.0036605	9.17011		0.338561	0.00366128	10.1368
	402.437	89.5653	0.341368		0.417591	0.00148052	12.1575		1.74167	0.00365741	11.7768		1.5183	0.00363978	11.6493		0.116532	0.00364274	9.08045		0.0663297	0.00366144	8.50668		0.0154225	0.00366211	7.0475		0.558685	0.0036628	10.6369		0.646213	0.00365552	10.7864		0.188439	0.00365435	9.55469		0.129943	0.00366048	9.17967		0.341368	0.00366126	10.1451
	402.782	89.5379	0.344362		0.422146	0.00147977	12.1693		1.76733	0.00365735	11.7915		1.52523	0.00363944	11.654		0.118585	0.00364265	9.09796		0.0675867	0.00366141	8.52547		0.0157223	0.0036621	7.06677		0.562741	0.00366279	10.6441		0.649728	0.00365547	10.7919		0.190285	0.00365431	9.56447		0.131264	0.00366045	9.18979		0.344362	0.00366124	10.1538
	403.13	89.5117	0.347225		0.426523	0.001479	12.1807		1.79214	0.00365729	11.8055		1.53192	0.00363911	11.6586		0.120565	0.00364256	9.11457		0.0688016	0.00366139	8.5433		0.0160123	0.00366208	7.08505		0.566624	0.00366279	10.651		0.653087	0.00365542	10.797		0.192055	0.00365426	9.57375		0.13253	0.00366043	9.1994		0.347225	0.00366123	10.1621
	403.474	89.4865	0.349976		0.430746	0.00147825	12.1916		1.81624	0.00365723	11.8189		1.53841	0.0036388	11.663		0.122483	0.00364248	9.1304		0.0699808	0.00366136	8.56031		0.016294	0.00366206	7.1025		0.570358	0.00366279	10.6576		0.656313	0.00365537	10.802		0.193759	0.00365422	9.58261		0.13375	0.00366041	9.20858		0.349976	0.00366121	10.17
	403.822	89.4613	0.352725		0.434984	0.00147749	12.2024		1.84058	0.00365718	11.8322		1.54494	0.00363847	11.6674		0.124415	0.00364239	9.1461		0.0711707	0.00366134	8.57718		0.0165785	0.00366205	7.11981		0.574093	0.00366278	10.6641		0.659533	0.00365532	10.8069		0.195466	0.00365418	9.5914		0.134973	0.00366038	9.2177		0.352725	0.00366119	10.1779
	404.175	89.4357	0.355524		0.439317	0.00147672	12.2133		1.86562	0.00365712	11.8458		1.55165	0.00363814	11.6719		0.126397	0.0036423	9.16195		0.0723942	0.00366131	8.59424		0.0168712	0.00366203	7.13732		0.577899	0.00366278	10.6707		0.66281	0.00365527	10.8119		0.197207	0.00365413	9.60029		0.136222	0.00366036	9.22692		0.355524	0.00366118	10.1858
	404.527	89.4106	0.358273		0.443592	0.00147595	12.224		1.89049	0.00365706	11.859		1.55829	0.00363781	11.6763		0.128359	0.00364221	9.1774		0.0736077	0.00366128	8.61088		0.0171617	0.00366202	7.15441		0.581642	0.00366277	10.6772		0.666027	0.00365522	10.8168		0.198921	0.00365409	9.60897		0.137451	0.00366034	9.23592		0.358273	0.00366116	10.1935
	404.877	89.3852	0.361045		0.447922	0.00147519	12.2348		1.91584	0.003657	11.8724		1.56506	0.00363748	11.6809		0.130354	0.00364212	9.19287		0.0748436	0.00366126	8.62754		0.0174578	0.003662	7.17152		0.585421	0.00366277	10.6836		0.669269	0.00365517	10.8217		0.200654	0.00365405	9.61767		0.138696	0.00366031	9.24494		0.361045	0.00366114	10.2012
	405.234	89.3589	0.36392		0.452431	0.00147442	12.2459		1.94242	0.00365694	11.8862		1.57213	0.00363713	11.6856		0.132438	0.00364203	9.20879		0.0761378	0.00366123	8.6447		0.0177681	0.00366198	7.18915		0.589343	0.00366277	10.6903		0.67263	0.00365511	10.8267		0.202454	0.003654	9.62662		0.139989	0.00366029	9.25424		0.36392	0.00366113	10.2091
	405.585	89.3331	0.366738		0.456871	0.00147366	12.2567		1.96876	0.00365688	11.8997		1.57912	0.00363678	11.6902		0.134497	0.00364194	9.22426		0.0774189	0.0036612	8.6614		0.0180755	0.00366197	7.20631		0.593192	0.00366276	10.6968		0.675922	0.00365506	10.8316		0.204222	0.00365396	9.63534		0.141261	0.00366027	9.26329		0.366738	0.00366111	10.2169
	405.93	89.3072	0.369566		0.461347	0.0014729	12.2674		1.9955	0.00365682	11.9132		1.58621	0.00363642	11.6949		0.136579	0.00364184	9.23968		0.0787175	0.00366117	8.67805		0.0183873	0.00366195	7.22342		0.597061	0.00366276	10.7033		0.679226	0.00365501	10.8365		0.206001	0.00365391	9.64404		0.142541	0.00366024	9.27233		0.369566	0.00366109	10.2246
	406.27	89.2807	0.37246		0.465948	0.00147217	12.2784		2.02317	0.00365676	11.927		1.59352	0.00363606	11.6997		0.138727	0.00364175	9.25533		0.0800592	0.00366114	8.69497		0.0187097	0.00366193	7.24082		0.601024	0.00366275	10.71		0.682604	0.00365496	10.8415		0.207826	0.00365387	9.65288		0.143855	0.00366022	9.28152		0.37246	0.00366107	10.2324
	406.616	89.2552	0.375253		0.470409	0.00147142	12.2889		2.05018	0.0036567	11.9403		1.60065	0.0036357	11.7043		0.140815	0.00364165	9.27033		0.0813667	0.00366112	8.71119		0.0190242	0.00366191	7.2575		0.604854	0.00366275	10.7163		0.685863	0.00365491	10.8463		0.209591	0.00365382	9.66136		0.145127	0.00366019	9.29034		0.375253	0.00366106	10.2399
	406.963	89.2295	0.378059		0.47491	0.00147067	12.2994		2.07761	0.00365664	11.9536		1.60787	0.00363534	11.709		0.142929	0.00364156	9.28528		0.082693	0.00366109	8.72737		0.0193434	0.00366189	7.27415		0.608706	0.00366274	10.7227		0.689137	0.00365485	10.8511		0.211368	0.00365378	9.66983		0.146409	0.00366017	9.29914		0.378059	0.00366104	10.2473
	407.317	89.2038	0.380863		0.479428	0.0014699	12.31		2.10534	0.00365658	11.9669		1.61515	0.00363497	11.7137		0.145056	0.00364146	9.30011		0.0840307	0.00366106	8.74343		0.0196656	0.00366188	7.29068		0.61256	0.00366274	10.729		0.692407	0.0036548	10.8558		0.213147	0.00365374	9.67824		0.147694	0.00366015	9.30789		0.380863	0.00366102	10.2547
	407.664	89.1781	0.383668		0.48397	0.00146915	12.3204		2.13341	0.00365652	11.9802		1.6225	0.0036346	11.7185		0.147201	0.00364136	9.31484		0.0853823	0.00366103	8.75941		0.0199914	0.00366186	7.30712		0.616423	0.00366274	10.7353		0.69568	0.00365475	10.8606		0.214932	0.00365369	9.6866		0.148983	0.00366012	9.3166		0.383668	0.00366101	10.2621
	408.013	89.1538	0.386333		0.488303	0.0014684	12.3303		2.16036	0.00365646	11.9928		1.62955	0.00363424	11.723		0.149253	0.00364127	9.32873		0.0866776	0.003661	8.77448		0.0203039	0.00366184	7.32264		0.620097	0.00366273	10.7412		0.698787	0.0036547	10.8651		0.216631	0.00365365	9.6945		0.150211	0.0036601	9.32482		0.386333	0.00366099	10.269
	408.356	89.1288	0.389057		0.492751	0.00146766	12.3404		2.18821	0.0036564	12.0056		1.63681	0.00363388	11.7277		0.151365	0.00364117	9.34284		0.0880137	0.00366097	8.78979		0.0206265	0.00366182	7.33841		0.623857	0.00366273	10.7473		0.701962	0.00365465	10.8696		0.218371	0.00365361	9.70252		0.15147	0.00366008	9.33318		0.389057	0.00366097	10.276
	408.698	89.1026	0.391926		0.497458	0.00146693	12.3509		2.21789	0.00365634	12.0191		1.64454	0.00363348	11.7326		0.153606	0.00364107	9.35759		0.0894341	0.00366094	8.80582		0.0209697	0.0036618	7.35492		0.627824	0.00366272	10.7536		0.705307	0.0036546	10.8744		0.220209	0.00365356	9.71092		0.152801	0.00366005	9.34194		0.391926	0.00366095	10.2834
	409.037	89.077	0.394717		0.50206	0.0014662	12.3611		2.2471	0.00365628	12.0323		1.65212	0.0036331	11.7374		0.155802	0.00364097	9.37184		0.0908293	0.00366091	8.82131		0.021307	0.00366179	7.37089		0.631689	0.00366272	10.7597		0.708562	0.00365455	10.879		0.222001	0.00365352	9.71905		0.154099	0.00366003	9.35041		0.394717	0.00366094	10.2905
	409.386	89.0517	0.397483		0.506639	0.00146545	12.3712		2.27638	0.00365622	12.0452		1.6597	0.00363271	11.7422		0.157993	0.00364087	9.38586		0.092224	0.00366089	8.83657		0.0216445	0.00366177	7.38662		0.635525	0.00366271	10.7658		0.711786	0.0036545	10.8836		0.22378	0.00365348	9.72706		0.155389	0.00366	9.35876		0.397483	0.00366092	10.2975
	409.735	89.0267	0.400215		0.511184	0.0014647	12.3812		2.30563	0.00365616	12.058		1.66726	0.00363233	11.7469		0.160172	0.00364077	9.39961		0.0936145	0.00366086	8.85155		0.0219813	0.00366175	7.40207		0.63932	0.00366271	10.7718		0.714971	0.00365445	10.8881		0.225542	0.00365344	9.73493		0.156668	0.00365998	9.36697		0.400215	0.0036609	10.3043
	410.09	89.0015	0.40297		0.515787	0.00146394	12.3912		2.33546	0.0036561	12.0709		1.67496	0.00363193	11.7518		0.162385	0.00364067	9.41339		0.095029	0.00366083	8.86656		0.0223241	0.00366173	7.41755		0.643152	0.0036627	10.7777		0.718183	0.00365439	10.8926		0.227323	0.00365339	9.74281		0.157961	0.00365996	9.3752		0.40297	0.00366089	10.3112
	410.439	88.9774	0.405601		0.520204	0.00146319	12.4007		2.36428	0.00365604	12.0832		1.68237	0.00363155	11.7564		0.164512	0.00364057	9.42646		0.0963919	0.0036608	8.88082		0.0226547	0.00366171	7.43226		0.646819	0.0036627	10.7834		0.721252	0.00365435	10.8969		0.229027	0.00365335	9.75031		0.1592	0.00365993	9.38303		0.405601	0.00366087	10.3177
	410.797	88.9535	0.408217		0.524615	0.00146242	12.4102		2.39325	0.00365598	12.0954		1.68981	0.00363117	11.761		0.166641	0.00364047	9.43937		0.0977584	0.00366077	8.89491		0.0229864	0.00366169	7.44681		0.650469	0.0036627	10.7891		0.724303	0.0036543	10.9012		0.230725	0.00365331	9.75772		0.160435	0.00365991	9.39077		0.408217	0.00366085	10.3242
	411.142	88.9285	0.410943		0.529232	0.00146168	12.42		2.42378	0.00365592	12.1081		1.69763	0.00363077	11.7659		0.168874	0.00364037	9.45274		0.0991949	0.00366074	8.90951		0.0233354	0.00366167	7.46189		0.654281	0.00366269	10.7949		0.727483	0.00365425	10.9056		0.232499	0.00365327	9.7654		0.161726	0.00365989	9.3988		0.410943	0.00366083	10.3308
	411.49	88.9032	0.413715		0.53395	0.00146094	12.4299		2.4552	0.00365585	12.1211		1.70566	0.00363035	11.7708		0.17116	0.00364026	9.46625		0.100669	0.00366071	8.92428		0.0236937	0.00366165	7.47714		0.658163	0.00366269	10.8008		0.730719	0.00365419	10.91		0.234308	0.00365323	9.77317		0.163044	0.00365986	9.40692		0.413715	0.00366082	10.3376
	411.829	88.8777	0.416495		0.538703	0.00146022	12.4397		2.48707	0.00365579	12.134		1.71378	0.00362993	11.7758		0.173468	0.00364015	9.4797		0.10216	0.00366068	8.939		0.0240565	0.00366163	7.49234		0.662063	0.00366268	10.8067		0.733964	0.00365414	10.9145		0.236125	0.00365318	9.78092		0.164368	0.00365984	9.41503		0.416495	0.0036608	10.3443
	412.167	88.8531	0.419186		0.543324	0.0014595	12.4493		2.51829	0.00365573	12.1465		1.72172	0.00362952	11.7806		0.175717	0.00364005	9.49263		0.103615	0.00366065	8.95316		0.024411	0.00366161	7.50698		0.665844	0.00366268	10.8124		0.737105	0.00365409	10.9188		0.237888	0.00365314	9.78838		0.165655	0.00365981	9.42284		0.419186	0.00366078	10.3507
	412.501	88.8274	0.42199		0.548165	0.00145879	12.4591		2.55122	0.00365566	12.1595		1.73008	0.00362909	11.7857		0.178076	0.00363994	9.50603		0.105146	0.00366062	8.96784		0.024784	0.00366159	7.52216		0.669793	0.00366267	10.8183		0.740382	0.00365404	10.9233		0.239731	0.0036531	9.79612		0.167	0.00365979	9.43094		0.42199	0.00366076	10.3574
	412.841	88.8032	0.424638		0.552756	0.00145806	12.4685		2.58267	0.0036556	12.1718		1.73804	0.00362868	11.7905		0.180318	0.00363983	9.5186		0.106603	0.00366059	8.98162		0.0251395	0.00366157	7.53641		0.673528	0.00366267	10.8239		0.743476	0.00365399	10.9275		0.241474	0.00365306	9.80339		0.168274	0.00365977	9.43855		0.424638	0.00366075	10.3637
	413.183	88.7792	0.427259		0.557321	0.00145734	12.4777		2.61416	0.00365554	12.184		1.74599	0.00362826	11.7953		0.18255	0.00363973	9.53096		0.108058	0.00366056	8.99519		0.0254946	0.00366155	7.55045		0.677231	0.00366266	10.8294		0.746539	0.00365394	10.9316		0.243203	0.00365301	9.81055		0.169538	0.00365974	9.44605		0.427259	0.00366073	10.3698
	413.526	88.7558	0.429816		0.561796	0.00145661	12.4867		2.64523	0.00365548	12.1958		1.75382	0.00362785	11.8		0.184742	0.00363962	9.54296		0.109489	0.00366053	9.00836		0.0258442	0.00366154	7.56408		0.680852	0.00366266	10.8347		0.749531	0.00365389	10.9356		0.244895	0.00365297	9.8175		0.170776	0.00365972	9.45334		0.429816	0.00366071	10.3758
	413.877	88.7315	0.432471		0.566463	0.00145586	12.496		2.67787	0.00365542	12.2081		1.76202	0.00362742	11.8049		0.187031	0.00363951	9.55533		0.110987	0.0036605	9.02197		0.0262103	0.00366152	7.57816		0.684617	0.00366265	10.8402		0.752638	0.00365384	10.9398		0.246655	0.00365293	9.82468		0.172065	0.0036597	9.46087		0.432471	0.0036607	10.382
	414.222	88.7083	0.435012		0.57095	0.00145513	12.5049		2.70946	0.00365536	12.2199		1.76995	0.00362701	11.8096		0.189235	0.00363941	9.5671		0.112432	0.00366047	9.03492		0.0265639	0.0036615	7.59156		0.688228	0.00366265	10.8455		0.755613	0.00365379	10.9438		0.248343	0.00365289	9.83153		0.173303	0.00365967	9.46805		0.435012	0.00366068	10.3878
	414.566	88.6841	0.437654		0.575637	0.00145441	12.514		2.74268	0.0036553	12.2321		1.77826	0.00362657	11.8146		0.191541	0.0036393	9.57927		0.113946	0.00366044	9.04832		0.0269348	0.00366148	7.60544		0.691989	0.00366264	10.851		0.758708	0.00365374	10.9479		0.250102	0.00365285	9.83861		0.174593	0.00365965	9.47548		0.437654	0.00366066	10.3939
	414.916	88.6606	0.440225		0.580221	0.00145367	12.523		2.7754	0.00365524	12.244		1.78643	0.00362614	11.8194		0.193798	0.00363919	9.59105		0.115432	0.00366041	9.06129		0.027299	0.00366146	7.61888		0.695658	0.00366264	10.8562		0.761722	0.00365369	10.9519		0.251819	0.00365281	9.84547		0.175853	0.00365963	9.48268		0.440225	0.00366065	10.3998
	415.265	88.6366	0.442845		0.584911	0.00145293	12.5321		2.80912	0.00365517	12.2561		1.79483	0.0036257	11.8243		0.196111	0.00363908	9.60298		0.116958	0.00366037	9.07444		0.0276732	0.00366144	7.63251		0.699401	0.00366263	10.8616		0.764795	0.00365364	10.9559		0.253572	0.00365277	9.85243		0.177141	0.0036596	9.48999		0.442845	0.00366063	10.4057
	415.608	88.6135	0.445366		0.589447	0.0014522	12.5408		2.84195	0.00365511	12.2677		1.80299	0.00362526	11.8291		0.198351	0.00363897	9.61439		0.118439	0.00366034	9.08704		0.0280367	0.00366142	7.64557		0.703013	0.00366263	10.8668		0.767755	0.0036536	10.9598		0.255263	0.00365273	9.8591		0.178384	0.00365958	9.497		0.445366	0.00366061	10.4114
	415.953	88.5905	0.447881		0.593991	0.00145148	12.5495		2.87507	0.00365505	12.2794		1.8112	0.00362483	11.8339		0.200597	0.00363886	9.62571		0.119927	0.00366031	9.09954		0.0284022	0.0036614	7.65853		0.706621	0.00366262	10.8719		0.770708	0.00365355	10.9637		0.256953	0.00365269	9.86572		0.179628	0.00365956	9.50396		0.447881	0.0036606	10.417
	416.302	88.5676	0.450384		0.598535	0.00145074	12.5581		2.90841	0.00365499	12.2909		1.81945	0.00362439	11.8387		0.202845	0.00363875	9.63692		0.121419	0.00366028	9.11192		0.0287691	0.00366138	7.67138		0.71022	0.00366262	10.877		0.77365	0.0036535	10.9675		0.258639	0.00365265	9.87228		0.180869	0.00365954	9.51086		0.450384	0.00366058	10.4226
	416.644	88.5443	0.452928		0.603175	0.00145002	12.5668		2.94269	0.00365493	12.3027		1.82791	0.00362394	11.8436		0.205144	0.00363864	9.64825		0.122948	0.00366025	9.12445		0.0291452	0.00366135	7.68438		0.713886	0.00366261	10.8821		0.776643	0.00365345	10.9714		0.260357	0.00365261	9.87892		0.182135	0.00365951	9.51784		0.452928	0.00366056	10.4283
	416.988	88.5214	0.455435		0.607769	0.0014493	12.5754		2.97687	0.00365487	12.3143		1.83633	0.00362349	11.8484		0.207421	0.00363853	9.65935		0.124466	0.00366022	9.13674		0.0295191	0.00366133	7.69714		0.717506	0.00366261	10.8872		0.779595	0.0036534	10.9752		0.262054	0.00365257	9.88544		0.183387	0.00365949	9.5247		0.455435	0.00366054	10.4338
	417.338	88.4986	0.45792		0.612342	0.00144857	12.5839		3.01113	0.00365481	12.3257		1.84475	0.00362304	11.8532		0.209691	0.00363842	9.67029		0.125982	0.00366019	9.14886		0.0298926	0.00366131	7.70972		0.721101	0.0036626	10.8922		0.782523	0.00365335	10.979		0.263739	0.00365253	9.89187		0.184631	0.00365947	9.53148		0.45792	0.00366053	10.4392
	417.716	88.4736	0.460654		0.617397	0.00144777	12.5932		3.04927	0.00365474	12.3384		1.8541	0.00362254	11.8586		0.212202	0.00363829	9.68226		0.127663	0.00366016	9.16213		0.0303071	0.00366129	7.72351		0.725064	0.0036626	10.8977		0.785746	0.0036533	10.9831		0.265598	0.00365249	9.89892		0.186003	0.00365944	9.5389		0.460654	0.00366051	10.4452
	418.064	88.451	0.463123		0.621987	0.00144704	12.6016		3.08415	0.00365468	12.3498		1.86262	0.00362208	11.8634		0.214483	0.00363818	9.69302		0.129193	0.00366013	9.17407		0.0306849	0.00366127	7.7359		0.728653	0.00366259	10.9026		0.788661	0.00365325	10.9869		0.267281	0.00365245	9.90526		0.187248	0.00365942	9.54558		0.463123	0.00366049	10.4506
	418.379	88.431	0.465312		0.626072	0.00144639	12.6091		3.1154	0.00365462	12.3599		1.87025	0.00362167	11.8677		0.216515	0.00363808	9.7025		0.130559	0.0036601	9.1846		0.0310223	0.00366125	7.74685		0.73184	0.00366259	10.907		0.791247	0.00365321	10.9902		0.268776	0.00365242	9.91086		0.188354	0.0036594	9.55148		0.465312	0.00366048	10.4553
	418.763	88.406	0.468044		0.631195	0.00144558	12.6183		3.15486	0.00365455	12.3725		1.87986	0.00362116	11.8731		0.219065	0.00363795	9.71428		0.132276	0.00366007	9.19769		0.0314469	0.00366123	7.76046		0.735827	0.00366258	10.9124		0.794478	0.00365316	10.9943		0.270647	0.00365237	9.91782		0.189739	0.00365938	9.55882		0.468044	0.00366046	10.4611
	419.07	88.3849	0.470347		0.635534	0.00144494	12.6261		3.18851	0.0036545	12.3831		1.88803	0.00362072	11.8777		0.221226	0.00363784	9.72416		0.133735	0.00366004	9.20867		0.0318078	0.00366121	7.77188		0.739195	0.00366258	10.917		0.797204	0.00365311	10.9977		0.272227	0.00365234	9.92366		0.19091	0.00365935	9.56498		0.470347	0.00366044	10.4661
	419.414	88.3615	0.472907		0.640378	0.00144422	12.6347		3.22636	0.00365443	12.395		1.8972	0.00362022	11.8828		0.223641	0.00363772	9.73508		0.135368	0.00366001	9.22082		0.0322122	0.00366119	7.78452		0.742947	0.00366257	10.922		0.800236	0.00365306	11.0015		0.273988	0.0036523	9.93013		0.192215	0.00365933	9.57181		0.472907	0.00366043	10.4715
	419.752	88.3382	0.475447		0.645208	0.00144352	12.6432		3.26436	0.00365437	12.4067		1.90638	0.00361972	11.8879		0.226049	0.0036376	9.74586		0.137	0.00365997	9.23283		0.0326167	0.00366117	7.79702		0.746678	0.00366257	10.9271		0.803248	0.00365301	11.0053		0.275739	0.00365226	9.93652		0.193514	0.00365931	9.57856		0.475447	0.00366041	10.4769
	420.124	88.313	0.478207		0.650485	0.00144274	12.6524		3.30619	0.0036543	12.4195		1.91647	0.00361917	11.8935		0.228682	0.00363747	9.75751		0.138789	0.00365994	9.24582		0.0330603	0.00366114	7.81054		0.750743	0.00366256	10.9325		0.806526	0.00365296	11.0094		0.277648	0.00365221	9.94344		0.194932	0.00365928	9.58587		0.478207	0.00366039	10.4827
	420.465	88.2903	0.48068		0.655236	0.00144203	12.6606		3.34414	0.00365423	12.4309		1.9256	0.00361868	11.8985		0.231054	0.00363735	9.7679		0.140404	0.00365991	9.2574		0.0334612	0.00366112	7.8226		0.754394	0.00366255	10.9373		0.809466	0.00365291	11.0131		0.279362	0.00365217	9.94962		0.196206	0.00365926	9.5924		0.48068	0.00366037	10.4878
	420.778	88.2711	0.482786		0.659298	0.00144138	12.6677		3.37681	0.00365418	12.4407		1.93344	0.00361825	11.9028		0.233082	0.00363724	9.77669		0.141787	0.00365988	9.26722		0.033805	0.0036611	7.83284		0.757509	0.00366255	10.9415		0.811972	0.00365287	11.0162		0.280824	0.00365214	9.95486		0.197293	0.00365924	9.59794		0.482786	0.00366036	10.4922
	421.124	88.25	0.485091		0.663766	0.00144066	12.6755		3.41296	0.00365412	12.4514		1.94209	0.00361778	11.9076		0.235314	0.00363713	9.78628		0.143313	0.00365985	9.27794		0.0341842	0.00366108	7.844		0.760927	0.00366255	10.946		0.814718	0.00365282	11.0196		0.282429	0.0036521	9.96057		0.198488	0.00365922	9.60398		0.485091	0.00366034	10.497
	421.513	88.2268	0.48762		0.668689	0.00143986	12.684		3.45308	0.00365405	12.4631		1.95168	0.00361725	11.9128		0.237773	0.003637	9.79675		0.144997	0.00365982	9.28964		0.0346034	0.00366106	7.8562		0.764685	0.00366254	10.9509		0.817734	0.00365277	11.0233		0.284193	0.00365206	9.96682		0.199802	0.00365919	9.6106		0.48762	0.00366032	10.5022
	421.868	88.2051	0.489999		0.673343	0.00143912	12.6919		3.49128	0.00365399	12.4741		1.96078	0.00361675	11.9177		0.240099	0.00363688	9.80655		0.146594	0.00365978	9.30061		0.035001	0.00366104	7.86764		0.768229	0.00366253	10.9555		0.820575	0.00365272	11.0268		0.285857	0.00365203	9.97268		0.201043	0.00365917	9.6168		0.489999	0.00366031	10.5071
	422.183	88.1859	0.492088		0.677447	0.00143847	12.6989		3.52519	0.00365394	12.4838		1.96885	0.00361631	11.9221		0.242151	0.00363678	9.81512		0.148005	0.00365976	9.31021		0.0353526	0.00366102	7.87764		0.771348	0.00366253	10.9596		0.823072	0.00365268	11.0299		0.287321	0.00365199	9.97781		0.202135	0.00365915	9.62223		0.492088	0.00366029	10.5113
	422.528	88.1638	0.494506		0.68222	0.00143776	12.7069		3.56489	0.00365387	12.4951		1.97826	0.00361579	11.9271		0.244537	0.00363665	9.82499		0.149649	0.00365973	9.32127		0.0357626	0.003661	7.88919		0.774967	0.00366252	10.9643		0.825966	0.00365263	11.0334		0.289019	0.00365195	9.98372		0.203403	0.00365913	9.6285		0.494506	0.00366028	10.5162
	422.908	88.1391	0.497207		0.687576	0.00143697	12.7159		3.60978	0.0036538	12.5076		1.98889	0.0036152	11.9328		0.247214	0.00363651	9.83596		0.151498	0.00365969	9.33357		0.0362243	0.00366097	7.90203		0.779017	0.00366252	10.9695		0.829202	0.00365258	11.0374		0.290921	0.00365191	9.9903		0.204824	0.0036591	9.63547		0.497207	0.00366026	10.5217
	423.255	88.1168	0.499645		0.692438	0.00143625	12.7239		3.65084	0.00365374	12.519		1.99858	0.00361466	11.938		0.249645	0.00363638	9.84582		0.153181	0.00365966	9.34463		0.0366447	0.00366095	7.91358		0.782685	0.00366251	10.9742		0.832128	0.00365253	11.0409		0.292642	0.00365187	9.99623		0.206112	0.00365908	9.64175		0.499645	0.00366024	10.5266
	423.562	88.0972	0.501791		0.696736	0.00143562	12.731		3.68739	0.00365368	12.529		2.00719	0.00361419	11.9425		0.251794	0.00363627	9.85445		0.154671	0.00365963	9.35433		0.0370174	0.00366093	7.92371		0.785921	0.00366251	10.9783		0.834707	0.00365249	11.044		0.294161	0.00365184	10.0014		0.207248	0.00365906	9.64726		0.501791	0.00366022	10.5309
	423.942	88.0732	0.504413		0.702012	0.00143484	12.7396		3.73258	0.00365361	12.5412		2.01781	0.0036136	11.9481		0.254432	0.00363613	9.86495		0.156505	0.00365959	9.36614		0.0374763	0.0036609	7.93604		0.789883	0.0036625	10.9833		0.837861	0.00365244	11.0478		0.29602	0.0036518	10.0077		0.208641	0.00365904	9.65397		0.504413	0.00366021	10.5361
	424.252	88.0529	0.506624		0.706484	0.0014342	12.7468		3.77116	0.00365355	12.5515		2.02685	0.00361309	11.9529		0.256668	0.00363601	9.87377		0.158062	0.00365956	9.37606		0.0378663	0.00366088	7.94641		0.793235	0.0036625	10.9876		0.840526	0.00365239	11.051		0.297593	0.00365176	10.0131		0.20982	0.00365902	9.65962		0.506624	0.00366019	10.5405
	424.593	88.0309	0.509028		0.711369	0.0014335	12.7547		3.8136	0.00365348	12.5627		2.03678	0.00361254	11.9581		0.25911	0.00363588	9.88331		0.159766	0.00365953	9.3868		0.0382936	0.00366086	7.95764		0.796887	0.00366249	10.9922		0.843427	0.00365234	11.0545		0.299306	0.00365172	10.0188		0.211106	0.00365899	9.66574		0.509028	0.00366017	10.5452
	424.931	88.0093	0.511394		0.716199	0.00143281	12.7624		3.85588	0.00365342	12.5738		2.04664	0.00361199	11.9632		0.261524	0.00363575	9.89265		0.161455	0.0036595	9.39733		0.0387173	0.00366084	7.96866		0.80049	0.00366248	10.9967		0.846286	0.00365229	11.0579		0.300997	0.00365168	10.0245		0.212375	0.00365897	9.67175		0.511394	0.00366016	10.5499
	425.268	87.9872	0.513811		0.721159	0.00143211	12.7703		3.8996	0.00365335	12.5851		2.05681	0.00361142	11.9685		0.264002	0.00363561	9.90216		0.163192	0.00365946	9.40805		0.0391535	0.00366082	7.97987		0.804181	0.00366248	11.0013		0.849211	0.00365225	11.0614		0.302728	0.00365164	10.0302		0.213676	0.00365895	9.67787		0.513811	0.00366014	10.5546
	425.646	87.964	0.516341		0.726376	0.00143134	12.7786		3.94596	0.00365328	12.5969		2.06757	0.00361081	11.974		0.266608	0.00363547	9.91206		0.165023	0.00365943	9.41923		0.0396137	0.00366079	7.99157		0.808055	0.00366247	11.0061		0.852277	0.00365219	11.065		0.304544	0.0036516	10.0362		0.215042	0.00365892	9.68425		0.516341	0.00366012	10.5595
	425.987	87.9431	0.518625		0.731109	0.00143064	12.7861		3.98832	0.00365322	12.6077		2.07738	0.00361026	11.9791		0.268972	0.00363534	9.92096		0.166688	0.0036594	9.42928		0.0400323	0.00366077	8.0021		0.811562	0.00366247	11.0104		0.855049	0.00365215	11.0683		0.306188	0.00365157	10.0416		0.21628	0.0036589	9.69		0.518625	0.0036601	10.564
	426.298	87.9245	0.520657		0.735339	0.00143	12.7927		4.02644	0.00365316	12.6172		2.08619	0.00360976	11.9836		0.271084	0.00363522	9.92884		0.168178	0.00365937	9.43819		0.0404074	0.00366075	8.01143		0.814689	0.00366246	11.0143		0.857519	0.00365211	11.0712		0.307654	0.00365153	10.0464		0.217384	0.00365888	9.69511		0.520657	0.00366009	10.5679
	426.637	87.9037	0.522929		0.740091	0.00142931	12.8001		4.06954	0.0036531	12.6279		2.09613	0.0036092	11.9886		0.273455	0.00363509	9.93762		0.169854	0.00365934	9.44813		0.0408296	0.00366073	8.02184		0.818195	0.00366246	11.0186		0.860285	0.00365206	11.0744		0.309297	0.0036515	10.0518		0.218623	0.00365886	9.7008		0.522929	0.00366007	10.5722
	427.014	87.8815	0.525355		0.745188	0.00142854	12.8081		4.11613	0.00365303	12.6393		2.10684	0.0036086	11.9941		0.275998	0.00363495	9.94696		0.171655	0.0036593	9.4587		0.0412838	0.0036607	8.03292		0.821947	0.00366245	11.0232		0.863243	0.00365201	11.0779		0.311055	0.00365146	10.0575		0.219949	0.00365883	9.70686		0.525355	0.00366005	10.5769
	427.319	87.8629	0.527388		0.74948	0.00142792	12.8147		4.15563	0.00365297	12.6489		2.1159	0.00360808	11.9986		0.278138	0.00363483	9.95475		0.173174	0.00365928	9.46752		0.0416672	0.00366068	8.04217		0.8251	0.00366244	11.027		0.865725	0.00365197	11.0808		0.312532	0.00365142	10.0622		0.221064	0.00365882	9.71193		0.527388	0.00366004	10.5807
	427.661	87.8429	0.529577		0.754122	0.00142722	12.8218		4.19865	0.00365291	12.6592		2.12575	0.00360752	12.0036		0.280452	0.0036347	9.9631		0.17482	0.00365924	9.477		0.0420828	0.00366066	8.05211		0.828504	0.00366244	11.0311		0.868402	0.00365192	11.0839		0.314126	0.00365139	10.0673		0.222269	0.00365879	9.71738		0.529577	0.00366002	10.5849
	427.999	87.8223	0.531824		0.758911	0.00142653	12.8291		4.24333	0.00365285	12.6698		2.13595	0.00360694	12.0087		0.282837	0.00363457	9.97164		0.17652	0.00365921	9.48669		0.0425125	0.00366064	8.06228		0.832007	0.00366243	11.0353		0.871155	0.00365187	11.0871		0.315766	0.00365135	10.0726		0.223509	0.00365877	9.72295		0.531824	0.00366001	10.5891
	428.379	87.7995	0.534319		0.764255	0.00142576	12.8372		4.29358	0.00365278	12.6817		2.14739	0.00360629	12.0144		0.285497	0.00363442	9.98109		0.178421	0.00365918	9.49742		0.0429933	0.00366061	8.07354		0.835909	0.00366243	11.04		0.874217	0.00365182	11.0906		0.317592	0.00365131	10.0784		0.224891	0.00365875	9.72913		0.534319	0.00365999	10.5938
	428.688	87.7806	0.536387		0.768705	0.00142513	12.8439		4.33573	0.00365272	12.6915		2.15697	0.00360574	12.0192		0.287711	0.00363429	9.98888		0.180005	0.00365915	9.50628		0.0433945	0.00366059	8.08284		0.839151	0.00366242	11.0439		0.876758	0.00365178	11.0936		0.319109	0.00365128	10.0831		0.22604	0.00365873	9.73424		0.536387	0.00365997	10.5977
	429.035	87.7597	0.538667		0.773636	0.00142443	12.8513		4.38276	0.00365265	12.7023		2.16763	0.00360513	12.0244		0.290163	0.00363415	9.99745		0.181764	0.00365911	9.51602		0.0438402	0.00366057	8.09307		0.842735	0.00366242	11.0482		0.879566	0.00365173	11.0968		0.320785	0.00365124	10.0884		0.227311	0.0036587	9.73986		0.538667	0.00365996	10.602
	429.379	87.7392	0.540901		0.77849	0.00142373	12.8585		4.42941	0.00365259	12.7129		2.17818	0.00360452	12.0296		0.292574	0.00363401	10.0058		0.183498	0.00365908	9.52553		0.0442798	0.00366054	8.10306		0.846257	0.00366241	11.0523		0.882321	0.00365168	11.0999		0.322432	0.0036512	10.0935		0.22856	0.00365868	9.74535		0.540901	0.00365994	10.6061
	429.732	87.7194	0.543069		0.783223	0.00142302	12.8656		4.47521	0.00365252	12.7232		2.18851	0.00360393	12.0347		0.294924	0.00363387	10.0139		0.18519	0.00365905	9.53473		0.0447094	0.00366052	8.11273		0.849683	0.0036624	11.0564		0.884999	0.00365164	11.103		0.324033	0.00365117	10.0985		0.229776	0.00365866	9.75067		0.543069	0.00365992	10.6101
	430.112	87.6978	0.545425		0.788393	0.00142225	12.8733		4.52563	0.00365246	12.7345		2.19986	0.00360327	12.0402		0.297489	0.00363372	10.0226		0.187042	0.00365902	9.5447		0.0451799	0.0036605	8.12321		0.853418	0.0036624	11.0608		0.887915	0.00365159	11.1063		0.325778	0.00365113	10.1039		0.231103	0.00365864	9.75644		0.545425	0.00365991	10.6144
	430.424	87.6801	0.547362		0.792663	0.00142162	12.8796		4.56755	0.0036524	12.7437		2.20927	0.00360273	12.0448		0.299605	0.0036336	10.0298		0.188573	0.00365899	9.55287		0.0455691	0.00366048	8.1318		0.856497	0.00366239	11.0644		0.890316	0.00365155	11.109		0.327216	0.0036511	10.1083		0.232196	0.00365862	9.76117		0.547362	0.00365989	10.618
	430.766	87.6604	0.549515		0.797431	0.00142093	12.8865		4.6147	0.00365234	12.754		2.21983	0.00360211	12.0499		0.301967	0.00363346	10.0377		0.190285	0.00365896	9.56192		0.0460047	0.00366045	8.14133		0.859928	0.00366239	11.0684		0.89299	0.0036515	11.1121		0.328818	0.00365106	10.1132		0.233416	0.0036586	9.76642		0.549515	0.00365987	10.6219
	431.102	87.6399	0.551754		0.802413	0.00142025	12.8937		4.66432	0.00365227	12.7648		2.23092	0.00360147	12.0552		0.304433	0.00363331	10.0459		0.192076	0.00365892	9.57131		0.0464608	0.00366043	8.1512		0.863506	0.00366238	11.0725		0.895775	0.00365145	11.1152		0.330488	0.00365102	10.1183		0.234688	0.00365857	9.77186		0.551754	0.00365986	10.626
	431.467	87.6164	0.554323		0.808162	0.00141951	12.9019		4.72203	0.00365219	12.7771		2.24378	0.00360072	12.0614		0.307274	0.00363314	10.0553		0.194145	0.00365889	9.58204		0.0469882	0.0036604	8.16251		0.867625	0.00366237	11.0773		0.898978	0.0036514	11.1188		0.33241	0.00365098	10.1241		0.236153	0.00365855	9.7781		0.554323	0.00365984	10.6307
	431.769	87.5979	0.556348		0.812715	0.00141891	12.9084		4.7681	0.00365213	12.7868		2.25402	0.00360013	12.0663		0.309523	0.00363301	10.0627		0.195786	0.00365886	9.59047		0.0474069	0.00366038	8.17139		0.870881	0.00366237	11.081		0.901507	0.00365136	11.1216		0.333928	0.00365095	10.1287		0.237311	0.00365853	9.78301		0.556348	0.00365982	10.6343
	432.107	87.5771	0.558617		0.817842	0.00141823	12.9156		4.82034	0.00365206	12.7978		2.2656	0.00359945	12.0718		0.312053	0.00363285	10.0709		0.197635	0.00365882	9.5999		0.0478791	0.00366035	8.18132		0.87454	0.00366236	11.0852		0.904346	0.00365131	11.1248		0.335633	0.00365091	10.1338		0.238613	0.00365851	9.78849		0.558617	0.0036598	10.6384
	432.44	87.5565	0.560865		0.822948	0.00141756	12.9228		4.87279	0.00365199	12.8086		2.2772	0.00359877	12.0773		0.31457	0.0036327	10.079		0.19948	0.00365879	9.6092		0.0483505	0.00366033	8.19113		0.878176	0.00366236	11.0894		0.907165	0.00365126	11.1279		0.337327	0.00365087	10.1389		0.239908	0.00365848	9.79391		0.560865	0.00365979	10.6424
	432.817	87.5347	0.563251		0.828397	0.0014168	12.9304		4.92919	0.00365192	12.8202		2.28965	0.00359804	12.0831		0.317252	0.00363254	10.0876		0.20145	0.00365875	9.61905		0.0488545	0.0036603	8.20151		0.882048	0.00366235	11.0938		0.910163	0.00365121	11.1313		0.33913	0.00365083	10.1442		0.241287	0.00365846	9.79966		0.563251	0.00365977	10.6467
	433.127	87.5177	0.565106		0.832653	0.00141618	12.9365		4.97356	0.00365187	12.8292		2.29941	0.00359746	12.0877		0.319345	0.00363241	10.0942		0.20299	0.00365872	9.62668		0.0492489	0.00366028	8.20956		0.885067	0.00366234	11.0972		0.912498	0.00365117	11.1338		0.340535	0.0036508	10.1484		0.242363	0.00365844	9.80412		0.565106	0.00365975	10.65
	433.466	87.4981	0.567256		0.837608	0.0014155	12.9433		5.02559	0.0036518	12.8396		2.31083	0.00359679	12.093		0.321779	0.00363226	10.1019		0.204785	0.00365869	9.63551		0.0497089	0.00366026	8.21887		0.888575	0.00366234	11.1012		0.915209	0.00365112	11.1368		0.342167	0.00365076	10.1532		0.243613	0.00365842	9.80928		0.567256	0.00365974	10.6538
	433.811	87.4791	0.569328		0.842408	0.00141481	12.95		5.07636	0.00365174	12.8497		2.32195	0.00359613	12.0982		0.324134	0.00363211	10.1093		0.206526	0.00365866	9.64399		0.0501553	0.00366023	8.22783		0.891966	0.00366233	11.105		0.917828	0.00365107	11.1397		0.343744	0.00365073	10.1578		0.244823	0.0036584	9.81424		0.569328	0.00365972	10.6574
	434.159	87.46	0.571416		0.847268	0.00141411	12.9568		5.12813	0.00365167	12.8599		2.33326	0.00359547	12.1034		0.326516	0.00363196	10.1167		0.20829	0.00365863	9.65251		0.0506081	0.00366021	8.23682		0.895393	0.00366232	11.1088		0.920471	0.00365103	11.1426		0.345336	0.00365069	10.1624		0.246045	0.00365838	9.81923		0.571416	0.00365971	10.6611
	434.534	87.4394	0.573671		0.852544	0.00141336	12.964		5.18477	0.0036516	12.8709		2.34561	0.00359473	12.1091		0.329099	0.0036318	10.1247		0.210207	0.00365859	9.66169		0.0511005	0.00366019	8.24652		0.899107	0.00366232	11.113		0.923333	0.00365098	11.1458		0.347061	0.00365066	10.1674		0.24737	0.00365835	9.82461		0.573671	0.00365969	10.6651
	434.873	87.4201	0.575774		0.85749	0.00141268	12.9708		5.23827	0.00365153	12.8812		2.35724	0.00359404	12.1144		0.331516	0.00363165	10.1321		0.212005	0.00365856	9.67023		0.0515629	0.00366016	8.25554		0.902581	0.00366231	11.1168		0.926007	0.00365093	11.1487		0.348674	0.00365062	10.1721		0.24861	0.00365833	9.82962		0.575774	0.00365967	10.6687
	435.215	87.4014	0.577821		0.862325	0.001412	12.9774		5.29095	0.00365147	12.8912		2.36866	0.00359336	12.1197		0.333877	0.0036315	10.1392		0.213765	0.00365853	9.67851		0.0520157	0.00366014	8.2643		0.90597	0.00366231	11.1206		0.928614	0.00365089	11.1515		0.350247	0.00365059	10.1766		0.24982	0.00365831	9.83449		0.577821	0.00365965	10.6723
	435.554	87.3826	0.579874		0.8672	0.00141132	12.984		5.34447	0.0036514	12.9013		2.38024	0.00359267	12.1249		0.336254	0.00363134	10.1464		0.21554	0.0036585	9.6868		0.052473	0.00366011	8.27307		0.909382	0.0036623	11.1243		0.931236	0.00365084	11.1544		0.351829	0.00365055	10.1811		0.251038	0.00365829	9.83937		0.579874	0.00365964	10.6758
	435.856	87.3653	0.581761		0.871701	0.00141072	12.99		5.39423	0.00365134	12.9106		2.39098	0.00359203	12.1298		0.338445	0.0036312	10.153		0.217181	0.00365847	9.6944		0.0528959	0.00366009	8.2811		0.912526	0.00366229	11.1278		0.93365	0.0036508	11.157		0.353286	0.00365052	10.1853		0.252161	0.00365827	9.84384		0.581761	0.00365962	10.6791
	436.2	87.3461	0.583866		0.876749	0.00141004	12.9967		5.45042	0.00365128	12.921		2.40307	0.0035913	12.1352		0.3409	0.00363104	10.1603		0.219022	0.00365844	9.70285		0.0533708	0.00366007	8.29006		0.916045	0.00366229	11.1316		0.936349	0.00365075	11.1599		0.354916	0.00365048	10.1899		0.253418	0.00365825	9.84883		0.583866	0.00365961	10.6827
	436.573	87.3252	0.586149		0.882249	0.0014093	13.004		5.51215	0.0036512	12.9324		2.41633	0.00359051	12.1412		0.343571	0.00363087	10.1682		0.221029	0.0036584	9.712		0.0538893	0.00366004	8.29974		0.919872	0.00366228	11.1358		0.939281	0.0036507	11.163		0.356688	0.00365044	10.1949		0.254785	0.00365822	9.85422		0.586149	0.00365959	10.6866
	436.885	87.3076	0.588066		0.886891	0.00140868	13.0102		5.56463	0.00365114	12.9419		2.42757	0.00358983	12.1462		0.345821	0.00363072	10.1748		0.222725	0.00365837	9.71966		0.0543274	0.00366002	8.30785		0.923096	0.00366227	11.1393		0.941749	0.00365066	11.1657		0.358179	0.00365041	10.1991		0.255938	0.0036582	9.85874		0.588066	0.00365957	10.6899
	437.227	87.2887	0.590131		0.891917	0.001408	13.0168		5.62188	0.00365108	12.9521		2.4398	0.00358909	12.1516		0.348254	0.00363056	10.1819		0.224561	0.00365834	9.72789		0.0548026	0.00365999	8.31657		0.92658	0.00366227	11.1431		0.944414	0.00365061	11.1685		0.35979	0.00365038	10.2036		0.257183	0.00365818	9.86361		0.590131	0.00365956	10.6934
	437.608	87.2682	0.592374		0.897406	0.00140725	13.024		5.68489	0.003651	12.9633		2.45323	0.00358828	12.1576		0.350907	0.00363038	10.1896		0.226569	0.0036583	9.73681		0.0553223	0.00365997	8.32602		0.930378	0.00366226	11.1472		0.947315	0.00365056	11.1716		0.361544	0.00365034	10.2085		0.258541	0.00365816	9.86889		0.592374	0.00365954	10.6972
	437.954	87.2496	0.594409		0.902409	0.00140656	13.0305		5.74278	0.00365094	12.9735		2.46554	0.00358754	12.163		0.353322	0.00363022	10.1965		0.228399	0.00365827	9.74487		0.0557967	0.00365994	8.33458		0.933833	0.00366226	11.1509		0.949952	0.00365052	11.1744		0.363139	0.0036503	10.2129		0.259776	0.00365814	9.87367		0.594409	0.00365952	10.7007
	438.268	87.2327	0.596248		0.906954	0.00140594	13.0364		5.79575	0.00365087	12.9827		2.47677	0.00358686	12.1679		0.355512	0.00363007	10.2028		0.230063	0.00365824	9.75215		0.0562282	0.00365992	8.34229		0.936965	0.00366225	11.1542		0.952341	0.00365047	11.177		0.364585	0.00365027	10.2169		0.260897	0.00365812	9.87798		0.596248	0.00365951	10.7038
	438.643	87.2119	0.598531		0.912624	0.0014052	13.0437		5.86233	0.0036508	12.9942		2.49085	0.003586	12.1741		0.358239	0.00362988	10.2106		0.23214	0.0036582	9.76115		0.0567674	0.00365989	8.35185		0.940866	0.00366224	11.1584		0.955314	0.00365042	11.1801		0.366384	0.00365023	10.2219		0.262293	0.00365809	9.88333		0.598531	0.00365949	10.7076
	438.981	87.1925	0.600646		0.917907	0.00140453	13.0504		5.92488	0.00365073	13.0048		2.50404	0.00358519	12.1798		0.360775	0.00362971	10.2177		0.234076	0.00365817	9.76948		0.0572704	0.00365987	8.36069		0.944494	0.00366224	11.1623		0.958074	0.00365037	11.183		0.368055	0.00365019	10.2264		0.26359	0.00365807	9.88828		0.600646	0.00365947	10.7111
	439.287	87.1759	0.60246		0.92246	0.00140393	13.0563		5.97919	0.00365067	13.014		2.51547	0.0035845	12.1847		0.362958	0.00362956	10.2238		0.235746	0.00365814	9.7766		0.0577046	0.00365984	8.36825		0.947615	0.00366223	11.1656		0.960448	0.00365033	11.1855		0.369492	0.00365016	10.2303		0.264707	0.00365805	9.89252		0.60246	0.00365946	10.7141
	439.626	87.1572	0.604506		0.927621	0.00140326	13.0628		6.0412	0.0036506	13.0243		2.52849	0.0035837	12.1903		0.365428	0.00362939	10.2307		0.237638	0.00365811	9.78461		0.0581973	0.00365982	8.37677		0.951145	0.00366222	11.1693		0.963131	0.00365029	11.1883		0.371117	0.00365013	10.2347		0.265971	0.00365803	9.89729		0.604506	0.00365944	10.7175
	439.966	87.1382	0.606583		0.932886	0.00140259	13.0694		6.10496	0.00365053	13.0349		2.54183	0.00358288	12.1961		0.367943	0.00362921	10.2377		0.239571	0.00365807	9.79273		0.0587007	0.00365979	8.38539		0.954741	0.00366222	11.1731		0.96586	0.00365024	11.1912		0.372771	0.00365009	10.2392		0.267258	0.00365801	9.90213		0.606583	0.00365942	10.721
	440.352	87.1187	0.608708		0.938301	0.00140183	13.0763		6.17106	0.00365046	13.0457		2.55564	0.00358203	12.202		0.370526	0.00362903	10.2447		0.241558	0.00365804	9.80101		0.0592191	0.00365977	8.3942		0.958433	0.00366221	11.1769		0.96866	0.00365019	11.1941		0.374467	0.00365005	10.2438		0.26858	0.00365799	9.90708		0.608708	0.0036594	10.7245
	440.699	87.1008	0.610667		0.943321	0.00140115	13.0826		6.23283	0.00365039	13.0557		2.5685	0.00358124	12.2074		0.372915	0.00362886	10.2513		0.243402	0.00365801	9.80863		0.0597002	0.00365974	8.40231		0.961848	0.0036622	11.1805		0.971247	0.00365014	11.1968		0.376035	0.00365002	10.248		0.269803	0.00365797	9.91163		0.610667	0.00365939	10.7277
	441.011	87.0845	0.612448		0.947906	0.00140054	13.0883		6.28964	0.00365033	13.0648		2.5803	0.00358051	12.2124		0.375093	0.00362871	10.2572		0.245086	0.00365798	9.81554		0.0601402	0.00365972	8.40966		0.964962	0.0036622	11.1837		0.973605	0.0036501	11.1993		0.377464	0.00364999	10.2518		0.270918	0.00365795	9.91577		0.612448	0.00365937	10.7306
	441.394	87.0641	0.614671		0.953657	0.00139979	13.0954		6.36145	0.00365025	13.0762		2.59518	0.00357959	12.2187		0.37782	0.00362851	10.2645		0.247199	0.00365794	9.82415		0.0606926	0.00365969	8.41882		0.968861	0.00366219	11.1878		0.976554	0.00365005	11.2023		0.379251	0.00364995	10.2565		0.272314	0.00365792	9.92092		0.614671	0.00365935	10.7343
	441.701	87.048	0.61644		0.958259	0.00139919	13.1011		6.41937	0.00365019	13.0853		2.60715	0.00357885	12.2237		0.379998	0.00362835	10.2704		0.24889	0.00365791	9.83098		0.0611352	0.00365967	8.4261		0.971975	0.00366218	11.191		0.978907	0.00365001	11.2047		0.380678	0.00364992	10.2603		0.273429	0.0036579	9.92502		0.61644	0.00365934	10.7372
	442.042	87.0292	0.618489		0.963617	0.00139852	13.1076		6.48731	0.00365012	13.0958		2.62116	0.00357798	12.2295		0.382529	0.00362817	10.2771		0.25086	0.00365788	9.83888		0.0616512	0.00365964	8.43452		0.975595	0.00366218	11.1947		0.98164	0.00364996	11.2075		0.382335	0.00364988	10.2647		0.274726	0.00365788	9.92976		0.618489	0.00365932	10.7405
	442.423	87.0088	0.620719		0.969477	0.00139778	13.1147		6.56225	0.00365004	13.1074		2.63657	0.00357702	12.2359		0.385292	0.00362797	10.2844		0.253014	0.00365784	9.84745		0.0622161	0.00365961	8.44365		0.979547	0.00366217	11.1987		0.98462	0.00364991	11.2106		0.384142	0.00364984	10.2694		0.276141	0.00365786	9.93491		0.620719	0.0036593	10.7441
	442.764	86.9906	0.622709		0.974739	0.00139711	13.1211		6.63009	0.00364997	13.1177		2.65047	0.00357615	12.2417		0.387767	0.00362778	10.2909		0.254949	0.00365781	9.85509		0.0627239	0.00365959	8.4518		0.983087	0.00366216	11.2023		0.987289	0.00364986	11.2133		0.38576	0.0036498	10.2736		0.27741	0.00365783	9.93951		0.622709	0.00365929	10.7473
	443.067	86.9741	0.624515		0.979537	0.00139652	13.1269		6.69243	0.00364991	13.1271		2.66322	0.00357536	12.2469		0.390019	0.00362761	10.2968		0.256714	0.00365778	9.86201		0.0631874	0.00365956	8.45917		0.986311	0.00366216	11.2056		0.989716	0.00364982	11.2158		0.387232	0.00364977	10.2774		0.278565	0.00365782	9.94367		0.624515	0.00365927	10.7502
	443.445	86.9541	0.626694		0.985358	0.00139578	13.1339		6.76866	0.00364983	13.1385		2.67877	0.00357438	12.2533		0.392746	0.00362741	10.3039		0.258855	0.00365774	9.87033		0.0637504	0.00365953	8.46806		0.990215	0.00366215	11.2096		0.992652	0.00364977	11.2188		0.389013	0.00364973	10.2821		0.279963	0.00365779	9.94869		0.626694	0.00365925	10.7537
	443.781	86.9361	0.628663		0.990646	0.00139513	13.1401		6.83849	0.00364976	13.1488		2.69297	0.00357349	12.2591		0.395218	0.00362722	10.3103		0.2608	0.00365771	9.87784		0.0642624	0.00365951	8.47607		0.993754	0.00366214	11.2131		0.995312	0.00364972	11.2215		0.390626	0.0036497	10.2862		0.281231	0.00365777	9.95322		0.628663	0.00365923	10.7568
	444.112	86.9181	0.630626		0.995946	0.00139448	13.1464		6.90904	0.00364969	13.1591		2.70728	0.00357259	12.2649		0.397689	0.00362704	10.3166		0.26275	0.00365768	9.8853		0.064776	0.00365948	8.48405		0.997296	0.00366213	11.2167		0.997971	0.00364967	11.2242		0.392239	0.00364966	10.2904		0.2825	0.00365775	9.95774		0.630626	0.00365922	10.76
	444.456	86.9001	0.632601		1.00131	0.00139381	13.1527		6.98097	0.00364962	13.1695		2.72184	0.00357167	12.2708		0.400184	0.00362684	10.323		0.264722	0.00365764	9.8928		0.065296	0.00365946	8.49206		1.00087	0.00366213	11.2203		1.00065	0.00364962	11.2269		0.393866	0.00364963	10.2945		0.283781	0.00365773	9.96227		0.632601	0.0036592	10.7631
	444.797	86.8822	0.634549		1.00662	0.00139315	13.159		7.05285	0.00364955	13.1797		2.73634	0.00357075	12.2766		0.402652	0.00362665	10.3292		0.266677	0.00365761	9.90017		0.065812	0.00365943	8.49994		1.00441	0.00366212	11.2238		1.00331	0.00364958	11.2296		0.395474	0.00364959	10.2986		0.285049	0.00365771	9.96674		0.634549	0.00365918	10.7662
	445.143	86.8648	0.636458		1.01186	0.00139248	13.1651		7.12427	0.00364948	13.1898		2.75071	0.00356984	12.2823		0.405079	0.00362646	10.3353		0.268604	0.00365758	9.90739		0.0663211	0.0036594	8.50766		1.00789	0.00366211	11.2273		1.00591	0.00364953	11.2322		0.397056	0.00364956	10.3026		0.286296	0.00365768	9.97112		0.636458	0.00365917	10.7692
	445.492	86.847	0.638397		1.01721	0.0013918	13.1714		7.19776	0.00364941	13.2002		2.76547	0.00356891	12.2882		0.407551	0.00362627	10.3415		0.270572	0.00365754	9.91471		0.0668413	0.00365938	8.51549		1.01144	0.00366211	11.2308		1.00857	0.00364948	11.2349		0.398666	0.00364952	10.3067		0.287567	0.00365766	9.97556		0.638397	0.00365915	10.7723
	445.842	86.8295	0.640316		1.02253	0.00139113	13.1776		7.27147	0.00364933	13.2104		2.78022	0.00356797	12.294		0.410005	0.00362608	10.3476		0.272529	0.00365751	9.92193		0.0673593	0.00365935	8.52322		1.01496	0.0036621	11.2343		1.0112	0.00364944	11.2375		0.400263	0.00364949	10.3107		0.28883	0.00365764	9.97996		0.640316	0.00365913	10.7753
	446.183	86.8119	0.642239		1.02789	0.00139047	13.1837		7.3463	0.00364926	13.2207		2.79516	0.00356702	12.2999		0.41247	0.00362588	10.3537		0.2745	0.00365748	9.92916		0.0678814	0.00365932	8.53096		1.01851	0.00366209	11.2378		1.01385	0.00364939	11.2401		0.401868	0.00364945	10.3147		0.290099	0.00365762	9.98435		0.642239	0.00365912	10.7783
	446.527	86.7945	0.644136		1.03321	0.0013898	13.1899		7.42116	0.00364919	13.2308		2.81006	0.00356606	12.3058		0.414911	0.00362568	10.3597		0.276455	0.00365744	9.93627		0.0684	0.0036593	8.53858		1.02202	0.00366209	11.2412		1.01647	0.00364934	11.2428		0.403457	0.00364942	10.3187		0.291356	0.0036576	9.98869		0.644136	0.0036591	10.7812
	446.872	86.7778	0.64596		1.03835	0.00138914	13.1958		7.49405	0.00364912	13.2406		2.82454	0.00356514	12.3115		0.417264	0.00362549	10.3655		0.278344	0.00365741	9.9431		0.0689013	0.00365927	8.5459		1.0254	0.00366208	11.2445		1.01899	0.0036493	11.2453		0.404987	0.00364938	10.3225		0.292569	0.00365758	9.99285		0.64596	0.00365908	10.7841
	447.21	86.7604	0.64786		1.04373	0.00138848	13.2019		7.57099	0.00364905	13.2509		2.83978	0.00356416	12.3174		0.419723	0.00362529	10.3715		0.280322	0.00365738	9.9502		0.0694268	0.00365925	8.55351		1.02894	0.00366207	11.248		1.02163	0.00364925	11.2479		0.406586	0.00364935	10.3265		0.293837	0.00365756	9.99719		0.64786	0.00365907	10.787
	447.55	86.7436	0.6497		1.04897	0.00138783	13.2078		7.64652	0.00364898	13.2609		2.8547	0.0035632	12.3232		0.422111	0.0036251	10.3773		0.282248	0.00365735	9.95706		0.0699388	0.00365922	8.56088		1.03238	0.00366207	11.2513		1.02419	0.0036492	11.2504		0.408139	0.00364931	10.3303		0.295069	0.00365754	10.0014		0.6497	0.00365905	10.7899
	447.892	86.7265	0.651561		1.05429	0.00138717	13.2138		7.72389	0.00364891	13.271		2.86994	0.00356222	12.329		0.424532	0.0036249	10.3831		0.284205	0.00365732	9.96399		0.0704596	0.00365919	8.56831		1.03588	0.00366206	11.2547		1.02679	0.00364916	11.253		0.409713	0.00364928	10.3342		0.296319	0.00365751	10.0056		0.651561	0.00365903	10.7927
	448.231	86.7094	0.653436		1.05969	0.00138652	13.2199		7.80291	0.00364884	13.2812		2.88547	0.00356122	12.335		0.426979	0.00362469	10.389		0.286186	0.00365728	9.97096		0.0709876	0.00365917	8.57579		1.03941	0.00366205	11.2581		1.02941	0.00364911	11.2555		0.411303	0.00364924	10.338		0.297584	0.00365749	10.0099		0.653436	0.00365902	10.7956
	448.574	86.6923	0.655298		1.06507	0.00138586	13.2259		7.88244	0.00364877	13.2914		2.90106	0.00356021	12.3409		0.429415	0.00362449	10.3948		0.288165	0.00365725	9.97786		0.071515	0.00365914	8.58321		1.04293	0.00366204	11.2615		1.03202	0.00364906	11.2581		0.412887	0.00364921	10.3419		0.298844	0.00365747	10.0141		0.655298	0.003659	10.7985
	448.919	86.6753	0.65716		1.07049	0.0013852	13.2319		7.96306	0.0036487	13.3016		2.91681	0.00355919	12.3469		0.431859	0.00362428	10.4005		0.290153	0.00365722	9.98476		0.0720457	0.00365911	8.59061		1.04646	0.00366204	11.2649		1.03465	0.00364902	11.2607		0.414474	0.00364917	10.3458		0.300109	0.00365745	10.0184		0.65716	0.00365898	10.8013
	449.262	86.6578	0.659078		1.0761	0.00138454	13.2381		8.04724	0.00364862	13.3121		2.93322	0.00355812	12.3531		0.434383	0.00362407	10.4065		0.292211	0.00365718	9.99184		0.0725956	0.00365909	8.59823		1.05011	0.00366203	11.2684		1.03735	0.00364897	11.2633		0.416114	0.00364914	10.3497		0.301416	0.00365743	10.0227		0.659078	0.00365896	10.8042
	449.612	86.6407	0.660944		1.08159	0.00138387	13.2442		8.13033	0.00364855	13.3225		2.94937	0.00355707	12.3592		0.436847	0.00362385	10.4123		0.294225	0.00365715	9.99873		0.0731342	0.00365906	8.60564		1.05368	0.00366202	11.2718		1.04	0.00364892	11.2659		0.417715	0.0036491	10.3536		0.302694	0.00365741	10.027		0.660944	0.00365895	10.8071
	449.96	86.6234	0.662831		1.08717	0.0013832	13.2503		8.21548	0.00364847	13.3329		2.96587	0.00355599	12.3654		0.439345	0.00362364	10.4181		0.296271	0.00365712	10.0057		0.0736819	0.00365903	8.61311		1.0573	0.00366202	11.2752		1.04268	0.00364887	11.2685		0.419338	0.00364907	10.3575		0.303989	0.00365739	10.0313		0.662831	0.00365893	10.8099
	450.304	86.6061	0.664725		1.0928	0.00138254	13.2564		8.30216	0.0036484	13.3434		2.98263	0.0035549	12.3717		0.441859	0.00362342	10.4239		0.298335	0.00365708	10.0126		0.0742351	0.00365901	8.62061		1.06095	0.00366201	11.2787		1.04537	0.00364882	11.2711		0.420971	0.00364903	10.3614		0.305295	0.00365736	10.0355		0.664725	0.00365891	10.8128
	450.65	86.5895	0.666536		1.09822	0.00138188	13.2623		8.38619	0.00364833	13.3536		2.99882	0.00355383	12.3777		0.44427	0.0036232	10.4295		0.300319	0.00365705	10.0193		0.0747671	0.00365898	8.62777		1.06445	0.003662	11.282		1.04796	0.00364878	11.2736		0.422536	0.003649	10.3651		0.306548	0.00365734	10.0397		0.666536	0.0036589	10.8155
	451.001	86.573	0.668337		1.10364	0.00138121	13.2682		8.47092	0.00364826	13.3637		3.01511	0.00355276	12.3837		0.446675	0.00362299	10.435		0.302302	0.00365702	10.0259		0.0752996	0.00365895	8.63488		1.06795	0.00366199	11.2852		1.05054	0.00364873	11.2761		0.424098	0.00364896	10.3688		0.307799	0.00365732	10.0437		0.668337	0.00365888	10.8182
	451.351	86.5565	0.670143		1.1091	0.00138055	13.2741		8.55703	0.00364818	13.3738		3.03162	0.00355168	12.3898		0.449092	0.00362277	10.4405		0.3043	0.00365699	10.0325		0.0758365	0.00365893	8.642		1.07147	0.00366199	11.2885		1.05314	0.00364868	11.2786		0.425668	0.00364893	10.3725		0.309058	0.0036573	10.0478		0.670143	0.00365886	10.8209
	451.699	86.5402	0.671925		1.11451	0.00137988	13.2799		8.64317	0.00364811	13.3839		3.04809	0.00355059	12.3958		0.451484	0.00362256	10.4459		0.306282	0.00365696	10.039		0.0763695	0.0036589	8.64901		1.07496	0.00366198	11.2918		1.05571	0.00364864	11.281		0.427222	0.00364889	10.3762		0.310304	0.00365728	10.0519		0.671925	0.00365884	10.8236
	452.048	86.5232	0.673782		1.12019	0.00137922	13.286		8.73419	0.00364803	13.3944		3.06544	0.00354945	12.4021		0.453983	0.00362233	10.4516		0.308357	0.00365692	10.0458		0.0769283	0.00365887	8.65632		1.0786	0.00366197	11.2952		1.05839	0.00364859	11.2836		0.428845	0.00364886	10.38		0.311608	0.00365726	10.0561		0.673782	0.00365883	10.8264
	452.392	86.5066	0.675591		1.12575	0.00137857	13.2919		8.82407	0.00364796	13.4047		3.08253	0.00354831	12.4083		0.456423	0.00362211	10.4571		0.310387	0.00365689	10.0524		0.0774756	0.00365884	8.66342		1.08217	0.00366196	11.2985		1.06101	0.00364854	11.2861		0.430431	0.00364882	10.3837		0.312882	0.00365724	10.0602		0.675591	0.00365881	10.8291
	452.738	86.4899	0.677423		1.13141	0.00137791	13.2978		8.91641	0.00364789	13.4151		3.10004	0.00354715	12.4146		0.458902	0.00362188	10.4626		0.312455	0.00365686	10.059		0.0780335	0.00365882	8.67061		1.08579	0.00366196	11.3018		1.06368	0.00364849	11.2886		0.432041	0.00364879	10.3875		0.314178	0.00365722	10.0643		0.677423	0.00365879	10.8318
	453.08	86.4732	0.67924		1.13706	0.00137726	13.3038		9.00929	0.00364781	13.4255		3.11759	0.00354598	12.4209		0.461367	0.00362165	10.4681		0.314516	0.00365682	10.0656		0.07859	0.00365879	8.67774		1.0894	0.00366195	11.3052		1.06633	0.00364844	11.2911		0.433643	0.00364875	10.3912		0.315468	0.00365719	10.0684		0.67924	0.00365878	10.8345
	453.421	86.4569	0.681022		1.14263	0.00137661	13.3096		9.10168	0.00364774	13.4358		3.13501	0.00354482	12.4272		0.463791	0.00362142	10.4735		0.316547	0.00365679	10.0721		0.0791391	0.00365876	8.68471		1.09296	0.00366194	11.3084		1.06894	0.0036484	11.2936		0.435219	0.00364872	10.3949		0.316739	0.00365717	10.0725		0.681022	0.00365876	10.8371
	453.764	86.4411	0.68275		1.14806	0.00137596	13.3153		9.19249	0.00364766	13.4457		3.15208	0.00354368	12.4332		0.466147	0.00362119	10.4786		0.318526	0.00365676	10.0783		0.0796745	0.00365873	8.69147		1.09642	0.00366193	11.3116		1.07148	0.00364835	11.296		0.43675	0.00364868	10.3984		0.317974	0.00365715	10.0764		0.68275	0.00365874	10.8396
	454.109	86.4241	0.68461		1.15395	0.00137531	13.3213		9.29168	0.00364759	13.4565		3.17068	0.00354244	12.4398		0.468691	0.00362095	10.4842		0.320667	0.00365673	10.085		0.0802547	0.00365871	8.69874		1.10016	0.00366193	11.315		1.07422	0.0036483	11.2986		0.438404	0.00364865	10.4022		0.31931	0.00365713	10.0806		0.68461	0.00365872	10.8424
	454.453	86.4085	0.68632		1.15938	0.00137466	13.327		9.38412	0.00364751	13.4664		3.18796	0.00354128	12.4459		0.471035	0.00362072	10.4893		0.322645	0.00365669	10.0912		0.0807909	0.00365868	8.70541		1.10362	0.00366192	11.3181		1.07675	0.00364826	11.301		0.439928	0.00364861	10.4057		0.320542	0.00365711	10.0844		0.68632	0.00365871	10.8449
	454.795	86.3921	0.688103		1.16508	0.00137401	13.3328		9.4819	0.00364744	13.4768		3.20619	0.00354005	12.4523		0.473486	0.00362048	10.4947		0.324718	0.00365666	10.0976		0.0813534	0.00365865	8.71237		1.10723	0.00366191	11.3214		1.07939	0.00364821	11.3034		0.441523	0.00364858	10.4093		0.321833	0.00365709	10.0885		0.688103	0.00365869	10.8475
	455.147	86.3761	0.689852		1.17071	0.00137335	13.3386		9.57916	0.00364736	13.4871		3.22427	0.00353883	12.4586		0.475896	0.00362025	10.4999		0.32676	0.00365663	10.1039		0.0819083	0.00365862	8.71918		1.11079	0.0036619	11.3246		1.08199	0.00364816	11.3059		0.443091	0.00364854	10.4129		0.323103	0.00365707	10.0924		0.689852	0.00365867	10.85
	455.497	86.3601	0.691602		1.17637	0.00137269	13.3444		9.67787	0.00364729	13.4974		3.24257	0.0035376	12.465		0.478314	0.00362001	10.5051		0.328814	0.0036566	10.1102		0.0824669	0.0036586	8.72599		1.11437	0.0036619	11.3278		1.0846	0.00364811	11.3083		0.444664	0.00364851	10.4164		0.324378	0.00365705	10.0964		0.691602	0.00365866	10.8526
	455.853	86.3444	0.693314		1.18193	0.00137202	13.3501		9.77579	0.00364721	13.5075		3.26067	0.00353637	12.4712		0.480685	0.00361977	10.5101		0.330833	0.00365657	10.1163		0.0830165	0.00365857	8.73265		1.11788	0.00366189	11.331		1.08717	0.00364807	11.3107		0.446208	0.00364847	10.4199		0.325631	0.00365703	10.1002		0.693314	0.00365864	10.8551
	456.206	86.3291	0.694987		1.1874	0.00137135	13.3557		9.8728	0.00364714	13.5174		3.27855	0.00353516	12.4774		0.483007	0.00361954	10.5151		0.332815	0.00365653	10.1223		0.0835565	0.00365854	8.73915		1.12133	0.00366188	11.3341		1.08968	0.00364802	11.313		0.44772	0.00364844	10.4233		0.326859	0.00365701	10.104		0.694987	0.00365862	10.8575
	456.554	86.3139	0.696652		1.19287	0.0013707	13.3612		9.97065	0.00364707	13.5273		3.29654	0.00353394	12.4836		0.485324	0.0036193	10.52		0.334796	0.0036565	10.1283		0.0840968	0.00365852	8.74561		1.12477	0.00366188	11.3371		1.09219	0.00364797	11.3153		0.449229	0.00364841	10.4267		0.328086	0.00365699	10.1078		0.696652	0.00365861	10.8599
	456.901	86.2982	0.698364		1.19853	0.00137005	13.3669		10.0727	0.00364699	13.5375		3.31525	0.00353266	12.4899		0.487712	0.00361905	10.5251		0.336843	0.00365647	10.1344		0.0846557	0.00365849	8.75225		1.12832	0.00366187	11.3403		1.09478	0.00364793	11.3177		0.450786	0.00364837	10.4302		0.329352	0.00365697	10.1116		0.698364	0.00365859	10.8623
	457.243	86.2823	0.700105		1.20432	0.00136941	13.3727		10.178	0.00364692	13.548		3.33449	0.00353135	12.4965		0.490146	0.0036188	10.5302		0.338934	0.00365644	10.1406		0.0852273	0.00365846	8.75899		1.13195	0.00366186	11.3435		1.09742	0.00364788	11.3202		0.452373	0.00364834	10.4337		0.330645	0.00365694	10.1155		0.700105	0.00365857	10.8648
	457.579	86.2669	0.701793		1.20997	0.00136878	13.3783		10.2815	0.00364684	13.5581		3.35337	0.00353006	12.5028		0.492513	0.00361856	10.5351		0.340972	0.00365641	10.1466		0.0857848	0.00365843	8.76553		1.13549	0.00366185	11.3466		1.09998	0.00364783	11.3225		0.453916	0.0036483	10.4371		0.331903	0.00365692	10.1194		0.701793	0.00365856	10.8673
	457.915	86.2506	0.703567		1.21593	0.00136815	13.3841		10.3919	0.00364676	13.5689		3.37344	0.00352868	12.5096		0.495006	0.00361829	10.5403		0.343124	0.00365637	10.1529		0.0863741	0.00365841	8.77239		1.13922	0.00366185	11.3499		1.10269	0.00364778	11.325		0.455543	0.00364827	10.4407		0.333231	0.0036569	10.1234		0.703567	0.00365854	10.8698
	458.257	86.2344	0.705342		1.22194	0.00136751	13.39		10.5041	0.00364668	13.5796		3.39376	0.00352729	12.5164		0.497507	0.00361803	10.5455		0.345287	0.00365634	10.1592		0.0869673	0.00365838	8.77925		1.14297	0.00366184	11.3532		1.10541	0.00364773	11.3275		0.457176	0.00364823	10.4443		0.334564	0.00365688	10.1274		0.705342	0.00365852	10.8723
	458.598	86.2179	0.707137		1.22805	0.00136687	13.3959		10.6192	0.0036466	13.5906		3.41457	0.00352585	12.5233		0.500043	0.00361775	10.5507		0.347487	0.00365631	10.1656		0.0875709	0.00365835	8.78618		1.14677	0.00366183	11.3565		1.10817	0.00364768	11.33		0.458832	0.00364819	10.448		0.335918	0.00365686	10.1314		0.707137	0.0036585	10.8749
	458.937	86.2022	0.708853		1.23393	0.00136624	13.4016		10.731	0.00364652	13.6011		3.43469	0.00352447	12.53		0.502472	0.00361749	10.5557		0.349599	0.00365627	10.1717		0.0881511	0.00365832	8.7928		1.15043	0.00366182	11.3597		1.11082	0.00364763	11.3325		0.460419	0.00364816	10.4514		0.337218	0.00365684	10.1353		0.708853	0.00365848	10.8773
	459.279	86.187	0.710516		1.23966	0.0013656	13.4072		10.8408	0.00364645	13.6113		3.45442	0.0035231	12.5365		0.504833	0.00361723	10.5606		0.351656	0.00365624	10.1775		0.0887169	0.00365829	8.79921		1.15399	0.00366181	11.3628		1.1134	0.00364759	11.3348		0.461963	0.00364813	10.4548		0.338482	0.00365682	10.139		0.710516	0.00365847	10.8797
	459.62	86.1718	0.712184		1.24543	0.00136497	13.4127		10.9526	0.00364637	13.6216		3.47444	0.00352171	12.543		0.507206	0.00361697	10.5654		0.353728	0.00365621	10.1834		0.0892876	0.00365826	8.80564		1.15757	0.00366181	11.3659		1.11599	0.00364754	11.3371		0.463515	0.00364809	10.4582		0.339755	0.00365679	10.1428		0.712184	0.00365845	10.882
	459.961	86.1565	0.713853		1.25125	0.00136433	13.4183		11.0661	0.00364629	13.632		3.49471	0.00352031	12.5497		0.509587	0.00361671	10.5702		0.355812	0.00365618	10.1893		0.0898618	0.00365824	8.81207		1.16117	0.0036618	11.369		1.11859	0.00364749	11.3395		0.465073	0.00364806	10.4616		0.341034	0.00365677	10.1466		0.713853	0.00365843	10.8844
	460.302	86.1418	0.715462		1.25689	0.00136369	13.4238		11.1771	0.00364622	13.642		3.51447	0.00351893	12.5561		0.511886	0.00361645	10.5749		0.35783	0.00365615	10.195		0.0904184	0.00365821	8.81826		1.16466	0.00366179	11.372		1.12111	0.00364744	11.3418		0.466579	0.00364802	10.4648		0.342271	0.00365675	10.1502		0.715462	0.00365842	10.8866
	460.643	86.1265	0.717133		1.26278	0.00136306	13.4294		11.294	0.00364614	13.6524		3.53522	0.00351749	12.5628		0.514279	0.00361618	10.5797		0.359934	0.00365612	10.2009		0.0909996	0.00365818	8.82468		1.16829	0.00366178	11.3752		1.12373	0.00364739	11.3441		0.468147	0.00364799	10.4682		0.343561	0.00365673	10.154		0.717133	0.0036584	10.889
	460.983	86.1112	0.718797		1.26868	0.00136243	13.4349		11.4122	0.00364606	13.6629		3.55615	0.00351602	12.5695		0.516669	0.0036159	10.5845		0.362041	0.00365608	10.2067		0.091582	0.00365815	8.83107		1.17193	0.00366178	11.3783		1.12636	0.00364735	11.3465		0.469714	0.00364795	10.4715		0.344851	0.00365671	10.1577		0.718797	0.00365838	10.8913
	461.325	86.0954	0.720533		1.27487	0.0013618	13.4407		11.5374	0.00364598	13.6739		3.57824	0.00351448	12.5766		0.519168	0.00361561	10.5895		0.364249	0.00365605	10.2128		0.092193	0.00365812	8.83774		1.17574	0.00366177	11.3815		1.1291	0.0036473	11.349		0.471354	0.00364792	10.4751		0.346202	0.00365669	10.1617		0.720533	0.00365836	10.8937
	461.66	86.0806	0.722143		1.28065	0.00136117	13.4462		11.6552	0.0036459	13.6841		3.59897	0.00351302	12.5832		0.52149	0.00361534	10.5941		0.366305	0.00365602	10.2185		0.0927628	0.0036581	8.84392		1.17929	0.00366176	11.3845		1.13166	0.00364725	11.3512		0.472878	0.00364788	10.4783		0.34746	0.00365667	10.1653		0.722143	0.00365835	10.896
	461.998	86.0656	0.723789		1.28659	0.00136055	13.4517		11.7775	0.00364582	13.6945		3.62043	0.00351151	12.59		0.523871	0.00361506	10.5988		0.368419	0.00365599	10.2242		0.0933491	0.00365807	8.85023		1.18293	0.00366175	11.3876		1.13428	0.0036472	11.3536		0.474443	0.00364785	10.4816		0.348751	0.00365665	10.169		0.723789	0.00365833	10.8982
	462.337	86.05	0.725488		1.29276	0.00135992	13.4574		11.9056	0.00364574	13.7054		3.64283	0.00350993	12.5971		0.526333	0.00361477	10.6036		0.37061	0.00365596	10.2302		0.0939574	0.00365804	8.85674		1.18671	0.00366174	11.3908		1.137	0.00364715	11.356		0.476061	0.00364781	10.485		0.35009	0.00365663	10.1729		0.725488	0.00365831	10.9006
	462.68	86.0349	0.727141		1.2988	0.00135929	13.463		12.0321	0.00364566	13.716		3.6649	0.00350838	12.604		0.528734	0.00361448	10.6083		0.372752	0.00365592	10.236		0.0945526	0.00365801	8.86307		1.19041	0.00366174	11.3939		1.13965	0.0036471	11.3584		0.477641	0.00364778	10.4884		0.351396	0.00365661	10.1766		0.727141	0.00365829	10.9029
	463.021	86.0202	0.72875		1.30471	0.00135866	13.4685		12.1571	0.00364558	13.7264		3.68663	0.00350684	12.6108		0.531076	0.0036142	10.6129		0.374846	0.00365589	10.2416		0.0951352	0.00365798	8.86923		1.19402	0.00366173	11.397		1.14224	0.00364705	11.3607		0.479183	0.00364774	10.4916		0.352673	0.00365659	10.1802		0.72875	0.00365828	10.9051
	463.366	86.0049	0.730418		1.31088	0.00135802	13.4742		12.2887	0.0036455	13.7372		3.70944	0.00350522	12.6179		0.53351	0.0036139	10.6177		0.377027	0.00365586	10.2474		0.0957429	0.00365795	8.87561		1.19778	0.00366172	11.4001		1.14494	0.003647	11.363		0.480787	0.00364771	10.495		0.354003	0.00365656	10.184		0.730418	0.00365826	10.9074
	463.713	85.9903	0.732011		1.31681	0.00135738	13.4796		12.4163	0.00364542	13.7476		3.7315	0.00350365	12.6247		0.53584	0.00361361	10.6222		0.379121	0.00365583	10.253		0.0963265	0.00365792	8.88171		1.20138	0.00366171	11.4031		1.14752	0.00364695	11.3653		0.482323	0.00364767	10.4982		0.355278	0.00365654	10.1876		0.732011	0.00365824	10.9096
	464.056	85.9761	0.733569		1.32264	0.00135675	13.485		12.5429	0.00364534	13.7578		3.75331	0.0035021	12.6314		0.538123	0.00361333	10.6266		0.381176	0.0036558	10.2584		0.0969003	0.0036579	8.88766		1.20493	0.0036617	11.4061		1.15006	0.00364691	11.3676		0.48383	0.00364764	10.5013		0.35653	0.00365652	10.1911		0.733569	0.00365823	10.9117
	464.397	85.9616	0.735152		1.3286	0.00135612	13.4904		12.6736	0.00364526	13.7682		3.77575	0.0035005	12.6383		0.540449	0.00361303	10.6311		0.383275	0.00365577	10.2639		0.0974869	0.00365787	8.89371		1.20854	0.0036617	11.4091		1.15265	0.00364686	11.3698		0.485366	0.0036476	10.5045		0.357807	0.0036565	10.1947		0.735152	0.00365821	10.9139
	464.739	85.9471	0.736729		1.33457	0.00135549	13.4958		12.8056	0.00364518	13.7786		3.79836	0.00349888	12.6452		0.542769	0.00361274	10.6355		0.385375	0.00365574	10.2694		0.0980741	0.00365784	8.89973		1.21216	0.00366169	11.4121		1.15524	0.00364681	11.3721		0.4869	0.00364757	10.5077		0.359084	0.00365648	10.1983		0.736729	0.00365819	10.916
	465.081	85.9325	0.738329		1.34067	0.00135486	13.5013		12.9416	0.0036451	13.7892		3.82159	0.00349722	12.6522		0.54513	0.00361243	10.64		0.387515	0.0036557	10.2749		0.0986735	0.00365781	8.90584		1.21585	0.00366168	11.4151		1.15787	0.00364676	11.3744		0.488462	0.00364753	10.5109		0.360385	0.00365646	10.2019		0.738329	0.00365817	10.9182
	465.416	85.9179	0.739921		1.34677	0.00135425	13.5067		13.079	0.00364502	13.7998		3.84499	0.00349554	12.6593		0.547483	0.00361213	10.6445		0.389654	0.00365567	10.2805		0.0992732	0.00365778	8.91192		1.21954	0.00366167	11.4181		1.1605	0.00364671	11.3767		0.490021	0.0036475	10.5141		0.361685	0.00365644	10.2055		0.739921	0.00365816	10.9204
	465.757	85.9036	0.74149		1.35282	0.00135363	13.5121		13.2165	0.00364494	13.8103		3.86833	0.00349386	12.6663		0.549808	0.00361183	10.6489		0.391773	0.00365564	10.2859		0.0998677	0.00365775	8.9179		1.22319	0.00366166	11.4211		1.16311	0.00364666	11.379		0.491562	0.00364746	10.5173		0.362971	0.00365642	10.2091		0.74149	0.00365814	10.9225
	466.096	85.889	0.743084		1.359	0.001353	13.5176		13.3583	0.00364486	13.821		3.89232	0.00349213	12.6735		0.552173	0.00361151	10.6534		0.393933	0.00365561	10.2914		0.100475	0.00365773	8.92398		1.22691	0.00366166	11.4242		1.16576	0.00364662	11.3813		0.493131	0.00364743	10.5205		0.364283	0.0036564	10.2127		0.743084	0.00365812	10.9247
	466.437	85.8749	0.744624		1.36502	0.00135238	13.5229		13.4975	0.00364478	13.8314		3.9158	0.00349043	12.6805		0.554466	0.00361121	10.6577		0.396032	0.00365558	10.2967		0.101065	0.0036577	8.92985		1.23053	0.00366165	11.4271		1.16834	0.00364657	11.3835		0.494653	0.00364739	10.5236		0.365556	0.00365638	10.2162		0.744624	0.00365811	10.9267
	466.784	85.8612	0.74612		1.37089	0.00135175	13.5282		13.6346	0.0036447	13.8416		3.93887	0.00348876	12.6873		0.556695	0.00361091	10.6619		0.398078	0.00365555	10.3019		0.101641	0.00365767	8.93555		1.23406	0.00366164	11.43		1.17085	0.00364652	11.3857		0.496135	0.00364736	10.5266		0.366797	0.00365636	10.2196		0.74612	0.00365809	10.9288
	467.135	85.8466	0.747713		1.37719	0.00135111	13.5337		13.783	0.00364462	13.8524		3.96375	0.00348696	12.6946		0.559075	0.00361058	10.6663		0.400267	0.00365552	10.3074		0.102258	0.00365764	8.94162		1.23783	0.00366163	11.4331		1.17354	0.00364647	11.388		0.497719	0.00364733	10.5298		0.368125	0.00365634	10.2233		0.747713	0.00365807	10.9309
	467.481	85.8327	0.749235		1.38324	0.00135047	13.539		13.9269	0.00364454	13.8629		3.9878	0.00348521	12.7017		0.561353	0.00361027	10.6705		0.402367	0.00365549	10.3127		0.102851	0.00365761	8.94741		1.24146	0.00366162	11.436		1.17611	0.00364642	11.3902		0.499236	0.00364729	10.5329		0.369398	0.00365632	10.2267		0.749235	0.00365805	10.9329
	467.829	85.819	0.750726		1.3892	0.00134984	13.5443		14.07	0.00364446	13.8731		4.01165	0.00348347	12.7087		0.56359	0.00360996	10.6747		0.404434	0.00365546	10.3178		0.103434	0.00365759	8.95309		1.24502	0.00366162	11.4389		1.17864	0.00364637	11.3924		0.500727	0.00364726	10.5359		0.37065	0.0036563	10.2301		0.750726	0.00365804	10.9349
	468.175	85.8048	0.752286		1.39548	0.00134921	13.5497		14.222	0.00364437	13.8839		4.03691	0.00348163	12.716		0.565934	0.00360963	10.679		0.406606	0.00365543	10.3232		0.104049	0.00365756	8.95902		1.24877	0.00366161	11.4419		1.1813	0.00364632	11.3947		0.502291	0.00364722	10.539		0.371966	0.00365628	10.2337		0.752286	0.00365802	10.937
	468.513	85.7905	0.753846		1.4018	0.00134859	13.5551		14.3764	0.00364429	13.8948		4.0625	0.00347976	12.7234		0.568284	0.00360929	10.6834		0.408788	0.00365539	10.3285		0.104666	0.00365753	8.96496		1.25254	0.0036616	11.4449		1.18398	0.00364627	11.397		0.503861	0.00364719	10.5421		0.373287	0.00365626	10.2372		0.753846	0.003658	10.9391
	468.846	85.7764	0.755382		1.40806	0.00134799	13.5605		14.5309	0.00364421	13.9055		4.08801	0.00347789	12.7307		0.570602	0.00360896	10.6876		0.410946	0.00365536	10.3338		0.105278	0.0036575	8.9708		1.25626	0.00366159	11.4479		1.18662	0.00364622	11.3992		0.505411	0.00364715	10.5452		0.374593	0.00365623	10.2407		0.755382	0.00365798	10.9412
	469.185	85.7628	0.756868		1.41415	0.00134737	13.5657		14.6827	0.00364413	13.9159		4.113	0.00347605	12.7379		0.57285	0.00360864	10.6917		0.413043	0.00365533	10.3389		0.105873	0.00365747	8.97645		1.25988	0.00366158	11.4507		1.18918	0.00364618	11.4014		0.506916	0.00364712	10.5482		0.375862	0.00365621	10.2441		0.756868	0.00365797	10.9431
	469.525	85.7486	0.758427		1.42058	0.00134676	13.5712		14.8445	0.00364404	13.927		4.13953	0.0034741	12.7454		0.575211	0.00360829	10.696		0.415252	0.0036553	10.3443		0.106501	0.00365744	8.98238		1.2637	0.00366158	11.4538		1.19188	0.00364613	11.4037		0.508499	0.00364708	10.5514		0.377199	0.00365619	10.2477		0.758427	0.00365795	10.9452
	469.867	85.7351	0.759898		1.42669	0.00134614	13.5764		14.9995	0.00364396	13.9374		4.16489	0.00347223	12.7526		0.577444	0.00360796	10.7001		0.417346	0.00365527	10.3493		0.107096	0.00365741	8.98797		1.26732	0.00366157	11.4566		1.19444	0.00364608	11.4059		0.509998	0.00364705	10.5543		0.378465	0.00365617	10.251		0.759898	0.00365793	10.9471
	470.216	85.7218	0.761348		1.43275	0.0013455	13.5816		15.1547	0.00364388	13.9477		4.1902	0.00347036	12.7597		0.579651	0.00360763	10.7041		0.41942	0.00365524	10.3543		0.107686	0.00365738	8.99348		1.27091	0.00366156	11.4595		1.19698	0.00364603	11.408		0.51148	0.00364701	10.5572		0.379719	0.00365615	10.2544		0.761348	0.00365792	10.9491
	470.564	85.7093	0.762723		1.43853	0.00134487	13.5865		15.304	0.0036438	13.9576		4.21448	0.00346856	12.7666		0.581746	0.00360732	10.7079		0.421393	0.00365521	10.359		0.108249	0.00365736	8.99871		1.27432	0.00366155	11.4621		1.19939	0.00364598	11.4101		0.512889	0.00364698	10.56		0.380912	0.00365613	10.2575		0.762723	0.0036579	10.9509
	470.912	85.6956	0.764216		1.44484	0.00134424	13.5918		15.4686	0.00364372	13.9683		4.24117	0.00346658	12.774		0.584026	0.00360697	10.712		0.423546	0.00365518	10.3641		0.108863	0.00365733	9.00438		1.27805	0.00366154	11.4651		1.20201	0.00364594	11.4123		0.514424	0.00364695	10.563		0.382214	0.00365611	10.2609		0.764216	0.00365788	10.9528
	471.26	85.682	0.765701		1.45116	0.00134362	13.5971		15.6349	0.00364364	13.9791		4.26805	0.00346458	12.7815		0.586298	0.00360662	10.716		0.425696	0.00365515	10.3692		0.109477	0.0036573	9.01002		1.28177	0.00366154	11.468		1.20464	0.00364589	11.4145		0.515955	0.00364691	10.566		0.383514	0.00365609	10.2643		0.765701	0.00365787	10.9548
	471.614	85.6685	0.767179		1.45748	0.00134298	13.6024		15.8031	0.00364355	13.9898		4.29514	0.00346257	12.789		0.588563	0.00360627	10.7201		0.427845	0.00365512	10.3743		0.110092	0.00365727	9.01563		1.28549	0.00366153	11.4709		1.20726	0.00364584	11.4167		0.517484	0.00364688	10.569		0.384812	0.00365607	10.2677		0.767179	0.00365785	10.9567
	471.962	85.6544	0.768717		1.46411	0.00134235	13.6079		15.9811	0.00364346	14.001		4.32371	0.00346043	12.7968		0.590926	0.00360589	10.7243		0.430093	0.00365509	10.3795		0.110735	0.00365724	9.02148		1.28939	0.00366152	11.4739		1.21001	0.00364578	11.419		0.519081	0.00364684	10.5721		0.386171	0.00365605	10.2713		0.768717	0.00365783	10.9587
	472.315	85.6405	0.770239		1.47072	0.00134171	13.6134		16.16	0.00364338	14.0122		4.35235	0.00345829	12.8047		0.593268	0.00360552	10.7285		0.432326	0.00365506	10.3847		0.111375	0.00365721	9.02726		1.29326	0.00366151	11.4769		1.21273	0.00364573	11.4213		0.520666	0.0036468	10.5752		0.38752	0.00365603	10.2748		0.770239	0.00365781	10.9607
	472.669	85.627	0.771707		1.47713	0.00134108	13.6187		16.3355	0.00364329	14.0231		4.38034	0.0034562	12.8123		0.595532	0.00360516	10.7325		0.43449	0.00365503	10.3897		0.111996	0.00365718	9.03284		1.29702	0.0036615	11.4798		1.21537	0.00364568	11.4235		0.5222	0.00364677	10.5781		0.388827	0.00365601	10.2781		0.771707	0.00365779	10.9626
	473.012	85.614	0.773137		1.48341	0.00134046	13.6238		16.509	0.00364321	14.0337		4.40794	0.00345412	12.8198		0.59774	0.0036048	10.7364		0.436606	0.003655	10.3946		0.112604	0.00365715	9.03826		1.30069	0.00366149	11.4827		1.21795	0.00364563	11.4256		0.523698	0.00364673	10.581		0.390105	0.00365599	10.2814		0.773137	0.00365778	10.9645
	473.352	85.6002	0.774638		1.49005	0.00133985	13.6292		16.6943	0.00364312	14.0449		4.43731	0.00345191	12.8277		0.600064	0.00360442	10.7405		0.438838	0.00365497	10.3997		0.113246	0.00365712	9.04397		1.30457	0.00366148	11.4856		1.22068	0.00364558	11.4279		0.525277	0.0036467	10.584		0.391454	0.00365597	10.2849		0.774638	0.00365776	10.9665
	473.687	85.5866	0.776121		1.49665	0.00133925	13.6345		16.8803	0.00364303	14.056		4.46669	0.0034497	12.8356		0.602363	0.00360404	10.7445		0.441052	0.00365494	10.4048		0.113884	0.0036571	9.0496		1.30842	0.00366148	11.4886		1.22338	0.00364553	11.4301		0.526841	0.00364666	10.587		0.392791	0.00365595	10.2883		0.776121	0.00365774	10.9684
	474.019	85.5728	0.777634		1.50343	0.00133865	13.6399		17.0734	0.00364294	14.0674		4.4971	0.0034474	12.8437		0.604715	0.00360364	10.7486		0.443323	0.00365491	10.4099		0.114538	0.00365706	9.05534		1.31237	0.00366147	11.4916		1.22615	0.00364548	11.4324		0.528443	0.00364663	10.5901		0.394163	0.00365593	10.2918		0.777634	0.00365772	10.9703
	474.351	85.5589	0.779148		1.51026	0.00133806	13.6454		17.2698	0.00364285	14.0789		4.52792	0.00344507	12.8519		0.607071	0.00360324	10.7527		0.445603	0.00365488	10.4151		0.115197	0.00365703	9.06109		1.31634	0.00366146	11.4946		1.22893	0.00364543	11.4347		0.530051	0.00364659	10.5931		0.39554	0.00365591	10.2953		0.779148	0.0036577	10.9723
	474.685	85.545	0.780673		1.51719	0.00133746	13.6508		17.4712	0.00364276	14.0906		4.55941	0.00344268	12.8602		0.609451	0.00360283	10.7569		0.447912	0.00365484	10.4202		0.115864	0.003657	9.06689		1.32036	0.00366145	11.4977		1.23174	0.00364537	11.437		0.531677	0.00364655	10.5962		0.396935	0.00365588	10.2989		0.780673	0.00365769	10.9743
	475.017	85.532	0.782093		1.52369	0.00133687	13.656		17.6618	0.00364267	14.1015		4.58911	0.00344042	12.868		0.611669	0.00360245	10.7607		0.450071	0.00365481	10.4251		0.116489	0.00365697	9.07228		1.32413	0.00366144	11.5006		1.23438	0.00364532	11.4392		0.533195	0.00364652	10.5991		0.398239	0.00365586	10.3021		0.782093	0.00365767	10.9761
	475.353	85.5194	0.783473		1.53004	0.00133627	13.661		17.8501	0.00364259	14.1121		4.61837	0.0034382	12.8757		0.61383	0.00360207	10.7645		0.452178	0.00365479	10.4298		0.117099	0.00365695	9.07752		1.32781	0.00366143	11.5033		1.23695	0.00364527	11.4413		0.534676	0.00364648	10.6019		0.399513	0.00365584	10.3053		0.783473	0.00365765	10.9778
	475.692	85.5069	0.784839		1.53637	0.00133566	13.6661		18.0394	0.0036425	14.1227		4.64769	0.00343596	12.8833		0.615973	0.00360169	10.7682		0.454273	0.00365476	10.4344		0.117707	0.00365692	9.08271		1.33147	0.00366142	11.5061		1.2395	0.00364523	11.4434		0.536146	0.00364645	10.6047		0.400778	0.00365582	10.3085		0.784839	0.00365763	10.9796
	476.033	85.4947	0.78617		1.54257	0.00133506	13.671		18.2268	0.00364242	14.1331		4.67661	0.00343375	12.8908		0.618063	0.00360131	10.7717		0.456321	0.00365473	10.4389		0.118302	0.00365689	9.08777		1.33505	0.00366142	11.5088		1.242	0.00364518	11.4454		0.537582	0.00364641	10.6073		0.402016	0.0036558	10.3116		0.78617	0.00365762	10.9813
	476.377	85.4827	0.78748		1.54872	0.00133444	13.6759		18.4141	0.00364234	14.1434		4.70544	0.00343154	12.8982		0.620125	0.00360094	10.7753		0.458346	0.0036547	10.4434		0.11889	0.00365686	9.09275		1.33859	0.00366141	11.5114		1.24448	0.00364513	11.4474		0.539001	0.00364638	10.61		0.40324	0.00365579	10.3147		0.78748	0.0036576	10.983
	476.717	85.4705	0.78881		1.555	0.00133384	13.6809		18.6073	0.00364226	14.1539		4.73508	0.00342927	12.9058		0.622222	0.00360055	10.7789		0.460411	0.00365467	10.4479		0.119491	0.00365684	9.0978		1.34221	0.0036614	11.5141		1.247	0.00364508	11.4495		0.540446	0.00364635	10.6127		0.404488	0.00365577	10.3178		0.78881	0.00365758	10.9847
	477.058	85.4581	0.790172		1.56147	0.00133323	13.6859		18.8082	0.00364217	14.1646		4.7658	0.00342691	12.9137		0.624371	0.00360016	10.7825		0.462532	0.00365465	10.4525		0.120109	0.00365681	9.10298		1.34593	0.00366139	11.5169		1.24959	0.00364503	11.4516		0.54193	0.00364631	10.6155		0.40577	0.00365575	10.3209		0.790172	0.00365757	10.9864
	477.402	85.4463	0.791461		1.56763	0.00133262	13.6908		19.0014	0.00364209	14.1749		4.79526	0.00342464	12.9211		0.62641	0.00359977	10.786		0.464548	0.00365462	10.4568		0.120698	0.00365678	9.10788		1.34947	0.00366138	11.5195		1.25205	0.00364499	11.4536		0.543339	0.00364628	10.6181		0.406989	0.00365573	10.324		0.791461	0.00365755	10.988
	477.742	85.4345	0.792747		1.57381	0.00133202	13.6956		19.1972	0.00364201	14.1852		4.82502	0.00342235	12.9287		0.628448	0.00359939	10.7895		0.466569	0.00365459	10.4612		0.121288	0.00365675	9.11277		1.35301	0.00366138	11.5222		1.25452	0.00364494	11.4556		0.544749	0.00364625	10.6207		0.408211	0.00365571	10.327		0.792747	0.00365753	10.9897
	478.084	85.4229	0.794011		1.57993	0.00133141	13.7004		19.3926	0.00364193	14.1954		4.85462	0.00342006	12.9361		0.630453	0.003599	10.7929		0.468562	0.00365456	10.4655		0.12187	0.00365673	9.11758		1.35652	0.00366137	11.5248		1.25695	0.00364489	11.4575		0.54614	0.00364622	10.6233		0.409416	0.00365569	10.3299		0.794011	0.00365752	10.9913
	478.427	85.4108	0.795335		1.58638	0.0013308	13.7054		19.6006	0.00364184	14.2061		4.88604	0.00341763	12.944		0.632558	0.0035986	10.7964		0.470659	0.00365454	10.47		0.122484	0.0036567	9.12261		1.36021	0.00366136	11.5275		1.25952	0.00364484	11.4596		0.547601	0.00364618	10.6259		0.410685	0.00365567	10.333		0.795335	0.0036575	10.993
	478.767	85.3988	0.796653		1.59284	0.0013302	13.7104		19.8108	0.00364176	14.2168		4.91769	0.00341517	12.9519		0.634655	0.00359819	10.8		0.472753	0.00365451	10.4744		0.123098	0.00365667	9.12763		1.3639	0.00366135	11.5302		1.26208	0.00364479	11.4617		0.549059	0.00364615	10.6286		0.411952	0.00365565	10.3361		0.796653	0.00365748	10.9946
	479.108	85.3867	0.797971		1.59934	0.0013296	13.7154		20.0247	0.00364167	14.2276		4.94979	0.00341268	12.9599		0.636758	0.00359777	10.8035		0.474857	0.00365448	10.4789		0.123715	0.00365664	9.13265		1.36761	0.00366134	11.5329		1.26465	0.00364475	11.4637		0.550524	0.00364611	10.6313		0.413226	0.00365563	10.3392		0.797971	0.00365747	10.9963
	479.442	85.3739	0.799366		1.60627	0.00132901	13.7206		20.2547	0.00364158	14.2391		4.9842	0.00341	12.9684		0.638986	0.00359733	10.8073		0.477093	0.00365445	10.4836		0.124372	0.00365661	9.13796		1.37155	0.00366134	11.5358		1.26739	0.00364469	11.4659		0.552078	0.00364608	10.6341		0.414579	0.00365561	10.3425		0.799366	0.00365745	10.998
	479.784	85.3609	0.800789		1.61339	0.0013284	13.7259		20.4937	0.00364148	14.2508		5.0198	0.00340723	12.9771		0.641263	0.00359687	10.8111		0.479384	0.00365442	10.4884		0.125046	0.00365658	9.14337		1.3756	0.00366133	11.5388		1.27019	0.00364464	11.4682		0.553669	0.00364604	10.637		0.415966	0.00365559	10.3458		0.800789	0.00365743	10.9998
	480.121	85.3484	0.80215		1.62025	0.00132781	13.731		20.7262	0.00364139	14.2622		5.05434	0.00340453	12.9855		0.643445	0.00359642	10.8147		0.481585	0.00365439	10.493		0.125694	0.00365655	9.14856		1.3795	0.00366132	11.5416		1.27289	0.00364459	11.4703		0.555197	0.003646	10.6398		0.4173	0.00365557	10.3491		0.80215	0.00365741	11.0015
	480.467	85.3359	0.803522		1.62721	0.0013272	13.7362		20.9647	0.0036413	14.2737		5.08964	0.00340177	12.9941		0.645648	0.00359596	10.8184		0.483813	0.00365436	10.4976		0.126351	0.00365652	9.15379		1.38344	0.00366131	11.5444		1.27562	0.00364453	11.4725		0.556742	0.00364597	10.6426		0.41865	0.00365555	10.3523		0.803522	0.00365739	11.0033
	480.812	85.3233	0.804902		1.63425	0.00132659	13.7415		21.2086	0.00364121	14.2853		5.12562	0.00339895	13.0028		0.647866	0.0035955	10.8221		0.486062	0.00365433	10.5023		0.127015	0.00365649	9.15905		1.38743	0.0036613	11.5473		1.27838	0.00364448	11.4747		0.5583	0.00364593	10.6454		0.420013	0.00365553	10.3556		0.804902	0.00365738	11.005
	481.156	85.3116	0.806174		1.64079	0.00132599	13.7464		21.4375	0.00364112	14.2961		5.15926	0.00339631	13.0109		0.649916	0.00359506	10.8255		0.488145	0.0036543	10.5066		0.12763	0.00365647	9.1639		1.39113	0.00366129	11.55		1.28093	0.00364443	11.4767		0.559743	0.0036459	10.648		0.421277	0.00365551	10.3586		0.806174	0.00365736	11.0066
	481.493	85.3003	0.807408		1.64718	0.00132539	13.7512		21.6631	0.00364104	14.3066		5.19232	0.00339371	13.0188		0.651907	0.00359464	10.8288		0.490174	0.00365428	10.5107		0.128231	0.00365644	9.16861		1.39474	0.00366128	11.5526		1.28343	0.00364438	11.4787		0.561147	0.00364586	10.6506		0.422508	0.00365549	10.3615		0.807408	0.00365734	11.0081
	481.837	85.2885	0.808697		1.65389	0.00132479	13.7561		21.9027	0.00364095	14.3176		5.2273	0.00339095	13.0272		0.65399	0.00359418	10.8322		0.492301	0.00365425	10.5151		0.128861	0.00365641	9.17353		1.39853	0.00366128	11.5553		1.28604	0.00364433	11.4807		0.562618	0.00364583	10.6532		0.423799	0.00365547	10.3646		0.808697	0.00365733	11.0097
	482.179	85.2775	0.809902		1.66022	0.00132419	13.7609		22.1304	0.00364086	14.328		5.26045	0.00338833	13.0351		0.655942	0.00359376	10.8354		0.494299	0.00365422	10.5191		0.129454	0.00365638	9.17813		1.40209	0.00366127	11.5579		1.28849	0.00364429	11.4827		0.563998	0.0036458	10.6557		0.425012	0.00365545	10.3674		0.809902	0.00365731	11.0112
	482.518	85.2662	0.811139		1.66674	0.0013236	13.7657		22.3678	0.00364078	14.3387		5.29489	0.00338561	13.0432		0.657946	0.00359331	10.8387		0.496356	0.0036542	10.5233		0.130065	0.00365636	9.18285		1.40576	0.00366126	11.5605		1.29102	0.00364424	11.4847		0.565418	0.00364576	10.6582		0.426261	0.00365543	10.3704		0.811139	0.00365729	11.0127
	482.86	85.2544	0.812429		1.6736	0.001323	13.7707		22.6196	0.00364068	14.35		5.33131	0.00338273	13.0517		0.66004	0.00359284	10.8422		0.49851	0.00365417	10.5276		0.130705	0.00365633	9.18778		1.40961	0.00366125	11.5632		1.29368	0.00364419	11.4867		0.566905	0.00364573	10.6608		0.42757	0.00365541	10.3735		0.812429	0.00365728	11.0143
	483.209	85.2433	0.813638		1.68006	0.00132239	13.7755		22.8596	0.0036406	14.3606		5.3659	0.00337998	13.0598		0.662007	0.00359239	10.8454		0.500538	0.00365414	10.5317		0.131309	0.0036563	9.1924		1.41324	0.00366124	11.5658		1.29617	0.00364414	11.4887		0.568303	0.00364569	10.6633		0.428803	0.00365539	10.3763		0.813638	0.00365726	11.0158
	483.554	85.2324	0.814834		1.6865	0.00132178	13.7802		23.1008	0.00364051	14.3711		5.40056	0.00337723	13.0679		0.663954	0.00359195	10.8486		0.502551	0.00365412	10.5357		0.131909	0.00365627	9.19698		1.41685	0.00366123	11.5683		1.29865	0.00364409	11.4906		0.569691	0.00364566	10.6658		0.430028	0.00365538	10.3792		0.814834	0.00365724	11.0173
	483.895	85.2207	0.816106		1.6934	0.00132119	13.7852		23.3617	0.00364042	14.3824		5.43792	0.00337425	13.0766		0.666029	0.00359146	10.852		0.504701	0.00365409	10.54		0.13255	0.00365624	9.20185		1.42071	0.00366123	11.5711		1.30131	0.00364404	11.4927		0.571172	0.00364563	10.6684		0.431336	0.00365536	10.3823		0.816106	0.00365723	11.0189
	484.24	85.2091	0.817377		1.70033	0.00132059	13.7902		23.627	0.00364033	14.3938		5.47577	0.00337124	13.0853		0.668105	0.00359098	10.8554		0.506858	0.00365406	10.5443		0.133195	0.00365622	9.20671		1.42459	0.00366122	11.5738		1.30397	0.00364399	11.4948		0.572656	0.00364559	10.671		0.432649	0.00365534	10.3853		0.817377	0.00365721	11.0205
	484.582	85.1977	0.818623		1.70718	0.00131999	13.7951		23.8915	0.00364024	14.4049		5.51338	0.00336823	13.0939		0.670144	0.00359049	10.8587		0.50898	0.00365403	10.5485		0.13383	0.00365619	9.21148		1.42841	0.00366121	11.5765		1.30659	0.00364394	11.4968		0.574116	0.00364556	10.6736		0.433942	0.00365532	10.3883		0.818623	0.00365719	11.022
	484.923	85.1851	0.82		1.7148	0.00131939	13.8005		24.1891	0.00364014	14.4174		5.55555	0.00336486	13.1035		0.6724	0.00358995	10.8623		0.511336	0.003654	10.5531		0.134536	0.00365616	9.21676		1.43266	0.0036612	11.5795		1.3095	0.00364388	11.4991		0.575736	0.00364552	10.6764		0.435378	0.00365529	10.3916		0.82	0.00365717	11.0237
	485.264	85.1727	0.821359		1.72238	0.0013188	13.8058		24.4885	0.00364004	14.4297		5.59782	0.00336147	13.1131		0.67463	0.0035894	10.8659		0.513672	0.00365397	10.5577		0.135236	0.00365612	9.22197		1.43687	0.00366119	11.5824		1.31239	0.00364383	11.5013		0.57734	0.00364548	10.6792		0.436803	0.00365527	10.3949		0.821359	0.00365715	11.0253
	485.609	85.1609	0.822647		1.72961	0.0013182	13.8109		24.7775	0.00363994	14.4415		5.63846	0.00335821	13.1223		0.676747	0.00358888	10.8694		0.515894	0.00365395	10.562		0.135904	0.00365609	9.22691		1.44089	0.00366118	11.5852		1.31515	0.00364377	11.5034		0.578866	0.00364544	10.6819		0.438159	0.00365525	10.398		0.822647	0.00365713	11.0269
	485.95	85.149	0.823942		1.73694	0.00131761	13.816		25.0737	0.00363985	14.4534		5.67996	0.00335487	13.1316		0.678881	0.00358835	10.8728		0.51814	0.00365392	10.5664		0.13658	0.00365606	9.23189		1.44496	0.00366117	11.588		1.31793	0.00364372	11.5056		0.580408	0.00364541	10.6846		0.439531	0.00365523	10.4011		0.823942	0.00365712	11.0285
	486.298	85.1379	0.825156		1.74386	0.00131701	13.8209		25.3562	0.00363975	14.4647		5.7194	0.0033517	13.1404		0.680883	0.00358784	10.876		0.520253	0.00365389	10.5705		0.137216	0.00365604	9.23655		1.4488	0.00366116	11.5907		1.32055	0.00364367	11.5076		0.581857	0.00364537	10.6871		0.440822	0.00365521	10.4041		0.825156	0.0036571	11.03
	486.639	85.127	0.826347		1.75069	0.00131641	13.8257		25.6379	0.00363966	14.4758		5.75859	0.00334854	13.1492		0.682849	0.00358733	10.8792		0.522332	0.00365386	10.5745		0.137843	0.00365601	9.24113		1.45258	0.00366116	11.5933		1.32314	0.00364362	11.5096		0.583282	0.00364534	10.6895		0.442094	0.00365519	10.407		0.826347	0.00365708	11.0314
	486.984	85.1162	0.827527		1.75752	0.00131582	13.8305		25.9221	0.00363957	14.4869		5.79801	0.00334535	13.1579		0.684801	0.00358683	10.8823		0.524403	0.00365384	10.5785		0.138468	0.00365598	9.24567		1.45635	0.00366115	11.5959		1.32571	0.00364357	11.5115		0.584701	0.0036453	10.692		0.443361	0.00365518	10.4099		0.827527	0.00365706	11.0329
	487.326	85.1055	0.828695		1.76431	0.00131523	13.8353		26.2081	0.00363948	14.4979		5.83753	0.00334216	13.1666		0.686735	0.00358632	10.8855		0.526459	0.00365381	10.5824		0.13909	0.00365595	9.25016		1.4601	0.00366114	11.5985		1.32827	0.00364352	11.5135		0.58611	0.00364527	10.6944		0.44462	0.00365516	10.4127		0.828695	0.00365705	11.0343
	487.666	85.0945	0.829903		1.77138	0.00131464	13.8402		26.5091	0.00363939	14.5094		5.87899	0.0033388	13.1757		0.688738	0.00358578	10.8887		0.528595	0.00365379	10.5864		0.139736	0.00365592	9.25481		1.464	0.00366113	11.6011		1.33093	0.00364347	11.5155		0.587571	0.00364523	10.6969		0.445928	0.00365514	10.4156		0.829903	0.00365703	11.0358
	488.002	85.083	0.831159		1.7788	0.00131406	13.8452		26.828	0.00363929	14.5214		5.92274	0.00333525	13.1852		0.690826	0.00358522	10.892		0.530826	0.00365376	10.5907		0.140412	0.0036559	9.25966		1.46809	0.00366112	11.6039		1.33372	0.00364341	11.5176		0.589098	0.0036452	10.6995		0.447296	0.00365512	10.4187		0.831159	0.00365701	11.0373
	488.335	85.0717	0.832392		1.78613	0.00131348	13.8502		27.1467	0.00363919	14.5332		5.96631	0.0033317	13.1947		0.692877	0.00358466	10.8953		0.533023	0.00365373	10.5948		0.141079	0.00365587	9.26441		1.47212	0.00366111	11.6067		1.33646	0.00364336	11.5197		0.590601	0.00364516	10.7021		0.448645	0.0036551	10.4217		0.832392	0.00365699	11.0388
	488.667	85.0609	0.833575		1.79321	0.00131291	13.855		27.458	0.0036391	14.5447		6.00872	0.00332825	13.2038		0.694848	0.00358412	10.8984		0.53514	0.0036537	10.5988		0.141723	0.00365584	9.26898		1.476	0.0036611	11.6093		1.33911	0.00364331	11.5217		0.592048	0.00364512	10.7046		0.449945	0.00365508	10.4246		0.833575	0.00365698	11.0402
	489.005	85.0497	0.834793		1.80055	0.00131233	13.86		27.7842	0.003639	14.5566		6.053	0.00332464	13.2133		0.696879	0.00358355	10.9017		0.537328	0.00365368	10.6029		0.142389	0.00365581	9.27368		1.48003	0.00366109	11.612		1.34185	0.00364325	11.5238		0.593543	0.00364509	10.7071		0.45129	0.00365506	10.4276		0.834793	0.00365696	11.0417
	489.343	85.0393	0.835926		1.80744	0.00131175	13.8647		28.0933	0.00363891	14.5677		6.0948	0.00332123	13.2223		0.698772	0.00358301	10.9047		0.539372	0.00365365	10.6067		0.143011	0.00365578	9.27806		1.4838	0.00366109	11.6146		1.34441	0.0036432	11.5257		0.594939	0.00364505	10.7095		0.452547	0.00365504	10.4304		0.835926	0.00365694	11.043
	489.686	85.0285	0.837109		1.81467	0.00131115	13.8696		28.4217	0.00363882	14.5793		6.13907	0.00331761	13.2317		0.700751	0.00358244	10.9078		0.541515	0.00365363	10.6107		0.143665	0.00365575	9.28264		1.48776	0.00366108	11.6173		1.3471	0.00364315	11.5278		0.596402	0.00364502	10.7119		0.453866	0.00365502	10.4334		0.837109	0.00365692	11.0445
	490.03	85.0184	0.838219		1.82151	0.00131056	13.8743		28.7355	0.00363873	14.5904		6.18121	0.00331416	13.2406		0.702612	0.0035819	10.9108		0.543534	0.0036536	10.6144		0.144282	0.00365573	9.28694		1.49149	0.00366107	11.6198		1.34963	0.0036431	11.5297		0.59778	0.00364498	10.7143		0.45511	0.003655	10.4361		0.838219	0.00365691	11.0458
	490.37	85.0077	0.839381		1.82872	0.00130998	13.8791		29.0695	0.00363863	14.602		6.22591	0.0033105	13.25		0.70456	0.00358133	10.9139		0.545654	0.00365357	10.6183		0.14493	0.0036557	9.29144		1.49543	0.00366106	11.6224		1.3523	0.00364305	11.5317		0.599227	0.00364495	10.7167		0.456417	0.00365498	10.439		0.839381	0.00365689	11.0472
	490.705	84.9976	0.840489		1.83564	0.00130941	13.8838		29.3938	0.00363854	14.6131		6.26916	0.00330695	13.2591		0.706422	0.00358077	10.9168		0.547684	0.00365355	10.6221		0.145552	0.00365567	9.29573		1.4992	0.00366105	11.6249		1.35486	0.003643	11.5336		0.600612	0.00364491	10.719		0.45767	0.00365496	10.4417		0.840489	0.00365687	11.0485
	491.044	84.987	0.841651		1.84295	0.00130882	13.8886		29.7399	0.00363844	14.6249		6.31515	0.00330317	13.2687		0.708376	0.00358019	10.9199		0.54982	0.00365352	10.626		0.146208	0.00365564	9.30024		1.50317	0.00366104	11.6276		1.35755	0.00364295	11.5356		0.602069	0.00364488	10.7215		0.45899	0.00365494	10.4446		0.841651	0.00365686	11.0499
	491.378	84.9768	0.842761		1.84999	0.00130825	13.8933		30.0767	0.00363835	14.6362		6.35975	0.00329949	13.278		0.710246	0.00357961	10.9229		0.551871	0.0036535	10.6297		0.146837	0.00365561	9.30455		1.507	0.00366103	11.6301		1.36014	0.00364289	11.5375		0.603466	0.00364484	10.7238		0.460257	0.00365492	10.4474		0.842761	0.00365684	11.0512
	491.717	84.9664	0.843892		1.85721	0.00130767	13.8981		30.4258	0.00363825	14.6478		6.40581	0.0032957	13.2875		0.712153	0.00357902	10.9259		0.553967	0.00365347	10.6335		0.147482	0.00365559	9.30895		1.51091	0.00366103	11.6327		1.36279	0.00364284	11.5395		0.604895	0.00364481	10.7262		0.461554	0.00365491	10.4502		0.843892	0.00365682	11.0526
	492.062	84.9568	0.844951		1.86401	0.00130708	13.9026		30.7587	0.00363816	14.6587		6.44958	0.00329209	13.2965		0.713942	0.00357846	10.9287		0.555938	0.00365345	10.6371		0.148089	0.00365556	9.31307		1.51461	0.00366102	11.6352		1.36529	0.00364279	11.5414		0.606237	0.00364478	10.7284		0.462775	0.00365489	10.4529		0.844951	0.0036568	11.0539
	492.409	84.9464	0.846083		1.87134	0.00130649	13.9075		31.1207	0.00363807	14.6705		6.49701	0.00328817	13.3062		0.715856	0.00357786	10.9317		0.558052	0.00365342	10.6409		0.14874	0.00365553	9.31747		1.51857	0.00366101	11.6378		1.36797	0.00364274	11.5434		0.607677	0.00364474	10.7308		0.464085	0.00365487	10.4557		0.846083	0.00365679	11.0552
	492.754	84.9365	0.847163		1.87838	0.0013059	13.9121		31.4723	0.00363797	14.6818		6.5429	0.00328437	13.3155		0.717684	0.00357727	10.9346		0.560076	0.0036534	10.6445		0.149365	0.0036555	9.32168		1.52238	0.003661	11.6403		1.37054	0.00364269	11.5453		0.609056	0.00364471	10.7331		0.465341	0.00365485	10.4584		0.847163	0.00365677	11.0565
	493.103	84.927	0.848206		1.88523	0.00130531	13.9167		31.8182	0.00363788	14.6927		6.58789	0.00328064	13.3247		0.719454	0.00357669	10.9374		0.56204	0.00365338	10.648		0.149972	0.00365548	9.32575		1.52608	0.00366099	11.6427		1.37304	0.00364264	11.5471		0.610393	0.00364467	10.7353		0.466561	0.00365483	10.461		0.848206	0.00365675	11.0577
	493.457	84.9171	0.84929		1.89239	0.0013047	13.9214		32.1834	0.00363779	14.7042		6.63524	0.00327672	13.3342		0.721293	0.00357609	10.9403		0.564086	0.00365335	10.6517		0.150605	0.00365545	9.32998		1.52994	0.00366098	11.6453		1.37564	0.00364259	11.549		0.611786	0.00364464	10.7376		0.467833	0.00365481	10.4638		0.84929	0.00365674	11.059
	493.807	84.9068	0.85041		1.89985	0.00130411	13.9262		32.568	0.00363769	14.7161		6.68492	0.00327259	13.3442		0.723196	0.00357545	10.9433		0.566209	0.00365333	10.6554		0.151264	0.00365542	9.33436		1.53396	0.00366098	11.6479		1.37835	0.00364254	11.551		0.613231	0.0036446	10.74		0.469155	0.00365479	10.4666		0.85041	0.00365672	11.0603
	494.15	84.8973	0.851451		1.90684	0.00130353	13.9308		32.9322	0.0036376	14.7273		6.73179	0.0032687	13.3536		0.724969	0.00357485	10.946		0.568192	0.0036533	10.659		0.151879	0.0036554	9.33843		1.53772	0.00366097	11.6504		1.38088	0.00364249	11.5529		0.61458	0.00364457	10.7422		0.47039	0.00365478	10.4692		0.851451	0.0036567	11.0616
	494.506	84.8876	0.852508		1.91398	0.00130292	13.9355		33.3083	0.0036375	14.7387		6.78003	0.00326468	13.3632		0.72677	0.00357424	10.9489		0.570211	0.00365328	10.6625		0.152506	0.00365537	9.34257		1.54155	0.00366096	11.6529		1.38347	0.00364244	11.5548		0.615953	0.00364453	10.7445		0.471649	0.00365476	10.4719		0.852508	0.00365669	11.0628
	494.847	84.8775	0.853615		1.92151	0.00130234	13.9403		33.7096	0.0036374	14.7508		6.8313	0.00326041	13.3733		0.728658	0.00357358	10.9518		0.572334	0.00365325	10.6662		0.153167	0.00365534	9.3469		1.5456	0.00366095	11.6555		1.38619	0.00364238	11.5568		0.617397	0.0036445	10.7468		0.472974	0.00365474	10.4747		0.853615	0.00365667	11.0641
	495.183	84.8676	0.854691		1.92889	0.00130177	13.945		34.107	0.0036373	14.7625		6.88188	0.00325619	13.3833		0.730497	0.00357294	10.9547		0.574405	0.00365323	10.6699		0.153812	0.00365531	9.35112		1.54955	0.00366094	11.658		1.38885	0.00364233	11.5587		0.618806	0.00364446	10.7491		0.474268	0.00365472	10.4775		0.854691	0.00365665	11.0654
	495.527	84.8581	0.855734		1.93609	0.00130119	13.9496		34.4991	0.00363721	14.774		6.93162	0.00325204	13.393		0.73228	0.0035723	10.9575		0.57642	0.0036532	10.6734		0.154441	0.00365529	9.35522		1.5534	0.00366093	11.6605		1.39144	0.00364228	11.5606		0.620176	0.00364443	10.7514		0.475529	0.0036547	10.4802		0.855734	0.00365663	11.0666
	495.872	84.8479	0.856841		1.9438	0.00130061	13.9545		34.9232	0.00363711	14.7863		6.98522	0.00324756	13.4035		0.734176	0.00357162	10.9605		0.578568	0.00365318	10.6771		0.155112	0.00365526	9.35957		1.55752	0.00366092	11.6632		1.3942	0.00364222	11.5626		0.621636	0.00364439	10.7537		0.476874	0.00365468	10.483		0.856841	0.00365662	11.0679
	496.214	84.8382	0.857902		1.95124	0.00130003	13.9592		35.3378	0.00363701	14.7981		7.03741	0.0032432	13.4136		0.735996	0.00357095	10.9633		0.580635	0.00365315	10.6807		0.155759	0.00365523	9.36374		1.56149	0.00366091	11.6657		1.39687	0.00364217	11.5646		0.623041	0.00364436	10.756		0.47817	0.00365466	10.4857		0.857902	0.0036566	11.0692
	496.568	84.8291	0.858896		1.95826	0.00129943	13.9637		35.7331	0.00363692	14.8093		7.08698	0.00323904	13.4232		0.737703	0.00357032	10.966		0.582578	0.00365313	10.684		0.156367	0.0036552	9.36766		1.56524	0.00366091	11.6681		1.39938	0.00364212	11.5664		0.624362	0.00364432	10.7581		0.47939	0.00365465	10.4883		0.858896	0.00365658	11.0703
	496.914	84.8201	0.859884		1.96529	0.00129885	13.9682		36.1329	0.00363682	14.8205		7.13695	0.00323486	13.4328		0.739401	0.00356968	10.9686		0.584517	0.00365311	10.6874		0.156975	0.00365518	9.37155		1.56898	0.0036609	11.6705		1.40189	0.00364207	11.5682		0.62568	0.00364429	10.7603		0.480607	0.00365463	10.4908		0.859884	0.00365657	11.0715
	497.258	84.8102	0.86096		1.973	0.00129827	13.973		36.5764	0.00363672	14.8327		7.19219	0.00323022	13.4434		0.741252	0.00356898	10.9715		0.586635	0.00365308	10.691		0.157641	0.00365515	9.3758		1.57308	0.00366089	11.6731		1.40463	0.00364202	11.5702		0.62712	0.00364425	10.7626		0.48194	0.00365461	10.4936		0.86096	0.00365655	11.0728
	497.594	84.8002	0.862058		1.98092	0.0012977	13.9779		37.0376	0.00363662	14.8453		7.2494	0.00322541	13.4543		0.743143	0.00356825	10.9745		0.588805	0.00365306	10.6947		0.158323	0.00365512	9.38014		1.57729	0.00366088	11.6758		1.40745	0.00364196	11.5722		0.628594	0.00364422	10.765		0.483307	0.00365459	10.4964		0.862058	0.00365653	11.074
	497.932	84.7896	0.863212		1.98932	0.00129713	13.983		37.5329	0.0036365	14.8587		7.31059	0.00322027	13.4659		0.745135	0.00356747	10.9776		0.591097	0.00365303	10.6986		0.159045	0.00365509	9.3847		1.58175	0.00366087	11.6786		1.41043	0.0036419	11.5744		0.630151	0.00364418	10.7675		0.484752	0.00365457	10.4994		0.863212	0.00365651	11.0754
	498.259	84.7789	0.864382		1.99791	0.00129658	13.9882		38.0455	0.00363639	14.8723		7.37365	0.00321496	13.4778		0.747156	0.00356667	10.9808		0.593429	0.00365301	10.7026		0.159781	0.00365506	9.38934		1.5863	0.00366086	11.6815		1.41348	0.00364184	11.5766		0.631736	0.00364414	10.77		0.486226	0.00365455	10.5025		0.864382	0.00365649	11.0768
	498.599	84.7683	0.86554		2.00649	0.00129601	13.9933		38.564	0.00363628	14.8859		7.43716	0.00320961	13.4897		0.74916	0.00356586	10.9839		0.595748	0.00365298	10.7065		0.160514	0.00365503	9.39393		1.59083	0.00366085	11.6844		1.41651	0.00364178	11.5788		0.633312	0.0036441	10.7725		0.487692	0.00365453	10.5055		0.86554	0.00365647	11.0781
	498.937	84.7585	0.86661		2.01448	0.00129544	13.9982		39.0531	0.00363617	14.8986		7.49682	0.00320458	13.5008		0.751013	0.0035651	10.9868		0.597899	0.00365295	10.7101		0.161195	0.003655	9.39818		1.59505	0.00366084	11.687		1.41932	0.00364173	11.5808		0.634774	0.00364406	10.7748		0.489055	0.00365451	10.5083		0.86661	0.00365645	11.0794
	499.283	84.7493	0.867624		2.02211	0.00129486	14.0028		39.5257	0.00363607	14.9107		7.55425	0.00319974	13.5115		0.752772	0.00356437	10.9895		0.599946	0.00365293	10.7135		0.161844	0.00365497	9.40221		1.59908	0.00366083	11.6896		1.42201	0.00364167	11.5827		0.636165	0.00364402	10.777		0.490353	0.00365449	10.511		0.867624	0.00365644	11.0805
	499.618	84.7405	0.868585		2.02939	0.0012943	14.0073		39.9819	0.00363597	14.9222		7.60948	0.00319507	13.5217		0.75444	0.00356367	10.9921		0.601892	0.00365291	10.7168		0.162461	0.00365495	9.40603		1.60292	0.00366083	11.692		1.42457	0.00364162	11.5845		0.637488	0.00364399	10.7791		0.491589	0.00365447	10.5135		0.868585	0.00365642	11.0817
	499.96	84.7316	0.869557		2.03682	0.00129373	14.0118		40.4523	0.00363588	14.9339		7.66621	0.00319028	13.5321		0.75613	0.00356295	10.9948		0.603869	0.00365289	10.7201		0.16309	0.00365492	9.40991		1.60683	0.00366082	11.6944		1.42717	0.00364157	11.5864		0.638832	0.00364395	10.7813		0.492846	0.00365445	10.5161		0.869557	0.0036564	11.0828
	500.299	84.7227	0.870531		2.04432	0.00129316	14.0164		40.9321	0.00363578	14.9458		7.72387	0.0031854	13.5427		0.757825	0.00356222	10.9974		0.605856	0.00365286	10.7234		0.163722	0.00365489	9.41379		1.61076	0.00366081	11.6969		1.4298	0.00364152	11.5882		0.640182	0.00364392	10.7834		0.494111	0.00365443	10.5186		0.870531	0.00365639	11.0839
	500.643	84.7142	0.871455		2.05148	0.00129259	14.0208		41.3958	0.00363568	14.9571		7.77938	0.0031807	13.5528		0.759434	0.00356152	11		0.607748	0.00365284	10.7265		0.164325	0.00365487	9.41748		1.61452	0.0036608	11.6992		1.4323	0.00364147	11.59		0.641468	0.00364389	10.7854		0.495317	0.00365442	10.5211		0.871455	0.00365637	11.085
	500.99	84.7062	0.872325		2.05827	0.00129201	14.025		41.8402	0.00363559	14.9678		7.83241	0.00317621	13.5624		0.760951	0.00356084	11.0023		0.609536	0.00365282	10.7295		0.164896	0.00365484	9.42096		1.61809	0.00366079	11.7014		1.43467	0.00364142	11.5917		0.642684	0.00364385	10.7873		0.496459	0.0036544	10.5234		0.872325	0.00365635	11.086
	501.338	84.6975	0.873278		2.06576	0.00129143	14.0295		42.3354	0.00363549	14.9796		7.89127	0.00317123	13.573		0.762614	0.0035601	11.0049		0.6115	0.0036528	10.7327		0.165524	0.00365482	9.42478		1.62201	0.00366078	11.7038		1.43727	0.00364137	11.5935		0.644019	0.00364382	10.7894		0.497714	0.00365438	10.5259		0.873278	0.00365634	11.0871
	501.682	84.6886	0.87425		2.07346	0.00129085	14.0341		42.8507	0.00363539	14.9918		7.9523	0.00316605	13.584		0.764313	0.00355932	11.0076		0.613513	0.00365278	10.736		0.166168	0.00365479	9.42868		1.62604	0.00366078	11.7063		1.43995	0.00364132	11.5954		0.645388	0.00364378	10.7916		0.499002	0.00365436	10.5285		0.87425	0.00365632	11.0882
	502.021	84.6795	0.875243		2.08139	0.00129029	14.0388		43.3871	0.00363529	15.0043		8.01558	0.00316068	13.5953		0.76605	0.00355852	11.0103		0.615575	0.00365275	10.7393		0.166829	0.00365476	9.43266		1.63018	0.00366077	11.7089		1.4427	0.00364126	11.5974		0.64679	0.00364375	10.7938		0.500324	0.00365435	10.5312		0.875243	0.0036563	11.0894
	502.352	84.67	0.876289		2.08981	0.00128974	14.0437		43.9641	0.00363518	15.0176		8.08337	0.00315493	13.6074		0.767883	0.00355766	11.0132		0.617757	0.00365273	10.7429		0.167529	0.00365473	9.43687		1.63457	0.00366076	11.7116		1.44562	0.0036412	11.5994		0.648275	0.00364371	10.7961		0.501725	0.00365433	10.534		0.876289	0.00365628	11.0906
	502.68	84.6596	0.877418		2.09897	0.00128919	14.0489		44.6002	0.00363506	15.032		8.15778	0.00314861	13.6206		0.769862	0.00355672	11.0163		0.620121	0.0036527	10.7467		0.168289	0.0036547	9.44141		1.63935	0.00366075	11.7145		1.44878	0.00364114	11.6016		0.649882	0.00364367	10.7986		0.503244	0.0036543	10.537		0.877418	0.00365626	11.0919
	503.012	84.6498	0.878489		2.10775	0.00128864	14.054		45.2178	0.00363494	15.0458		8.22969	0.0031425	13.6332		0.771743	0.00355581	11.0192		0.622374	0.00365268	10.7504		0.169014	0.00365467	9.44573		1.64391	0.00366074	11.7173		1.45181	0.00364108	11.6038		0.651415	0.00364363	10.8009		0.504696	0.00365428	10.5399		0.878489	0.00365624	11.0931
	503.338	84.6406	0.879501		2.11611	0.0012881	14.0588		45.8137	0.00363483	15.059		8.2988	0.00313663	13.6453		0.773521	0.00355494	11.022		0.624511	0.00365265	10.7538		0.169704	0.00365464	9.44981		1.64826	0.00366073	11.7199		1.45469	0.00364102	11.6058		0.65287	0.00364359	10.8032		0.506074	0.00365426	10.5426		0.879501	0.00365623	11.0942
	503.669	84.631	0.88055		2.12486	0.00128755	14.0637		46.4455	0.00363471	15.0727		8.37173	0.00313042	13.658		0.775369	0.00355402	11.0249		0.626737	0.00365263	10.7574		0.170423	0.00365461	9.45406		1.6528	0.00366072	11.7227		1.45769	0.00364096	11.6079		0.654385	0.00364355	10.8055		0.507513	0.00365424	10.5455		0.88055	0.00365621	11.0955
	503.998	84.6214	0.881601		2.1337	0.001287	14.0687		47.092	0.0036346	15.0866		8.44605	0.0031241	13.6709		0.777221	0.00355308	11.0279		0.628975	0.0036526	10.761		0.171147	0.00365458	9.45831		1.65738	0.00366071	11.7254		1.46072	0.0036409	11.61		0.655909	0.00364351	10.8079		0.508962	0.00365422	10.5484		0.881601	0.00365619	11.0967
	504.325	84.6127	0.882545		2.1417	0.00128646	14.0733		47.685	0.00363449	15.0992		8.51393	0.00311832	13.6826		0.778887	0.00355222	11.0305		0.630993	0.00365258	10.7642		0.171801	0.00365456	9.46214		1.66152	0.0036607	11.7279		1.46346	0.00364084	11.6119		0.657284	0.00364347	10.81		0.51027	0.00365421	10.5509		0.882545	0.00365617	11.0977
	504.649	84.6039	0.883504		2.1499	0.00128593	14.078		48.2993	0.00363438	15.112		8.58397	0.00311236	13.6946		0.780579	0.00355134	11.0331		0.633049	0.00365256	10.7674		0.172468	0.00365453	9.46603		1.66576	0.00366069	11.7305		1.46625	0.00364079	11.6138		0.658685	0.00364344	10.8121		0.511606	0.00365419	10.5536		0.883504	0.00365615	11.0988
	504.982	84.5954	0.884442		2.15798	0.00128538	14.0826		48.913	0.00363428	15.1247		8.65365	0.00310643	13.7065		0.782237	0.00355046	11.0358		0.635069	0.00365254	10.7706		0.173125	0.0036545	9.46985		1.66993	0.00366068	11.733		1.46901	0.00364073	11.6157		0.660062	0.0036434	10.8143		0.51292	0.00365417	10.5561		0.884442	0.00365613	11.0999
	505.318	84.5877	0.88528		2.16526	0.00128482	14.0868		49.4721	0.00363418	15.1362		8.71688	0.00310104	13.7173		0.783721	0.00354966	11.0381		0.636881	0.00365252	10.7735		0.173715	0.00365448	9.47327		1.67368	0.00366067	11.7352		1.47148	0.00364068	11.6174		0.661297	0.00364337	10.8161		0.514101	0.00365415	10.5584		0.88528	0.00365612	11.1009
	505.66	84.5802	0.886094		2.17239	0.00128426	14.091		50.0251	0.00363409	15.1473		8.77921	0.00309573	13.7278		0.785163	0.00354888	11.0404		0.638648	0.0036525	10.7763		0.174291	0.00365445	9.47659		1.67735	0.00366067	11.7374		1.4739	0.00364064	11.6191		0.662501	0.00364333	10.818		0.515253	0.00365414	10.5607		0.886094	0.0036561	11.1018
	506.007	84.5728	0.886911		2.17958	0.00128369	14.0952		50.5897	0.00363399	15.1586		8.84261	0.00309033	13.7385		0.786612	0.00354808	11.0427		0.640425	0.00365248	10.7791		0.174871	0.00365443	9.47992		1.68106	0.00366066	11.7396		1.47634	0.00364059	11.6208		0.663713	0.0036433	10.8198		0.516415	0.00365412	10.563		0.886911	0.00365609	11.1027
	506.343	84.5649	0.887766		2.18717	0.00128313	14.0995		51.1917	0.00363389	15.1705		8.90997	0.00308459	13.7498		0.788129	0.00354723	11.0451		0.642292	0.00365246	10.782		0.175481	0.00365441	9.48342		1.68496	0.00366065	11.742		1.47891	0.00364053	11.6226		0.664987	0.00364327	10.8218		0.517636	0.0036541	10.5653		0.887766	0.00365607	11.1037
	506.676	84.5573	0.888606		2.19468	0.00128258	14.1038		51.7941	0.00363379	15.1822		8.97711	0.00307887	13.7611		0.78962	0.00354639	11.0474		0.644131	0.00365244	10.7849		0.176083	0.00365438	9.48686		1.68881	0.00366064	11.7443		1.48144	0.00364048	11.6243		0.666242	0.00364323	10.8237		0.518842	0.00365409	10.5677		0.888606	0.00365606	11.1046
	507.009	84.549	0.889507		2.2028	0.00128204	14.1083		52.4536	0.00363368	15.1949		9.05033	0.00307263	13.7732		0.791222	0.00354547	11.05		0.646112	0.00365242	10.7879		0.176733	0.00365435	9.49055		1.69297	0.00366063	11.7467		1.48418	0.00364043	11.6262		0.667595	0.0036432	10.8257		0.520143	0.00365407	10.5702		0.889507	0.00365604	11.1057
	507.341	84.5407	0.890415		2.21106	0.00128149	14.1129		53.132	0.00363357	15.2079		9.12534	0.00306624	13.7857		0.792839	0.00354452	11.0526		0.648117	0.0036524	10.7911		0.177391	0.00365433	9.49429		1.6972	0.00366063	11.7492		1.48696	0.00364037	11.6281		0.668964	0.00364316	10.8278		0.521461	0.00365405	10.5727		0.890415	0.00365602	11.1067
	507.666	84.5316	0.891408		2.22016	0.00128096	14.1179		53.8898	0.00363345	15.2221		9.20877	0.00305914	13.7994		0.794608	0.00354348	11.0554		0.650316	0.00365237	10.7945		0.178114	0.0036543	9.49837		1.70185	0.00366062	11.752		1.49002	0.00364031	11.6302		0.670467	0.00364312	10.83		0.522911	0.00365403	10.5755		0.891408	0.003656	11.1078
	508	84.5227	0.89238		2.22915	0.00128041	14.1228		54.6491	0.00363334	15.2361		9.29199	0.00305205	13.813		0.796343	0.00354243	11.0582		0.65248	0.00365235	10.7978		0.178827	0.00365427	9.50238		1.70645	0.00366061	11.7547		1.49303	0.00364025	11.6322		0.671946	0.00364308	10.8323		0.524339	0.00365401	10.5782		0.89238	0.00365598	11.1089
	508.334	84.5138	0.893358		2.23828	0.00127986	14.1277		55.4296	0.00363322	15.2504		9.37714	0.00304479	13.8269		0.798088	0.00354136	11.061		0.654663	0.00365233	10.8011		0.179547	0.00365424	9.50642		1.7111	0.0036606	11.7574		1.49609	0.00364019	11.6343		0.673439	0.00364304	10.8345		0.525784	0.00365399	10.581		0.893358	0.00365596	11.11
	508.669	84.5054	0.894276		2.24692	0.00127931	14.1324		56.1791	0.0036331	15.2639		9.45855	0.00303786	13.8401		0.799729	0.00354034	11.0636		0.656721	0.0036523	10.8043		0.180227	0.00365421	9.51021		1.7155	0.00366059	11.76		1.49897	0.00364013	11.6363		0.674847	0.003643	10.8366		0.527148	0.00365397	10.5836		0.894276	0.00365594	11.1111
	509.003	84.4972	0.895167		2.25539	0.00127877	14.137		56.923	0.00363299	15.2771		9.53901	0.00303101	13.8531		0.801324	0.00353933	11.0661		0.658729	0.00365228	10.8074		0.180892	0.00365419	9.51391		1.71981	0.00366058	11.7625		1.5018	0.00364007	11.6382		0.676221	0.00364296	10.8387		0.528481	0.00365395	10.5861		0.895167	0.00365593	11.1121
	509.342	84.489	0.896059		2.26393	0.00127821	14.1417		57.6829	0.00363288	15.2904		9.62084	0.00302405	13.8663		0.802922	0.00353831	11.0687		0.660744	0.00365226	10.8104		0.18156	0.00365416	9.51761		1.72415	0.00366057	11.765		1.50464	0.00364001	11.6401		0.677601	0.00364293	10.8407		0.529822	0.00365393	10.5887		0.896059	0.00365591	11.1131
	509.679	84.4812	0.896914		2.27219	0.00127766	14.1462		58.4268	0.00363277	15.3033		9.70063	0.00301726	13.879		0.804454	0.00353731	11.0712		0.662683	0.00365224	10.8134		0.182204	0.00365413	9.52116		1.72834	0.00366056	11.7674		1.50738	0.00363996	11.6419		0.67893	0.00364289	10.8427		0.531115	0.00365392	10.5911		0.896914	0.00365589	11.114
	510.016	84.4733	0.897777		2.2806	0.00127711	14.1507		59.1938	0.00363266	15.3164		9.78254	0.00301029	13.892		0.806004	0.00353629	11.0737		0.664647	0.00365222	10.8163		0.182857	0.00365411	9.52476		1.7326	0.00366055	11.7699		1.51017	0.0036399	11.6438		0.680277	0.00364285	10.8447		0.532427	0.0036539	10.5936		0.897777	0.00365587	11.115
	510.347	84.4652	0.89866		2.28928	0.00127657	14.1554		59.9957	0.00363254	15.3299		9.86781	0.00300304	13.9055		0.807591	0.00353522	11.0763		0.666666	0.0036522	10.8194		0.18353	0.00365408	9.52844		1.737	0.00366054	11.7724		1.51304	0.00363984	11.6457		0.681661	0.00364281	10.8468		0.533778	0.00365388	10.5962		0.89866	0.00365586	11.116
	510.687	84.457	0.89956		2.2982	0.00127602	14.1601		60.8308	0.00363242	15.3438		9.95624	0.00299553	13.9195		0.809209	0.00353412	11.0789		0.66873	0.00365218	10.8225		0.184219	0.00365405	9.53221		1.74151	0.00366053	11.775		1.51598	0.00363978	11.6477		0.683078	0.00364278	10.8489		0.535162	0.00365386	10.5988		0.89956	0.00365584	11.117
	511.023	84.4496	0.900368		2.30627	0.00127547	14.1645		61.596	0.00363232	15.3564		10.0369	0.00298868	13.9321		0.810662	0.00353311	11.0813		0.670589	0.00365216	10.8253		0.18484	0.00365403	9.53558		1.74558	0.00366053	11.7774		1.51864	0.00363973	11.6495		0.684354	0.00364274	10.8508		0.536411	0.00365384	10.6011		0.900368	0.00365582	11.1179
	511.365	84.442	0.901205		2.31471	0.00127492	14.169		62.4059	0.00363221	15.3695		10.1219	0.00298146	13.9454		0.81217	0.00353205	11.0837		0.672523	0.00365214	10.8282		0.185487	0.003654	9.5391		1.74984	0.00366052	11.7798		1.52142	0.00363967	11.6514		0.685683	0.0036427	10.8527		0.537713	0.00365383	10.6035		0.901205	0.0036558	11.1189
	511.716	84.4338	0.902091		2.32371	0.00127435	14.1738		63.2819	0.00363209	15.3835		10.2135	0.0029737	13.9596		0.813767	0.0035309	11.0863		0.674577	0.00365212	10.8312		0.186176	0.00365397	9.54282		1.75437	0.00366051	11.7824		1.52437	0.00363961	11.6533		0.687095	0.00364266	10.8548		0.539098	0.00365381	10.6061		0.902091	0.00365578	11.1198
	512.065	84.4262	0.90293		2.33232	0.00127378	14.1784		64.1305	0.00363197	15.3969		10.3018	0.00296621	13.9733		0.815282	0.0035298	11.0888		0.676531	0.0036521	10.8341		0.186832	0.00365395	9.54635		1.7587	0.0036605	11.7849		1.52719	0.00363956	11.6552		0.688439	0.00364263	10.8568		0.540419	0.00365379	10.6086		0.90293	0.00365577	11.1208
	512.413	84.4193	0.903677		2.34004	0.00127322	14.1826		64.9009	0.00363187	15.4089		10.3817	0.00295945	13.9855		0.816631	0.00352881	11.091		0.678276	0.00365208	10.8367		0.187419	0.00365393	9.5495		1.76258	0.00366049	11.7871		1.52972	0.00363951	11.6569		0.68964	0.00364259	10.8585		0.541601	0.00365377	10.6108		0.903677	0.00365575	11.1216
	512.759	84.4119	0.904489		2.34851	0.00127266	14.1871		65.7559	0.00363176	15.422		10.47	0.00295198	13.9991		0.8181	0.00352771	11.0934		0.680179	0.00365206	10.8395		0.18806	0.0036539	9.55293		1.76683	0.00366048	11.7895		1.53248	0.00363945	11.6587		0.690951	0.00364256	10.8605		0.542892	0.00365376	10.6132		0.904489	0.00365573	11.1225
	513.106	84.4053	0.905215		2.35614	0.00127209	14.1912		66.5364	0.00363166	15.4339		10.5502	0.00294519	14.0113		0.819414	0.00352671	11.0956		0.681888	0.00365204	10.842		0.188637	0.00365388	9.556		1.77066	0.00366047	11.7917		1.53497	0.0036394	11.6604		0.692128	0.00364252	10.8622		0.544054	0.00365374	10.6153		0.905215	0.00365572	11.1233
	513.442	84.3984	0.905962		2.36405	0.00127155	14.1954		67.3542	0.00363156	15.4462		10.634	0.00293812	14.024		0.820767	0.00352567	11.0979		0.68365	0.00365202	10.8446		0.189232	0.00365385	9.55917		1.77462	0.00366047	11.7939		1.53755	0.00363935	11.6621		0.693343	0.00364249	10.8639		0.545255	0.00365372	10.6175		0.905962	0.0036557	11.1242
	513.787	84.391	0.906771		2.3727	0.00127099	14.1999		68.2597	0.00363144	15.4596		10.7263	0.00293032	14.038		0.822234	0.00352452	11.1003		0.685568	0.003652	10.8475		0.189881	0.00365383	9.5626		1.77894	0.00366046	11.7964		1.54036	0.00363929	11.6639		0.694666	0.00364245	10.8659		0.546564	0.00365371	10.6199		0.906771	0.00365568	11.1251
	514.134	84.383	0.907646		2.38213	0.00127043	14.2048		69.2606	0.00363132	15.4742		10.828	0.00292175	14.0533		0.823822	0.00352326	11.1029		0.687648	0.00365198	10.8505		0.190586	0.0036538	9.56633		1.78365	0.00366045	11.799		1.54342	0.00363923	11.666		0.696103	0.00364241	10.868		0.547987	0.00365369	10.6225		0.907646	0.00365567	11.1261
	514.475	84.3751	0.908514		2.39157	0.00126988	14.2096		70.2771	0.00363119	15.4888		10.9307	0.0029131	14.0686		0.825398	0.00352199	11.1056		0.68972	0.00365196	10.8535		0.19129	0.00365377	9.57002		1.78836	0.00366044	11.8016		1.54647	0.00363916	11.668		0.697534	0.00364237	10.87		0.549407	0.00365367	10.6251		0.908514	0.00365565	11.127
	514.818	84.3665	0.909447		2.40181	0.00126933	14.2148		71.396	0.00363106	15.5047		11.0432	0.00290363	14.0854		0.827093	0.00352059	11.1084		0.691954	0.00365194	10.8568		0.19205	0.00365374	9.57401		1.79347	0.00366043	11.8045		1.54978	0.0036391	11.6702		0.699079	0.00364233	10.8723		0.550943	0.00365365	10.6279		0.909447	0.00365563	11.1281
	515.161	84.3584	0.910336		2.41168	0.00126878	14.2197		72.4906	0.00363093	15.52		11.1527	0.00289443	14.1016		0.828711	0.00351923	11.1111		0.694094	0.00365192	10.8599		0.192779	0.00365371	9.57781		1.79838	0.00366042	11.8072		1.55296	0.00363903	11.6722		0.70056	0.00364228	10.8744		0.552418	0.00365363	10.6306		0.910336	0.00365561	11.129
	515.505	84.3507	0.911173		2.42106	0.00126822	14.2245		73.546	0.0036308	15.5345		11.2578	0.00288562	14.1171		0.830236	0.00351793	11.1137		0.696117	0.0036519	10.8628		0.19347	0.00365369	9.5814		1.80303	0.00366041	11.8098		1.55598	0.00363897	11.6742		0.701961	0.00364224	10.8764		0.553815	0.00365361	10.6332		0.911173	0.00365559	11.13
	515.849	84.3431	0.912012		2.43056	0.00126767	14.2293		74.6296	0.00363068	15.5492		11.3652	0.00287662	14.1328		0.831766	0.0035166	11.1163		0.698153	0.00365188	10.8657		0.194167	0.00365366	9.58501		1.80775	0.0036604	11.8124		1.55902	0.00363891	11.6762		0.703373	0.0036422	10.8785		0.555225	0.00365359	10.6357		0.912012	0.00365557	11.1309
	516.195	84.3355	0.912835		2.43995	0.00126711	14.234		75.7171	0.00363056	15.5637		11.4725	0.00286765	14.1485		0.833268	0.00351528	11.1189		0.700157	0.00365186	10.8686		0.194853	0.00365363	9.58856		1.8124	0.00366039	11.815		1.56203	0.00363885	11.6782		0.704763	0.00364216	10.8805		0.556615	0.00365357	10.6382		0.912835	0.00365555	11.1318
	516.539	84.3282	0.913638		2.4492	0.00126656	14.2387		76.8029	0.00363043	15.578		11.5791	0.00285875	14.1639		0.834734	0.00351396	11.1214		0.702118	0.00365184	10.8714		0.195527	0.00365361	9.59202		1.81698	0.00366038	11.8176		1.56499	0.00363879	11.6801		0.706125	0.00364212	10.8824		0.55798	0.00365355	10.6407		0.913638	0.00365553	11.1327
	516.878	84.3212	0.914402		2.45809	0.00126602	14.2431		77.861	0.00363032	15.5918		11.6825	0.00285013	14.1789		0.836131	0.00351268	11.1238		0.703994	0.00365182	10.8741		0.196172	0.00365358	9.59533		1.82137	0.00366037	11.82		1.56783	0.00363873	11.6819		0.707429	0.00364209	10.8843		0.559288	0.00365354	10.643		0.914402	0.00365551	11.1336
	517.217	84.3138	0.915206		2.46753	0.00126548	14.2478		78.9991	0.00363019	15.6064		11.7933	0.00284092	14.1948		0.837602	0.00351132	11.1263		0.705974	0.0036518	10.8769		0.196854	0.00365356	9.59882		1.82603	0.00366036	11.8225		1.57084	0.00363867	11.6839		0.708805	0.00364205	10.8862		0.560672	0.00365352	10.6455		0.915206	0.0036555	11.1344
	517.552	84.3065	0.916008		2.47704	0.00126494	14.2525		80.1628	0.00363007	15.6211		11.9059	0.00283156	14.2109		0.839071	0.00350993	11.1289		0.707958	0.00365178	10.8797		0.197539	0.00365353	9.6023		1.83072	0.00366036	11.8251		1.57386	0.0036386	11.6858		0.710187	0.00364201	10.8882		0.562062	0.0036535	10.648		0.916008	0.00365548	11.1353
	517.891	84.2991	0.916816		2.4867	0.0012644	14.2573		81.3618	0.00362994	15.636		12.0215	0.00282197	14.2273		0.840551	0.00350851	11.1314		0.709961	0.00365176	10.8825		0.198231	0.0036535	9.60582		1.83547	0.00366035	11.8277		1.57693	0.00363854	11.6878		0.711583	0.00364197	10.8902		0.56347	0.00365348	10.6505		0.916816	0.00365546	11.1362
	518.233	84.2916	0.917635		2.49659	0.00126385	14.2621		82.6085	0.00362981	15.6513		12.141	0.00281208	14.2443		0.842054	0.00350704	11.1341		0.712002	0.00365174	10.8854		0.198938	0.00365348	9.60939		1.84034	0.00366034	11.8304		1.58006	0.00363848	11.6898		0.713007	0.00364193	10.8922		0.564908	0.00365346	10.6531		0.917635	0.00365544	11.1371
	518.58	84.2838	0.918485		2.50697	0.0012633	14.2671		83.9355	0.00362967	15.6673		12.2677	0.00280163	14.2621		0.843614	0.00350548	11.1368		0.714129	0.00365172	10.8884		0.199676	0.00365345	9.61311		1.84544	0.00366033	11.8331		1.58334	0.00363841	11.692		0.714491	0.00364188	10.8943		0.56641	0.00365344	10.6557		0.918485	0.00365542	11.1381
	518.926	84.2766	0.919277		2.51673	0.00126274	14.2719		85.203	0.00362954	15.6823		12.388	0.00279171	14.2789		0.84507	0.003504	11.1394		0.716118	0.0036517	10.8912		0.200368	0.00365342	9.61658		1.85022	0.00366032	11.8357		1.58642	0.00363835	11.6939		0.715882	0.00364184	10.8963		0.567818	0.00365342	10.6582		0.919277	0.0036554	11.1389
	519.266	84.2687	0.920132		2.52737	0.0012622	14.277		86.6068	0.0036294	15.6988		12.5206	0.00278082	14.2974		0.846642	0.00350237	11.1422		0.718274	0.00365168	10.8942		0.201119	0.00365339	9.62034		1.85544	0.00366031	11.8385		1.58977	0.00363828	11.6961		0.71739	0.0036418	10.8984		0.569349	0.0036534	10.6609		0.920132	0.00365538	11.1399
	519.607	84.2613	0.920946		2.53762	0.00126166	14.2819		87.9796	0.00362927	15.7146		12.6496	0.00277024	14.3153		0.848141	0.00350079	11.1448		0.720337	0.00365166	10.8971		0.201839	0.00365336	9.62393		1.86045	0.0036603	11.8412		1.59299	0.00363821	11.6981		0.718835	0.00364175	10.9005		0.570818	0.00365338	10.6635		0.920946	0.00365536	11.1408
	519.944	84.2538	0.921769		2.54809	0.00126112	14.2868		89.4028	0.00362913	15.7307		12.7826	0.00275936	14.3336		0.849658	0.00349916	11.1475		0.722429	0.00365164	10.9		0.202571	0.00365334	9.62756		1.86556	0.00366029	11.844		1.59627	0.00363814	11.7002		0.720301	0.00364171	10.9025		0.572312	0.00365336	10.6661		0.921769	0.00365534	11.1417
	520.279	84.2462	0.922599		2.55875	0.00126059	14.2919		90.8767	0.00362899	15.7471		12.9197	0.00274818	14.3524		0.851188	0.00349749	11.1503		0.724548	0.00365162	10.903		0.203313	0.00365331	9.63124		1.87076	0.00366028	11.8468		1.59961	0.00363807	11.7024		0.721789	0.00364167	10.9046		0.57383	0.00365334	10.6688		0.922599	0.00365532	11.1426
	520.616	84.238	0.923489		2.57032	0.00126006	14.2972		92.5029	0.00362884	15.7649		13.07	0.00273596	14.3729		0.852832	0.00349565	11.1533		0.726831	0.0036516	10.9061		0.204115	0.00365328	9.63519		1.8764	0.00366027	11.8498		1.60322	0.003638	11.7047		0.723394	0.00364162	10.9069		0.575471	0.00365332	10.6717		0.923489	0.0036553	11.1436
	520.954	84.2306	0.924299		2.58096	0.00125952	14.3022		94.0231	0.0036287	15.7813		13.2098	0.00272462	14.3918		0.854328	0.00349394	11.156		0.728917	0.00365158	10.909		0.204849	0.00365325	9.6388		1.88157	0.00366026	11.8526		1.60654	0.00363793	11.7068		0.724861	0.00364157	10.9089		0.576973	0.0036533	10.6743		0.924299	0.00365528	11.1444
	521.299	84.2233	0.925098		2.59157	0.00125897	14.3072		95.5636	0.00362856	15.7976		13.3507	0.00271324	14.4108		0.855806	0.00349222	11.1587		0.730983	0.00365156	10.9118		0.205578	0.00365322	9.64236		1.88673	0.00366025	11.8553		1.60984	0.00363786	11.7089		0.726317	0.00364153	10.9109		0.578467	0.00365328	10.6769		0.925098	0.00365526	11.1453
	521.633	84.2166	0.925835		2.60146	0.00125844	14.3118		97.0218	0.00362843	15.8128		13.4834	0.00270254	14.4286		0.85717	0.0034906	11.1612		0.732897	0.00365154	10.9145		0.206254	0.0036532	9.64566		1.89152	0.00366024	11.8578		1.6129	0.0036378	11.7108		0.727667	0.00364149	10.9128		0.579854	0.00365327	10.6793		0.925835	0.00365524	11.1461
	521.965	84.2099	0.926564		2.61134	0.00125792	14.3165		98.4995	0.0036283	15.828		13.6172	0.00269179	14.4464		0.85852	0.00348897	11.1638		0.734797	0.00365152	10.9171		0.206927	0.00365317	9.64893		1.89631	0.00366023	11.8604		1.61596	0.00363774	11.7127		0.729009	0.00364145	10.9147		0.581235	0.00365325	10.6817		0.926564	0.00365522	11.1469
	522.297	84.2035	0.92726		2.62087	0.00125739	14.3209		99.9469	0.00362817	15.8427		13.7477	0.00268135	14.4637		0.859812	0.00348739	11.1662		0.73662	0.0036515	10.9195		0.207573	0.00365315	9.65206		1.90092	0.00366022	11.8628		1.61891	0.00363767	11.7146		0.730297	0.00364141	10.9165		0.582564	0.00365323	10.684		0.92726	0.0036552	11.1477
	522.629	84.1963	0.928053		2.63183	0.00125687	14.3259		101.637	0.00362803	15.8595		13.8992	0.00266925	14.4837		0.861283	0.00348554	11.1689		0.738702	0.00365148	10.9224		0.208313	0.00365312	9.65564		1.90622	0.00366021	11.8656		1.62229	0.0036376	11.7167		0.731772	0.00364136	10.9185		0.584086	0.00365321	10.6866		0.928053	0.00365518	11.1486
	522.957	84.1891	0.928838		2.6428	0.00125635	14.3309		103.356	0.00362788	15.8764		14.0525	0.00265706	14.5039		0.86274	0.00348368	11.1717		0.740772	0.00365146	10.9252		0.20905	0.00365309	9.65918		1.91151	0.0036602	11.8684		1.62567	0.00363753	11.7188		0.733238	0.00364132	10.9205		0.585604	0.00365319	10.6892		0.928838	0.00365516	11.1494
	523.289	84.1817	0.929643		2.65417	0.00125583	14.3361		105.169	0.00362773	15.8939		14.2132	0.00264432	14.5249		0.864236	0.00348173	11.1745		0.742904	0.00365144	10.9281		0.209811	0.00365306	9.66283		1.91699	0.00366019	11.8712		1.62916	0.00363746	11.721		0.734751	0.00364127	10.9226		0.587172	0.00365317	10.6919		0.929643	0.00365514	11.1503
	523.63	84.1747	0.930408		2.6651	0.00125529	14.341		106.94	0.00362759	15.9106		14.3694	0.00263199	14.5451		0.865658	0.00347984	11.1773		0.744937	0.00365143	10.9308		0.210538	0.00365304	9.66631		1.92225	0.00366018	11.874		1.63251	0.00363739	11.7231		0.736196	0.00364123	10.9246		0.588673	0.00365315	10.6944		0.930408	0.00365512	11.1511
	523.973	84.1679	0.931152		2.67585	0.00125475	14.3459		108.711	0.00362745	15.9271		14.5247	0.00261978	14.5652		0.867044	0.00347796	11.18		0.746924	0.00365141	10.9335		0.211251	0.00365301	9.6697		1.92741	0.00366017	11.8767		1.6358	0.00363732	11.7251		0.737611	0.00364119	10.9266		0.590145	0.00365313	10.697		0.931152	0.0036551	11.1519
	524.317	84.1615	0.931855		2.68611	0.00125421	14.3506		110.428	0.00362731	15.9429		14.6745	0.00260805	14.5844		0.868353	0.00347615	11.1825		0.748808	0.00365139	10.936		0.211927	0.00365298	9.67291		1.93234	0.00366016	11.8792		1.63894	0.00363726	11.7271		0.738953	0.00364114	10.9284		0.591544	0.00365312	10.6993		0.931855	0.00365508	11.1527
	524.66	84.1547	0.932594		2.69702	0.00125367	14.3555		112.283	0.00362717	15.9596		14.8355	0.00259549	14.605		0.869732	0.00347421	11.1852		0.750799	0.00365137	10.9387		0.212643	0.00365296	9.6763		1.93757	0.00366015	11.8819		1.64226	0.00363719	11.7292		0.740373	0.0036411	10.9303		0.593027	0.0036531	10.7018		0.932594	0.00365506	11.1535
	525.003	84.1482	0.933309		2.70768	0.00125313	14.3603		114.125	0.00362703	15.976		14.9944	0.00258315	14.6252		0.871065	0.00347229	11.1878		0.75273	0.00365135	10.9413		0.213339	0.00365293	9.67958		1.94267	0.00366014	11.8846		1.6455	0.00363712	11.7312		0.741753	0.00364106	10.9322		0.59447	0.00365308	10.7043		0.933309	0.00365504	11.1543
	525.342	84.1411	0.934083		2.71935	0.0012526	14.3655		116.176	0.00362688	15.9939		15.1705	0.00256953	14.6474		0.87251	0.00347017	11.1907		0.75483	0.00365133	10.9441		0.214098	0.0036529	9.68315		1.94825	0.00366013	11.8874		1.64905	0.00363705	11.7334		0.743256	0.00364101	10.9343		0.596045	0.00365306	10.7069		0.934083	0.00365502	11.1551
	525.678	84.1338	0.934877		2.73147	0.00125207	14.3708		118.345	0.00362672	16.0125		15.3555	0.00255529	14.6707		0.873995	0.00346794	11.1937		0.756995	0.00365131	10.9469		0.214882	0.00365287	9.68682		1.95403	0.00366012	11.8904		1.65272	0.00363697	11.7356		0.744808	0.00364096	10.9364		0.597674	0.00365304	10.7097		0.934877	0.003655	11.156
	526.006	84.1272	0.935595		2.74256	0.00125155	14.3756		120.363	0.00362657	16.0294		15.5267	0.00254218	14.692		0.875338	0.00346588	11.1964		0.75896	0.0036513	10.9495		0.215596	0.00365285	9.69015		1.95932	0.00366011	11.8931		1.65607	0.0036369	11.7377		0.746218	0.00364092	10.9383		0.599158	0.00365302	10.7122		0.935595	0.00365498	11.1568
	526.34	84.1202	0.936362		2.75454	0.00125103	14.3808		122.581	0.00362641	16.0478		15.7138	0.00252792	14.7153		0.876773	0.00346364	11.1994		0.761068	0.00365128	10.9523		0.216362	0.00365282	9.69371		1.96502	0.0036601	11.896		1.65968	0.00363683	11.7399		0.747734	0.00364087	10.9404		0.600755	0.003653	10.7148		0.936362	0.00365496	11.1576
	526.672	84.1132	0.937126		2.76663	0.00125051	14.386		124.861	0.00362625	16.0663		15.9049	0.00251344	14.7388		0.878206	0.00346135	11.2023		0.763178	0.00365126	10.9551		0.217132	0.00365279	9.69728		1.97076	0.00366009	11.899		1.66332	0.00363675	11.7421		0.749254	0.00364082	10.9424		0.60236	0.00365298	10.7175		0.937126	0.00365494	11.1584
	527.007	84.1061	0.93791		2.77917	0.00124999	14.3914		127.269	0.00362609	16.0855		16.1056	0.00249832	14.7634		0.879675	0.00345894	11.2054		0.765351	0.00365124	10.958		0.217926	0.00365276	9.70094		1.97671	0.00366008	11.902		1.66708	0.00363667	11.7444		0.750821	0.00364077	10.9445		0.604019	0.00365296	10.7203		0.93791	0.00365492	11.1593
	527.335	84.099	0.938681		2.79167	0.00124948	14.3967		129.717	0.00362593	16.1046		16.3083	0.00248313	14.7881		0.881123	0.00345652	11.2084		0.7675	0.00365122	10.9608		0.218713	0.00365273	9.70456		1.98264	0.00366007	11.905		1.67083	0.00363659	11.7467		0.752374	0.00364072	10.9466		0.605666	0.00365294	10.723		0.938681	0.0036549	11.1601
	527.671	84.0917	0.939477		2.80473	0.00124895	14.4022		132.322	0.00362575	16.1246		16.5226	0.00246717	14.8141		0.882617	0.00345396	11.2116		0.769726	0.0036512	10.9637		0.219531	0.0036527	9.70831		1.98881	0.00366006	11.9081		1.67473	0.00363651	11.7491		0.753985	0.00364067	10.9488		0.607379	0.00365291	10.7259		0.939477	0.00365487	11.161
	528.006	84.085	0.940214		2.81698	0.00124843	14.4074		134.814	0.00362559	16.1434		16.7263	0.0024521	14.8386		0.884002	0.00345153	11.2146		0.771798	0.00365118	10.9664		0.220293	0.00365268	9.71179		1.9946	0.00366005	11.911		1.67839	0.00363644	11.7513		0.755488	0.00364062	10.9508		0.608979	0.00365289	10.7285		0.940214	0.00365485	11.1618
	528.335	84.0781	0.940968		2.82967	0.00124792	14.4127		137.443	0.00362543	16.1628		16.9399	0.00243639	14.8641		0.88542	0.00344899	11.2177		0.773926	0.00365116	10.9691		0.221079	0.00365265	9.71537		2.00059	0.00366004	11.914		1.68216	0.00363636	11.7536		0.757035	0.00364057	10.9529		0.610629	0.00365287	10.7312		0.940968	0.00365483	11.1626
	528.674	84.0719	0.941644		2.8412	0.00124739	14.4176		139.875	0.00362527	16.1804		17.1363	0.00242204	14.8875		0.886694	0.00344666	11.2204		0.775844	0.00365114	10.9716		0.221788	0.00365262	9.71859		2.00602	0.00366003	11.9167		1.68559	0.00363628	11.7557		0.758431	0.00364053	10.9548		0.612123	0.00365286	10.7337		0.941644	0.00365481	11.1633
	529.01	84.0655	0.942341		2.85321	0.00124687	14.4227		142.454	0.00362512	16.1988		17.3433	0.00240701	14.912		0.888007	0.0034442	11.2234		0.777828	0.00365113	10.9742		0.222524	0.0036526	9.72191		2.01167	0.00366002	11.9195		1.68914	0.00363621	11.7578		0.759877	0.00364048	10.9567		0.613672	0.00365284	10.7362		0.942341	0.00365479	11.164
	529.346	84.0586	0.943091		2.86631	0.00124635	14.4281		145.32	0.00362494	16.2188		17.572	0.00239052	14.9388		0.889421	0.00344149	11.2265		0.779973	0.00365111	10.977		0.223321	0.00365257	9.7255		2.01782	0.00366001	11.9226		1.69302	0.00363613	11.7602		0.761444	0.00364043	10.9588		0.615355	0.00365282	10.739		0.943091	0.00365477	11.1649
	529.681	84.052	0.943816		2.87913	0.00124582	14.4334		148.182	0.00362478	16.2384		17.7988	0.00237427	14.9653		0.89079	0.0034388	11.2296		0.782057	0.00365109	10.9796		0.224097	0.00365254	9.72899		2.02383	0.00366	11.9256		1.6968	0.00363605	11.7625		0.762969	0.00364038	10.9608		0.616996	0.00365279	10.7416		0.943816	0.00365474	11.1656
	530.024	84.0459	0.944481		2.89103	0.00124529	14.4384		150.886	0.00362462	16.2565		18.0119	0.00235912	14.99		0.892045	0.00343629	11.2325		0.783974	0.00365107	10.9821		0.224813	0.00365251	9.73219		2.0294	0.00365999	11.9283		1.7003	0.00363597	11.7646		0.764376	0.00364033	10.9627		0.618513	0.00365278	10.7441		0.944481	0.00365472	11.1664
	530.358	84.0397	0.94516		2.90334	0.00124478	14.4435		153.734	0.00362446	16.2753		18.2349	0.00234338	15.0157		0.893327	0.00343365	11.2355		0.785941	0.00365106	10.9846		0.225549	0.00365249	9.73548		2.03516	0.00365998	11.9312		1.70392	0.0036359	11.7667		0.765821	0.00364028	10.9646		0.620074	0.00365276	10.7466		0.94516	0.0036547	11.1671
	530.698	84.0334	0.945848		2.91597	0.00124425	14.4486		156.713	0.00362429	16.2946		18.4667	0.00232713	15.0422		0.894629	0.00343092	11.2385		0.787944	0.00365104	10.9872		0.226301	0.00365246	9.73882		2.04106	0.00365997	11.9341		1.70762	0.00363582	11.7689		0.767295	0.00364023	10.9665		0.62167	0.00365274	10.7492		0.945848	0.00365468	11.1678
	531.037	84.0273	0.946514		2.92834	0.00124372	14.4537		159.686	0.00362413	16.3135		18.6966	0.00231115	15.0684		0.895889	0.00342822	11.2415		0.78989	0.00365102	10.9896		0.227033	0.00365244	9.74206		2.04683	0.00365996	11.9369		1.71124	0.00363574	11.7711		0.76873	0.00364019	10.9684		0.623227	0.00365272	10.7517		0.946514	0.00365466	11.1685
	531.371	84.0207	0.947241		2.94201	0.00124321	14.4592		163.037	0.00362395	16.3344		18.954	0.00229338	15.0975		0.897265	0.0034252	11.2448		0.792022	0.003651	10.9923		0.227837	0.00365241	9.74561		2.05319	0.00365995	11.94		1.71523	0.00363566	11.7735		0.770306	0.00364013	10.9705		0.624941	0.0036527	10.7545		0.947241	0.00365464	11.1693
	531.706	84.0136	0.948012		2.95675	0.00124269	14.465		166.725	0.00362376	16.3568		19.2353	0.00227415	15.129		0.898727	0.0034219	11.2483		0.794298	0.00365098	10.9952		0.228697	0.00365238	9.7494		2.06004	0.00365994	11.9433		1.71952	0.00363557	11.776		0.771992	0.00364008	10.9727		0.626778	0.00365267	10.7574		0.948012	0.00365461	11.1701
	532.045	84.006	0.948847		2.97293	0.00124217	14.4713		170.871	0.00362354	16.3815		19.5492	0.00225291	15.164		0.90031	0.00341823	11.2522		0.796772	0.00365096	10.9983		0.229636	0.00365234	9.75351		2.06755	0.00365993	11.947		1.72422	0.00363547	11.7788		0.773829	0.00364001	10.9751		0.628786	0.00365265	10.7606		0.948847	0.00365459	11.171
	532.376	83.9986	0.949652		2.98879	0.00124166	14.4775		175.033	0.00362334	16.4057		19.8617	0.00223198	15.1985		0.901839	0.00341458	11.2561		0.799172	0.00365094	11.0014		0.230549	0.00365231	9.7575		2.0749	0.00365991	11.9505		1.72881	0.00363537	11.7815		0.775616	0.00363995	10.9775		0.630744	0.00365263	10.7638		0.949652	0.00365456	11.1719
	532.71	83.9912	0.950457		3.00491	0.00124114	14.4837		179.365	0.00362312	16.4303		20.1844	0.00221061	15.2339		0.903368	0.00341082	11.26		0.801584	0.00365092	11.0044		0.231469	0.00365228	9.7615		2.08235	0.0036599	11.9541		1.73347	0.00363528	11.7843		0.777417	0.00363989	10.9798		0.632722	0.0036526	10.7669		0.950457	0.00365453	11.1728
	533.047	83.9844	0.951201		3.02005	0.00124062	14.4896		183.53	0.00362293	16.4533		20.4922	0.00219044	15.2674		0.904783	0.00340725	11.2636		0.803826	0.0036509	11.0072		0.232327	0.00365225	9.76522		2.08934	0.00365989	11.9575		1.73783	0.00363518	11.7868		0.779095	0.00363983	10.982		0.63457	0.00365258	10.7698		0.951201	0.00365451	11.1736
	533.385	83.9778	0.951927		3.03504	0.0012401	14.4953		187.751	0.00362273	16.4762		20.8019	0.00217037	15.3008		0.906166	0.00340365	11.2673		0.806025	0.00365089	11.0099		0.233172	0.00365222	9.76886		2.09625	0.00365988	11.9608		1.74214	0.00363509	11.7894		0.780745	0.00363978	10.9842		0.636393	0.00365256	10.7727		0.951927	0.00365448	11.1743
	533.718	83.9717	0.952596		3.04904	0.00123959	14.5008		191.777	0.00362254	16.4975		21.0951	0.00215157	15.3322		0.907438	0.00340026	11.2707		0.808058	0.00365087	11.0125		0.233954	0.00365219	9.77222		2.10269	0.00365987	11.9639		1.74615	0.00363501	11.7917		0.782275	0.00363972	10.9861		0.638085	0.00365254	10.7754		0.952596	0.00365446	11.175
	534.057	83.9651	0.953307		3.06415	0.00123907	14.5066		196.22	0.00362235	16.5205		21.4163	0.0021312	15.3663		0.908794	0.00339655	11.2744		0.810231	0.00365085	11.0152		0.234793	0.00365216	9.77582		2.10963	0.00365986	11.9672		1.75047	0.00363491	11.7942		0.783914	0.00363967	10.9883		0.639904	0.00365252	10.7782		0.953307	0.00365444	11.1758
	534.389	83.9589	0.953984		3.07877	0.00123856	14.5121		200.615	0.00362215	16.5428		21.7317	0.00211142	15.3996		0.910086	0.00339292	11.2779		0.812313	0.00365083	11.0177		0.235599	0.00365214	9.77926		2.11634	0.00365985	11.9704		1.75464	0.00363483	11.7967		0.785487	0.00363961	10.9903		0.641655	0.00365249	10.781		0.953984	0.00365441	11.1765
	534.721	83.9525	0.954694		3.09432	0.00123805	14.518		205.395	0.00362195	16.5664		22.0722	0.00209032	15.4352		0.911441	0.003389	11.2817		0.814503	0.00365082	11.0204		0.23645	0.00365211	9.78288		2.12346	0.00365983	11.9737		1.75907	0.00363473	11.7992		0.787148	0.00363955	10.9925		0.643507	0.00365247	10.7839		0.954694	0.00365439	11.1773
	535.057	83.9455	0.955456		3.11128	0.00123754	14.5243		210.74	0.00362173	16.5922		22.4498	0.00206723	15.4744		0.912897	0.00338467	11.2859		0.816868	0.0036508	11.0233		0.237371	0.00365208	9.78679		2.13121	0.00365982	11.9774		1.76388	0.00363463	11.802		0.788946	0.00363949	10.9948		0.645517	0.00365245	10.787		0.955456	0.00365436	11.1781
	535.393	83.9387	0.956193		3.12797	0.00123702	14.5305		216.133	0.00362151	16.6176		22.8276	0.00204444	15.5132		0.914306	0.00338035	11.29		0.819168	0.00365078	11.0262		0.23827	0.00365205	9.79058		2.13882	0.00365981	11.9809		1.76861	0.00363453	11.8047		0.7907	0.00363943	10.997		0.647483	0.00365243	10.7901		0.956193	0.00365434	11.1789
	535.733	83.9324	0.956882		3.14381	0.0012365	14.5364		221.377	0.0036213	16.6417		23.1921	0.00202275	15.5504		0.915623	0.00337619	11.2939		0.821326	0.00365076	11.0288		0.239116	0.00365202	9.79415		2.14604	0.0036598	11.9843		1.77308	0.00363443	11.8073		0.792351	0.00363937	10.9991		0.649339	0.0036524	10.7929		0.956882	0.00365431	11.1796
	536.076	83.926	0.957588		3.16032	0.00123598	14.5425		226.98	0.00362108	16.6668		23.5782	0.00200008	15.5895		0.916975	0.00337179	11.2979		0.823552	0.00365074	11.0315		0.239992	0.00365199	9.79782		2.15355	0.00365979	11.9878		1.77773	0.00363433	11.81		0.794058	0.00363931	11.0013		0.651264	0.00365238	10.7959		0.957588	0.00365429	11.1804
	536.414	83.9199	0.958253		3.17612	0.00123546	14.5483		232.47	0.00362088	16.6908		23.9536	0.00197836	15.6271		0.918248	0.00336753	11.3019		0.825658	0.00365072	11.0341		0.240822	0.00365196	9.80129		2.16072	0.00365978	11.9911		1.78217	0.00363424	11.8125		0.795678	0.00363925	11.0034		0.653096	0.00365236	10.7987		0.958253	0.00365426	11.1811
	536.756	83.9138	0.958914		3.19208	0.00123494	14.5541		238.151	0.00362067	16.7151		24.339	0.00195637	15.6654		0.919515	0.00336316	11.3058		0.827763	0.00365071	11.0366		0.241655	0.00365193	9.80476		2.16795	0.00365976	11.9945		1.78664	0.00363414	11.8151		0.797302	0.00363919	11.0055		0.654936	0.00365234	10.8016		0.958914	0.00365424	11.1818
	537.095	83.9071	0.959646		3.21007	0.00123442	14.5606		244.718	0.00362043	16.7424		24.7807	0.00193155	15.7089		0.920921	0.00335818	11.3103		0.830107	0.00365069	11.0395		0.242586	0.0036519	9.80862		2.17609	0.00365975	11.9982		1.79167	0.00363404	11.818		0.799117	0.00363912	11.0078		0.656999	0.00365231	10.8047		0.959646	0.00365421	11.1826
	537.437	83.9007	0.960346		3.22757	0.0012339	14.5669		251.283	0.0036202	16.769		25.2184	0.00190737	15.7516		0.922265	0.00335325	11.3147		0.832361	0.00365067	11.0422		0.243485	0.00365187	9.81233		2.18399	0.00365974	12.0019		1.79654	0.00363393	11.8207		0.800868	0.00363906	11.01		0.658995	0.00365229	10.8078		0.960346	0.00365418	11.1833
	537.777	83.8947	0.961005		3.24432	0.00123339	14.5729		257.727	0.00361998	16.7945		25.6443	0.00188421	15.7928		0.923531	0.00334846	11.319		0.834493	0.00365065	11.0448		0.244337	0.00365184	9.81584		2.19154	0.00365973	12.0053		1.8012	0.00363383	11.8234		0.802529	0.00363899	11.0121		0.660893	0.00365227	10.8107		0.961005	0.00365416	11.184
	538.114	83.8877	0.961774		3.26425	0.00123287	14.5798		265.606	0.00361972	16.8247		26.1604	0.00185664	15.8422		0.92501	0.00334269	11.324		0.836996	0.00365063	11.0478		0.245341	0.00365181	9.81996		2.2005	0.00365971	12.0094		1.80672	0.00363371	11.8265		0.804486	0.00363892	11.0146		0.663138	0.00365224	10.8141		0.961774	0.00365413	11.1848
	538.446	83.8802	0.962586		3.28572	0.00123237	14.5872		274.366	0.00361944	16.8573		26.7282	0.00182693	15.896		0.926572	0.00333636	11.3295		0.839656	0.00365061	11.051		0.246413	0.00365177	9.82434		2.21014	0.0036597	12.0138		1.81266	0.00363359	11.8299		0.806574	0.00363884	11.0172		0.665541	0.00365221	10.8177		0.962586	0.0036541	11.1857
	538.774	83.8735	0.96332		3.30552	0.00123187	14.594		282.698	0.00361918	16.8874		27.2627	0.00179954	15.946		0.927985	0.00333042	11.3346		0.842073	0.00365059	11.0538		0.247391	0.00365174	9.82832		2.21901	0.00365969	12.0178		1.81811	0.00363347	11.8329		0.80848	0.00363877	11.0196		0.667741	0.00365219	10.821		0.96332	0.00365407	11.1865
	539.1	83.8662	0.964122		3.32764	0.00123138	14.6015		292.304	0.00361889	16.921		27.8726	0.00176896	16.0024		0.929532	0.00332367	11.3403		0.844735	0.00365057	11.057		0.248472	0.0036517	9.8327		2.2289	0.00365967	12.0223		1.82418	0.00363334	11.8363		0.810586	0.00363869	11.0223		0.670182	0.00365216	10.8247		0.964122	0.00365403	11.1873
	539.423	83.8583	0.964978		3.35179	0.00123089	14.6095		303.16	0.00361858	16.9576		28.5539	0.00173563	16.0646		0.931183	0.00331616	11.3466		0.847594	0.00365055	11.0604		0.249638	0.00365167	9.8374		2.23967	0.00365966	12.0271		1.83079	0.0036332	11.84		0.81286	0.0036386	11.0251		0.672826	0.00365213	10.8286		0.964978	0.003654	11.1882
	539.755	83.8513	0.965748		3.374	0.00123038	14.617		313.498	0.00361829	16.9913		29.1951	0.00170504	16.1223		0.932669	0.00330912	11.3524		0.85018	0.00365053	11.0635		0.250699	0.00365163	9.84166		2.24956	0.00365964	12.0315		1.83685	0.00363307	11.8434		0.814926	0.00363852	11.0277		0.67524	0.0036521	10.8322		0.965748	0.00365397	11.189
	540.095	83.845	0.966435		3.39427	0.00122987	14.6238		323.236	0.00361802	17.022		29.7929	0.00167719	16.1755		0.933996	0.00330259	11.3578		0.852506	0.00365051	11.0662		0.251656	0.0036516	9.84549		2.25856	0.00365963	12.0355		1.84235	0.00363295	11.8465		0.816792	0.00363845	11.03		0.677426	0.00365208	10.8355		0.966435	0.00365394	11.1898
	540.44	83.8386	0.967132		3.41525	0.00122935	14.6308		333.632	0.00361775	17.0538		30.4244	0.00164845	16.2311		0.935344	0.00329571	11.3634		0.854878	0.0036505	11.069		0.252637	0.00365157	9.84939		2.26785	0.00365962	12.0396		1.84804	0.00363283	11.8496		0.818704	0.00363837	11.0324		0.679674	0.00365205	10.8388		0.967132	0.00365391	11.1905
	540.785	83.8325	0.967806		3.43597	0.00122883	14.6377		344.229	0.00361747	17.0853		31.0615	0.00162014	16.2864		0.936648	0.00328881	11.369		0.857188	0.00365048	11.0717		0.253595	0.00365154	9.8532		2.27702	0.0036596	12.0437		1.85364	0.0036327	11.8527		0.820573	0.0036383	11.0347		0.681879	0.00365203	10.842		0.967806	0.00365388	11.1912
	541.137	83.8261	0.968499		3.45773	0.0012283	14.6449		355.719	0.00361719	17.1183		31.745	0.00159053	16.3451		0.93799	0.00328143	11.3749		0.859577	0.00365046	11.0745		0.254591	0.00365151	9.85713		2.28662	0.00365959	12.0479		1.8595	0.00363258	11.8559		0.822515	0.00363822	11.0371		0.684179	0.003652	10.8454		0.968499	0.00365385	11.1919
	541.485	83.82	0.969162		3.47902	0.00122777	14.6519		367.325	0.00361691	17.1505		32.4279	0.00156171	16.403		0.939276	0.00327409	11.3808		0.861878	0.00365044	11.0772		0.255554	0.00365148	9.86093		2.296	0.00365958	12.052		1.86521	0.00363245	11.8591		0.824394	0.00363815	11.0395		0.686411	0.00365198	10.8487		0.969162	0.00365382	11.1926
	541.824	83.814	0.969821		3.50061	0.00122726	14.6589		379.482	0.00361663	17.1832		33.1357	0.00153261	16.4622		0.940553	0.00326653	11.3868		0.864176	0.00365043	11.0798		0.25652	0.00365145	9.86472		2.30549	0.00365957	12.0561		1.87099	0.00363233	11.8622		0.826279	0.00363807	11.0418		0.68866	0.00365195	10.852		0.969821	0.00365379	11.1933
	542.162	83.8074	0.970542		3.52477	0.00122675	14.6666		393.563	0.00361631	17.2198		33.9461	0.00150023	16.529		0.941951	0.0032579	11.3935		0.866707	0.00365041	11.0828		0.257589	0.00365141	9.86889		2.31608	0.00365955	12.0607		1.87744	0.00363219	11.8657		0.828365	0.00363799	11.0443		0.691158	0.00365192	10.8556		0.970542	0.00365375	11.1941
	542.495	83.801	0.971241		3.54879	0.00122625	14.6742		408.073	0.003616	17.2562		34.7713	0.00146827	16.5961		0.943308	0.00324917	11.4004		0.86918	0.00365039	11.0856		0.258638	0.00365138	9.87297		2.32659	0.00365954	12.0652		1.88382	0.00363205	11.8692		0.830414	0.0036379	11.0469		0.693621	0.0036519	10.8592		0.971241	0.00365372	11.1948
	542.831	83.795	0.971896		3.57183	0.00122574	14.6815		422.495	0.0036157	17.2911		35.5818	0.00143783	16.6611		0.944581	0.00324063	11.407		0.871512	0.00365037	11.0883		0.259632	0.00365135	9.87683		2.33665	0.00365952	12.0696		1.88993	0.00363192	11.8725		0.832357	0.00363782	11.0492		0.695965	0.00365187	10.8626		0.971896	0.00365369	11.1955
	543.169	83.7888	0.972577		3.59637	0.00122524	14.6892		438.411	0.00361538	17.3283		36.4658	0.00140566	16.7309		0.945906	0.00323138	11.4141		0.873954	0.00365036	11.0911		0.260678	0.00365131	9.88087		2.34734	0.00365951	12.0741		1.89641	0.00363178	11.876		0.834401	0.00363773	11.0517		0.698442	0.00365184	10.8661		0.972577	0.00365366	11.1962
	543.51	83.782	0.973318		3.62376	0.00122473	14.6976		456.877	0.00361502	17.3697		37.4781	0.00137009	16.8095		0.947347	0.00322084	11.4221		0.876628	0.00365034	11.0942		0.261829	0.00365128	9.88529		2.35924	0.00365949	12.0792		1.90362	0.00363162	11.8799		0.836653	0.00363764	11.0545		0.701181	0.00365181	10.8701		0.973318	0.00365362	11.197
	543.857	83.7756	0.974017		3.65031	0.0012242	14.7057		475.52	0.00361467	17.4099		38.4865	0.00133597	16.8865		0.948709	0.00321041	11.4301		0.87917	0.00365032	11.0971		0.26293	0.00365125	9.8895		2.37075	0.00365948	12.0841		1.91058	0.00363147	11.8836		0.838807	0.00363755	11.0571		0.703814	0.00365178	10.8738		0.974017	0.00365358	11.1978
	544.203	83.7692	0.974716		3.67758	0.00122369	14.714		495.462	0.00361432	17.4512		39.5506	0.0013013	16.9664		0.950071	0.00319948	11.4383		0.881732	0.0036503	11.1		0.264044	0.00365121	9.89375		2.38255	0.00365946	12.089		1.9177	0.00363131	11.8874		0.84099	0.00363745	11.0598		0.706495	0.00365175	10.8777		0.974716	0.00365355	11.1985
	544.541	83.7619	0.97552		3.70988	0.00122318	14.7236		520.16	0.00361389	17.5001		40.8491	0.00126078	17.0619		0.951639	0.00318624	11.4483		0.8847	0.00365028	11.1034		0.265344	0.00365117	9.89869		2.39648	0.00365945	12.0949		1.92611	0.00363113	11.8919		0.843538	0.00363734	11.0629		0.709638	0.00365172	10.8821		0.97552	0.00365351	11.1994
	544.88	83.7543	0.976344		3.74412	0.00122267	14.7336		547.676	0.00361345	17.5519		42.2719	0.00121851	17.1644		0.953247	0.00317187	11.459		0.887771	0.00365026	11.1069		0.266697	0.00365113	9.90379		2.4112	0.00365943	12.101		1.93497	0.00363093	11.8966		0.846194	0.00363722	11.0661		0.712933	0.00365168	10.8868		0.976344	0.00365346	11.2002
	545.214	83.7473	0.977109		3.77702	0.00122217	14.7432		575.485	0.00361302	17.6016		43.6858	0.00117857	17.2639		0.954743	0.0031577	11.4695		0.89065	0.00365024	11.1101		0.267974	0.00365109	9.90859		2.42531	0.00365941	12.1069		1.94346	0.00363075	11.9011		0.848703	0.00363711	11.0691		0.716064	0.00365165	10.8912		0.977109	0.00365342	11.201
	545.547	83.7407	0.977837		3.80933	0.00122168	14.7525		604.156	0.0036126	17.6505		45.1201	0.00114005	17.3627		0.956165	0.00314347	11.48		0.89341	0.00365022	11.1132		0.269207	0.00365106	9.9132		2.43911	0.0036594	12.1125		1.95175	0.00363057	11.9055		0.851127	0.003637	11.072		0.719105	0.00365162	10.8954		0.977837	0.00365338	11.2018
	545.882	83.7341	0.978549		3.84199	0.00122118	14.7619		634.592	0.00361217	17.6999		46.6181	0.00110182	17.4636		0.957558	0.00312873	11.4909		0.896135	0.0036502	11.1163		0.270432	0.00365102	9.91776		2.45304	0.00365938	12.1183		1.9601	0.00363038	11.9098		0.853539	0.00363689	11.0749		0.722147	0.00365159	10.8997		0.978549	0.00365334	11.2025
	546.219	83.7281	0.979205		3.87306	0.00122068	14.7707		664.966	0.00361176	17.7469		48.0894	0.00106614	17.5605		0.958843	0.0031144	11.5014		0.898667	0.00365018	11.1191		0.271577	0.00365099	9.92201		2.46625	0.00365936	12.1236		1.96801	0.00363021	11.914		0.855797	0.00363679	11.0776		0.72501	0.00365156	10.9036		0.979205	0.0036533	11.2032
	546.55	83.7219	0.979887		3.90637	0.00122018	14.7801		699.138	0.00361133	17.7972		49.7182	0.00102866	17.6654		0.960178	0.00309868	11.5129		0.901316	0.00365017	11.1221		0.272783	0.00365095	9.92646		2.48037	0.00365935	12.1293		1.97645	0.00363002	11.9183		0.858178	0.00363668	11.0804		0.728046	0.00365153	10.9078		0.979887	0.00365326	11.204
	546.88	83.7152	0.980619		3.94346	0.00121969	14.7904		739.254	0.00361085	17.8533		51.597	0.000987895	17.7833		0.961614	0.00308074	11.526		0.904191	0.00365015	11.1253		0.274102	0.00365091	9.9313		2.49604	0.00365933	12.1357		1.98582	0.00362982	11.9232		0.860784	0.00363655	11.0835		0.731388	0.00365149	10.9124		0.980619	0.00365322	11.2047
	547.212	83.7086	0.981342		3.98148	0.0012192	14.8008		782.746	0.00361035	17.9107		53.5961	0.000947197	17.9055		0.963032	0.00306189	11.5398		0.907055	0.00365013	11.1284		0.275425	0.00365087	9.93614		2.51206	0.00365931	12.1421		1.99536	0.00362961	11.9281		0.863405	0.00363642	11.0866		0.73477	0.00365146	10.9171		0.981342	0.00365317	11.2055
	547.553	83.7018	0.982086		4.02218	0.00121869	14.8118		832.158	0.00360982	17.9722		55.8229	0.000904848	18.0377		0.964493	0.00304115	11.5549		0.910034	0.00365011	11.1317		0.276812	0.00365083	9.94118		2.52915	0.00365929	12.1489		2.00554	0.00362938	11.9333		0.866158	0.00363629	11.0899		0.738345	0.00365142	10.9219		0.982086	0.00365312	11.2063
	547.891	83.6955	0.982769		4.06102	0.00121819	14.8222		882.201	0.00360931	18.0309		58.0337	0.00086565	18.1651		0.965834	0.00302084	11.5697		0.912792	0.00365009	11.1348		0.278108	0.0036508	9.94587		2.54541	0.00365928	12.1553		2.0152	0.00362917	11.9382		0.868732	0.00363616	11.0929		0.741711	0.00365138	10.9265		0.982769	0.00365308	11.207
	548.24	83.6896	0.98342		4.09957	0.00121767	14.8325		934.829	0.00360881	18.0891		60.3143	0.000827931	18.2927		0.967115	0.00300017	11.5847		0.91545	0.00365007	11.1377		0.279366	0.00365076	9.95041		2.56149	0.00365926	12.1616		2.02474	0.00362895	11.9431		0.871237	0.00363604	11.0959		0.745008	0.00365135	10.931		0.98342	0.00365303	11.2077
	548.591	83.684	0.984029		4.13698	0.00121715	14.8425		988.898	0.00360832	18.1456		62.6132	0.000792457	18.4177		0.968313	0.00297962	11.5997		0.917957	0.00365006	11.1404		0.280561	0.00365073	9.95469		2.57704	0.00365924	12.1676		2.03396	0.00362875	11.9477		0.873623	0.00363591	11.0987		0.748168	0.00365132	10.9352		0.984029	0.00365299	11.2083
	548.932	83.6779	0.984695		4.17956	0.00121665	14.8535		1054.25	0.00360777	18.2099		65.337	0.000753435	18.5613		0.969624	0.00295563	11.6172		0.920725	0.00365004	11.1434		0.281892	0.00365069	9.95945		2.5947	0.00365923	12.1745		2.0444	0.00362852	11.953		0.876286	0.00363578	11.1018		0.751717	0.00365128	10.94		0.984695	0.00365295	11.209
	549.267	83.6713	0.985416		4.22786	0.00121615	14.8658		1133.62	0.00360714	18.2829		68.5703	0.000710923	18.7258		0.971046	0.00292766	11.6377		0.923759	0.00365002	11.1467		0.283365	0.00365065	9.96468		2.61465	0.00365921	12.1821		2.05618	0.00362825	11.9589		0.879238	0.00363562	11.1053		0.755682	0.00365124	10.9452		0.985416	0.00365289	11.2098
	549.607	83.6639	0.986227		4.28507	0.00121565	14.8801		1235.37	0.0036064	18.3692		72.6073	0.000662966	18.9226		0.972644	0.00289346	11.6629		0.92721	0.00365	11.1505		0.285058	0.0036506	9.97066		2.63818	0.00365918	12.1911		2.07004	0.00362794	11.9657		0.882643	0.00363544	11.1092		0.760297	0.0036512	10.9514		0.986227	0.00365283	11.2106
	549.939	83.6572	0.986957		4.33953	0.00121516	14.8935		1340.7	0.00360569	18.4514		76.6712	0.000619695	19.1121		0.974085	0.00285983	11.6877		0.930358	0.00364998	11.1539		0.28662	0.00365056	9.97615		2.66049	0.00365916	12.1996		2.08315	0.00362765	11.9722		0.885795	0.00363526	11.1129		0.764609	0.00365116	10.957		0.986957	0.00365277	11.2114
	550.273	83.6495	0.987793		4.40576	0.00121466	14.9095		1480.94	0.00360483	18.5514		81.921	0.000570146	19.345		0.975735	0.00281753	11.7192		0.934013	0.00364996	11.1578		0.288456	0.00365051	9.98256		2.68749	0.00365914	12.2097		2.09899	0.0036273	11.98		0.889515	0.00363506	11.1172		0.769749	0.00365111	10.9638		0.987793	0.0036527	11.2123
	550.606	83.6425	0.98856		4.47064	0.00121417	14.9249		1632.52	0.00360398	18.6493		87.4125	0.000524791	19.5757		0.977251	0.0027746	11.7515		0.937416	0.00364994	11.1615		0.290189	0.00365047	9.98858		2.71381	0.00365911	12.2194		2.11439	0.00362695	11.9875		0.893042	0.00363485	11.1213		0.774675	0.00365106	10.9702		0.98856	0.00365264	11.2131
	550.94	83.6356	0.989322		4.53958	0.00121368	14.941		1810.6	0.00360309	18.7533		93.6514	0.000479939	19.8233		0.978758	0.00272739	11.7874		0.940849	0.00364992	11.1651		0.291961	0.00365042	9.99469		2.74164	0.00365909	12.2296		2.13063	0.00362658	11.9953		0.896666	0.00363464	11.1254		0.779794	0.00365101	10.9768		0.989322	0.00365257	11.2139
	551.275	83.629	0.990039		4.60908	0.00121319	14.957		2009.77	0.00360219	18.8582		100.392	0.000438065	20.0754		0.980177	0.00267815	11.8252		0.944128	0.0036499	11.1686		0.293679	0.00365038	10.0006		2.76955	0.00365907	12.2398		2.14688	0.00362622	12.0031		0.900195	0.00363442	11.1295		0.784837	0.00365096	10.9832		0.990039	0.0036525	11.2147
	551.614	83.6224	0.990755		4.68365	0.00121269	14.9739		2247.85	0.00360122	18.9707		108.164	0.000396691	20.3484		0.981595	0.00262354	11.8679		0.947453	0.00364988	11.1721		0.295447	0.00365034	10.0066		2.79934	0.00365904	12.2505		2.16417	0.00362582	12.0114		0.903848	0.00363419	11.1336		0.790119	0.00365092	10.99		0.990755	0.00365243	11.2154
	551.956	83.6166	0.991391		4.75493	0.00121219	14.9898		2501.75	0.0036003	19.0782		116.156	0.000360393	20.6116		0.982856	0.00256967	11.9107		0.950455	0.00364986	11.1753		0.297067	0.0036503	10.0121		2.82767	0.00365902	12.2606		2.18058	0.00362545	12.0191		0.907215	0.00363398	11.1375		0.795047	0.00365087	10.9962		0.991391	0.00365237	11.2161
	552.298	83.611	0.992003		4.82871	0.00121168	15.0061		2794.75	0.00359934	19.1895		125.05	0.000325972	20.8861		0.98407	0.00251225	11.9571		0.953389	0.00364985	11.1784		0.298675	0.00365026	10.0175		2.85685	0.003659	12.2709		2.19743	0.00362507	12.0271		0.910575	0.00363375	11.1413		0.800026	0.00365083	11.0025		0.992003	0.0036523	11.2168
	552.637	83.6043	0.992738		4.92509	0.00121119	15.0267		3229.77	0.00359809	19.3349		137.702	0.000285489	21.2477		0.985529	0.00243486	12.0212		0.956972	0.00364983	11.1822		0.300674	0.00365021	10.0242		2.89474	0.00365897	12.284		2.21925	0.00362457	12.0372		0.914782	0.00363347	11.1461		0.806349	0.00365077	11.0104		0.992738	0.00365222	11.2176
	552.973	83.5979	0.993439		5.02667	0.00121069	15.0479		3761.71	0.00359678	19.4881		152.425	0.00024785	21.6321		0.986922	0.00235059	12.093		0.960461	0.00364981	11.1858		0.302662	0.00365016	10.0308		2.93441	0.00365895	12.2977		2.24202	0.00362405	12.0477		0.919003	0.00363317	11.1508		0.812796	0.00365071	11.0184		0.993439	0.00365213	11.2183
	553.305	83.5909	0.994204		5.15057	0.00121021	15.073		4530.38	0.00359518	19.6749		172.53	0.000208187	22.1047		0.988441	0.00224452	12.1869		0.964351	0.00364979	11.1899		0.304931	0.00365011	10.0383		2.98243	0.00365892	12.3139		2.26949	0.00362342	12.0602		0.923868	0.0036328	11.1563		0.82037	0.00365065	11.0277		0.994204	0.00365203	11.2191
	553.636	83.5835	0.995011		5.30056	0.00120972	15.1025		5673.9	0.00359324	19.901		200.449	0.000168155	22.6818		0.990047	0.00211216	12.3101		0.968568	0.00364977	11.1942		0.307463	0.00365005	10.0466		3.04005	0.00365888	12.3331		2.30229	0.00362266	12.075		0.929369	0.00363237	11.1625		0.82913	0.00365058	11.0384		0.995011	0.00365191	11.22
	553.967	83.5754	0.995898		5.49632	0.00120924	15.1396		7611.07	0.00359071	20.1962		243.792	0.000126838	23.4415		0.991813	0.00193501	12.4871		0.973353	0.00364974	11.1992		0.310444	0.00364999	10.0563		3.11445	0.00365884	12.3573		2.34442	0.00362169	12.0937		0.935954	0.00363181	11.1699		0.839924	0.00365049	11.0513		0.995898	0.00365177	11.221
	554.304	83.5693	0.996566		5.67413	0.00120874	15.1723		9938.14	0.00358842	20.4642		291.234	9.79323e-05	24.1366		0.993144	0.00177232	12.6641		0.977083	0.00364973	11.203		0.312862	0.00364994	10.0641		3.18126	0.00365881	12.3785		2.38204	0.00362081	12.1101		0.941402	0.00363132	11.1759		0.849136	0.00365042	11.0623		0.996566	0.00365165	11.2217
	554.637	83.563	0.997255		5.89788	0.00120826	15.2117		13902.4	0.00358554	20.8015		364.263	7.05447e-05	25.0164		0.994517	0.00156921	12.9089		0.981063	0.00364971	11.2071		0.315557	0.00364989	10.0727		3.26435	0.00365877	12.4043		2.42855	0.00361972	12.13		0.947605	0.00363071	11.1828		0.859978	0.00365033	11.075		0.997255	0.0036515	11.2225
	554.966	83.5567	0.997936		6.18311	0.00120778	15.2598		21326.7	0.00358188	21.2314		484.495	4.6297e-05	26.144		0.995876	0.00132014	13.2559		0.985174	0.00364969	11.2113		0.318498	0.00364983	10.082		3.36877	0.00365874	12.4358		2.48659	0.00361835	12.1544		0.954569	0.00362994	11.1906		0.872678	0.00365024	11.0897		0.997936	0.00365133	11.2233
	555.295	83.5508	0.998589		6.56326	0.0012073	15.3202		37721.5	0.00357701	21.8044		708.579	2.63196e-05	27.6537		0.997179	0.00101877	13.7755		0.989326	0.00364967	11.2155		0.321692	0.00364978	10.092		3.50547	0.00365869	12.4756		2.56189	0.00361656	12.1852		0.962433	0.00362895	11.1993		0.887832	0.00365014	11.107		0.998589	0.00365113	11.224
	555.627	83.5444	0.999283		7.24053	0.00120682	15.4192		104185	0.00356836	22.8252		1394.83	9.57325e-06	30.3536		0.998567	0.000599581	14.8371		0.994092	0.00364965	11.2203		0.325801	0.00364971	10.1047		3.74266	0.00365864	12.5411		2.69082	0.00361347	12.236		0.973224	0.00362725	11.2114		0.910499	0.00364999	11.1323		0.999283	0.00365083	11.2249
	555.96	83.5378	1
						-11995.7	29.6066			-140808	526.672			-2706.04	21.7386			-2424.62	18.57			-342068	1260.3			-368654	1356.64			-547991	2017.7			-56286.4	216.468			-123852	461.966			-265374	980.295			-216857	803.892
						161.528	0.221878			1467.31	5.34466			35.9501	0.116397			217.445	0.768581			9695.64	35.4507			11920.7	43.6023			14281.7	52.2931			1152.24	4.20166			2880.99	10.5095			5559.62	20.3306			7404.69	27.088
						0.908719	0.39358			0.943255	0.564068			0.910931	0.699027			0.183292	1.54269			0.692003	0.993058			0.633206	1.1289			0.72659	0.405065			0.811582	0.254021			0.769367	0.459222			0.804405	0.448704			0.607564	0.511074
						5515.15	554			9209.05	554			5665.91	554			124.333	554			1244.72	554			956.386	554			1472.26	554			2386.27	554			1848.08	554			2278.39	554			857.695	554
						854.326	85.8175			2930.07	176.268			2768.58	270.706			295.9	1318.46			1227.5	546.335			1218.83	706.022			241.565	90.8989			153.978	35.7479			389.732	116.83			458.72	111.54			224.027	144.703
						C1				C1.5				C2				D1				D2				D3				N1.5				N2				S1				S2				P
					m	-11995.7			m	-140808			m	-2706.04			m	-2424.62			m	-342068			m	-368654			m	-547991			m	-56286.4			m	-123852			m	-265374			m	-216857
					b	29.6066			b	526.672			b	21.7386			b	18.57			b	1260.3			b	1356.64			b	2017.7			b	216.468			b	461.966			b	980.295			b	803.892
					r2	0.908719			r2	0.943255			r2	0.910931			r2	0.183292			r2	0.692003			r2	0.633206			r2	0.72659			r2	0.811582			r2	0.769367			r2	0.804405			r2	0.607564
					Ea (J/mol)	99732.4			Ea (J/mol)	1.17068e+06			Ea (J/mol)	22498			Ea (J/mol)	20158.3			Ea (J/mol)	2.84395e+06			Ea (J/mol)	3.06499e+06			Ea (J/mol)	4.55599e+06			Ea (J/mol)	467965			Ea (J/mol)	1.02971e+06			Ea (J/mol)	2.20632e+06			Ea (J/mol)	1.80295e+06
					Ea (kJ/mol)	99.7324			Ea (kJ/mol)	1170.68			Ea (kJ/mol)	22.498			Ea (kJ/mol)	20.1583			Ea (kJ/mol)	2843.95			Ea (kJ/mol)	3064.99			Ea (kJ/mol)	4555.99			Ea (kJ/mol)	467.965			Ea (kJ/mol)	1029.71			Ea (kJ/mol)	2206.32			Ea (kJ/mol)	1802.95
					A	1.97136e+18			A	1.53089e+235			A	3.26642e+14			A	1.42769e+13			A	#NUM!			A	#NUM!			A	#NUM!			A	1.18491e+100			A	1.06713e+207			A	#NUM!			A	#NUM!
					ΔH	93.6282			ΔH	1164.58			ΔH	16.3938			ΔH	14.0541			ΔH	2837.85			ΔH	3058.89			ΔH	4549.89			ΔH	461.861			ΔH	1023.6			ΔH	2200.22			ΔH	1796.84
					ΔG	-32.6004			ΔG	-4578.41			ΔG	-11.9269			ΔG	20.9385			ΔG	#NUM!			ΔG	#NUM!			ΔG	#NUM!			ΔG	-1782.18			ΔG	-3990.22			ΔG	#NUM!			ΔG	#NUM!
	1.13725	1079.76			ΔS	0.093312			ΔS	4.24539			ΔS	0.0209355			ΔS	-0.00508914			ΔS	#NUM!			ΔS	#NUM!			ΔS	#NUM!			ΔS	1.65886			ΔS	3.70637			ΔS	#NUM!			ΔS	#NUM!
					k(T)	1.58165e+11			k(T)	7.84411e+151			k(T)	8.19229e+12			k(T)	5.2533e+11			k(T)	#NUM!			k(T)	#NUM!			k(T)	#NUM!			k(T)	6.01693e+66			k(T)	5.8584e+133			k(T)	#NUM!			k(T)	#NUM!
	Temp	DTG (wt%/min)
	950.321	0.115919	950.321
	950.68	0.121978	950.68			r2
	951.037	0.12437	951.037		C1	0.908719
	951.4	0.129817	951.4		C1.5	0.943255
	951.762	0.128469	951.762		C2	0.910931
	952.125	0.121515	952.125		D1	0.183292
	952.484	0.112849	952.484		D2	0.692003
	952.844	0.108235	952.844		D3	0.633206
	953.2	0.111047	953.2		N1.5	0.72659
	953.553	0.118886	953.553		N2	0.811582
	953.914	0.123182	953.914		S1	0.769367
	954.276	0.124424	954.276		S2	0.804405
	954.638	0.127036	954.638		P	0.607564
	955.003	0.12685	955.003
	955.363	0.119722	955.363			Ea (kJ/mol)
	955.719	0.115365	955.719		C1	99.7324
	956.075	0.117473	956.075		C1.5	1170.68
	956.437	0.123917	956.437		C2	22.498
	956.791	0.131614	956.791		D1	20.1583
	957.155	0.143113	957.155		D2	2843.95
	957.516	0.151958	957.516		D3	3064.99
	957.878	0.147611	957.878		N1.5	4555.99
	958.241	0.137463	958.241		N2	467.965
	958.603	0.129926	958.603		S1	1029.71
	958.966	0.128302	958.966		S2	2206.32
	959.324	0.128834	959.324		P	1802.95
	959.681	0.136405	959.681
	960.04	0.13706	960.04
	960.403	0.138338	960.403
	960.767	0.131081	960.767
	961.137	0.129111	961.137
	961.511	0.129406	961.511
	961.877	0.142912	961.877
	962.241	0.155543	962.241
	962.606	0.167432	962.606
	962.97	0.163249	962.97
	963.332	0.151459	963.332
	963.695	0.135982	963.695
	964.059	0.123725	964.059
	964.425	0.124653	964.425
	964.79	0.135139	964.79
	965.156	0.15233	965.156
	965.524	0.161935	965.524
	965.892	0.16497	965.892
	966.257	0.161906	966.257
	966.618	0.165753	966.618
	966.982	0.170058	966.982
	967.343	0.176986	967.343
	967.702	0.182254	967.702
	968.061	0.187519	968.061
	968.422	0.186002	968.422
	968.785	0.185815	968.785
	969.144	0.185659	969.144
	969.507	0.191145	969.507
	969.866	0.18899	969.866
	970.226	0.186228	970.226
	970.586	0.183382	970.586
	970.946	0.185767	970.946
	971.309	0.188558	971.309
	971.672	0.193959	971.672
	972.04	0.199578	972.04
	972.408	0.201825	972.408
	972.781	0.199354	972.781
	973.147	0.196955	973.147
	973.511	0.19886	973.511
	973.875	0.207732	973.875
	974.234	0.214567	974.234
	974.592	0.218014	974.592
	974.952	0.219703	974.952
	975.314	0.218996	975.314
	975.678	0.21163	975.678
	976.041	0.210618	976.041
	976.405	0.216098	976.405
	976.771	0.226713	976.771
	977.134	0.232238	977.134
	977.495	0.240625	977.495
	977.856	0.246546	977.856
	978.221	0.258561	978.221
	978.579	0.255694	978.579
	978.944	0.250994	978.944
	979.307	0.243006	979.307
	979.671	0.242121	979.671
	980.035	0.233026	980.035
	980.401	0.228352	980.401
	980.762	0.232546	980.762
	981.126	0.243157	981.126
	981.49	0.245868	981.49
	981.854	0.251446	981.854
	982.218	0.261263	982.218
	982.589	0.270194	982.589
	982.952	0.273298	982.952
	983.322	0.280974	983.322
	983.69	0.282434	983.69
	984.055	0.277611	984.055
	984.421	0.267275	984.421
	984.784	0.262795	984.784
	985.149	0.258891	985.149
	985.512	0.265216	985.512
	985.877	0.269933	985.877
	986.24	0.2792	986.24
	986.609	0.281776	986.609
	986.976	0.276645	986.976
	987.342	0.27526	987.342
	987.711	0.276904	987.711
	988.074	0.289186	988.074
	988.433	0.294585	988.433
	988.795	0.309551	988.795
	989.159	0.309725	989.159
	989.52	0.314286	989.52
	989.885	0.306986	989.885
	990.255	0.308999	990.255
	990.621	0.311825	990.621
	990.983	0.318845	990.983
	991.348	0.327558	991.348
	991.71	0.33445	991.71
	992.068	0.337244	992.068
	992.428	0.334461	992.428
	992.788	0.330775	992.788
	993.154	0.32681	993.154
	993.519	0.330441	993.519
	993.885	0.339597	993.885
	994.247	0.354821	994.247
	994.614	0.364419	994.614
	994.972	0.364158	994.972
	995.335	0.356697	995.335
	995.703	0.352787	995.703
	996.068	0.347344	996.068
	996.437	0.352189	996.437
	996.807	0.363132	996.807
	997.175	0.369805	997.175
	997.543	0.373222	997.543
	997.912	0.375164	997.912
	998.28	0.379917	998.28
	998.645	0.379953	998.645
	999.013	0.38303	999.013
	999.382	0.389265	999.382
	999.747	0.391399	999.747
	1000.12	0.391546	1000.12
	1000.49	0.394437	1000.49
	1000.86	0.400839	1000.86
	1001.23	0.399957	1001.23
	1001.6	0.403215	1001.6
	1001.97	0.400292	1001.97
	1002.34	0.40379	1002.34
	1002.71	0.405317	1002.71
	1003.08	0.418845	1003.08
	1003.46	0.429184	1003.46
	1003.83	0.440782	1003.83
	1004.2	0.445034	1004.2
	1004.57	0.454634	1004.57
	1004.94	0.456963	1004.94
	1005.31	0.458197	1005.31
	1005.68	0.458574	1005.68
	1006.05	0.459664	1006.05
	1006.41	0.462177	1006.41
	1006.78	0.462327	1006.78
	1007.15	0.46801	1007.15
	1007.51	0.477249	1007.51
	1007.88	0.488065	1007.88
	1008.24	0.491683	1008.24
	1008.61	0.491231	1008.61
	1008.97	0.489066	1008.97
	1009.34	0.4951	1009.34
	1009.71	0.498888	1009.71
	1010.07	0.50466	1010.07
	1010.44	0.511325	1010.44
	1010.8	0.525543	1010.8
	1011.17	0.528574	1011.17
	1011.54	0.525064	1011.54
	1011.9	0.525801	1011.9
	1012.27	0.532388	1012.27
	1012.63	0.539658	1012.63
	1012.99	0.542855	1012.99
	1013.36	0.552573	1013.36
	1013.73	0.554231	1013.73
	1014.09	0.556408	1014.09
	1014.46	0.555331	1014.46
	1014.83	0.562531	1014.83
	1015.2	0.570403	1015.2
	1015.57	0.579384	1015.57
	1015.93	0.585927	1015.93
	1016.3	0.585016	1016.3
	1016.67	0.584857	1016.67
	1017.03	0.582168	1017.03
	1017.4	0.591168	1017.4
	1017.77	0.595843	1017.77
	1018.14	0.609364	1018.14
	1018.51	0.608882	1018.51
	1018.88	0.618915	1018.88
	1019.25	0.62266	1019.25
	1019.62	0.637842	1019.62
	1019.99	0.639982	1019.99
	1020.36	0.64861	1020.36
	1020.74	0.650722	1020.74
	1021.11	0.649215	1021.11
	1021.49	0.642574	1021.49
	1021.86	0.645273	1021.86
	1022.23	0.657685	1022.23
	1022.61	0.673059	1022.61
	1022.98	0.684005	1022.98
	1023.35	0.696434	1023.35
	1023.73	0.704783	1023.73
	1024.1	0.706982	1024.1
	1024.48	0.703702	1024.48
	1024.86	0.706116	1024.86
	1025.24	0.710112	1025.24
	1025.62	0.714955	1025.62
	1025.99	0.724446	1025.99
	1026.37	0.731187	1026.37
	1026.73	0.737834	1026.73
	1027.1	0.731904	1027.1
	1027.48	0.734753	1027.48
	1027.85	0.73785	1027.85
	1028.23	0.752511	1028.23
	1028.61	0.766243	1028.61
	1028.99	0.786888	1028.99
	1029.37	0.801284	1029.37
	1029.74	0.806931	1029.74
	1030.11	0.800931	1030.11
	1030.47	0.799269	1030.47
	1030.84	0.80581	1030.84
	1031.21	0.810862	1031.21
	1031.58	0.818172	1031.58
	1031.95	0.82213	1031.95
	1032.33	0.825968	1032.33
	1032.71	0.822701	1032.71
	1033.08	0.823932	1033.08
	1033.45	0.836521	1033.45
	1033.82	0.858727	1033.82
	1034.19	0.879279	1034.19
	1034.56	0.890896	1034.56
	1034.93	0.898925	1034.93
	1035.3	0.895164	1035.3
	1035.68	0.893244	1035.68
	1036.05	0.881131	1036.05
	1036.43	0.887117	1036.43
	1036.8	0.891366	1036.8
	1037.18	0.902845	1037.18
	1037.55	0.906397	1037.55
	1037.92	0.922491	1037.92
	1038.3	0.933033	1038.3
	1038.67	0.94465	1038.67
	1039.05	0.946429	1039.05
	1039.43	0.955413	1039.43
	1039.81	0.960819	1039.81
	1040.18	0.960768	1040.18
	1040.55	0.956557	1040.55
	1040.93	0.958524	1040.93
	1041.3	0.958266	1041.3
	1041.67	0.956329	1041.67
	1042.04	0.951949	1042.04
	1042.42	0.961501	1042.42
	1042.79	0.96761	1042.79
	1043.16	0.974803	1043.16
	1043.54	0.980043	1043.54
	1043.91	0.994021	1043.91
	1044.29	0.999966	1044.29
	1044.66	1.00265	1044.66
	1045.03	1.0066	1045.03
	1045.41	1.01601	1045.41
	1045.78	1.029	1045.78
	1046.15	1.0323	1046.15
	1046.54	1.04048	1046.54
	1046.91	1.04505	1046.91
	1047.29	1.05259	1047.29
	1047.67	1.05513	1047.67
	1048.04	1.05912	1048.04
	1048.42	1.06678	1048.42
	1048.8	1.07429	1048.8
	1049.17	1.08643	1049.17
	1049.55	1.09191	1049.55
	1049.93	1.10056	1049.93
	1050.3	1.10097	1050.3
	1050.68	1.09939	1050.68
	1051.05	1.08937	1051.05
	1051.43	1.08191	1051.43
	1051.81	1.07571	1051.81
	1052.18	1.07572	1052.18
	1052.55	1.07817	1052.55
	1052.92	1.08628	1052.92
	1053.31	1.08937	1053.31
	1053.68	1.09229	1053.68
	1054.05	1.09829	1054.05
	1054.43	1.10755	1054.43
	1054.81	1.113	1054.81
	1055.18	1.11625	1055.18
	1055.55	1.12037	1055.55
	1055.93	1.12106	1055.93
	1056.31	1.1192	1056.31
	1056.69	1.11323	1056.69
	1057.06	1.11561	1057.06
	1057.44	1.12066	1057.44
	1057.82	1.1255	1057.82
	1058.2	1.124	1058.2
	1058.58	1.12749	1058.58
	1058.95	1.12591	1058.95
	1059.33	1.1277	1059.33
	1059.71	1.11695	1059.71
	1060.09	1.11156	1060.09
	1060.47	1.09688	1060.47
	1060.85	1.08875	1060.85
	1061.23	1.07985	1061.23
	1061.6	1.08083	1061.6
	1061.98	1.08584	1061.98
	1062.35	1.08848	1062.35
	1062.73	1.09163	1062.73
	1063.1	1.09672	1063.1
	1063.48	1.10151	1063.48
	1063.86	1.10056	1063.86
	1064.24	1.09579	1064.24
	1064.61	1.09011	1064.61
	1064.99	1.08375	1064.99
	1065.37	1.07986	1065.37
	1065.74	1.07796	1065.74
	1066.12	1.08111	1066.12
	1066.5	1.08167	1066.5
	1066.88	1.078	1066.88
	1067.26	1.07306	1067.26
	1067.63	1.07231	1067.63
	1068.01	1.07702	1068.01
	1068.38	1.07514	1068.38
	1068.76	1.0719	1068.76
	1069.13	1.07152	1069.13
	1069.5	1.07059	1069.5
	1069.88	1.06916	1069.88
	1070.26	1.0718	1070.26
	1070.64	1.07433	1070.64
	1071.02	1.09599	1071.02
	1071.4	1.10285	1071.4
	1071.78	1.11012	1071.78
	1072.2	1.08836	1072.2
	1072.58	1.0792	1072.58
	1072.96	1.05201	1072.96
	1073.34	1.06108	1073.34
	1073.73	1.04555	1073.73
	1074.07	1.08567	1074.07
	1074.49	1.07424	1074.49
	1074.83	1.08163	1074.83
	1075.25	1.0617	1075.25
	1075.59	1.08831	1075.59
	1075.97	1.09373	1075.97
	1076.35	1.09363	1076.35
	1076.76	1.09948	1076.76
	1077.1	1.10016	1077.1
	1077.47	1.12305	1077.47
	1077.89	1.1233	1077.89
	1078.23	1.12508	1078.23
	1078.65	1.11269	1078.65
	1079.03	1.09729	1079.03
	1079.38	1.10612	1079.38
	1079.76	1.13725	1079.76
	1080.14	1.1313	1080.14

## Sheet: P2(595-799)
													From	To					pt1	pt2	pt3	pt4
	3	Fe2O3	+	1	C	→	2	Fe3O4	+	1	CO		950	1080		130	43.3333		950	993.333	1036.67	1080
	3	Fe2O3	+	1	CO	→	2	Fe3O4	+	1	CO2		950	1080		130	43.3333		950	993.333	1036.67	1080
	6	Fe2O3	+	1	C	→	4	Fe3O4	+	1	CO2		950	1080		130	43.3333		950	993	1036	1079
					C1				C1.5				C2				D1				D2				D3				N1.5				N2				S1				S2				P
						X	Y			X	Y			X	Y			X	Y			X	Y			X	Y			X	Y			X	Y			X	Y			X	Y			X	Y
	Temp	TGA (tw%)	α		g(α)	1/T	ln(g(α)/T2)		g(α)	1/T	ln(g(α)/T2)		g(α)	1/T	ln(g(α)/T2)		g(α)	1/T	ln(g(α)/T2)		g(α)	1/T	ln(g(α)/T2)		g(α)	1/T	ln(g(α)/T2)		g(α)	1/T	ln(g(α)/T2)		g(α)	1/T	ln(g(α)/T2)		g(α)	1/T	ln(g(α)/T2)		g(α)	1/T	ln(g(α)/T2)		g(α)	1/T	ln(g(α)/T2)
	595.171	82.7551	0		0				0				1				0	0.00364964	#NUM!		0	0.003663	#NUM!		0	0.003663	#NUM!		0	0.003663	#NUM!		0	0.003663	#NUM!		0	0.003663	#NUM!		0	0.003663	#NUM!		0	0.003663	#NUM!
	595.506	82.7481	0.00208704		0.00208922	0.0011514	7.36259		0.00627751	0.00366298	6.14818		1.00209	0.00366292	11.2211		4.35575e-06	0.00364961	-1.11774		2.17939e-06	0.003663	-1.81752		4.84422e-07	0.003663	-3.32137		0.0163427	0.003663	7.10497		0.045708	0.00366278	8.13358		0.00104407	0.00366239	4.35465		0.000696166	0.00366299	3.94903		0.00208704	0.00366299	5.04694
	595.844	82.7419	0.00395268		0.00396052	0.00115095	8.00295		0.0119169	0.00366295	6.78918		1.00397	0.00366284	11.223		1.56237e-05	0.00364958	0.159564		7.82217e-06	0.003663	-0.539605		1.73902e-06	0.003663	-2.04324		0.0250323	0.003663	7.53136		0.0629326	0.00366267	8.45344		0.0019783	0.00366216	4.99389		0.0013193	0.00366298	4.5883		0.00395268	0.00366299	5.68559
	596.179	82.7362	0.005636		0.00565194	0.00115051	8.35934		0.0170279	0.00366293	7.14608		1.00567	0.00366278	11.2247		3.17644e-05	0.00364956	0.869135		1.59121e-05	0.003663	0.170516		3.53825e-06	0.003663	-1.33293		0.0317296	0.003663	7.76844		0.0751794	0.00366258	8.6313		0.00282198	0.003662	5.34918		0.00188221	0.00366297	4.94365		0.005636	0.00366298	6.04038
	596.522	82.7301	0.00747559		0.00750367	0.00115006	8.64353		0.0226382	0.0036629	7.43088		1.00753	0.0036627	11.2266		5.58844e-05	0.00364953	1.43409		2.80121e-05	0.003663	0.73607		6.2301e-06	0.003663	-0.767174		0.038328	0.003663	7.95737		0.0866237	0.00366249	8.77304		0.00374481	0.00366184	5.63219		0.0024981	0.00366295	5.22675		0.00747559	0.00366297	6.32285
	596.872	82.7242	0.00922727		0.00927011	0.00114959	8.85573		0.0280046	0.00366288	7.64362		1.00931	0.00366263	11.2284		8.51425e-05	0.00364951	1.85514		4.27028e-05	0.003663	1.1577		9.49929e-06	0.003663	-0.34535		0.0441289	0.003663	8.0983		0.0962814	0.00366241	8.87879		0.00462433	0.00366171	5.84322		0.00308527	0.00366294	5.43786		0.00922727	0.00366296	6.53337
	597.225	82.7186	0.0109204		0.0109804	0.00114913	9.02586		0.033214	0.00366286	7.81424		1.01104	0.00366256	11.2302		0.000119254	0.00364949	2.19208		5.98453e-05	0.003663	1.4952		1.33152e-05	0.003663	-0.00766229		0.0494021	0.003663	8.21118		0.104787	0.00366234	8.96348		0.00547516	0.0036616	6.01218		0.00365345	0.00366293	5.6069		0.0109204	0.00366295	6.70184
	597.569	82.7126	0.0127176		0.0127992	0.00114867	9.17992		0.0387685	0.00366283	7.96889		1.01288	0.00366248	11.232		0.000161738	0.00364946	2.49682		8.12139e-05	0.003663	1.80052		1.80732e-05	0.003663	0.297864		0.0547169	0.003663	8.31336		0.113133	0.00366227	9.04016		0.00637915	0.00366149	6.16505		0.0042573	0.00366292	5.75987		0.0127176	0.00366295	6.85421
	597.916	82.7048	0.0150326		0.0151467	0.00114822	9.34912		0.0459603	0.0036628	8.13908		1.01526	0.00366239	11.2344		0.000225978	0.00364943	2.8313		0.00011356	0.003663	2.13576		2.52779e-05	0.003663	0.633366		0.061218	0.003663	8.42563		0.123072	0.00366218	9.12441		0.00754475	0.00366135	6.33294		0.00503618	0.0036629	5.92789		0.0150326	0.00366294	7.02144
	598.254	82.6971	0.0173313		0.0174832	0.00114777	9.49335		0.0531434	0.00366277	8.28431		1.01764	0.00366229	11.2368		0.000300372	0.0036494	3.1159		0.000151061	0.003663	2.42112		3.36344e-05	0.003663	0.918984		0.0673618	0.003663	8.52127		0.132224	0.0036621	9.19618		0.0087035	0.00366123	6.47588		0.00581078	0.00366289	6.07097		0.0173313	0.00366293	7.16374
	598.591	82.6887	0.0198448		0.0200444	0.00114733	9.63083		0.0610463	0.00366273	8.42297		1.02025	0.00366218	11.2394		0.000393817	0.00364937	3.38678		0.000198224	0.003663	2.69283		4.41479e-05	0.003663	1.19098		0.0737896	0.003663	8.61241		0.141578	0.00366201	9.26458		0.00997213	0.00366111	6.61202		0.00665919	0.00366287	6.20726		0.0198448	0.00366291	7.29918
	598.922	82.6803	0.0223649		0.0226188	0.00114689	9.75243		0.0690206	0.0036627	8.54576		1.02288	0.00366208	11.2421		0.000500189	0.00364933	3.6259		0.00025198	0.003663	2.93279		5.61363e-05	0.003663	1.43122		0.0799797	0.003663	8.69296		0.150395	0.00366193	9.32504		0.0112457	0.00366099	6.73227		0.00751125	0.00366285	6.32767		0.0223649	0.0036629	7.41874
	599.265	82.6721	0.0248134		0.0251264	0.00114644	9.85835		0.0768177	0.00366267	8.65281		1.02544	0.00366197	11.2446		0.000615703	0.0036493	3.8337		0.00031043	0.003663	3.14139		6.9177e-05	0.003663	1.6401		0.0857867	0.003663	8.76305		0.158513	0.00366185	9.37765		0.0124846	0.00366088	6.83685		0.00834049	0.00366284	6.4324		0.0248134	0.00366289	7.52263
	599.603	82.6652	0.0269037		0.0272722	0.001146	9.94107		0.0835131	0.00366264	8.73639		1.02765	0.00366188	11.2468		0.000723807	0.00364927	3.99547		0.000365193	0.00366299	3.30386		8.14e-05	0.003663	1.80281		0.0906038	0.003663	8.81769		0.165143	0.00366179	9.41866		0.0135435	0.00366079	6.91831		0.00904953	0.00366282	6.514		0.0269037	0.00366288	7.60352
	599.946	82.6582	0.0289712		0.0293991	0.00114555	10.017		0.0901709	0.00366261	8.81311		1.02984	0.00366179	11.249		0.000839328	0.00364924	4.14357		0.000423777	0.00366299	3.45265		9.44802e-05	0.003663	1.95183		0.0952554	0.003663	8.86775		0.171462	0.00366173	9.45625		0.014592	0.0036607	6.99292		0.00975184	0.00366281	6.58875		0.0289712	0.00366287	7.67756
	600.277	82.652	0.030827		0.0313122	0.00114511	10.0808		0.0961775	0.00366258	8.87761		1.03181	0.00366171	11.251		0.000950306	0.00364921	4.26776		0.000480112	0.00366299	3.57746		0.000107063	0.003663	2.07685		0.0993441	0.003663	8.90978		0.176952	0.00366167	9.4878		0.0155342	0.00366063	7.05553		0.0103831	0.0036628	6.65148		0.030827	0.00366286	7.73966
	600.614	82.6449	0.0329629		0.0335184	0.00114467	10.1496		0.103126	0.00366255	8.94739		1.03409	0.00366162	11.2532		0.00108655	0.00364918	4.40176		0.000549347	0.00366299	3.71217		0.000122532	0.003663	2.21181		0.103958	0.003663	8.95517		0.18308	0.00366161	9.52188		0.0166196	0.00366055	7.12311		0.0111106	0.00366278	6.71921		0.0329629	0.00366285	7.80665
	600.945	82.6382	0.0349588		0.0355845	0.00114424	10.2102		0.109654	0.00366253	9.00878		1.03623	0.00366153	11.2553		0.00122212	0.00364915	4.51935		0.000618306	0.00366299	3.83043		0.000137945	0.003663	2.33029		0.108187	0.003663	8.99505		0.188638	0.00366155	9.55181		0.0176349	0.00366047	7.18245		0.0117914	0.00366277	6.77869		0.0349588	0.00366285	7.86544
	601.275	82.6312	0.0370719		0.0377765	0.00114381	10.2707		0.116602	0.0036625	9.07023		1.0385	0.00366144	11.2576		0.00137432	0.00364912	4.63674		0.000695815	0.00366299	3.94853		0.000155275	0.00366299	2.44863		0.112585	0.003663	9.0349		0.194362	0.00366149	9.58173		0.018711	0.0036604	7.24172		0.0125132	0.00366275	6.83811		0.0370719	0.00366284	7.92414
	601.607	82.6236	0.039325		0.0401191	0.00114337	10.3316		0.124053	0.00366247	9.13219		1.04093	0.00366134	11.26		0.00154645	0.00364909	4.75476		0.000783567	0.00366298	4.0673		0.000174902	0.00366299	2.56767		0.117193	0.003663	9.07501		0.200298	0.00366143	9.61185		0.0198597	0.00366032	7.30135		0.013284	0.00366274	6.89789		0.039325	0.00366283	7.98315
	601.943	82.6164	0.0415064		0.0423924	0.00114293	10.3875		0.131308	0.00366243	9.18904		1.0433	0.00366124	11.2623		0.00172279	0.00364906	4.86276		0.000873564	0.00366298	4.17603		0.00019504	0.00366299	2.67664		0.121579	0.003663	9.11175		0.205894	0.00366137	9.63944		0.0209732	0.00366024	7.35594		0.0140314	0.00366272	6.95264		0.0415064	0.00366282	8.03714
	602.27	82.6094	0.043587		0.0445654	0.0011425	10.4383		0.138266	0.00366241	9.2407		1.04557	0.00366115	11.2645		0.00189982	0.00364903	4.9606		0.000964023	0.00366298	4.27456		0.000215288	0.00366299	2.77542		0.125699	0.003663	9.14508		0.211105	0.00366132	9.66447		0.0220363	0.00366017	7.40542		0.0147454	0.00366271	7.00228		0.043587	0.00366281	8.08605
	602.606	82.6021	0.0457684		0.0468489	0.00114207	10.489		0.145603	0.00366238	9.29241		1.04796	0.00366105	11.2669		0.00209475	0.003649	5.05829		0.00106373	0.00366298	4.37299		0.000237615	0.00366299	2.87409		0.129957	0.003663	9.17839		0.216446	0.00366126	9.68948		0.0231522	0.0036601	7.45486		0.015495	0.00366269	7.05188		0.0457684	0.0036628	8.1349
	602.938	82.5952	0.0478522		0.049035	0.00114163	10.5354		0.15265	0.00366235	9.3397		1.05026	0.00366096	11.2691		0.00228984	0.00364897	5.14735		0.00116363	0.00366297	4.46275		0.000259993	0.00366299	2.9641		0.133969	0.003663	9.2088		0.221439	0.00366121	9.71231		0.0242194	0.00366003	7.49996		0.0162122	0.00366268	7.09713		0.0478522	0.00366279	8.17942
	603.267	82.5886	0.0498156		0.0510992	0.00114121	10.5774		0.159326	0.00366232	9.38251		1.05243	0.00366087	11.2712		0.00248159	0.00364894	5.22778		0.00126193	0.00366297	4.54385		0.00028202	0.00366299	3.04542		0.137703	0.003663	9.23629		0.226051	0.00366116	9.73296		0.025226	0.00365997	7.54072		0.0168888	0.00366267	7.13802		0.0498156	0.00366278	8.21964
	603.599	82.5817	0.0518733		0.0532671	0.00114077	10.6197		0.166359	0.00366229	9.42573		1.05471	0.00366077	11.2734		0.00269084	0.00364891	5.30875		0.00136931	0.00366297	4.62551		0.000306091	0.00366299	3.12733		0.141571	0.003663	9.26399		0.230797	0.00366111	9.75376		0.026282	0.00365991	7.58176		0.017599	0.00366265	7.17922		0.0518733	0.00366277	8.26012
	603.937	82.5753	0.053778		0.0552781	0.00114033	10.6575		0.172903	0.00366226	9.46433		1.05683	0.00366069	11.2755		0.00289207	0.00364888	5.38089		0.00147268	0.00366296	4.69829		0.000329272	0.00366298	3.20033		0.145112	0.003663	9.28869		0.235113	0.00366106	9.77232		0.0272606	0.00365985	7.61835		0.0182573	0.00366264	7.21595		0.053778	0.00366276	8.29619
	604.268	82.5693	0.0555753		0.0571793	0.0011399	10.6921		0.179109	0.00366224	9.4996		1.05885	0.0036606	11.2774		0.00308861	0.00364885	5.44665		0.00157374	0.00366296	4.76466		0.000351941	0.00366298	3.26691		0.14842	0.003663	9.31124		0.239122	0.00366101	9.78925		0.0281848	0.0036598	7.65172		0.0188793	0.00366263	7.24946		0.0555753	0.00366275	8.32906
	604.597	82.5626	0.0576005		0.0593259	0.00113947	10.7297		0.186137	0.00366221	9.53811		1.06112	0.00366051	11.2796		0.00331781	0.00364882	5.51825		0.00169171	0.00366296	4.83695		0.000378413	0.00366298	3.33943		0.152112	0.003663	9.33581		0.243569	0.00366096	9.8077		0.0292273	0.00365974	7.68808		0.0195811	0.00366261	7.28597		0.0576005	0.00366274	8.36486
	604.932	82.5562	0.0595149		0.0613595	0.00113904	10.7641		0.192816	0.00366218	9.57337		1.06328	0.00366042	11.2817		0.00354203	0.00364879	5.58366		0.00180723	0.00366296	4.90301		0.000404345	0.00366298	3.40571		0.155568	0.003663	9.35828		0.247709	0.00366092	9.82458		0.0302139	0.00365968	7.7213		0.0202454	0.0036626	7.31934		0.0595149	0.00366273	8.39756
	605.264	82.5496	0.0614945		0.0634666	0.00113861	10.7987		0.199757	0.00366215	9.60876		1.06552	0.00366033	11.2839		0.00378158	0.00364876	5.64912		0.00193078	0.00366295	4.96914		0.000432089	0.00366298	3.47208		0.15911	0.003663	9.38079		0.251926	0.00366087	9.84149		0.0312351	0.00365963	7.75457		0.0209333	0.00366258	7.35276		0.0614945	0.00366272	8.43029
	605.595	82.5428	0.0635034		0.0656094	0.00113818	10.8326		0.206839	0.00366212	9.64361		1.06781	0.00366023	11.2861		0.00403269	0.00364873	5.71343		0.00206043	0.00366295	5.03413		0.000461212	0.00366298	3.53731		0.162671	0.003663	9.40292		0.256143	0.00366082	9.85812		0.0322725	0.00365957	7.78728		0.0216324	0.00366257	7.38562		0.0635034	0.00366271	8.46244
	605.926	82.5356	0.0656621		0.0679171	0.00113775	10.8679		0.214492	0.00366209	9.67996		1.07028	0.00366013	11.2884		0.00431151	0.0036487	5.7803		0.00220455	0.00366295	5.10174		0.000493597	0.00366297	3.60517		0.166464	0.003663	9.42597		0.260609	0.00366077	9.87543		0.0333884	0.00365951	7.82131		0.0223847	0.00366256	7.41981		0.0656621	0.0036627	8.49587
	606.261	82.5286	0.0677557		0.0701603	0.00113732	10.9012		0.221956	0.00366206	9.71418		1.07268	0.00366003	11.2907		0.00459083	0.00364867	5.84309		0.00234909	0.00366294	5.16525		0.000526089	0.00366297	3.66892		0.170109	0.003663	9.44763		0.264878	0.00366072	9.8917		0.034472	0.00365945	7.85328		0.0231154	0.00366254	7.45194		0.0677557	0.00366269	8.52727
	606.601	82.5219	0.0697711		0.0723246	0.00113688	10.9323		0.229181	0.00366203	9.74623		1.075	0.00365993	11.2929		0.004868	0.00364864	5.90173		0.00249267	0.00366294	5.22458		0.000558378	0.00366297	3.72849		0.17359	0.003663	9.46789		0.268932	0.00366068	9.90692		0.0355162	0.0036594	7.88315		0.0238199	0.00366253	7.48197		0.0697711	0.00366268	8.55658
	606.94	82.5149	0.0718646		0.0745777	0.00113644	10.9638		0.236727	0.003662	9.77864		1.07743	0.00365983	11.2953		0.00516453	0.0036486	5.96088		0.00264644	0.00366293	5.28444		0.000592972	0.00366297	3.7886		0.177176	0.003663	9.48834		0.273089	0.00366063	9.92228		0.0366022	0.00365934	7.9133		0.0245528	0.00366251	7.51228		0.0718646	0.00366267	8.58615
	607.28	82.5083	0.0738312		0.0766988	0.001136	10.9926		0.243855	0.00366197	9.80832		1.07972	0.00365973	11.2974		0.00545105	0.00364857	6.01489		0.00279519	0.00366293	5.33913		0.000626447	0.00366297	3.84352		0.18052	0.003663	9.50704		0.276945	0.00366058	9.93633		0.0376234	0.00365929	7.94084		0.0252422	0.0036625	7.53998		0.0738312	0.00366267	8.61315
	607.618	82.5012	0.0759671		0.0790076	0.00113557	11.023		0.251639	0.00366194	9.83976		1.08221	0.00365963	11.2998		0.005771	0.00364854	6.07195		0.00296148	0.00366293	5.39692		0.000663883	0.00366296	3.90156		0.184125	0.00366299	9.52681		0.281083	0.00366053	9.95119		0.0387337	0.00365924	7.96996		0.0259921	0.00366248	7.56926		0.0759671	0.00366265	8.64168
	607.962	82.4948	0.0778881		0.0810887	0.00113512	11.0498		0.258679	0.00366192	9.86737		1.08447	0.00365954	11.3019		0.00606655	0.00364851	6.12191		0.00311525	0.00366292	5.44754		0.000698514	0.00366296	3.95241		0.187344	0.00366299	9.54414		0.284761	0.00366049	9.96421		0.0397334	0.00365919	7.99547		0.0266675	0.00366247	7.59493		0.0778881	0.00366265	8.66666
	608.302	82.4876	0.0800337		0.0834183	0.00113469	11.0789		0.266586	0.00366188	9.8975		1.087	0.00365943	11.3043		0.0064054	0.00364848	6.17628		0.00329173	0.00366292	5.50265		0.000738276	0.00366296	4.00777		0.190915	0.00366299	9.56302		0.288822	0.00366044	9.9784		0.0408513	0.00365913	8.02324		0.0274231	0.00366246	7.62287		0.0800337	0.00366264	8.69384
	608.636	82.481	0.0820036		0.0855618	0.00113425	11.105		0.273885	0.00366186	9.92452		1.08933	0.00365933	11.3065		0.00672458	0.00364845	6.22492		0.00345816	0.00366291	5.55198		0.000775786	0.00366296	4.05734		0.194172	0.00366299	9.57994		0.292509	0.0036604	9.99111		0.0418787	0.00365908	8.04811		0.0281177	0.00366244	7.64789		0.0820036	0.00366263	8.71816
	608.972	82.4745	0.0839506		0.087685	0.00113382	11.1303		0.281139	0.00366183	9.95068		1.09164	0.00365924	11.3087		0.0070477	0.00364841	6.27187		0.00362682	0.00366291	5.5996		0.000813812	0.00366296	4.10519		0.197371	0.00366299	9.59628		0.296117	0.00366036	10.0034		0.0428953	0.00365903	8.07212		0.0288053	0.00366243	7.67206		0.0839506	0.00366262	8.74163
	609.316	82.4685	0.0857414		0.0896418	0.00113338	11.1532		0.287844	0.0036618	9.97426		1.09378	0.00365915	11.3107		0.00735158	0.00364839	6.3141		0.0037856	0.00366291	5.64245		0.000849622	0.00366295	4.14825		0.200297	0.00366299	9.61099		0.299402	0.00366032	10.0144		0.0438313	0.00365899	8.09373		0.0294386	0.00366242	7.69382		0.0857414	0.00366261	8.76274
	609.651	82.4616	0.0878024		0.0918986	0.00113295	11.1788		0.295602	0.00366177	10.0009		1.09625	0.00365904	11.313		0.00770925	0.00364835	6.36162		0.00397267	0.0036629	5.69068		0.000891829	0.00366295	4.19674		0.203644	0.00366299	9.62757		0.303148	0.00366027	10.0269		0.0449096	0.00365894	8.11806		0.0301684	0.0036624	7.71831		0.0878024	0.0036626	8.7865
	609.99	82.4552	0.0897266		0.0940103	0.00113252	11.2023		0.302885	0.00366174	10.0252		1.09857	0.00365894	11.3152		0.00805086	0.00364832	6.405		0.00415154	0.0036629	5.73473		0.0009322	0.00366295	4.24101		0.206752	0.00366299	9.64272		0.306611	0.00366023	10.0383		0.0459175	0.00365889	8.14028		0.0308509	0.00366239	7.74069		0.0897266	0.00366259	8.80818
	610.323	82.4483	0.0917974		0.0962878	0.00113209	11.227		0.310765	0.00366171	10.0509		1.10108	0.00365884	11.3175		0.00842676	0.00364829	6.45065		0.00434857	0.00366289	5.7811		0.000976686	0.00366295	4.28763		0.210078	0.00366299	9.65867		0.310303	0.00366019	10.0503		0.0470033	0.00365884	8.16368		0.0315863	0.00366237	7.76426		0.0917974	0.00366258	8.831
	610.664	82.4411	0.0939463		0.0986567	0.00113165	11.252		0.318991	0.00366168	10.0771		1.10369	0.00365873	11.3199		0.0088259	0.00364825	6.49695		0.00455803	0.00366289	5.82814		0.001024	0.00366294	4.33494		0.21351	0.00366299	9.67488		0.314097	0.00366014	10.0625		0.0481315	0.00365879	8.18742		0.0323507	0.00366236	7.78818		0.0939463	0.00366257	8.85415
	610.996	82.4335	0.0962156		0.101164	0.00113123	11.2779		0.327731	0.00366165	10.1041		1.10646	0.00365861	11.3225		0.00925745	0.00364822	6.54471		0.00478476	0.00366288	5.87669		0.00107523	0.00366294	4.38376		0.217113	0.00366299	9.69161		0.318064	0.00366009	10.075		0.0493243	0.00365874	8.21193		0.0331593	0.00366234	7.81287		0.0962156	0.00366256	8.87802
	611.329	82.4262	0.0984134		0.103599	0.0011308	11.3024		0.336247	0.00366161	10.1298		1.10916	0.0036585	11.325		0.0096852	0.00364818	6.5899		0.00500977	0.00366287	5.92265		0.0011261	0.00366294	4.42998		0.220582	0.00366299	9.70747		0.321868	0.00366005	10.0869		0.0504809	0.00365869	8.23514		0.0339436	0.00366233	7.83626		0.0984134	0.00366255	8.90061
	611.665	82.4193	0.100481		0.105895	0.00113037	11.3251		0.344307	0.00366158	10.1535		1.11171	0.00365839	11.3274		0.0100964	0.00364815	6.6315		0.00522633	0.00366287	5.96497		0.00117507	0.00366293	4.47255		0.223829	0.00366299	9.72208		0.325415	0.00366	10.0979		0.0515702	0.00365864	8.25651		0.0346826	0.00366231	7.8578		0.100481	0.00366254	8.92141
	612.006	82.4127	0.102444		0.10808	0.00112994	11.3463		0.352003	0.00366155	10.1756		1.11414	0.00365829	11.3296		0.0104948	0.00364812	6.67022		0.00543638	0.00366286	6.00438		0.00122259	0.00366293	4.5122		0.226898	0.00366299	9.7357		0.328755	0.00365996	10.1082		0.0526058	0.0036586	8.27642		0.0353854	0.0036623	7.87787		0.102444	0.00366253	8.94077
	612.34	82.4054	0.104622		0.11051	0.00112951	11.3693		0.360591	0.00366152	10.1997		1.11685	0.00365817	11.3321		0.0109459	0.00364808	6.71231		0.00567445	0.00366286	6.04724		0.00127647	0.00366293	4.55533		0.230286	0.00366299	9.75052		0.33243	0.00365992	10.1193		0.0537561	0.00365855	8.29808		0.0361664	0.00366228	7.89971		0.104622	0.00366252	8.96181
	612.673	82.3987	0.106641		0.112767	0.00112908	11.3903		0.368596	0.00366149	10.2217		1.11937	0.00365806	11.3344		0.0113723	0.00364805	6.75055		0.00589981	0.00366285	6.08619		0.00132749	0.00366292	4.59452		0.233411	0.00366299	9.764		0.335808	0.00365987	10.1294		0.0548233	0.0036585	8.31776		0.0368913	0.00366227	7.91956		0.106641	0.00366251	8.98093
	613.014	82.3927	0.108435		0.114777	0.00112865	11.4087		0.375749	0.00366146	10.241		1.12162	0.00365797	11.3365		0.0117582	0.00364802	6.78394		0.00610392	0.00366285	6.1202		0.00137372	0.00366292	4.62876		0.236177	0.00366299	9.77578		0.338788	0.00365984	10.1383		0.0557729	0.00365846	8.33496		0.0375364	0.00366226	7.93691		0.108435	0.0036625	8.99762
	613.348	82.3863	0.110363		0.116941	0.00112822	11.4281		0.383474	0.00366144	10.2613		1.12405	0.00365787	11.3387		0.0121799	0.00364798	6.81919		0.00632723	0.00366284	6.15614		0.00142432	0.00366292	4.66493		0.239136	0.00366298	9.78823		0.341967	0.0036598	10.1477		0.0567941	0.00365842	8.35312		0.0382305	0.00366224	7.95524		0.110363	0.00366249	9.01524
	613.683	82.3794	0.112404		0.119239	0.0011278	11.4483		0.391702	0.0036614	10.2826		1.12664	0.00365776	11.341		0.0126347	0.00364795	6.85587		0.00656831	0.00366283	6.19354		0.00147896	0.00366292	4.70258		0.242258	0.00366298	9.8012		0.34531	0.00365976	10.1574		0.0578769	0.00365838	8.37203		0.0389667	0.00366223	7.97432		0.112404	0.00366248	9.03357
	614.018	82.3729	0.114364		0.121449	0.00112737	11.4675		0.399646	0.00366137	10.3027		1.12913	0.00365765	11.3433		0.0130792	0.00364792	6.89046		0.00680419	0.00366283	6.22882		0.00153244	0.00366291	4.7381		0.245243	0.00366298	9.81345		0.348496	0.00365972	10.1666		0.0589177	0.00365833	8.38988		0.0396746	0.00366221	7.99233		0.114364	0.00366247	9.05087
	614.357	82.3661	0.116396		0.123746	0.00112694	11.487		0.407927	0.00366134	10.3232		1.13173	0.00365754	11.3457		0.013548	0.00364788	6.9257		0.00705327	0.00366282	6.26478		0.00158894	0.00366291	4.77431		0.248325	0.00366298	9.82594		0.351776	0.00365967	10.176		0.0599978	0.00365829	8.40807		0.0404095	0.0036622	8.01069		0.116396	0.00366246	9.06848
	614.692	82.3587	0.118594		0.126236	0.00112652	11.5077		0.416939	0.00366131	10.3451		1.13455	0.00365742	11.3482		0.0140644	0.00364784	6.96313		0.00732797	0.00366281	6.30299		0.00165127	0.00366291	4.81279		0.251646	0.00366298	9.83922		0.355298	0.00365963	10.186		0.0611675	0.00365824	8.42741		0.0412058	0.00366218	8.03022		0.118594	0.00366245	9.08719
	615.03	82.3513	0.120824		0.12877	0.00112609	11.5283		0.426142	0.00366128	10.3669		1.13743	0.00365729	11.3508		0.0145984	0.00364781	7.00042		0.00761234	0.00366281	6.34107		0.00171583	0.0036629	4.85114		0.255002	0.00366298	9.85247		0.358845	0.00365959	10.1959		0.0623561	0.0036582	8.44668		0.0420152	0.00366217	8.04968		0.120824	0.00366244	9.10583
	615.371	82.3446	0.122826		0.13105	0.00112566	11.5466		0.434454	0.00366125	10.3862		1.14003	0.00365718	11.3532		0.0150863	0.00364777	7.03331		0.00787247	0.0036628	6.37467		0.00177491	0.0036629	4.88499		0.258003	0.00366298	9.86417		0.362009	0.00365955	10.2047		0.0634245	0.00365815	8.46369		0.042743	0.00366215	8.06686		0.122826	0.00366243	9.12227
	615.72	82.3383	0.124718		0.133209	0.00112521	11.5637		0.44235	0.00366122	10.4043		1.14249	0.00365708	11.3554		0.0155546	0.00364774	7.0639		0.00812241	0.00366279	6.40593		0.00183169	0.00366289	4.91649		0.260829	0.00366298	9.87507		0.364978	0.00365951	10.2129		0.0644349	0.00365811	8.47952		0.0434317	0.00366214	8.08285		0.124718	0.00366242	9.13756
	616.064	82.3325	0.126447		0.135186	0.00112478	11.5792		0.449605	0.00366119	10.4205		1.14475	0.00365698	11.3574		0.0159888	0.00364771	7.09145		0.00835443	0.00366279	6.4341		0.00188442	0.00366289	4.94487		0.263404	0.00366298	9.88489		0.367677	0.00365947	10.2203		0.0653593	0.00365808	8.49378		0.0440619	0.00366213	8.09726		0.126447	0.00366241	9.15133
	616.41	82.3261	0.128365		0.137384	0.00112434	11.5961		0.457693	0.00366116	10.4384		1.14727	0.00365687	11.3597		0.0164775	0.00364767	7.12157		0.00861579	0.00366278	6.46491		0.00194384	0.00366289	4.97592		0.266251	0.00366298	9.89564		0.370654	0.00365943	10.2284		0.0663858	0.00365804	8.50939		0.0447619	0.00366211	8.11303		0.128365	0.0036624	9.16639
	616.744	82.3193	0.130396		0.139718	0.00112392	11.6137		0.466311	0.00366113	10.4571		1.14995	0.00365676	11.3621		0.0170032	0.00364764	7.153		0.00889728	0.00366278	6.49706		0.00200786	0.00366288	5.00832		0.269257	0.00366298	9.90687		0.373788	0.00365939	10.2368		0.0674745	0.003658	8.52568		0.0455047	0.0036621	8.1295		0.130396	0.00366239	9.1821
	617.078	82.3118	0.132633		0.142293	0.0011235	11.6328		0.475858	0.0036611	10.4773		1.15291	0.00365663	11.3647		0.0175915	0.0036476	7.18703		0.00921268	0.00366277	6.5319		0.00207962	0.00366288	5.04344		0.272556	0.00366298	9.91905		0.377218	0.00365935	10.246		0.0686747	0.00365795	8.54333		0.0463238	0.00366208	8.14735		0.132633	0.00366238	9.19911
	617.406	82.3038	0.135036		0.145067	0.00112308	11.6528		0.486182	0.00366106	10.4988		1.15612	0.00365649	11.3676		0.0182347	0.00364756	7.22297		0.00955792	0.00366276	6.56869		0.00215821	0.00366288	5.08054		0.276087	0.00366297	9.93192		0.380877	0.0036593	10.2557		0.0699656	0.0036579	8.56198		0.0472053	0.00366207	8.16621		0.135036	0.00366237	9.21708
	617.736	82.2959	0.137406		0.147811	0.00112267	11.6723		0.496437	0.00366102	10.5197		1.15929	0.00365635	11.3704		0.0188805	0.00364751	7.25779		0.00990503	0.00366275	6.60437		0.00223726	0.00366287	5.11651		0.279558	0.00366297	9.94441		0.384463	0.00365926	10.2651		0.0712408	0.00365785	8.58007		0.0480764	0.00366205	8.1845		0.137406	0.00366236	9.23448
	618.064	82.2884	0.139659		0.150427	0.00112225	11.6906		0.50625	0.00366099	10.5393		1.16233	0.00365622	11.3731		0.0195047	0.00364747	7.29034		0.010241	0.00366274	6.63773		0.00231381	0.00366287	5.15016		0.282846	0.00366297	9.95611		0.387849	0.00365921	10.2739		0.0724545	0.00365781	8.59699		0.0489059	0.00366203	8.20162		0.139659	0.00366235	9.25075
	618.397	82.2812	0.141785		0.152901	0.00112183	11.7076		0.515569	0.00366095	10.5576		1.16521	0.0036561	11.3756		0.0201031	0.00364744	7.32058		0.0105635	0.00366273	6.66874		0.00238731	0.00366286	5.18143		0.285939	0.00366297	9.96699		0.391026	0.00365917	10.2821		0.0736013	0.00365776	8.61271		0.04969	0.00366202	8.21753		0.141785	0.00366234	9.26587
	618.732	82.2738	0.144029		0.155519	0.00112141	11.7253		0.525465	0.00366092	10.5766		1.16826	0.00365597	11.3783		0.0207443	0.0036474	7.352		0.0109094	0.00366273	6.70097		0.00246619	0.00366286	5.21394		0.289193	0.00366297	9.9783		0.394358	0.00365913	10.2906		0.0748129	0.00365772	8.62907		0.0505188	0.003662	8.23408		0.144029	0.00366233	9.28157
	619.065	82.2664	0.146227		0.158089	0.00112099	11.7425		0.535222	0.00366088	10.595		1.17127	0.00365584	11.381		0.0213822	0.00364736	7.38231		0.011254	0.00366272	6.73207		0.00254481	0.00366285	5.24533		0.292372	0.00366297	9.98923		0.397605	0.00365908	10.2988		0.0760014	0.00365768	8.64485		0.0513321	0.00366198	8.25006		0.146227	0.00366232	9.29672
	619.398	82.2598	0.148216		0.160422	0.00112058	11.7579		0.544109	0.00366085	10.6115		1.17401	0.00365572	11.3833		0.021968	0.00364732	7.40936		0.0115708	0.00366271	6.75984		0.00261712	0.00366285	5.27335		0.295241	0.00366297	9.999		0.400527	0.00365905	10.3061		0.0770785	0.00365764	8.65894		0.0520695	0.00366197	8.26433		0.148216	0.00366231	9.31024
	619.734	82.2527	0.150322		0.162898	0.00112015	11.7739		0.553576	0.00366082	10.6288		1.17692	0.00365559	11.3859		0.0225969	0.00364728	7.4376		0.0119114	0.0036627	6.78885		0.00269487	0.00366284	5.30263		0.298271	0.00366297	10.0092		0.403607	0.00365901	10.3138		0.0782205	0.0036576	8.67367		0.0528516	0.00366195	8.27925		0.150322	0.00366229	9.32436
	620.066	82.2455	0.152491		0.165454	0.00111974	11.7903		0.563383	0.00366079	10.6464		1.17993	0.00365546	11.3885		0.0232535	0.00364724	7.46627		0.0122674	0.00366269	6.8183		0.00277619	0.00366284	5.33236		0.301382	0.00366297	10.0196		0.40676	0.00365896	10.3216		0.0793974	0.00365755	8.68863		0.053658	0.00366194	8.2944		0.152491	0.00366228	9.33869
	620.399	82.239	0.154418		0.167731	0.00111932	11.8047		0.572153	0.00366075	10.6618		1.18262	0.00365534	11.3909		0.0238451	0.0036472	7.49141		0.0125885	0.00366268	6.84415		0.00284956	0.00366283	5.35845		0.304141	0.00366297	10.0287		0.409549	0.00365893	10.3285		0.0804449	0.00365752	8.70176		0.054376	0.00366192	8.3077		0.154418	0.00366227	9.35125
	620.728	82.2324	0.156411		0.17009	0.00111891	11.8194		0.581271	0.00366072	10.6777		1.18541	0.00365522	11.3933		0.0244644	0.00364717	7.51707		0.0129251	0.00366268	6.87054		0.0029265	0.00366283	5.38509		0.306986	0.00366296	10.038		0.41242	0.00365889	10.3355		0.081529	0.00365748	8.71517		0.0551193	0.00366191	8.32129		0.156411	0.00366226	9.36408
	621.062	82.225	0.158609		0.172699	0.00111849	11.8353		0.591392	0.00366069	10.6949		1.18851	0.00365509	11.396		0.0251568	0.00364713	7.545		0.0133017	0.00366267	6.89927		0.00301265	0.00366283	5.4141		0.310117	0.00366296	10.0482		0.41557	0.00365885	10.3431		0.0827262	0.00365744	8.72977		0.0559406	0.00366189	8.33608		0.158609	0.00366225	9.37804
	621.395	82.2183	0.160631		0.175105	0.00111807	11.8499		0.600761	0.00366066	10.7107		1.19137	0.00365496	11.3984		0.0258022	0.00364709	7.57036		0.0136534	0.00366266	6.92536		0.00309309	0.00366282	5.44046		0.312991	0.00366296	10.0574		0.418455	0.00365881	10.35		0.083829	0.0036574	8.74303		0.0566974	0.00366188	8.34953		0.160631	0.00366224	9.39071
	621.735	82.2116	0.162627		0.177485	0.00111765	11.8642		0.610065	0.00366062	10.7261		1.19421	0.00365484	11.4009		0.0264474	0.00364705	7.59508		0.0140052	0.00366265	6.95081		0.00317363	0.00366282	5.46617		0.315821	0.00366296	10.0664		0.42129	0.00365877	10.3568		0.0849189	0.00365736	8.75597		0.0574457	0.00366186	8.36265		0.162627	0.00366223	9.40307
	622.076	82.2048	0.164668		0.179926	0.00111722	11.8786		0.619639	0.00366059	10.7416		1.19713	0.00365471	11.4034		0.0271156	0.00364701	7.62005		0.01437	0.00366264	6.97653		0.00325716	0.00366281	5.49215		0.31871	0.00366296	10.0755		0.424177	0.00365873	10.3637		0.0860351	0.00365732	8.76905		0.0582123	0.00366185	8.37591		0.164668	0.00366222	9.41555
	622.418	82.1984	0.166563		0.182197	0.0011168	11.8919		0.628578	0.00366056	10.756		1.19985	0.00365459	11.4057		0.0277432	0.00364697	7.64295		0.0147131	0.00366263	7.00013		0.00333575	0.00366281	5.51599		0.321387	0.00366296	10.0839		0.426846	0.0036587	10.37		0.0870723	0.00365729	8.78105		0.058925	0.00366184	8.38809		0.166563	0.00366221	9.42699
	622.757	82.1919	0.168536		0.184567	0.00111637	11.9056		0.63794	0.00366053	10.7708		1.2027	0.00365446	11.4082		0.0284044	0.00364694	7.66652		0.015075	0.00366262	7.02443		0.00341867	0.0036628	5.54055		0.324168	0.00366296	10.0925		0.429613	0.00365866	10.3764		0.0881536	0.00365725	8.79341		0.0596682	0.00366182	8.40063		0.168536	0.0036622	9.43878
	623.094	82.1851	0.170568		0.187014	0.00111595	11.9195		0.647638	0.0036605	10.7859		1.20564	0.00365433	11.4107		0.0290934	0.0036469	7.69051		0.0154524	0.00366261	7.04917		0.0035052	0.0036628	5.56555		0.327026	0.00366296	10.1013		0.432451	0.00365862	10.3831		0.0892683	0.00365721	8.806		0.0604347	0.00366181	8.41341		0.170568	0.00366219	9.45076
	623.433	82.1781	0.172645		0.189522	0.00111553	11.9336		0.657616	0.00366046	10.8012		1.20867	0.0036542	11.4133		0.0298063	0.00364686	7.71474		0.0158435	0.0036626	7.07417		0.00359489	0.00366279	5.59082		0.329943	0.00366296	10.1101		0.435341	0.00365858	10.3897		0.0904095	0.00365717	8.81872		0.0612197	0.00366179	8.42632		0.172645	0.00366218	9.46287
	623.766	82.1711	0.174745		0.192063	0.00111512	11.9477		0.667767	0.00366043	10.8165		1.21175	0.00365407	11.4159		0.0305359	0.00364682	7.73895		0.0162442	0.00366259	7.09915		0.00368683	0.00366279	5.61607		0.332886	0.00366295	10.119		0.43825	0.00365854	10.3964		0.0915646	0.00365713	8.83144		0.0620147	0.00366178	8.43923		0.174745	0.00366217	9.47497
	624.101	82.1638	0.176917		0.194698	0.0011147	11.962		0.678332	0.00366039	10.8323		1.21494	0.00365392	11.4186		0.0312996	0.00364677	7.76367		0.0166642	0.00366258	7.12468		0.00378322	0.00366278	5.64189		0.335924	0.00366295	10.1281		0.441246	0.0036585	10.4033		0.0927607	0.00365709	8.84444		0.0628382	0.00366176	8.45243		0.176917	0.00366216	9.48733
	624.438	82.1562	0.179196		0.197471	0.00111428	11.9769		0.689495	0.00366036	10.8486		1.21832	0.00365378	11.4215		0.0321112	0.00364673	7.7893		0.0171111	0.00366257	7.15115		0.00388585	0.00366277	5.66866		0.339106	0.00366295	10.1375		0.444377	0.00365846	10.4103		0.0940177	0.00365705	8.85792		0.063704	0.00366174	8.46612		0.179196	0.00366215	9.50014
	624.769	82.1485	0.181495		0.200275	0.00111387	11.9918		0.700833	0.00366032	10.8649		1.22174	0.00365362	11.4243		0.0329403	0.00364668	7.81482		0.0175682	0.00366256	7.17752		0.00399088	0.00366277	5.69533		0.342309	0.00366295	10.1469		0.447521	0.00365842	10.4174		0.0952872	0.00365701	8.87136		0.0645789	0.00366173	8.47977		0.181495	0.00366214	9.51289
	625.098	82.1407	0.183836		0.20314	0.00111346	12.0067		0.712461	0.00366028	10.8814		1.22524	0.00365347	11.4273		0.0337956	0.00364664	7.84047		0.0180404	0.00366255	7.20405		0.00409942	0.00366276	5.72217		0.345565	0.00366295	10.1564		0.45071	0.00365837	10.4245		0.0965819	0.00365697	8.88488		0.0654715	0.00366171	8.49351		0.183836	0.00366213	9.52571
	625.427	82.1334	0.186027		0.205828	0.00111306	12.0206		0.723422	0.00366024	10.8967		1.22854	0.00365332	11.4301		0.034606	0.00364659	7.8642		0.0184885	0.00366254	7.22859		0.00420247	0.00366276	5.747		0.348607	0.00366295	10.1652		0.453683	0.00365833	10.4311		0.0977954	0.00365693	8.89739		0.0663086	0.00366169	8.50622		0.186027	0.00366211	9.53757
	625.762	82.1263	0.18814		0.208427	0.00111264	12.0339		0.734061	0.00366021	10.9113		1.23174	0.00365318	11.4327		0.0353967	0.00364655	7.88681		0.0189262	0.00366253	7.25199		0.00430317	0.00366275	5.77068		0.351536	0.00366295	10.1735		0.456538	0.00365829	10.4374		0.0989673	0.00365689	8.90932		0.0671173	0.00366168	8.51835		0.18814	0.0036621	9.54887
	626.092	82.1193	0.19026		0.211042	0.00111223	12.0471		0.744804	0.00366017	10.9259		1.23496	0.00365304	11.4354		0.0361987	0.00364651	7.90924		0.0193707	0.00366252	7.27522		0.00440549	0.00366274	5.79418		0.354469	0.00366294	10.1818		0.459393	0.00365825	10.4437		0.100144	0.00365685	8.92116		0.0679298	0.00366166	8.5304		0.19026	0.00366209	9.56008
	626.427	82.1122	0.192373		0.213655	0.00111182	12.0601		0.755583	0.00366014	10.9402		1.23819	0.00365289	11.4381		0.0370073	0.00364647	7.93135		0.0198194	0.00366251	7.29812		0.00450882	0.00366274	5.81737		0.357389	0.00366294	10.19		0.462228	0.00365821	10.4499		0.101319	0.00365681	8.93285		0.0687413	0.00366164	8.54228		0.192373	0.00366208	9.57113
	626.765	82.1058	0.194287		0.216028	0.0011114	12.0719		0.76541	0.00366011	10.9532		1.24114	0.00365276	11.4406		0.0377475	0.00364643	7.95118		0.0202307	0.0036625	7.31867		0.00460357	0.00366273	5.83817		0.360031	0.00366294	10.1974		0.464788	0.00365818	10.4554		0.102385	0.00365678	8.94333		0.0694778	0.00366163	8.55294		0.194287	0.00366207	9.58103
	627.104	82.099	0.196332		0.218569	0.00111098	12.0844		0.775971	0.00366007	10.9669		1.24429	0.00365262	11.4432		0.0385462	0.00364638	7.97214		0.020675	0.00366249	7.3404		0.00470597	0.00366273	5.86017		0.362849	0.00366294	10.2052		0.467514	0.00365814	10.4613		0.103525	0.00365674	8.95442		0.0702656	0.00366162	8.56423		0.196332	0.00366206	9.59151
	627.445	82.0925	0.198272		0.220986	0.00111056	12.0961		0.786055	0.00366004	10.9798		1.24731	0.00365249	11.4457		0.0393119	0.00364634	7.99183		0.0211015	0.00366248	7.36082		0.0048043	0.00366272	5.88085		0.365519	0.00366294	10.2125		0.470092	0.00365811	10.4668		0.104608	0.00365671	8.96485		0.0710145	0.0036616	8.57484		0.198272	0.00366205	9.60135
	627.786	82.086	0.2002		0.223393	0.00111014	12.1077		0.796133	0.00366001	10.9926		1.25031	0.00365235	11.4482		0.04008	0.0036463	8.0112		0.0215298	0.00366247	7.38092		0.00490309	0.00366271	5.90121		0.368169	0.00366294	10.2198		0.472645	0.00365807	10.4722		0.105685	0.00365667	8.97511		0.0717596	0.00366159	8.58528		0.2002	0.00366204	9.61103
	628.13	82.0799	0.202043		0.2257	0.00110972	12.1188		0.805825	0.00365998	11.0047		1.2532	0.00365222	11.4505		0.0408213	0.00364627	8.02955		0.0219436	0.00366246	7.39996		0.00499857	0.00366271	5.9205		0.370699	0.00366294	10.2266		0.475079	0.00365804	10.4774		0.106715	0.00365664	8.98483		0.072473	0.00366157	8.59518		0.202043	0.00366203	9.6202
	628.473	82.073	0.204094		0.228274	0.0011093	12.1309		0.816679	0.00365994	11.0181		1.25643	0.00365208	11.4532		0.0416544	0.00364622	8.04978		0.0224092	0.00366244	7.42097		0.00510606	0.0036627	5.94178		0.373512	0.00366294	10.2342		0.47778	0.003658	10.4831		0.107864	0.0036566	8.99556		0.0732685	0.00366156	8.60611		0.204094	0.00366202	9.63031
	628.813	82.0664	0.20608		0.230773	0.00110888	12.1425		0.827255	0.00365991	11.031		1.25957	0.00365194	11.4558		0.042469	0.00364618	8.06917		0.0228651	0.00366243	7.44111		0.00521133	0.0036627	5.96219		0.376232	0.00366293	10.2414		0.480388	0.00365796	10.4885		0.108978	0.00365657	9.00585		0.07404	0.00366154	8.61659		0.20608	0.00366201	9.64
	629.153	82.059	0.208304		0.233578	0.00110846	12.1553		0.839175	0.00365987	11.0453		1.26311	0.00365178	11.4587		0.0433905	0.00364613	8.09066		0.0233814	0.00366242	7.46345		0.00533062	0.00366269	5.98483		0.379275	0.00366293	10.2495		0.483299	0.00365792	10.4946		0.110227	0.00365653	9.01727		0.0749053	0.00366153	8.62822		0.208304	0.003662	9.65074
	629.492	82.0515	0.210547		0.236415	0.00110804	12.1682		0.851286	0.00365983	11.0597		1.2667	0.00365162	11.4616		0.0443301	0.00364609	8.11211		0.0239085	0.00366241	7.48575		0.00545248	0.00366268	6.00743		0.382341	0.00366293	10.2575		0.486226	0.00365788	10.5007		0.111488	0.00365649	9.02867		0.07578	0.00366151	8.63984		0.210547	0.00366199	9.66145
	629.833	82.044	0.212778		0.239244	0.00110762	12.1808		0.863412	0.0036598	11.0738		1.27029	0.00365146	11.4645		0.0452743	0.00364604	8.13321		0.024439	0.0036624	7.5077		0.00557516	0.00366268	6.02969		0.385385	0.00366293	10.2655		0.489126	0.00365784	10.5066		0.112744	0.00365645	9.03989		0.0766511	0.00366149	8.65128		0.212778	0.00366198	9.672
	630.172	82.037	0.214874		0.241911	0.00110721	12.1926		0.87489	0.00365976	11.0871		1.27368	0.0036513	11.4673		0.046171	0.00364599	8.15285		0.0249434	0.00366238	7.52814		0.00569187	0.00366267	6.05041		0.388244	0.00366293	10.2729		0.491845	0.0036578	10.5122		0.113927	0.00365642	9.05034		0.0774716	0.00366148	8.66193		0.214874	0.00366196	9.68181
	630.52	82.0297	0.217072		0.244715	0.00110678	12.2049		0.887004	0.00365972	11.1008		1.27726	0.00365114	11.4701		0.0471203	0.00364595	8.17323		0.0254782	0.00366237	7.54935		0.00581566	0.00366266	6.07193		0.391237	0.00366293	10.2805		0.494686	0.00365776	10.518		0.115168	0.00365638	9.0612		0.0783332	0.00366146	8.673		0.217072	0.00366195	9.69199
	630.86	82.023	0.219068		0.247267	0.00110637	12.2161		0.898078	0.00365969	11.1133		1.28052	0.00365099	11.4728		0.0479908	0.0036459	8.19156		0.0259691	0.00366236	7.56845		0.00592936	0.00366266	6.09129		0.393953	0.00366292	10.2875		0.49726	0.00365773	10.5232		0.116296	0.00365634	9.07097		0.0791171	0.00366144	8.68297		0.219068	0.00366194	9.70115
	631.2	82.0159	0.221175		0.249968	0.00110595	12.2277		0.909845	0.00365965	11.1263		1.28398	0.00365084	11.4756		0.0489182	0.00364586	8.21072		0.0264929	0.00366235	7.58842		0.0060507	0.00366265	6.11156		0.396817	0.00366292	10.2947		0.499968	0.00365769	10.5286		0.117489	0.00365631	9.08119		0.0799459	0.00366143	8.6934		0.221175	0.00366193	9.71073
	631.538	82.0088	0.223304		0.252706	0.00110554	12.2393		0.921819	0.00365962	11.1394		1.2875	0.00365068	11.4784		0.0498646	0.00364581	8.22991		0.027028	0.00366233	7.60843		0.00617476	0.00366264	6.13186		0.399709	0.00366292	10.302		0.502699	0.00365765	10.5341		0.118696	0.00365627	9.09144		0.0807851	0.00366141	8.70385		0.223304	0.00366192	9.72031
	631.871	82.0008	0.225717		0.255817	0.00110513	12.2523		0.935486	0.00365957	11.1541		1.29152	0.00365049	11.4816		0.050948	0.00364576	8.25143		0.0276415	0.00366232	7.63088		0.00631702	0.00366263	6.15464		0.402983	0.00366292	10.3101		0.505784	0.0036576	10.5402		0.120066	0.00365623	9.10293		0.0817379	0.00366139	8.71559		0.225717	0.00366191	9.73107
	632.198	81.9928	0.228103		0.258904	0.00110473	12.265		0.949111	0.00365953	11.1686		1.29551	0.00365031	11.4848		0.052031	0.0036457	8.2725		0.0282557	0.00366231	7.65286		0.00645954	0.00366262	6.17695		0.406218	0.00366292	10.3181		0.508826	0.00365756	10.5463		0.121423	0.00365619	9.1142		0.0826823	0.00366138	8.72708		0.228103	0.00366189	9.74159
	632.534	81.9842	0.230675		0.262242	0.00110432	12.2786		0.963913	0.00365949	11.1841		1.29984	0.00365012	11.4882		0.0532111	0.00364565	8.29496		0.0289259	0.00366229	7.67632		0.00661514	0.00366262	6.20076		0.409702	0.00366291	10.3267		0.512096	0.00365751	10.5527		0.122888	0.00365615	9.12621		0.0837024	0.00366136	8.73936		0.230675	0.00366188	9.75281
	632.867	81.9764	0.233		0.265269	0.00110392	12.2908		0.977399	0.00365945	11.198		1.30378	0.00364994	11.4914		0.054289	0.00364559	8.31504		0.0295391	0.00366228	7.6973		0.00675756	0.00366261	6.22207		0.412848	0.00366291	10.3343		0.515042	0.00365747	10.5585		0.124215	0.00365611	9.13697		0.0846263	0.00366134	8.75034		0.233	0.00366187	9.76285
	633.2	81.9686	0.235341		0.268325	0.00110351	12.303		0.991082	0.00365941	11.212		1.30777	0.00364975	11.4945		0.0553854	0.00364554	8.33506		0.0301637	0.00366226	7.71823		0.00690272	0.0036626	6.24332		0.416014	0.00366291	10.342		0.518001	0.00365743	10.5642		0.125552	0.00365607	9.1477		0.0855585	0.00366132	8.76131		0.235341	0.00366186	9.77285
	633.532	81.962	0.237324		0.270922	0.00110311	12.3133		1.00275	0.00365937	11.2237		1.31117	0.0036496	11.4972		0.0563226	0.00364549	8.35187		0.0306983	0.00366225	7.73581		0.00702702	0.00366259	6.26118		0.418693	0.00366291	10.3484		0.520502	0.00365739	10.569		0.126687	0.00365603	9.15672		0.0863496	0.0036613	8.77052		0.237324	0.00366185	9.78125
	633.867	81.9549	0.239443		0.273705	0.0011027	12.3243		1.01532	0.00365933	11.2361		1.31483	0.00364943	11.5001		0.0573332	0.00364545	8.36968		0.0312755	0.00366223	7.75444		0.00716129	0.00366258	6.28011		0.421556	0.00366291	10.3552		0.523168	0.00365736	10.5742		0.127901	0.003656	9.16627		0.0871968	0.00366129	8.78029		0.239443	0.00366183	9.79014
	634.197	81.9487	0.241299		0.276148	0.0011023	12.3339		1.02639	0.0036593	11.247		1.31804	0.00364928	11.5026		0.0582254	0.0036454	8.38514		0.0317857	0.00366222	7.77063		0.00728003	0.00366258	6.29656		0.424061	0.00366291	10.3611		0.525498	0.00365732	10.5786		0.128966	0.00365597	9.17458		0.0879398	0.00366127	8.78879		0.241299	0.00366182	9.79787
	634.529	81.9417	0.243406		0.278928	0.00110189	12.3447		1.03903	0.00365926	11.2593		1.32171	0.00364912	11.5055		0.0592465	0.00364535	8.40255		0.0323704	0.00366221	7.78887		0.00741616	0.00366257	6.31509		0.426902	0.0036629	10.3678		0.528137	0.00365728	10.5837		0.130176	0.00365593	9.18394		0.0887848	0.00366126	8.79836		0.243406	0.00366181	9.80657
	634.864	81.9349	0.245441		0.281622	0.00110149	12.355		1.05134	0.00365923	11.2711		1.32528	0.00364895	11.5083		0.0602412	0.00364531	8.41923		0.0329407	0.0036622	7.80634		0.00754901	0.00366256	6.33285		0.429646	0.0036629	10.3742		0.53068	0.00365725	10.5885		0.131346	0.0036559	9.19291		0.0896024	0.00366124	8.80753		0.245441	0.0036618	9.8149
	635.199	81.9273	0.247701		0.284621	0.00110108	12.3663		1.06509	0.00365919	11.2841		1.32926	0.00364877	11.5114		0.0613555	0.00364525	8.43759		0.0335804	0.00366218	7.82558		0.0076981	0.00366255	6.35241		0.432691	0.0036629	10.3813		0.533499	0.00365721	10.5938		0.132648	0.00365586	9.20279		0.0905121	0.00366122	8.81764		0.247701	0.00366179	9.82407
	635.536	81.9198	0.249937		0.287599	0.00110067	12.3775		1.07882	0.00365915	11.2969		1.33322	0.00364859	11.5144		0.0624687	0.0036452	8.4556		0.0342204	0.00366217	7.84447		0.00784732	0.00366254	6.37161		0.435704	0.0036629	10.3882		0.536282	0.00365717	10.599		0.133938	0.00365582	9.21249		0.0914144	0.00366121	8.82757		0.249937	0.00366178	9.83307
	635.875	81.9124	0.252168		0.290576	0.00110026	12.3885		1.0926	0.00365911	11.3096		1.3372	0.0036484	11.5175		0.0635885	0.00364515	8.47339		0.0348652	0.00366215	7.86314		0.00799773	0.00366254	6.3906		0.438706	0.0036629	10.3951		0.539051	0.00365713	10.6042		0.135227	0.00365579	9.22209		0.0923158	0.00366119	8.83739		0.252168	0.00366177	9.84196
	636.213	81.9054	0.254242		0.293354	0.00109985	12.3988		1.10551	0.00365907	11.3214		1.34092	0.00364823	11.5204		0.0646388	0.0036451	8.4898		0.0354707	0.00366214	7.88037		0.00813906	0.00366253	6.40812		0.441497	0.00366289	10.4014		0.541621	0.00365709	10.609		0.136427	0.00365575	9.23094		0.0931557	0.00366117	8.84646		0.254242	0.00366175	9.85016
	636.55	81.8982	0.256397		0.296248	0.00109945	12.4093		1.11902	0.00365903	11.3336		1.3448	0.00364805	11.5234		0.0657395	0.00364505	8.50672		0.0361061	0.00366212	7.89813		0.00828743	0.00366252	6.42619		0.444396	0.00366289	10.408		0.544287	0.00365705	10.6139		0.137676	0.00365572	9.24007		0.0940302	0.00366116	8.85581		0.256397	0.00366174	9.8586
	636.887	81.8914	0.258448		0.29901	0.00109904	12.4194		1.13197	0.003659	11.3451		1.34852	0.00364788	11.5262		0.0667955	0.003645	8.52268		0.0367166	0.00366211	7.91491		0.00843006	0.00366251	6.44326		0.447154	0.00366289	10.4142		0.546818	0.00365701	10.6186		0.138866	0.00365568	9.2487		0.0948641	0.00366114	8.86465		0.258448	0.00366173	9.86658
	637.222	81.8845	0.260506		0.301789	0.00109863	12.4294		1.14505	0.00365896	11.3566		1.35228	0.0036477	11.5291		0.0678634	0.00364495	8.53857		0.0373348	0.00366209	7.93161		0.00857453	0.0036625	6.46026		0.44992	0.00366289	10.4203		0.549353	0.00365698	10.6232		0.140062	0.00365565	9.25729		0.0957021	0.00366113	8.87345		0.260506	0.00366172	9.87452
	637.551	81.8772	0.262688		0.304743	0.00109824	12.4398		1.15902	0.00365892	11.3688		1.35628	0.00364752	11.5322		0.0690047	0.0036449	8.55527		0.0379963	0.00366208	7.94918		0.00872924	0.00366249	6.47814		0.452852	0.00366289	10.4268		0.552036	0.00365694	10.6281		0.141331	0.00365561	9.26633		0.0965921	0.00366111	8.88272		0.262688	0.00366171	9.88286
	637.88	81.8696	0.264983		0.307862	0.00109784	12.4507		1.17383	0.00365888	11.3815		1.36051	0.00364732	11.5354		0.0702159	0.00364484	8.57271		0.0386994	0.00366206	7.96753		0.00889373	0.00366248	6.49682		0.455936	0.00366288	10.4336		0.554853	0.0036569	10.6332		0.142669	0.00365557	9.27577		0.0975306	0.00366109	8.8924		0.264983	0.0036617	9.89157
	638.21	81.8626	0.26705		0.310678	0.00109744	12.4605		1.18727	0.00365884	11.3929		1.36435	0.00364714	11.5383		0.0713159	0.00364479	8.58828		0.0393388	0.00366205	7.98392		0.00904341	0.00366248	6.51351		0.458713	0.00366288	10.4397		0.557385	0.00365686	10.6378		0.143875	0.00365554	9.28421		0.0983776	0.00366107	8.90106		0.26705	0.00366168	9.89935
	638.543	81.855	0.269326		0.313788	0.00109704	12.4712		1.20217	0.0036588	11.4054		1.3686	0.00364694	11.5415		0.0725367	0.00364473	8.60528		0.0400495	0.00366203	8.00183		0.00920983	0.00366247	6.53175		0.461769	0.00366288	10.4463		0.560168	0.00365682	10.6428		0.145205	0.0036555	9.29344		0.0993118	0.00366106	8.91052		0.269326	0.00366167	9.90784
	638.874	81.8481	0.2714		0.316631	0.00109664	12.481		1.21586	0.00365876	11.4167		1.3725	0.00364676	11.5445		0.0736581	0.00364468	8.62065		0.0407032	0.00366202	8.01803		0.00936302	0.00366246	6.54825		0.464553	0.00366288	10.4523		0.5627	0.00365678	10.6473		0.14642	0.00365547	9.30178		0.100165	0.00366104	8.91908		0.2714	0.00366166	9.91552
	639.206	81.8411	0.2735		0.319517	0.00109624	12.4908		1.22981	0.00365872	11.4281		1.37646	0.00364658	11.5475		0.0748025	0.00364463	8.6361		0.0413712	0.003662	8.03432		0.00951961	0.00366245	6.56485		0.467372	0.00366288	10.4584		0.565259	0.00365674	10.6519		0.147651	0.00365543	9.31017		0.10103	0.00366102	8.92769		0.2735	0.00366165	9.92323
	639.548	81.8341	0.275581		0.322385	0.00109583	12.5005		1.24373	0.00365868	11.4394		1.38042	0.00364639	11.5504		0.0759449	0.00364457	8.65128		0.0420389	0.00366198	8.05034		0.00967623	0.00366244	6.58117		0.470165	0.00366287	10.4643		0.56779	0.00365671	10.6564		0.148872	0.0036554	9.31843		0.101889	0.00366101	8.93616		0.275581	0.00366164	9.93082
	639.883	81.8271	0.277694		0.325306	0.00109543	12.5102		1.25798	0.00365864	11.4508		1.38445	0.0036462	11.5534		0.077114	0.00364452	8.66659		0.0427232	0.00366197	8.0665		0.00983681	0.00366243	6.59763		0.473001	0.00366287	10.4704		0.570356	0.00365667	10.6609		0.150114	0.00365537	9.32676		0.102763	0.00366099	8.94472		0.277694	0.00366163	9.93846
	640.218	81.8204	0.27968		0.32806	0.00109503	12.5194		1.27146	0.00365861	11.4615		1.38827	0.00364602	11.5563		0.078221	0.00364447	8.68087		0.0433721	0.00366195	8.08158		0.00998913	0.00366242	6.613		0.475666	0.00366287	10.476		0.572765	0.00365663	10.6651		0.151283	0.00365533	9.33453		0.103586	0.00366097	8.9527		0.27968	0.00366161	9.94559
	640.555	81.8136	0.281718		0.330894	0.00109462	12.5287		1.2854	0.00365857	11.4724		1.39221	0.00364584	11.5592		0.0793652	0.00364442	8.69542		0.0440436	0.00366194	8.09695		0.0101469	0.00366241	6.62868		0.478401	0.00366287	10.4817		0.575233	0.0036566	10.6695		0.152485	0.0036553	9.34246		0.104433	0.00366096	8.96085		0.281718	0.0036616	9.95286
	640.89	81.8063	0.283923		0.333967	0.00109422	12.5387		1.30058	0.00365853	11.4842		1.3965	0.00364564	11.5624		0.080612	0.00364436	8.71104		0.0447764	0.00366192	8.11346		0.0103191	0.0036624	6.64551		0.481359	0.00366287	10.4879		0.577899	0.00365656	10.6741		0.153786	0.00365527	9.35098		0.10535	0.00366094	8.9696		0.283923	0.00366159	9.96066
	641.218	81.7989	0.286127		0.33705	0.00109383	12.5486		1.31588	0.00365849	11.4959		1.40081	0.00364543	11.5656		0.0818686	0.0036443	8.72654		0.0455159	0.00366191	8.12985		0.010493	0.00366239	6.66223		0.484317	0.00366286	10.494		0.58056	0.00365652	10.6787		0.15509	0.00365523	9.35944		0.106269	0.00366092	8.97829		0.286127	0.00366158	9.9684
	641.552	81.7913	0.288403		0.340243	0.00109343	12.5588		1.3318	0.00365844	11.508		1.40529	0.00364522	11.5689		0.0831761	0.00364424	8.74242		0.0462866	0.00366189	8.14665		0.0106743	0.00366238	6.67936		0.487371	0.00366286	10.5003		0.583304	0.00365648	10.6835		0.156438	0.00365519	9.36812		0.107219	0.00366091	8.98721		0.288403	0.00366157	9.97633
	641.879	81.784	0.290594		0.343327	0.00109304	12.5685		1.34725	0.0036584	11.5195		1.40963	0.00364502	11.5721		0.0844449	0.00364419	8.75759		0.0470356	0.00366187	8.16271		0.0108505	0.00366237	6.69575		0.490312	0.00366286	10.5063		0.585941	0.00365644	10.688		0.157738	0.00365516	9.37641		0.108137	0.00366089	8.99574		0.290594	0.00366155	9.98391
	642.21	81.7762	0.292922		0.346614	0.00109265	12.5788		1.36379	0.00365836	11.5317		1.41427	0.0036448	11.5755		0.0858033	0.00364413	8.77358		0.0478386	0.00366185	8.17965		0.0110397	0.00366236	6.71303		0.493436	0.00366286	10.5127		0.58874	0.00365639	10.6928		0.159121	0.00365512	9.38516		0.109113	0.00366087	9.00474		0.292922	0.00366154	9.99189
	642.541	81.7689	0.295103		0.349704	0.00109225	12.5884		1.37942	0.00365832	11.5432		1.41865	0.00364459	11.5787		0.087086	0.00364407	8.78845		0.0485981	0.00366184	8.19541		0.0112186	0.00366235	6.72912		0.496364	0.00366285	10.5186		0.591358	0.00365636	10.6972		0.160419	0.00365509	9.3933		0.11003	0.00366085	9.01312		0.295103	0.00366153	9.99932
	642.879	81.7623	0.29708		0.352512	0.00109185	12.5971		1.39368	0.00365828	11.5535		1.42264	0.0036444	11.5816		0.0882564	0.00364401	8.80183		0.049292	0.00366182	8.2096		0.0113822	0.00366234	6.7436		0.499018	0.00366285	10.5239		0.593727	0.00365632	10.7013		0.161597	0.00365505	9.40064		0.110863	0.00366084	9.02067		0.29708	0.00366152	10.006
	643.211	81.7554	0.299131		0.355434	0.00109145	12.6061		1.40859	0.00365824	11.5641		1.4268	0.0036442	11.5847		0.0894794	0.00364396	8.81562		0.0500181	0.0036618	8.22423		0.0115535	0.00366233	6.75854		0.501772	0.00366285	10.5294		0.596183	0.00365628	10.7054		0.162821	0.00365502	9.4082		0.111729	0.00366082	9.02845		0.299131	0.00366151	10.0129
	643.552	81.7484	0.301244		0.358454	0.00109105	12.6153		1.42406	0.0036582	11.5751		1.43111	0.003644	11.5878		0.090748	0.0036439	8.82973		0.0507724	0.00366179	8.23921		0.0117315	0.00366232	6.77384		0.50461	0.00366285	10.5351		0.59871	0.00365625	10.7097		0.164084	0.00365499	9.41595		0.112622	0.0036608	9.03643		0.301244	0.00366149	10.0199
	643.885	81.7413	0.303367		0.361496	0.00109065	12.6245		1.43973	0.00365816	11.586		1.43548	0.00364379	11.591		0.0920315	0.00364384	8.84381		0.0515366	0.00366177	8.25415		0.0119119	0.00366231	6.7891		0.507461	0.00366284	10.5407		0.601246	0.00365621	10.7139		0.165355	0.00365495	9.42368		0.113522	0.00366079	9.04439		0.303367	0.00366148	10.027
	644.218	81.7345	0.305382		0.364394	0.00109025	12.6332		1.45471	0.00365812	11.5964		1.43964	0.00364359	11.594		0.0932584	0.00364379	8.85708		0.052268	0.00366175	8.26826		0.0120847	0.0036623	6.80351		0.510169	0.00366284	10.546		0.60365	0.00365617	10.7179		0.166563	0.00365492	9.43098		0.114378	0.00366077	9.05191		0.305382	0.00366147	10.0336
	644.555	81.7272	0.307593		0.367582	0.00108985	12.6426		1.47127	0.00365808	11.6078		1.44424	0.00364337	11.5973		0.0946135	0.00364373	8.87154		0.0530772	0.00366173	8.28363		0.0122759	0.00366229	6.81922		0.51314	0.00366284	10.5518		0.606285	0.00365613	10.7223		0.16789	0.00365489	9.43893		0.115318	0.00366075	9.06011		0.307593	0.00366146	10.0408
	644.89	81.7195	0.309876		0.370883	0.00108945	12.6523		1.4885	0.00365803	11.6194		1.44901	0.00364314	11.6007		0.0960228	0.00364366	8.88636		0.0539199	0.00366172	8.29939		0.0124752	0.00366228	6.83533		0.516208	0.00366284	10.5578		0.609002	0.00365609	10.7268		0.169263	0.00365485	9.4471		0.116291	0.00366073	9.06853		0.309876	0.00366144	10.0482
	645.221	81.7121	0.312106		0.37412	0.00108906	12.6617		1.50548	0.00365799	11.6308		1.45371	0.00364291	11.6041		0.09741	0.0036436	8.90074		0.0547507	0.0036617	8.31469		0.0126718	0.00366227	6.85097		0.519207	0.00366283	10.5636		0.611654	0.00365605	10.7312		0.170606	0.00365482	9.45502		0.117244	0.00366072	9.0767		0.312106	0.00366143	10.0554
	645.561	81.7047	0.3143		0.377316	0.00108866	12.6709		1.52232	0.00365795	11.6419		1.45836	0.00364269	11.6074		0.0987847	0.00364354	8.91479		0.0555752	0.00366168	8.32965		0.012867	0.00366226	6.86626		0.522159	0.00366283	10.5693		0.61426	0.00365601	10.7354		0.17193	0.00365478	9.46277		0.118184	0.0036607	9.08469		0.3143	0.00366142	10.0624
	645.896	81.6972	0.316557		0.380612	0.00108826	12.6804		1.53978	0.0036579	11.6534		1.46318	0.00364246	11.6108		0.100208	0.00364348	8.92913		0.0564303	0.00366166	8.34493		0.0130695	0.00366225	6.88188		0.525196	0.00366283	10.5751		0.616937	0.00365597	10.7398		0.173294	0.00365474	9.47069		0.119152	0.00366068	9.09286		0.316557	0.00366141	10.0696
	646.229	81.6901	0.318693		0.383742	0.00108787	12.6893		1.55644	0.00365786	11.6642		1.46777	0.00364224	11.6141		0.101565	0.00364342	8.94261		0.0572465	0.00366164	8.3593		0.013263	0.00366224	6.89658		0.528071	0.00366283	10.5805		0.619469	0.00365593	10.7439		0.174587	0.00365471	9.47814		0.120071	0.00366066	9.10055		0.318693	0.00366139	10.0763
	646.559	81.6828	0.320861		0.386929	0.00108748	12.6983		1.57349	0.00365782	11.6751		1.47245	0.00364201	11.6174		0.102952	0.00364335	8.95621		0.0580821	0.00366162	8.3738		0.0134611	0.00366222	6.91142		0.530992	0.00366282	10.586		0.622037	0.00365589	10.7481		0.175901	0.00365468	9.48566		0.121005	0.00366065	9.10831		0.320861	0.00366138	10.0831
	646.896	81.6753	0.323098		0.390228	0.00108708	12.7075		1.59121	0.00365778	11.6863		1.47732	0.00364178	11.6208		0.104392	0.00364329	8.97014		0.0589513	0.0036616	8.38866		0.0136673	0.00366221	6.92663		0.534006	0.00366282	10.5917		0.624683	0.00365585	10.7523		0.177259	0.00365464	9.49337		0.121971	0.00366063	9.11627		0.323098	0.00366137	10.09
	647.224	81.6678	0.325344		0.393553	0.00108669	12.7167		1.60917	0.00365773	11.6975		1.48224	0.00364154	11.6243		0.105849	0.00364322	8.98403		0.0598317	0.00366158	8.4035		0.0138763	0.0036622	6.94181		0.537034	0.00366282	10.5974		0.627338	0.00365581	10.7566		0.178626	0.00365461	9.50107		0.122944	0.00366061	9.12422		0.325344	0.00366135	10.097
	647.563	81.6604	0.327562		0.396845	0.00108629	12.7258		1.62703	0.00365769	11.7086		1.48713	0.0036413	11.6277		0.107297	0.00364316	8.99765		0.060708	0.00366156	8.41805		0.0140845	0.00366219	6.9567		0.540025	0.00366281	10.6029		0.629956	0.00365577	10.7608		0.179977	0.00365457	9.50863		0.123906	0.00366059	9.13203		0.327562	0.00366134	10.1038
	647.903	81.6531	0.329753		0.400109	0.00108589	12.7347		1.64483	0.00365764	11.7195		1.49199	0.00364107	11.6311		0.108737	0.00364309	9.01102		0.0615811	0.00366155	8.43234		0.014292	0.00366218	6.97134		0.542982	0.00366281	10.6084		0.632542	0.00365573	10.7649		0.181314	0.00365454	9.51605		0.124858	0.00366057	9.1397		0.329753	0.00366133	10.1104
	648.248	81.646	0.331892		0.403306	0.00108548	12.7434		1.66235	0.0036576	11.7301		1.49676	0.00364083	11.6344		0.110152	0.00364303	9.02399		0.0624404	0.00366153	8.44621		0.0144963	0.00366217	6.98554		0.54587	0.00366281	10.6137		0.635063	0.00365569	10.7689		0.182621	0.0036545	9.52325		0.12579	0.00366055	9.14714		0.331892	0.00366132	10.1169
	648.596	81.6387	0.334064		0.406561	0.00108507	12.7522		1.68028	0.00365756	11.7409		1.50165	0.0036406	11.6378		0.111599	0.00364297	9.03707		0.0633198	0.00366151	8.4602		0.0147055	0.00366215	6.99987		0.548804	0.00366281	10.619		0.637622	0.00365565	10.7729		0.183951	0.00365447	9.53052		0.126739	0.00366054	9.15466		0.334064	0.0036613	10.1234
	648.94	81.6315	0.336209		0.409789	0.00108467	12.7608		1.69814	0.00365751	11.7515		1.5065	0.00364036	11.6411		0.113037	0.0036429	9.04991		0.0641956	0.00366149	8.47395		0.014914	0.00366214	7.01396		0.551705	0.0036628	10.6243		0.640147	0.00365562	10.7769		0.185267	0.00365443	9.53767		0.127678	0.00366052	9.16205		0.336209	0.00366129	10.1299
	649.275	81.6238	0.338518		0.413272	0.00108428	12.77		1.71752	0.00365747	11.7628		1.51176	0.0036401	11.6448		0.114594	0.00364283	9.06363		0.0651456	0.00366147	8.48865		0.0151403	0.00366213	7.02902		0.554827	0.0036628	10.63		0.642863	0.00365557	10.7812		0.186684	0.0036544	9.54531		0.12869	0.0036605	9.16996		0.338518	0.00366128	10.1367
	649.61	81.6157	0.340953		0.416961	0.00108388	12.7796		1.73814	0.00365742	11.7748		1.51734	0.00363983	11.6486		0.116249	0.00364276	9.07801		0.0661566	0.00366144	8.50406		0.0153812	0.00366212	7.04482		0.558123	0.0036628	10.6359		0.645725	0.00365553	10.7856		0.188183	0.00365436	9.55333		0.129761	0.00366048	9.17826		0.340953	0.00366126	10.1439
	649.943	81.6074	0.343434		0.420732	0.00108349	12.7894		1.75935	0.00365737	11.787		1.52308	0.00363955	11.6525		0.117947	0.00364268	9.09255		0.0671958	0.00366142	8.51966		0.015629	0.0036621	7.06081		0.561484	0.00366279	10.6419		0.648639	0.00365549	10.7902		0.189713	0.00365432	9.56144		0.130854	0.00366046	9.18666		0.343434	0.00366125	10.1511
	650.276	81.5998	0.345707		0.4242	0.0010831	12.7983		1.77895	0.00365732	11.7981		1.52837	0.00363929	11.6561		0.119513	0.00364261	9.10578		0.0681559	0.0036614	8.53386		0.0158582	0.00366209	7.07537		0.564565	0.00366279	10.6474		0.651306	0.00365544	10.7943		0.191116	0.00365429	9.56884		0.131858	0.00366044	9.19431		0.345707	0.00366124	10.1577
	650.614	81.5919	0.34808		0.427834	0.0010827	12.8076		1.79961	0.00365727	11.8096		1.53393	0.00363902	11.6599		0.12116	0.00364254	9.11951		0.069167	0.00366138	8.5486		0.0160996	0.00366208	7.09049		0.567785	0.00366279	10.653		0.65409	0.0036554	10.7986		0.192585	0.00365425	9.57651		0.132909	0.00366042	9.20226		0.34808	0.00366122	10.1646
	650.96	81.5843	0.350356		0.431331	0.0010823	12.8165		1.81959	0.00365723	11.8207		1.53931	0.00363875	11.6636		0.12275	0.00364247	9.13258		0.0701447	0.00366136	8.56265		0.0163332	0.00366206	7.1049		0.570875	0.00366278	10.6585		0.656758	0.00365536	10.8027		0.193995	0.00365421	9.58383		0.133919	0.0036604	9.20985		0.350356	0.00366121	10.1711
	651.301	81.577	0.352531		0.434685	0.0010819	12.8249		1.83886	0.00365718	11.8313		1.54448	0.0036385	11.6671		0.124278	0.0036424	9.14499		0.0710865	0.00366134	8.576		0.0165583	0.00366205	7.1186		0.57383	0.00366278	10.6636		0.659306	0.00365532	10.8066		0.195346	0.00365418	9.59078		0.134887	0.00366038	9.21706		0.352531	0.00366119	10.1773
	651.644	81.5699	0.354657		0.437974	0.0010815	12.8332		1.85784	0.00365714	11.8416		1.54956	0.00363824	11.6705		0.125782	0.00364233	9.15706		0.0720142	0.00366132	8.58897		0.0167802	0.00366204	7.13192		0.576721	0.00366278	10.6687		0.661796	0.00365528	10.8104		0.196668	0.00365415	9.59755		0.135835	0.00366037	9.22407		0.354657	0.00366118	10.1833
	651.985	81.5626	0.356842		0.441365	0.0010811	12.8417		1.87752	0.00365709	11.8521		1.55483	0.00363798	11.674		0.127336	0.00364226	9.16938		0.0729747	0.0036613	8.60223		0.0170101	0.00366202	7.14553		0.579694	0.00366278	10.6738		0.664353	0.00365524	10.8142		0.198029	0.00365411	9.60446		0.136811	0.00366035	9.23124		0.356842	0.00366117	10.1895
	652.326	81.5553	0.359007		0.444737	0.0010807	12.85		1.89718	0.00365705	11.8626		1.56008	0.00363772	11.6775		0.128886	0.00364219	9.18152		0.073934	0.00366128	8.61531		0.0172398	0.00366201	7.15895		0.582643	0.00366277	10.6789		0.666886	0.0036552	10.8181		0.19938	0.00365408	9.61128		0.137781	0.00366033	9.23831		0.359007	0.00366116	10.1955
	652.665	81.5477	0.361309		0.448335	0.0010803	12.8588		1.91827	0.003657	11.8736		1.5657	0.00363744	11.6813		0.130544	0.00364212	9.19434		0.0749619	0.00366125	8.62912		0.0174861	0.003662	7.17315		0.585781	0.00366277	10.6843		0.669578	0.00365516	10.8221		0.200819	0.00365404	9.61849		0.138814	0.00366031	9.2458		0.361309	0.00366114	10.2019
	653	81.54	0.363595		0.45192	0.00107991	12.8675		1.9394	0.00365695	11.8846		1.57133	0.00363717	11.685		0.132201	0.00364204	9.20699		0.0759907	0.00366123	8.64277		0.0177328	0.00366198	7.18716		0.588899	0.00366277	10.6896		0.67225	0.00365512	10.8261		0.20225	0.00365401	9.62561		0.139843	0.00366029	9.25319		0.363595	0.00366113	10.2083
	653.346	81.5325	0.365842		0.455456	0.00107951	12.876		1.96035	0.0036569	11.8954		1.57689	0.00363689	11.6887		0.13384	0.00364197	9.21935		0.07701	0.00366121	8.6561		0.0179773	0.00366197	7.20086		0.591967	0.00366276	10.6948		0.674875	0.00365508	10.83		0.203659	0.00365397	9.63257		0.140856	0.00366027	9.26042		0.365842	0.00366111	10.2144
	653.683	81.5246	0.368209		0.459196	0.00107912	12.8849		1.98262	0.00365685	11.9067		1.5828	0.00363659	11.6926		0.135578	0.00364189	9.23229		0.0780925	0.00366119	8.67008		0.0182372	0.00366196	7.21522		0.595203	0.00366276	10.7002		0.67764	0.00365503	10.8342		0.205147	0.00365393	9.63987		0.141926	0.00366025	9.268		0.368209	0.0036611	10.2209
	654.022	81.5173	0.3704		0.46267	0.00107872	12.8932		2.00343	0.00365681	11.9172		1.58831	0.00363632	11.6962		0.137196	0.00364182	9.2442		0.0791025	0.00366116	8.68294		0.0184798	0.00366194	7.22845		0.598202	0.00366276	10.7053		0.680199	0.00365499	10.838		0.206526	0.0036539	9.64659		0.142919	0.00366023	9.27498		0.3704	0.00366109	10.2268
	654.367	81.5101	0.372539		0.466074	0.00107832	12.9013		2.02392	0.00365676	11.9274		1.59372	0.00363605	11.6998		0.138785	0.00364174	9.25576		0.0800959	0.00366114	8.69543		0.0187185	0.00366193	7.24129		0.601132	0.00366275	10.7101		0.682696	0.00365496	10.8416		0.207876	0.00365387	9.65312		0.143891	0.00366022	9.28177		0.372539	0.00366107	10.2326
	654.717	81.5027	0.374766		0.469629	0.00107791	12.9096		2.04544	0.00365671	11.938		1.5994	0.00363576	11.7035		0.14045	0.00364167	9.26772		0.0811378	0.00366112	8.70837		0.0189691	0.00366192	7.25459		0.604185	0.00366275	10.7152		0.685295	0.00365491	10.8455		0.209283	0.00365383	9.65989		0.144905	0.0036602	9.2888		0.374766	0.00366106	10.2386
	655.061	81.4955	0.376908		0.473062	0.00107752	12.9177		2.06633	0.00365667	11.9482		1.6049	0.00363549	11.7071		0.14206	0.0036416	9.27916		0.0821476	0.0036611	8.72075		0.0192121	0.0036619	7.26733		0.607126	0.00366275	10.7201		0.687795	0.00365488	10.8491		0.210638	0.0036538	9.66636		0.145883	0.00366018	9.29554		0.376908	0.00366105	10.2443
	655.409	81.4882	0.379096		0.476579	0.00107711	12.9258		2.08784	0.00365662	11.9586		1.61056	0.0036352	11.7108		0.143714	0.00364152	9.29078		0.0831865	0.00366108	8.73333		0.0194622	0.00366189	7.28027		0.610132	0.00366274	10.725		0.690347	0.00365484	10.8528		0.212026	0.00365376	9.67295		0.146884	0.00366016	9.30238		0.379096	0.00366103	10.2501
	655.758	81.4807	0.381333		0.480188	0.00107671	12.9341		2.11003	0.00365657	11.9692		1.61638	0.00363491	11.7145		0.145415	0.00364144	9.30259		0.0842565	0.00366105	8.74612		0.01972	0.00366187	7.29344		0.613208	0.00366274	10.73		0.692956	0.00365479	10.8566		0.213446	0.00365373	9.67964		0.14791	0.00366014	9.30935		0.381333	0.00366102	10.2559
	656.1	81.4726	0.383759		0.484117	0.00107631	12.943		2.13432	0.00365652	11.9806		1.62274	0.00363459	11.7186		0.147271	0.00364136	9.31531		0.0854261	0.00366103	8.75992		0.020002	0.00366186	7.30765		0.616548	0.00366274	10.7355		0.695785	0.00365475	10.8607		0.21499	0.00365369	9.68687		0.149025	0.00366012	9.31688		0.383759	0.00366101	10.2623
	656.442	81.4652	0.385996		0.487753	0.00107591	12.9512		2.15693	0.00365647	11.9912		1.62865	0.00363429	11.7224		0.148993	0.00364128	9.32698		0.086513	0.00366101	8.77257		0.0202642	0.00366184	7.32068		0.619631	0.00366273	10.7405		0.698393	0.00365471	10.8645		0.216416	0.00365366	9.6935		0.150056	0.0036601	9.32378		0.385996	0.00366099	10.2681
	656.785	81.4567	0.388519		0.491871	0.00107552	12.9604		2.18269	0.00365642	12.0031		1.63537	0.00363395	11.7267		0.150947	0.00364119	9.34006		0.087749	0.00366098	8.78677		0.0205625	0.00366183	7.3353		0.623114	0.00366273	10.7461		0.701335	0.00365466	10.8687		0.218027	0.00365362	9.70094		0.151222	0.00366008	9.33153		0.388519	0.00366098	10.2746
	657.12	81.449	0.39084		0.495675	0.00107513	12.9688		2.20662	0.00365636	12.014		1.64161	0.00363363	11.7307		0.152756	0.00364111	9.35202		0.0888953	0.00366096	8.79977		0.0208394	0.00366181	7.34869		0.626323	0.00366272	10.7512		0.704042	0.00365462	10.8726		0.219513	0.00365358	9.70775		0.152297	0.00366006	9.33863		0.39084	0.00366096	10.2806
	657.456	81.4405	0.393367		0.499831	0.00107474	12.9779		2.23293	0.00365631	12.0259		1.64844	0.00363329	11.7351		0.154738	0.00364102	9.36496		0.0901529	0.00366093	8.81383		0.0211434	0.00366179	7.36318		0.629819	0.00366272	10.7568		0.706988	0.00365457	10.8768		0.221134	0.00365354	9.71513		0.153471	0.00366004	9.34632		0.393367	0.00366095	10.2871
	657.788	81.4328	0.395682		0.503655	0.00107436	12.9862		2.25727	0.00365626	12.0368		1.65476	0.00363296	11.7391		0.156564	0.00364093	9.37674		0.0913144	0.0036609	8.82664		0.0214244	0.00366178	7.37639		0.633027	0.00366272	10.7619		0.709686	0.00365453	10.8806		0.222621	0.00365351	9.72185		0.154549	0.00366002	9.35333		0.395682	0.00366093	10.2929
	658.119	81.4249	0.398033		0.507552	0.00107398	12.9946		2.28224	0.00365621	12.0478		1.66122	0.00363264	11.7431		0.15843	0.00364085	9.38863		0.0925029	0.00366088	8.83959		0.0217121	0.00366176	7.38973		0.636288	0.00366271	10.767		0.712427	0.00365449	10.8845		0.224135	0.00365347	9.72865		0.155647	0.00366	9.36042		0.398033	0.00366092	10.2989
	658.451	81.417	0.400397		0.511487	0.00107359	13.0031		2.30758	0.00365615	12.0589		1.66777	0.0036323	11.7473		0.160317	0.00364076	9.40052		0.0937073	0.00366085	8.85254		0.0220038	0.00366175	7.40309		0.639572	0.00366271	10.7721		0.715183	0.00365444	10.8884		0.225659	0.00365343	9.73545		0.156753	0.00365998	9.36751		0.400397	0.0036609	10.3048
	658.788	81.4093	0.402718		0.515366	0.00107321	13.0113		2.33272	0.0036561	12.0698		1.67425	0.00363197	11.7513		0.162182	0.00364068	9.41213		0.0948992	0.00366083	8.86519		0.0222927	0.00366173	7.41614		0.642802	0.0036627	10.7772		0.71789	0.0036544	10.8922		0.22716	0.0036534	9.74209		0.157843	0.00365996	9.37445		0.402718	0.00366089	10.3106
	659.134	81.4021	0.404851		0.518943	0.00107281	13.019		2.35603	0.00365605	12.0797		1.68025	0.00363166	11.7551		0.163904	0.0036406	9.42274		0.0960021	0.00366081	8.87676		0.0225601	0.00366172	7.42808		0.645773	0.0036627	10.7818		0.720377	0.00365436	10.8957		0.228541	0.00365336	9.74817		0.158846	0.00365994	9.3808		0.404851	0.00366087	10.3159
	659.475	81.3951	0.406967		0.522505	0.00107241	13.0266		2.37937	0.00365601	12.0896		1.68625	0.00363135	11.7588		0.165622	0.00364052	9.43321		0.0971042	0.00366078	8.88819		0.0228276	0.0036617	7.43987		0.648725	0.0036627	10.7864		0.722845	0.00365432	10.8991		0.229914	0.00365333	9.75418		0.159845	0.00365992	9.38707		0.406967	0.00366086	10.3211
	659.817	81.3871	0.409344		0.526521	0.00107202	13.035		2.40583	0.00365595	12.1007		1.69303	0.00363101	11.763		0.167562	0.00364043	9.44491		0.0983508	0.00366076	8.90096		0.0231303	0.00366168	7.45305		0.652045	0.00366269	10.7915		0.725618	0.00365428	10.903		0.231458	0.00365329	9.7609		0.160969	0.0036599	9.39409		0.409344	0.00366085	10.3269
	660.15	81.3797	0.411577		0.53031	0.00107164	13.0428		2.43094	0.0036559	12.1111		1.69946	0.00363067	11.767		0.169396	0.00364034	9.45584		0.0995311	0.00366073	8.9129		0.0234171	0.00366167	7.46538		0.655169	0.00366269	10.7963		0.728224	0.00365423	10.9066		0.232913	0.00365326	9.76718		0.162027	0.00365988	9.40066		0.411577	0.00366083	10.3324
	660.482	81.3716	0.413984		0.534407	0.00107126	13.0512		2.45826	0.00365585	12.1223		1.70644	0.00363031	11.7713		0.171382	0.00364025	9.46755		0.100812	0.00366071	8.9257		0.0237286	0.00366165	7.47861		0.658539	0.00366269	10.8014		0.731032	0.00365419	10.9105		0.234483	0.00365322	9.77392		0.163171	0.00365986	9.40771		0.413984	0.00366082	10.3382
	660.807	81.3634	0.416438		0.538605	0.00107088	13.0598		2.48642	0.00365579	12.1337		1.71362	0.00362994	11.7757		0.173421	0.00364015	9.47943		0.102129	0.00366068	8.9387		0.0240491	0.00366163	7.49203		0.661983	0.00366268	10.8066		0.733897	0.00365414	10.9144		0.236088	0.00365318	9.78076		0.164341	0.00365984	9.41486		0.416438	0.0036608	10.3441
	661.136	81.3547	0.419059		0.543107	0.00107051	13.0688		2.51682	0.00365573	12.1459		1.72135	0.00362954	11.7804		0.175611	0.00364005	9.49203		0.103547	0.00366065	8.9525		0.0243943	0.00366161	7.50629		0.665667	0.00366268	10.8122		0.736958	0.00365409	10.9186		0.237805	0.00365314	9.78803		0.165594	0.00365982	9.42247		0.419059	0.00366078	10.3504
	661.466	81.3471	0.421309		0.546987	0.00107013	13.0766		2.54318	0.00365568	12.1564		1.72804	0.0036292	11.7845		0.177502	0.00363996	9.50279		0.104773	0.00366062	8.96428		0.0246931	0.0036616	7.51848		0.668834	0.00366267	10.8169		0.739586	0.00365405	10.9222		0.239283	0.00365311	9.79425		0.166673	0.0036598	9.42897		0.421309	0.00366077	10.3558
	661.795	81.3395	0.423605		0.550962	0.00106975	13.0846		2.57035	0.00365563	12.167		1.73492	0.00362884	11.7886		0.179441	0.00363987	9.5137		0.106033	0.0036606	8.97625		0.0250004	0.00366158	7.53086		0.67207	0.00366267	10.8217		0.742268	0.00365401	10.9258		0.240793	0.00365307	9.80056		0.167776	0.00365978	9.43558		0.423605	0.00366075	10.3612
	662.131	81.3322	0.42577		0.554725	0.00106937	13.0921		2.59622	0.00365558	12.1771		1.74146	0.0036285	11.7926		0.18128	0.00363979	9.52395		0.10723	0.00366057	8.98749		0.0252925	0.00366157	7.54248		0.675127	0.00366266	10.8263		0.744799	0.00365397	10.9292		0.24222	0.00365304	9.80648		0.16882	0.00365976	9.44179		0.42577	0.00366074	10.3663
	662.462	81.3252	0.427867		0.558383	0.00106899	13.0994		2.62151	0.00365553	12.1868		1.74784	0.00362816	11.7964		0.18307	0.0036397	9.53382		0.108397	0.00366055	8.99833		0.0255774	0.00366155	7.55369		0.678092	0.00366266	10.8307		0.747251	0.00365393	10.9326		0.243605	0.003653	9.8122		0.169832	0.00365974	9.44778		0.427867	0.00366073	10.3712
	662.794	81.3185	0.429892		0.561929	0.00106861	13.1064		2.64616	0.00365548	12.1962		1.75405	0.00362784	11.8002		0.184807	0.00363962	9.54331		0.109531	0.00366053	9.00875		0.0258546	0.00366153	7.56448		0.680959	0.00366266	10.8349		0.749619	0.00365389	10.9357		0.244945	0.00365297	9.81771		0.170813	0.00365972	9.45355		0.429892	0.00366071	10.376
	663.134	81.3111	0.432083		0.56578	0.00106822	13.114		2.67308	0.00365543	12.2063		1.76082	0.00362749	11.8042		0.186696	0.00363953	9.55353		0.110767	0.0036605	9.01998		0.0261566	0.00366152	7.5761		0.684067	0.00366265	10.8394		0.752184	0.00365385	10.9392		0.246397	0.00365294	9.82364		0.171877	0.0036597	9.45977		0.432083	0.0036607	10.3811
	663.475	81.3042	0.434167		0.569456	0.00106783	13.1212		2.69891	0.00365538	12.216		1.76731	0.00362715	11.8081		0.188501	0.00363944	9.5632		0.11195	0.00366048	9.03062		0.026446	0.0036615	7.58711		0.687027	0.00366265	10.8438		0.754623	0.00365381	10.9424		0.247781	0.00365291	9.82926		0.172891	0.00365968	9.46566		0.434167	0.00366069	10.3859
	663.814	81.2971	0.436277		0.573192	0.00106745	13.1284		2.72532	0.00365533	12.2257		1.77392	0.0036268	11.812		0.190337	0.00363936	9.57294		0.113155	0.00366045	9.04134		0.0267411	0.00366149	7.59822		0.690028	0.00366264	10.8481		0.757094	0.00365377	10.9457		0.249185	0.00365287	9.83492		0.17392	0.00365966	9.47161		0.436277	0.00366067	10.3907
	664.159	81.2892	0.438657		0.577423	0.00106706	13.1365		2.7554	0.00365527	12.2367		1.78144	0.0036264	11.8165		0.19242	0.00363926	9.58388		0.114524	0.00366042	9.05339		0.0270765	0.00366147	7.61069		0.693419	0.00366264	10.853		0.759883	0.00365372	10.9494		0.250772	0.00365284	9.84129		0.175084	0.00365964	9.47829		0.438657	0.00366066	10.3962
	664.497	81.2818	0.440858		0.581352	0.00106667	13.144		2.78351	0.00365522	12.2469		1.78845	0.00362603	11.8206		0.194356	0.00363916	9.59394		0.1158	0.0036604	9.06447		0.0273891	0.00366145	7.62218		0.696561	0.00366264	10.8575		0.762464	0.00365368	10.9528		0.252242	0.0036528	9.84716		0.176164	0.00365962	9.48445		0.440858	0.00366064	10.4012
	664.827	81.274	0.443209		0.585565	0.00106629	13.152		2.81384	0.00365516	12.2578		1.796	0.00362563	11.825		0.196434	0.00363906	9.60463		0.117171	0.00366037	9.07626		0.0277255	0.00366143	7.6344		0.699922	0.00366263	10.8624		0.765222	0.00365364	10.9565		0.253815	0.00365276	9.85339		0.17732	0.0036596	9.491		0.443209	0.00366063	10.4065
	665.154	81.2658	0.44566		0.589978	0.00106592	13.1602		2.84581	0.0036551	12.2691		1.80395	0.00362521	11.8297		0.198613	0.00363896	9.61572		0.118612	0.00366034	9.0885		0.0280793	0.00366141	7.64709		0.703435	0.00366263	10.8674		0.7681	0.00365359	10.9603		0.25546	0.00365273	9.85987		0.178529	0.00365958	9.49781		0.44566	0.00366061	10.4121
	665.48	81.2577	0.448063		0.594322	0.00106555	13.1682		2.87749	0.00365505	12.2802		1.8118	0.0036248	11.8342		0.200761	0.00363885	9.62653		0.120035	0.00366031	9.10044		0.0284288	0.00366139	7.65947		0.706883	0.00366262	10.8723		0.770923	0.00365354	10.9639		0.257076	0.00365269	9.8662		0.179718	0.00365956	9.50446		0.448063	0.00366059	10.4174
	665.797	81.2504	0.450274		0.598335	0.00106519	13.1756		2.90694	0.00365499	12.2904		1.81909	0.00362441	11.8385		0.202747	0.00363876	9.63643		0.121354	0.00366029	9.11138		0.028753	0.00366138	7.67082		0.710062	0.00366262	10.8768		0.773521	0.0036535	10.9673		0.258565	0.00365265	9.87199		0.180815	0.00365954	9.51055		0.450274	0.00366058	10.4224
	666.125	81.2426	0.452589		0.602555	0.00106482	13.1833		2.9381	0.00365494	12.3011		1.82678	0.003624	11.8429		0.204837	0.00363866	9.64674		0.122744	0.00366026	9.12279		0.0290949	0.00366136	7.68265		0.713397	0.00366261	10.8814		0.776244	0.00365346	10.9709		0.260128	0.00365262	9.87804		0.181966	0.00365952	9.51691		0.452589	0.00366056	10.4275
	666.447	81.2352	0.454796		0.606596	0.00106446	13.1907		2.96812	0.00365488	12.3113		1.83418	0.00362361	11.8472		0.20684	0.00363856	9.65653		0.124078	0.00366023	9.13361		0.0294235	0.00366134	7.69389		0.716583	0.00366261	10.8859		0.778843	0.00365341	10.9742		0.261621	0.00365258	9.88378		0.183067	0.0036595	9.52296		0.454796	0.00366055	10.4324
	666.773	81.2277	0.457053		0.610743	0.00106409	13.1982		2.99912	0.00365483	12.3217		1.8418	0.0036232	11.8515		0.208897	0.00363846	9.66648		0.125451	0.0036602	9.14464		0.0297619	0.00366132	7.70533		0.719845	0.0036626	10.8904		0.781501	0.00365337	10.9777		0.26315	0.00365255	9.88963		0.184196	0.00365948	9.52912		0.457053	0.00366053	10.4373
	667.102	81.2201	0.459325		0.614938	0.00106371	13.2057		3.03067	0.00365477	12.3322		1.84954	0.00362279	11.856		0.21098	0.00363835	9.67646		0.126844	0.00366018	9.15569		0.0301052	0.0036613	7.71682		0.723137	0.0036626	10.895		0.78418	0.00365333	10.9811		0.264694	0.00365251	9.8955		0.185336	0.00365946	9.5353		0.459325	0.00366052	10.4423
	667.435	81.2127	0.46153		0.619023	0.00106334	13.2131		3.06159	0.00365472	12.3424		1.85711	0.00362238	11.8603		0.21301	0.00363825	9.68608		0.128204	0.00366015	9.16637		0.0304408	0.00366128	7.72791		0.726336	0.0036626	10.8994		0.78678	0.00365328	10.9845		0.266195	0.00365248	9.90117		0.186444	0.00365944	9.54127		0.46153	0.0036605	10.4471
	667.764	81.2053	0.463753		0.623161	0.00106297	13.2204		3.09311	0.00365466	12.3527		1.86481	0.00362197	11.8646		0.215067	0.00363815	9.69575		0.129585	0.00366012	9.1771		0.0307818	0.00366127	7.73906		0.72957	0.00366259	10.9039		0.789406	0.00365324	10.9878		0.267711	0.00365244	9.90687		0.187566	0.00365942	9.54728		0.463753	0.00366049	10.4519
	668.097	81.1978	0.46599		0.627341	0.00106259	13.2278		3.12515	0.00365461	12.363		1.87263	0.00362155	11.869		0.217147	0.00363805	9.70543		0.130984	0.00366009	9.18785		0.0311273	0.00366125	7.75023		0.732829	0.00366259	10.9083		0.792049	0.0036532	10.9912		0.26924	0.00365241	9.91259		0.188697	0.00365939	9.5533		0.46599	0.00366047	10.4567
	668.432	81.1908	0.46809		0.631282	0.00106221	13.2348		3.15553	0.00365455	12.3727		1.88002	0.00362115	11.8732		0.219109	0.00363795	9.71448		0.132306	0.00366007	9.19791		0.0314541	0.00366123	7.76069		0.735894	0.00366258	10.9125		0.794532	0.00365316	10.9943		0.270679	0.00365237	9.91793		0.189762	0.00365938	9.55894		0.46809	0.00366046	10.4612
	668.763	81.1832	0.470363		0.635563	0.00106184	13.2423		3.18875	0.0036545	12.3832		1.88809	0.00362071	11.8777		0.221241	0.00363784	9.72423		0.133745	0.00366004	9.20874		0.0318103	0.00366121	7.77196		0.739218	0.00366258	10.917		0.797222	0.00365311	10.9977		0.272238	0.00365234	9.9237		0.190918	0.00365935	9.56502		0.470363	0.00366044	10.4661
	669.101	81.1761	0.472483		0.639573	0.00106146	13.2493		3.22005	0.00365444	12.393		1.89567	0.0036203	11.882		0.22324	0.00363774	9.73327		0.135096	0.00366001	9.21881		0.0321449	0.00366119	7.78243		0.742324	0.00366257	10.9212		0.799733	0.00365307	11.0009		0.273696	0.0036523	9.92906		0.191998	0.00365933	9.57068		0.472483	0.00366043	10.4706
	669.437	81.1697	0.474423		0.643259	0.00106108	13.2557		3.24899	0.00365439	12.402		1.90267	0.00361992	11.8859		0.225077	0.00363765	9.74152		0.136341	0.00365999	9.228		0.0324533	0.00366118	7.79199		0.745173	0.00366257	10.925		0.802034	0.00365303	11.0038		0.275033	0.00365227	9.93395		0.19299	0.00365932	9.57584		0.474423	0.00366042	10.4747
	669.773	81.1631	0.476393		0.647014	0.0010607	13.2623		3.27864	0.00365434	12.4111		1.90983	0.00361953	11.8898		0.22695	0.00363756	9.74986		0.137612	0.00365996	9.23729		0.0327683	0.00366116	7.80166		0.74807	0.00366256	10.9289		0.804372	0.00365299	11.0067		0.276393	0.00365224	9.9389		0.194	0.0036593	9.58107		0.476393	0.0036604	10.4789
	670.106	81.1565	0.478373		0.650802	0.00106033	13.2688		3.30871	0.00365429	12.4203		1.91708	0.00361914	11.8938		0.22884	0.00363746	9.75821		0.138897	0.00365994	9.24659		0.033087	0.00366114	7.81135		0.750987	0.00366256	10.9328		0.806723	0.00365295	11.0097		0.277762	0.00365221	9.94386		0.195017	0.00365928	9.58631		0.478373	0.00366039	10.483
	670.441	81.1497	0.480385		0.654667	0.00105995	13.2754		3.33958	0.00365424	12.4296		1.9245	0.00361874	11.8979		0.230769	0.00363736	9.76666		0.14021	0.00365991	9.25602		0.0334131	0.00366112	7.82116		0.753957	0.00366256	10.9368		0.809115	0.00365292	11.0126		0.279157	0.00365218	9.94888		0.196053	0.00365926	9.59162		0.480385	0.00366037	10.4872
	670.772	81.1429	0.482436		0.658622	0.00105958	13.2822		3.37135	0.00365419	12.4391		1.93213	0.00361832	11.9021		0.232744	0.00363726	9.77523		0.141557	0.00365988	9.26559		0.0337477	0.00366111	7.83114		0.756991	0.00366255	10.9408		0.811555	0.00365287	11.0157		0.280581	0.00365215	9.95399		0.197112	0.00365924	9.59702		0.482436	0.00366036	10.4915
	671.111	81.1354	0.484679		0.662966	0.0010592	13.2895		3.40647	0.00365413	12.4495		1.94054	0.00361786	11.9067		0.234914	0.00363715	9.78457		0.143039	0.00365985	9.27603		0.0341162	0.00366109	7.84201		0.760316	0.00366255	10.9452		0.814227	0.00365283	11.019		0.282142	0.00365211	9.95955		0.198274	0.00365922	9.60291		0.484679	0.00366035	10.4961
	671.455	81.1278	0.486939		0.66736	0.00105881	13.2968		3.44222	0.00365407	12.4599		1.94909	0.00361739	11.9114		0.237109	0.00363704	9.79394		0.144542	0.00365982	9.2865		0.0344901	0.00366107	7.85292		0.763672	0.00366254	10.9496		0.816921	0.00365279	11.0223		0.283717	0.00365208	9.96514		0.199448	0.0036592	9.60882		0.486939	0.00366033	10.5008
	671.799	81.1201	0.489241		0.671857	0.00105843	13.3042		3.47906	0.00365401	12.4706		1.95787	0.00361691	11.9161		0.239357	0.00363692	9.80343		0.146084	0.00365979	9.29712		0.0348739	0.00366104	7.864		0.767099	0.00366254	10.9541		0.819669	0.00365274	11.0257		0.285326	0.00365204	9.97082		0.200647	0.00365918	9.61482		0.489241	0.00366031	10.5055
	672.141	81.1121	0.491637		0.67656	0.00105804	13.3119		3.51784	0.00365395	12.4817		1.9671	0.0036164	11.9211		0.241707	0.0036368	9.81327		0.147699	0.00365976	9.30814		0.0352765	0.00366102	7.87549		0.770674	0.00366253	10.9587		0.822533	0.00365269	11.0292		0.287004	0.003652	9.9767		0.201899	0.00365916	9.62106		0.491637	0.0036603	10.5104
	672.483	81.1047	0.493867		0.680957	0.00105766	13.3191		3.55435	0.00365389	12.4921		1.97577	0.00361593	11.9258		0.243905	0.00363668	9.82239		0.149213	0.00365973	9.31835		0.035654	0.003661	7.88614		0.77401	0.00366253	10.963		0.825201	0.00365265	11.0325		0.28857	0.00365196	9.98216		0.203068	0.00365914	9.62684		0.493867	0.00366028	10.5149
	672.818	81.0976	0.495974		0.685128	0.00105729	13.3259		3.58921	0.00365383	12.5019		1.98402	0.00361547	11.9302		0.24599	0.00363657	9.83096		0.150652	0.00365971	9.32796		0.036013	0.00366098	7.89617		0.777167	0.00366252	10.9671		0.827724	0.00365261	11.0356		0.290052	0.00365193	9.9873		0.204175	0.00365912	9.63229		0.495974	0.00366027	10.5192
	673.146	81.0905	0.498107		0.689368	0.00105692	13.3328		3.62488	0.00365378	12.5118		1.99246	0.003615	11.9347		0.24811	0.00363646	9.83961		0.152118	0.00365968	9.33766		0.0363791	0.00366096	7.9063		0.78037	0.00366252	10.9712		0.830282	0.00365256	11.0387		0.291556	0.0036519	9.99249		0.205299	0.0036591	9.63779		0.498107	0.00366025	10.5235
	673.48	81.0837	0.500129		0.693404	0.00105655	13.3394		3.65904	0.00365372	12.5212		2.00051	0.00361456	11.939		0.250129	0.00363636	9.84777		0.153516	0.00365965	9.34682		0.0367284	0.00366095	7.91586		0.783414	0.00366251	10.9751		0.832709	0.00365252	11.0416		0.292984	0.00365186	9.9974		0.206368	0.00365908	9.64299		0.500129	0.00366024	10.5276
	673.813	81.0778	0.501906		0.696967	0.00105618	13.3452		3.68936	0.00365368	12.5295		2.00765	0.00361416	11.9428		0.25191	0.00363626	9.85491		0.154751	0.00365963	9.35485		0.0370375	0.00366093	7.92425		0.786095	0.00366251	10.9785		0.834846	0.00365249	11.0442		0.294242	0.00365184	10.0017		0.207309	0.00365906	9.64756		0.501906	0.00366022	10.5311
	674.149	81.0714	0.503827		0.700831	0.0010558	13.3514		3.72243	0.00365362	12.5384		2.01543	0.00361373	11.9469		0.253842	0.00363616	9.86261		0.156094	0.0036596	9.36351		0.0373735	0.00366091	7.93329		0.788998	0.0036625	10.9822		0.837157	0.00365245	11.047		0.295605	0.00365181	10.0063		0.20833	0.00365904	9.65248		0.503827	0.00366021	10.5349
	674.487	81.0647	0.505836		0.704888	0.00105542	13.3579		3.75736	0.00365357	12.5478		2.02362	0.00361327	11.9512		0.25587	0.00363605	9.87063		0.157506	0.00365957	9.37253		0.037727	0.00366089	7.94272		0.79204	0.0036625	10.9861		0.839576	0.00365241	11.0499		0.297032	0.00365177	10.0112		0.2094	0.00365902	9.65761		0.505836	0.0036602	10.5389
	674.826	81.0582	0.507764		0.708796	0.00105505	13.3642		3.79121	0.00365352	12.5568		2.03154	0.00361283	11.9553		0.257824	0.00363595	9.87829		0.158868	0.00365955	9.38115		0.0380684	0.00366087	7.95174		0.794964	0.00366249	10.9898		0.841901	0.00365237	11.0527		0.298404	0.00365174	10.0158		0.210429	0.003659	9.66252		0.507764	0.00366018	10.5427
	675.16	81.0512	0.509854		0.713052	0.00105467	13.3708		3.8283	0.00365346	12.5666		2.04021	0.00361235	11.9598		0.259951	0.00363583	9.88657		0.160354	0.00365952	9.39048		0.0384411	0.00366085	7.96149		0.798143	0.00366249	10.9938		0.844424	0.00365233	11.0557		0.299896	0.00365171	10.0208		0.211548	0.00365898	9.66784		0.509854	0.00366017	10.5469
	675.498	81.0438	0.512078		0.717599	0.0010543	13.3779		3.86819	0.0036534	12.577		2.04951	0.00361183	11.9647		0.262224	0.00363571	9.89534		0.161945	0.00365949	9.40037		0.0388403	0.00366083	7.97183		0.801533	0.00366248	10.998		0.847112	0.00365228	11.0589		0.301486	0.00365167	10.0261		0.212742	0.00365896	9.67348		0.512078	0.00366015	10.5512
	675.83	81.0364	0.514305		0.722174	0.00105393	13.385		3.9086	0.00365334	12.5874		2.0589	0.0036113	11.9695		0.26451	0.00363558	9.90409		0.163548	0.00365946	9.41023		0.0392429	0.00366081	7.98216		0.804936	0.00366248	11.0022		0.849808	0.00365224	11.0621		0.303082	0.00365164	10.0314		0.213942	0.00365894	9.67911		0.514305	0.00366014	10.5556
	676.168	81.0296	0.516337		0.726366	0.00105355	13.3915		3.94587	0.00365328	12.5969		2.06755	0.00361081	11.974		0.266603	0.00363547	9.91204		0.16502	0.00365943	9.41921		0.0396128	0.00366079	7.99155		0.808048	0.00366247	11.0061		0.852271	0.00365219	11.065		0.304541	0.0036516	10.0362		0.21504	0.00365892	9.68424		0.516337	0.00366012	10.5595
	676.51	81.0223	0.518512		0.730873	0.00105318	13.3984		3.9862	0.00365322	12.6071		2.07689	0.00361029	11.9788		0.268854	0.00363535	9.92052		0.166605	0.0036594	9.42878		0.0400114	0.00366077	8.00157		0.811387	0.00366247	11.0102		0.854911	0.00365215	11.0681		0.306106	0.00365157	10.0414		0.216218	0.0036589	9.68972		0.518512	0.0036601	10.5637
	676.848	81.0159	0.520419		0.734844	0.0010528	13.4045		4.02196	0.00365317	12.6161		2.08516	0.00360982	11.983		0.270836	0.00363524	9.92792		0.168003	0.00365937	9.43715		0.0403634	0.00366075	8.01034		0.814323	0.00366246	11.0138		0.85723	0.00365211	11.0709		0.307482	0.00365154	10.0459		0.217255	0.00365888	9.69451		0.520419	0.00366009	10.5674
	677.181	81.0096	0.522324		0.738823	0.00105243	13.4106		4.05801	0.00365312	12.625		2.09347	0.00360935	11.9873		0.272823	0.00363513	9.93529		0.169406	0.00365935	9.44549		0.0407169	0.00366073	8.01907		0.81726	0.00366246	11.0174		0.859548	0.00365207	11.0736		0.308859	0.00365151	10.0504		0.218292	0.00365886	9.69928		0.522324	0.00366008	10.5711
	677.519	81.0025	0.524447		0.743277	0.00105206	13.4173		4.09862	0.00365306	12.635		2.10282	0.00360882	11.992		0.275045	0.003635	9.94347		0.170979	0.00365932	9.45475		0.0411134	0.00366071	8.02878		0.820541	0.00366245	11.0215		0.862135	0.00365203	11.0766		0.310397	0.00365147	10.0553		0.219452	0.00365884	9.70459		0.524447	0.00366006	10.5751
	677.849	80.9953	0.526593		0.747799	0.00105169	13.4241		4.14013	0.003653	12.6451		2.11235	0.00360828	11.9968		0.2773	0.00363488	9.9517		0.172579	0.00365929	9.46407		0.041517	0.00366069	8.03855		0.823866	0.00366245	11.0255		0.864754	0.00365198	11.0797		0.311954	0.00365144	10.0604		0.220628	0.00365882	9.70995		0.526593	0.00366005	10.5792
	678.182	80.989	0.528484		0.751803	0.00105132	13.4301		4.17712	0.00365294	12.6541		2.12082	0.0036078	12.0011		0.279296	0.00363477	9.95894		0.173998	0.00365926	9.47227		0.0418751	0.00366067	8.04715		0.826804	0.00366244	11.0291		0.867066	0.00365194	11.0824		0.31333	0.00365141	10.0648		0.221667	0.0036588	9.71466		0.528484	0.00366003	10.5828
	678.515	80.9817	0.530669		0.756447	0.00105096	13.437		4.2203	0.00365288	12.6644		2.13069	0.00360724	12.0061		0.28161	0.00363464	9.96726		0.175645	0.00365923	9.48172		0.0422913	0.00366065	8.05706		0.830206	0.00366244	11.0332		0.86974	0.0036519	11.0855		0.314923	0.00365137	10.0699		0.222871	0.00365878	9.72009		0.530669	0.00366002	10.587
	678.86	80.9748	0.532724		0.760834	0.00105058	13.4435		4.26137	0.00365282	12.6741		2.14006	0.00360671	12.0108		0.283794	0.00363451	9.97506		0.177204	0.0036592	9.49057		0.0426854	0.00366063	8.06634		0.833413	0.00366243	11.037		0.872258	0.00365186	11.0884		0.316424	0.00365134	10.0747		0.224007	0.00365876	9.72518		0.532724	0.00366	10.5908
	679.196	80.9687	0.53455		0.764751	0.0010502	13.4493		4.29826	0.00365277	12.6827		2.14846	0.00360623	12.0149		0.285744	0.0036344	9.98196		0.178597	0.00365917	9.49841		0.0430379	0.00366061	8.07458		0.83627	0.00366243	11.0405		0.8745	0.00365182	11.091		0.317761	0.00365131	10.0789		0.225019	0.00365875	9.7297		0.53455	0.00365999	10.5943
	679.542	80.9622	0.536504		0.768957	0.00104982	13.4555		4.33812	0.00365272	12.692		2.15751	0.00360571	12.0194		0.287836	0.00363428	9.98932		0.180095	0.00365915	9.50678		0.0434173	0.00366059	8.08336		0.839334	0.00366242	11.0441		0.876902	0.00365178	11.0937		0.319194	0.00365128	10.0834		0.226105	0.00365873	9.73452		0.536504	0.00365997	10.5979
	679.88	80.9549	0.538675		0.773653	0.00104945	13.4623		4.38293	0.00365265	12.7023		2.16767	0.00360512	12.0245		0.290171	0.00363415	9.99748		0.18177	0.00365911	9.51606		0.0438417	0.00366057	8.09311		0.842748	0.00366242	11.0482		0.879576	0.00365173	11.0968		0.320791	0.00365124	10.0884		0.227316	0.0036587	9.73988		0.538675	0.00365996	10.602
	680.223	80.9482	0.540704		0.77806	0.00104907	13.4687		4.42526	0.00365259	12.712		2.17724	0.00360457	12.0292		0.292361	0.00363402	10.0051		0.183344	0.00365909	9.52469		0.0442408	0.00366055	8.10218		0.845945	0.00366241	11.052		0.882077	0.00365169	11.0997		0.322286	0.00365121	10.0931		0.22845	0.00365868	9.74486		0.540704	0.00365994	10.6057
	680.56	80.9415	0.54271		0.782436	0.0010487	13.4751		4.46758	0.00365254	12.7215		2.18679	0.00360402	12.0338		0.294534	0.0036339	10.0125		0.184909	0.00365906	9.53321		0.044638	0.00366052	8.11113		0.849114	0.0036624	11.0557		0.884554	0.00365165	11.1025		0.323767	0.00365117	10.0977		0.229574	0.00365866	9.74979		0.54271	0.00365993	10.6094
	680.9	80.9341	0.544917		0.787276	0.00104833	13.4819		4.5147	0.00365247	12.732		2.1974	0.00360341	12.039		0.296935	0.00363376	10.0207		0.186641	0.00365902	9.54255		0.0450781	0.0036605	8.12095		0.852611	0.0036624	11.0598		0.887285	0.0036516	11.1056		0.325402	0.00365114	10.1027		0.230816	0.00365864	9.75519		0.544917	0.00365991	10.6135
	681.228	80.9272	0.546975		0.791807	0.00104797	13.4884		4.55913	0.00365241	12.7419		2.20738	0.00360284	12.0439		0.299181	0.00363362	10.0283		0.188266	0.00365899	9.55123		0.0454911	0.00366048	8.13008		0.85588	0.00366239	11.0637		0.889836	0.00365156	11.1085		0.326929	0.0036511	10.1074		0.231977	0.00365862	9.76022		0.546975	0.00365989	10.6173
	681.566	80.9209	0.548853		0.795963	0.0010476	13.4943		4.60015	0.00365235	12.7509		2.21657	0.0036023	12.0483		0.30124	0.0036335	10.0353		0.189757	0.00365897	9.55914		0.0458705	0.00366046	8.1384		0.858872	0.00366239	11.0671		0.892168	0.00365152	11.1111		0.328326	0.00365107	10.1117		0.23304	0.0036586	9.7648		0.548853	0.00365988	10.6207
	681.901	80.9143	0.550843		0.800382	0.00104723	13.5006		4.64404	0.0036523	12.7604		2.22639	0.00360173	12.0531		0.303428	0.00363337	10.0426		0.191345	0.00365894	9.56749		0.0462748	0.00366044	8.14719		0.862048	0.00366238	11.0708		0.894641	0.00365147	11.1139		0.329808	0.00365104	10.1162		0.234169	0.00365858	9.76965		0.550843	0.00365986	10.6244
	682.245	80.9074	0.552904		0.804981	0.00104685	13.507		4.69004	0.00365223	12.7703		2.23666	0.00360114	12.058		0.305703	0.00363324	10.0501		0.193	0.00365891	9.57611		0.0466963	0.00366042	8.15627		0.865348	0.00366238	11.0747		0.897208	0.00365143	11.1168		0.331347	0.003651	10.1209		0.235342	0.00365856	9.77466		0.552904	0.00365985	10.6281
	682.587	80.9008	0.55487		0.80939	0.00104648	13.5132		4.73442	0.00365218	12.7797		2.24654	0.00360056	12.0627		0.307881	0.00363311	10.0573		0.194587	0.00365888	9.58432		0.047101	0.00366039	8.16491		0.868504	0.00366237	11.0783		0.899661	0.00365139	11.1196		0.33282	0.00365097	10.1254		0.236465	0.00365854	9.77943		0.55487	0.00365983	10.6317
	682.928	80.8945	0.556772		0.813671	0.0010461	13.5192		4.7778	0.00365212	12.7889		2.25617	0.0036	12.0673		0.309995	0.00363298	10.0642		0.19613	0.00365885	9.59224		0.0474948	0.00366037	8.17324		0.871564	0.00366237	11.0818		0.902037	0.00365135	11.1222		0.334246	0.00365094	10.1297		0.237554	0.00365852	9.78403		0.556772	0.00365982	10.6351
	683.277	80.8883	0.558624		0.817859	0.00104572	13.525		4.82052	0.00365206	12.7978		2.26564	0.00359945	12.0718		0.312061	0.00363285	10.0709		0.197641	0.00365882	9.59993		0.0478807	0.00366035	8.18135		0.874552	0.00366236	11.0853		0.904356	0.00365131	11.1248		0.335639	0.00365091	10.1338		0.238618	0.00365851	9.78851		0.558624	0.0036598	10.6384
	683.631	80.8827	0.560278		0.821614	0.00104533	13.5304		4.85904	0.00365201	12.8058		2.27417	0.00359895	12.0758		0.313912	0.00363274	10.0769		0.198997	0.0036588	9.60678		0.0482272	0.00366034	8.18857		0.877226	0.00366236	11.0883		0.906429	0.00365127	11.1271		0.336885	0.00365088	10.1376		0.23957	0.00365849	9.7925		0.560278	0.00365979	10.6414
	683.98	80.8771	0.561952		0.825427	0.00104495	13.5357		4.89838	0.00365196	12.8139		2.28285	0.00359844	12.0799		0.31579	0.00363263	10.0829		0.200375	0.00365877	9.61369		0.0485797	0.00366032	8.19586		0.879939	0.00366235	11.0914		0.90853	0.00365123	11.1295		0.338148	0.00365085	10.1413		0.240536	0.00365847	9.79653		0.561952	0.00365978	10.6444
	684.331	80.8721	0.563469		0.828896	0.00104457	13.5406		4.93438	0.00365192	12.8212		2.29079	0.00359797	12.0837		0.317498	0.00363252	10.0884		0.20163	0.00365875	9.61995		0.0489008	0.0036603	8.20246		0.882403	0.00366235	11.0942		0.910438	0.0036512	11.1316		0.339295	0.00365083	10.1447		0.241414	0.00365846	9.80018		0.563469	0.00365977	10.6471
	684.688	80.8662	0.565231		0.83294	0.00104418	13.5463		4.97657	0.00365186	12.8298		2.30007	0.00359743	12.088		0.319486	0.0036324	10.0947		0.203094	0.00365872	9.6272		0.0492755	0.00366028	8.2101		0.88527	0.00366234	11.0974		0.912655	0.00365116	11.134		0.34063	0.0036508	10.1487		0.242435	0.00365844	9.80442		0.565231	0.00365975	10.6502
	685.03	80.8598	0.567142		0.837345	0.00104381	13.5522		5.02282	0.0036518	12.8391		2.31023	0.00359683	12.0928		0.32165	0.00363227	10.1015		0.20469	0.00365869	9.63504		0.0496845	0.00366026	8.21838		0.888389	0.00366234	11.101		0.915066	0.00365112	11.1367		0.34208	0.00365077	10.1529		0.243547	0.00365842	9.809		0.567142	0.00365974	10.6536
	685.364	80.8525	0.56934		0.842436	0.00104345	13.559		5.07665	0.00365173	12.8498		2.32202	0.00359613	12.0982		0.324148	0.00363211	10.1093		0.206536	0.00365866	9.64404		0.0501579	0.00366023	8.22788		0.891986	0.00366233	11.105		0.917843	0.00365107	11.1397		0.343753	0.00365073	10.1578		0.24483	0.0036584	9.81427		0.56934	0.00365972	10.6575
	685.701	80.8454	0.57144		0.847324	0.00104308	13.5655		5.12873	0.00365167	12.86		2.33339	0.00359546	12.1035		0.326543	0.00363196	10.1168		0.20831	0.00365863	9.65261		0.0506133	0.00366021	8.23693		0.895433	0.00366232	11.1089		0.920502	0.00365103	11.1427		0.345355	0.00365069	10.1625		0.246059	0.00365838	9.81929		0.57144	0.00365971	10.6611
	686.035	80.8384	0.573553		0.852267	0.00104271	13.572		5.18178	0.0036516	12.8703		2.34496	0.00359477	12.1088		0.328963	0.00363181	10.1242		0.210106	0.0036586	9.66121		0.0510746	0.00366019	8.24601		0.898912	0.00366232	11.1127		0.923183	0.00365098	11.1456		0.346971	0.00365066	10.1672		0.2473	0.00365835	9.82433		0.573553	0.00365969	10.6648
	686.37	80.8314	0.575653		0.857204	0.00104235	13.5785		5.23516	0.00365154	12.8806		2.35656	0.00359408	12.1141		0.331376	0.00363165	10.1316		0.211901	0.00365856	9.66973		0.0515361	0.00366016	8.25502		0.90238	0.00366231	11.1166		0.925853	0.00365094	11.1485		0.348581	0.00365062	10.1718		0.248538	0.00365833	9.82934		0.575653	0.00365967	10.6685
	686.709	80.8242	0.577812		0.862304	0.00104198	13.5851		5.29072	0.00365147	12.8912		2.36861	0.00359336	12.1196		0.333866	0.0036315	10.1392		0.213757	0.00365853	9.67847		0.0520137	0.00366014	8.26426		0.905955	0.00366231	11.1206		0.928603	0.00365089	11.1515		0.35024	0.00365059	10.1766		0.249814	0.00365831	9.83447		0.577812	0.00365965	10.6723
	687.043	80.8183	0.579563		0.866461	0.00104162	13.5906		5.33633	0.00365141	12.8998		2.37848	0.00359278	12.1241		0.335894	0.00363137	10.1453		0.215271	0.0036585	9.68555		0.0524037	0.00366012	8.27174		0.908865	0.0036623	11.1238		0.930839	0.00365085	11.1539		0.351589	0.00365056	10.1805		0.250853	0.00365829	9.83863		0.579563	0.00365964	10.6753
	687.375	80.8119	0.581484		0.871041	0.00104126	13.5966		5.3869	0.00365135	12.9093		2.3894	0.00359212	12.1291		0.338124	0.00363122	10.152		0.21694	0.00365847	9.69328		0.0528338	0.0036601	8.27993		0.912065	0.00366229	11.1273		0.933296	0.00365081	11.1566		0.353072	0.00365052	10.1847		0.251996	0.00365827	9.84319		0.581484	0.00365963	10.6786
	687.709	80.8056	0.583376		0.875571	0.0010409	13.6025		5.43727	0.00365129	12.9186		2.40025	0.00359147	12.134		0.340327	0.00363108	10.1586		0.218592	0.00365844	9.70089		0.0532599	0.00366007	8.28797		0.915224	0.00366229	11.1307		0.935719	0.00365076	11.1592		0.354536	0.00365049	10.1888		0.253125	0.00365825	9.84767		0.583376	0.00365961	10.6819
	688.037	80.799	0.585339		0.880295	0.00104054	13.6085		5.49015	0.00365123	12.9283		2.41161	0.00359079	12.1391		0.342622	0.00363093	10.1654		0.220316	0.00365841	9.70876		0.0537049	0.00366005	8.29631		0.918513	0.00366228	11.1343		0.93824	0.00365072	11.1619		0.356058	0.00365046	10.1931		0.2543	0.00365823	9.85231		0.585339	0.00365959	10.6852
	688.365	80.7929	0.587176		0.884733	0.00104019	13.6142		5.54018	0.00365117	12.9374		2.42234	0.00359015	12.1439		0.344775	0.00363079	10.1717		0.221936	0.00365838	9.7161		0.0541236	0.00366003	8.30408		0.921598	0.00366228	11.1377		0.940602	0.00365068	11.1644		0.357486	0.00365043	10.1972		0.255402	0.00365821	9.85664		0.587176	0.00365958	10.6884
	688.695	80.786	0.589224		0.889706	0.00103983	13.6205		5.59664	0.0036511	12.9476		2.43441	0.00358942	12.1492		0.347184	0.00363063	10.1788		0.223753	0.00365835	9.72427		0.0545934	0.00366	8.31274		0.925048	0.00366227	11.1414		0.943242	0.00365063	11.1673		0.359082	0.00365039	10.2016		0.256635	0.00365819	9.86147		0.589224	0.00365956	10.6919
	689.018	80.78	0.591024		0.894099	0.00103948	13.6261		5.64686	0.00365105	12.9566		2.44513	0.00358877	12.154		0.349309	0.00363049	10.185		0.225359	0.00365832	9.73144		0.055009	0.00365998	8.32034		0.928091	0.00366227	11.1447		0.945568	0.00365059	11.1698		0.360488	0.00365036	10.2056		0.257723	0.00365817	9.86571		0.591024	0.00365955	10.6949
	689.343	80.7736	0.592945		0.898807	0.00103913	13.6321		5.70106	0.00365098	12.9662		2.45667	0.00358807	12.1591		0.351584	0.00363034	10.1916		0.227081	0.00365829	9.73907		0.055455	0.00365996	8.32842		0.931346	0.00366226	11.1482		0.948054	0.00365055	11.1724		0.361991	0.00365033	10.2097		0.258887	0.00365815	9.87023		0.592945	0.00365953	10.6982
	689.676	80.7677	0.59471		0.903152	0.00103877	13.6376		5.75141	0.00365093	12.975		2.46737	0.00358743	12.1638		0.35368	0.00363019	10.1976		0.228671	0.00365826	9.74606		0.0558672	0.00365994	8.33584		0.934345	0.00366225	11.1514		0.950343	0.00365051	11.1748		0.363376	0.0036503	10.2136		0.25996	0.00365813	9.87438		0.59471	0.00365952	10.7012
	689.999	80.7619	0.596445		0.907443	0.00103842	13.643		5.80147	0.00365087	12.9837		2.47798	0.00358678	12.1684		0.355747	0.00363005	10.2035		0.230242	0.00365824	9.75292		0.0562747	0.00365992	8.34312		0.937302	0.00366225	11.1546		0.952598	0.00365047	11.1772		0.36474	0.00365027	10.2173		0.261017	0.00365812	9.87845		0.596445	0.0036595	10.7041
	690.331	80.7563	0.598109		0.911574	0.00103807	13.6482		5.84996	0.00365081	12.992		2.48824	0.00358616	12.1729		0.357734	0.00362992	10.2091		0.231755	0.00365821	9.75949		0.0566675	0.0036599	8.35009		0.940145	0.00366224	11.1576		0.954764	0.00365043	11.1795		0.366051	0.00365024	10.2209		0.262034	0.0036581	9.88234		0.598109	0.00365949	10.7069
	690.662	80.7503	0.599913		0.916073	0.00103771	13.6538		5.90311	0.00365075	13.0011		2.49945	0.00358547	12.1778		0.359895	0.00362977	10.2152		0.233404	0.00365818	9.76659		0.0570957	0.00365987	8.35763		0.943235	0.00366224	11.1609		0.957117	0.00365039	11.182		0.367475	0.00365021	10.2248		0.26314	0.00365808	9.88657		0.599913	0.00365948	10.7099
	690.989	80.7444	0.601668		0.920469	0.00103736	13.6593		5.95539	0.00365069	13.01		2.51047	0.0035848	12.1826		0.362004	0.00362963	10.2212		0.235015	0.00365815	9.77349		0.0575147	0.00365985	8.36495		0.94625	0.00366223	11.1641		0.959411	0.00365035	11.1844		0.368864	0.00365018	10.2286		0.264219	0.00365806	9.89067		0.601668	0.00365946	10.7128
	691.315	80.7383	0.603511		0.925106	0.00103701	13.665		6.01092	0.00365063	13.0193		2.52214	0.00358409	12.1876		0.364225	0.00362947	10.2274		0.236716	0.00365812	9.78072		0.0579571	0.00365983	8.37263		0.949426	0.00366223	11.1675		0.961824	0.00365031	11.187		0.370326	0.00365014	10.2326		0.265356	0.00365804	9.89497		0.603511	0.00365945	10.7159
	691.646	80.7321	0.60537		0.929806	0.00103665	13.6707		6.0676	0.00365057	13.0287		2.53402	0.00358336	12.1927		0.366472	0.00362932	10.2336		0.23844	0.00365809	9.78799		0.0584061	0.00365981	8.38036		0.952639	0.00366222	11.1709		0.964264	0.00365027	11.1895		0.371804	0.00365011	10.2366		0.266506	0.00365802	9.89931		0.60537	0.00365943	10.719
	691.973	80.726	0.607186		0.93442	0.0010363	13.6764		6.12363	0.00365051	13.0379		2.54574	0.00358264	12.1977		0.368675	0.00362916	10.2397		0.240134	0.00365806	9.79508		0.0588475	0.00365978	8.3879		0.955788	0.00366221	11.1742		0.966654	0.00365022	11.192		0.373252	0.00365008	10.2405		0.267633	0.003658	9.90354		0.607186	0.00365942	10.722
	692.304	80.7201	0.608954		0.938931	0.00103594	13.6819		6.17879	0.00365045	13.0469		2.55725	0.00358193	12.2026		0.370825	0.00362901	10.2456		0.24179	0.00365803	9.80197		0.0592794	0.00365976	8.39522		0.958861	0.00366221	11.1774		0.968985	0.00365018	11.1944		0.374664	0.00365005	10.2443		0.268733	0.00365798	9.90765		0.608954	0.0036594	10.7249
	692.641	80.714	0.610774		0.943596	0.00103558	13.6875		6.23622	0.00365039	13.0562		2.5692	0.0035812	12.2077		0.373045	0.00362885	10.2516		0.243503	0.00365801	9.80905		0.0597266	0.00365974	8.40275		0.962035	0.0036622	11.1807		0.971389	0.00365014	11.197		0.376121	0.00365002	10.2482		0.26987	0.00365796	9.91188		0.610774	0.00365939	10.7279
	692.971	80.7088	0.612324		0.947586	0.00103523	13.6924		6.28566	0.00365033	13.0641		2.57948	0.00358056	12.2121		0.374941	0.00362872	10.2568		0.244968	0.00365798	9.81506		0.0601094	0.00365972	8.40915		0.964745	0.0036622	11.1835		0.97344	0.0036501	11.1991		0.377364	0.00364999	10.2515		0.27084	0.00365795	9.91548		0.612324	0.00365937	10.7304
	693.298	80.7036	0.613884		0.951617	0.00103488	13.6974		6.33591	0.00365028	13.0721		2.58989	0.00357992	12.2164		0.376853	0.00362858	10.2619		0.246449	0.00365795	9.8211		0.0604966	0.0036597	8.41558		0.967479	0.00366219	11.1863		0.975509	0.00365007	11.2012		0.378618	0.00364996	10.2548		0.271819	0.00365793	9.9191		0.613884	0.00365936	10.733
	693.628	80.698	0.615557		0.955961	0.00103452	13.7026		6.3904	0.00365022	13.0807		2.60117	0.00357922	12.2212		0.378911	0.00362843	10.2675		0.248045	0.00365793	9.82757		0.0609142	0.00365968	8.42247		0.970421	0.00366219	11.1894		0.977733	0.00365003	11.2035		0.379966	0.00364993	10.2584		0.272873	0.00365791	9.92298		0.615557	0.00365935	10.7357
	693.956	80.6932	0.617003		0.959728	0.00103417	13.7072		6.43795	0.00365017	13.0882		2.61099	0.00357861	12.2253		0.380693	0.0036283	10.2722		0.24943	0.0036579	9.83315		0.0612767	0.00365966	8.42841		0.972969	0.00366218	11.192		0.979657	0.00365	11.2055		0.381133	0.00364991	10.2615		0.273785	0.0036579	9.92632		0.617003	0.00365933	10.7381
	694.285	80.6884	0.618432		0.963467	0.00103382	13.7118		6.48541	0.00365012	13.0955		2.62077	0.003578	12.2294		0.382459	0.00362817	10.2769		0.250805	0.00365788	9.83866		0.0616367	0.00365964	8.43428		0.975494	0.00366218	11.1946		0.981564	0.00364996	11.2075		0.382288	0.00364988	10.2645		0.27469	0.00365788	9.92963		0.618432	0.00365932	10.7404
	694.613	80.6828	0.620112		0.96788	0.00103347	13.717		6.54176	0.00365006	13.1042		2.63236	0.00357728	12.2342		0.384539	0.00362802	10.2824		0.252427	0.00365785	9.84513		0.0620621	0.00365962	8.44117		0.97847	0.00366217	11.1976		0.983809	0.00364992	11.2098		0.38365	0.00364985	10.2681		0.275756	0.00365786	9.93351		0.620112	0.00365931	10.7431
	694.952	80.6775	0.621698		0.972063	0.00103311	13.722		6.59552	0.00365001	13.1124		2.64339	0.0035766	12.2388		0.386509	0.00362788	10.2876		0.253965	0.00365782	9.85121		0.0624656	0.0036596	8.44766		0.981287	0.00366217	11.2005		0.985932	0.00364988	11.212		0.384937	0.00364982	10.2715		0.276765	0.00365785	9.93717		0.621698	0.00365929	10.7457
	695.286	80.6723	0.623245		0.976159	0.00103275	13.7269		6.6485	0.00364995	13.1205		2.65424	0.00357592	12.2432		0.388434	0.00362773	10.2927		0.255471	0.0036578	9.85714		0.0628611	0.00365958	8.45399		0.984042	0.00366216	11.2033		0.988008	0.00364985	11.2141		0.386196	0.00364979	10.2748		0.277752	0.00365783	9.94074		0.623245	0.00365928	10.7482
	695.619	80.6668	0.624908		0.980585	0.0010324	13.7321		6.70611	0.00364989	13.1291		2.66602	0.00357518	12.2481		0.390511	0.00362758	10.2981		0.257099	0.00365777	9.86351		0.0632888	0.00365956	8.46078		0.987014	0.00366215	11.2063		0.990245	0.00364981	11.2164		0.387553	0.00364976	10.2783		0.278817	0.00365781	9.94458		0.624908	0.00365927	10.7508
	695.955	80.6611	0.626615		0.985144	0.00103204	13.7375		6.76585	0.00364983	13.138		2.6782	0.00357442	12.253		0.392646	0.00362742	10.3036		0.258776	0.00365774	9.87003		0.0637297	0.00365953	8.46773		0.990071	0.00366215	11.2094		0.992544	0.00364977	11.2187		0.388947	0.00364973	10.2819		0.279912	0.00365779	9.94851		0.626615	0.00365925	10.7536
	696.296	80.6558	0.628184		0.989356	0.00103168	13.7424		6.8214	0.00364978	13.1462		2.6895	0.00357371	12.2577		0.394615	0.00362727	10.3087		0.260325	0.00365772	9.87601		0.0641374	0.00365951	8.47412		0.992891	0.00366214	11.2123		0.994664	0.00364973	11.2209		0.390233	0.00364971	10.2852		0.280922	0.00365778	9.95212		0.628184	0.00365924	10.7561
	696.636	80.6507	0.629724		0.993506	0.00103131	13.7473		6.8765	0.00364972	13.1543		2.70069	0.003573	12.2622		0.396552	0.00362712	10.3137		0.261852	0.00365769	9.88187		0.0645395	0.00365949	8.48038		0.995666	0.00366214	11.2151		0.996748	0.00364969	11.223		0.391497	0.00364968	10.2885		0.281916	0.00365776	9.95566		0.629724	0.00365922	10.7585
	696.974	80.6457	0.631209		0.997524	0.00103096	13.7521		6.93015	0.00364967	13.1621		2.71156	0.00357232	12.2666		0.398424	0.00362698	10.3185		0.26333	0.00365767	9.88751		0.064929	0.00365947	8.48641		0.998349	0.00366213	11.2178		0.998761	0.00364966	11.225		0.392718	0.00364965	10.2916		0.282877	0.00365774	9.95908		0.631209	0.00365921	10.7609
	697.313	80.6406	0.632729		1.00166	0.0010306	13.7569		6.98567	0.00364961	13.1701		2.72279	0.00357161	12.2711		0.400346	0.00362683	10.3234		0.26485	0.00365764	9.89328		0.0653298	0.00365945	8.49258		1.0011	0.00366213	11.2205		1.00083	0.00364962	11.2271		0.393971	0.00364962	10.2948		0.283864	0.00365773	9.96257		0.632729	0.0036592	10.7633
	697.646	80.6353	0.634318		1.00599	0.00103024	13.7619		7.04429	0.00364956	13.1785		2.73462	0.00357086	12.2759		0.402359	0.00362668	10.3285		0.266445	0.00365761	9.8993		0.0657508	0.00365943	8.49901		1.00399	0.00366212	11.2234		1.00299	0.00364958	11.2293		0.395284	0.0036496	10.2981		0.284898	0.00365771	9.96621		0.634318	0.00365918	10.7658
	697.979	80.6298	0.635956		1.01048	0.00102989	13.767		7.10539	0.0036495	13.1872		2.74692	0.00357008	12.2808		0.40444	0.00362651	10.3337		0.268096	0.00365759	9.9055		0.0661869	0.00365941	8.50563		1.00697	0.00366212	11.2264		1.00523	0.00364954	11.2315		0.396639	0.00364957	10.3016		0.285967	0.00365769	9.96997		0.635956	0.00365917	10.7684
	698.308	80.6239	0.63773		1.01537	0.00102954	13.7725		7.17238	0.00364943	13.1966		2.76037	0.00356923	12.2862		0.4067	0.00362634	10.3394		0.269894	0.00365755	9.91219		0.066662	0.00365939	8.5128		1.01022	0.00366211	11.2296		1.00765	0.0036495	11.234		0.398112	0.00364953	10.3053		0.287129	0.00365767	9.97404		0.63773	0.00365916	10.7712
	698.64	80.6181	0.639472		1.02019	0.00102919	13.778		7.23893	0.00364937	13.2059		2.77371	0.00356838	12.2915		0.408925	0.00362616	10.3449		0.271667	0.00365753	9.91876		0.0671311	0.00365936	8.51982		1.01341	0.0036621	11.2328		1.01004	0.00364946	11.2363		0.39956	0.0036495	10.3089		0.288274	0.00365765	9.97802		0.639472	0.00365914	10.7739
	698.968	80.6121	0.641269		1.02518	0.00102884	13.7835		7.30845	0.0036493	13.2155		2.78761	0.0035675	12.297		0.411226	0.00362598	10.3507		0.273505	0.00365749	9.92552		0.0676178	0.00365934	8.52706		1.01672	0.0036621	11.236		1.01251	0.00364941	11.2388		0.401059	0.00364947	10.3127		0.289458	0.00365763	9.98214		0.641269	0.00365912	10.7768
	699.303	80.6068	0.642855		1.02961	0.00102849	13.7885		7.37051	0.00364924	13.224		2.79998	0.00356671	12.3018		0.413263	0.00362582	10.3557		0.275134	0.00365747	9.93147		0.0680495	0.00365932	8.53344		1.01965	0.00366209	11.2389		1.0147	0.00364937	11.241		0.402384	0.00364944	10.316		0.290507	0.00365761	9.98576		0.642855	0.00365911	10.7792
	699.64	80.6018	0.64434		1.03378	0.00102813	13.7932		7.42925	0.00364919	13.2319		2.81167	0.00356596	12.3064		0.415174	0.00362566	10.3604		0.276666	0.00365744	9.93704		0.0684558	0.0036593	8.5394		1.02239	0.00366209	11.2416		1.01675	0.00364934	11.243		0.403627	0.00364941	10.3191		0.291491	0.0036576	9.98915		0.64434	0.0036591	10.7815
	699.977	80.5973	0.645694		1.03759	0.00102777	13.7976		7.48337	0.00364913	13.2392		2.82242	0.00356527	12.3106		0.416921	0.00362552	10.3647		0.278068	0.00365742	9.94211		0.0688281	0.00365928	8.54484		1.02491	0.00366208	11.2441		1.01862	0.0036493	11.2449		0.404764	0.00364939	10.3219		0.292392	0.00365758	9.99225		0.645694	0.00365908	10.7837
	700.317	80.5926	0.647091		1.04155	0.00102741	13.8021		7.53973	0.00364908	13.2467		2.83359	0.00356456	12.315		0.418727	0.00362537	10.3691		0.27952	0.00365739	9.94733		0.0692137	0.00365926	8.55043		1.02751	0.00366208	11.2466		1.02056	0.00364927	11.2468		0.405939	0.00364936	10.3249		0.293323	0.00365757	9.99543		0.647091	0.00365907	10.7858
	700.662	80.5884	0.648361		1.04515	0.00102705	13.8063		7.59145	0.00364903	13.2536		2.84382	0.0035639	12.3189		0.420372	0.00362524	10.3731		0.280845	0.00365737	9.95207		0.0695658	0.00365924	8.55552		1.02988	0.00366207	11.2489		1.02233	0.00364924	11.2486		0.407008	0.00364934	10.3275		0.294172	0.00365755	9.99833		0.648361	0.00365906	10.7878
	701.003	80.5842	0.649605		1.04869	0.00102669	13.8104		7.64256	0.00364899	13.2603		2.85392	0.00356325	12.3229		0.421986	0.00362511	10.377		0.282147	0.00365735	9.95671		0.0699121	0.00365922	8.56049		1.0322	0.00366207	11.2512		1.02406	0.00364921	11.2503		0.408058	0.00364931	10.3301		0.295005	0.00365754	10.0012		0.649605	0.00365905	10.7897
	701.339	80.5798	0.650943		1.05252	0.00102634	13.8147		7.69806	0.00364894	13.2676		2.86486	0.00356255	12.3271		0.423726	0.00362496	10.3812		0.283553	0.00365733	9.96169		0.0702862	0.0036592	8.56584		1.03471	0.00366206	11.2536		1.02592	0.00364917	11.2521		0.409189	0.00364929	10.3329		0.295903	0.00365752	10.0042		0.650943	0.00365904	10.7918
	701.679	80.5757	0.652144		1.05597	0.00102598	13.8187		7.74835	0.00364889	13.2741		2.87475	0.00356191	12.3309		0.425292	0.00362483	10.3849		0.28482	0.00365731	9.96616		0.0706235	0.00365919	8.57064		1.03697	0.00366206	11.2558		1.0276	0.00364914	11.2538		0.410207	0.00364927	10.3354		0.296712	0.00365751	10.007		0.652144	0.00365903	10.7936
	702.02	80.5712	0.653505		1.05989	0.00102562	13.8231		7.80584	0.00364884	13.2816		2.88605	0.00356118	12.3352		0.427069	0.00362468	10.3892		0.28626	0.00365728	9.97121		0.0710071	0.00365917	8.57606		1.03954	0.00366205	11.2582		1.02951	0.00364911	11.2556		0.411362	0.00364924	10.3382		0.297631	0.00365749	10.0101		0.653505	0.00365901	10.7957
	702.359	80.5668	0.654821		1.06369	0.00102526	13.8274		7.86195	0.00364879	13.2888		2.89704	0.00356047	12.3394		0.42879	0.00362454	10.3933		0.287656	0.00365726	9.97609		0.0713795	0.00365915	8.58131		1.04202	0.00366205	11.2606		1.03135	0.00364908	11.2574		0.41248	0.00364922	10.3409		0.298521	0.00365748	10.013		0.654821	0.003659	10.7977
	702.697	80.5621	0.656237		1.0678	0.00102491	13.8319		7.92296	0.00364873	13.2965		2.90898	0.00355969	12.344		0.430647	0.00362438	10.3977		0.289166	0.00365723	9.98134		0.0717822	0.00365913	8.58694		1.04471	0.00366204	11.2632		1.03335	0.00364904	11.2594		0.413687	0.00364919	10.3439		0.299481	0.00365746	10.0163		0.656237	0.00365899	10.7999
	703.031	80.5574	0.657643		1.0719	0.00102456	13.8364		7.98417	0.00364868	13.3042		2.92093	0.00355892	12.3485		0.432495	0.00362423	10.402		0.290671	0.00365721	9.98654		0.072184	0.00365911	8.59254		1.04738	0.00366204	11.2658		1.03533	0.003649	11.2613		0.414888	0.00364916	10.3468		0.300438	0.00365745	10.0195		0.657643	0.00365898	10.8021
	703.367	80.552	0.659245		1.07659	0.0010242	13.8415		8.05466	0.00364862	13.3131		2.93466	0.00355803	12.3537		0.434604	0.00362405	10.407		0.292391	0.00365718	9.99246		0.0726439	0.00365908	8.5989		1.05043	0.00366203	11.2687		1.03759	0.00364896	11.2635		0.416258	0.00364913	10.3501		0.301531	0.00365743	10.0231		0.659245	0.00365896	10.8045
	703.697	80.547	0.66074		1.08099	0.00102386	13.8462		8.12117	0.00364856	13.3213		2.94759	0.00355718	12.3586		0.436577	0.00362388	10.4116		0.294004	0.00365716	9.99798		0.073075	0.00365906	8.60483		1.05329	0.00366202	11.2714		1.03971	0.00364893	11.2656		0.41754	0.00364911	10.3532		0.302553	0.00365741	10.0265		0.66074	0.00365895	10.8068
	704.032	80.5422	0.662176		1.08523	0.00102351	13.8508		8.18576	0.0036485	13.3293		2.96012	0.00355637	12.3633		0.438477	0.00362371	10.4161		0.295559	0.00365713	10.0033		0.0734912	0.00365904	8.61052		1.05604	0.00366202	11.274		1.04174	0.00364889	11.2676		0.418773	0.00364908	10.3561		0.303539	0.00365739	10.0298		0.662176	0.00365894	10.8089
	704.366	80.5371	0.663712		1.08979	0.00102316	13.8557		8.25567	0.00364844	13.3378		2.97365	0.00355548	12.3683		0.440514	0.00362353	10.4208		0.29723	0.0036571	10.0089		0.0739389	0.00365902	8.6166		1.059	0.00366201	11.2768		1.04393	0.00364885	11.2697		0.420097	0.00364905	10.3593		0.304596	0.00365738	10.0333		0.663712	0.00365892	10.8113
	704.706	80.5327	0.665031		1.09372	0.0010228	13.86		8.31628	0.00364839	13.3452		2.98535	0.00355472	12.3727		0.442266	0.00362338	10.4249		0.29867	0.00365708	10.0138		0.0743248	0.003659	8.62182		1.06154	0.00366201	11.2792		1.04581	0.00364882	11.2715		0.421235	0.00364902	10.362		0.305507	0.00365736	10.0362		0.665031	0.00365891	10.8133
	705.038	80.5282	0.666382		1.09776	0.00102245	13.8644		8.37902	0.00364833	13.3527		2.99744	0.00355393	12.3772		0.444065	0.00362322	10.429		0.30015	0.00365706	10.0187		0.0747219	0.00365898	8.62716		1.06415	0.003662	11.2817		1.04774	0.00364878	11.2734		0.422404	0.003649	10.3648		0.306442	0.00365734	10.0393		0.666382	0.0036589	10.8153
	705.375	80.524	0.667629		1.1015	0.0010221	13.8685		8.43749	0.00364828	13.3597		3.00869	0.00355319	12.3813		0.445729	0.00362307	10.4328		0.301522	0.00365703	10.0233		0.07509	0.00365896	8.63208		1.06657	0.003662	11.2839		1.04953	0.00364875	11.2751		0.423484	0.00364898	10.3674		0.307307	0.00365733	10.0421		0.667629	0.00365888	10.8172
	705.708	80.5196	0.668958		1.10551	0.00102176	13.8728		8.50038	0.00364823	13.3671		3.02076	0.00355239	12.3858		0.447504	0.00362292	10.4369		0.302987	0.00365701	10.0282		0.0754837	0.00365894	8.63732		1.06916	0.00366199	11.2864		1.05143	0.00364871	11.2769		0.424637	0.00364895	10.3701		0.308231	0.00365731	10.0451		0.668958	0.00365887	10.8192
	706.04	80.5154	0.670195		1.10925	0.00102141	13.8768		8.55952	0.00364818	13.3741		3.03209	0.00355165	12.3899		0.449161	0.00362277	10.4407		0.304358	0.00365699	10.0327		0.075852	0.00365892	8.6422		1.07157	0.00366199	11.2886		1.05321	0.00364868	11.2786		0.425713	0.00364893	10.3727		0.309094	0.0036573	10.0479		0.670195	0.00365886	10.821
	706.379	80.5107	0.671624		1.1136	0.00102106	13.8814		8.62854	0.00364812	13.3822		3.04529	0.00355078	12.3948		0.451079	0.00362259	10.445		0.305946	0.00365696	10.0379		0.0762793	0.0036589	8.64783		1.07437	0.00366198	11.2912		1.05527	0.00364864	11.2806		0.426959	0.0036489	10.3756		0.310093	0.00365728	10.0512		0.671624	0.00365885	10.8232
	706.72	80.5062	0.672963		1.11768	0.0010207	13.8858		8.69384	0.00364807	13.3897		3.05775	0.00354995	12.3993		0.452879	0.00362243	10.4491		0.307439	0.00365694	10.0428		0.0766811	0.00365888	8.6531		1.07699	0.00366198	11.2937		1.0572	0.00364861	11.2824		0.428128	0.00364887	10.3783		0.311032	0.00365727	10.0542		0.672963	0.00365884	10.8252
	707.057	80.501	0.674512		1.12243	0.00102035	13.8907		8.77031	0.00364801	13.3985		3.07231	0.00354899	12.4046		0.454967	0.00362224	10.4538		0.309175	0.00365691	10.0484		0.0771488	0.00365886	8.65919		1.08004	0.00366197	11.2965		1.05945	0.00364857	11.2846		0.429485	0.00364884	10.3815		0.312122	0.00365725	10.0577		0.674512	0.00365882	10.8275
	707.393	80.4962	0.675961		1.12689	0.00102	13.8954		8.84263	0.00364795	13.4068		3.08605	0.00354808	12.4096		0.456924	0.00362206	10.4582		0.310804	0.00365688	10.0537		0.0775881	0.00365884	8.66488		1.0829	0.00366196	11.2992		1.06155	0.00364853	11.2866		0.430756	0.00364882	10.3845		0.313144	0.00365723	10.061		0.675961	0.00365881	10.8296
	707.729	80.4912	0.677439		1.13146	0.00101965	13.9001		8.91724	0.00364788	13.4152		3.10019	0.00354714	12.4147		0.458924	0.00362187	10.4627		0.312474	0.00365686	10.0591		0.0780385	0.00365882	8.67068		1.08583	0.00366196	11.3019		1.0637	0.00364849	11.2886		0.432056	0.00364879	10.3875		0.31419	0.00365722	10.0643		0.677439	0.00365879	10.8318
	708.063	80.4866	0.678833		1.13579	0.0010193	13.9046		8.98838	0.00364783	13.4232		3.11364	0.00354625	12.4195		0.460814	0.0036217	10.4669		0.314053	0.00365683	10.0641		0.0784651	0.00365879	8.67614		1.0886	0.00366195	11.3044		1.06574	0.00364846	11.2906		0.433284	0.00364876	10.3904		0.315179	0.0036572	10.0675		0.678833	0.00365878	10.8339
	708.397	80.4818	0.680262		1.14025	0.00101896	13.9092		9.06214	0.00364777	13.4314		3.12756	0.00354532	12.4245		0.462757	0.00362151	10.4712		0.31568	0.00365681	10.0693		0.0789047	0.00365877	8.68174		1.09144	0.00366195	11.307		1.06783	0.00364842	11.2925		0.434546	0.00364873	10.3933		0.316197	0.00365718	10.0707		0.680262	0.00365877	10.836
	708.726	80.4779	0.681412		1.14386	0.00101861	13.913		9.12206	0.00364772	13.438		3.13885	0.00354457	12.4285		0.464322	0.00362137	10.4746		0.316993	0.00365678	10.0735		0.0792596	0.00365876	8.68624		1.09374	0.00366194	11.3091		1.06951	0.00364839	11.2941		0.435564	0.00364871	10.3956		0.317017	0.00365717	10.0733		0.681412	0.00365875	10.8377
	709.055	80.4731	0.682861		1.14841	0.00101827	13.9177		9.19836	0.00364766	13.4464		3.15319	0.00354361	12.4336		0.466298	0.00362118	10.479		0.318653	0.00365676	10.0787		0.0797091	0.00365873	8.6919		1.09664	0.00366193	11.3118		1.07164	0.00364835	11.2962		0.436849	0.00364868	10.3986		0.318054	0.00365715	10.0766		0.682861	0.00365874	10.8398
	709.388	80.469	0.684101		1.15233	0.00101793	13.9218		9.26439	0.00364761	13.4535		3.16557	0.00354278	12.438		0.467994	0.00362102	10.4827		0.32008	0.00365674	10.0832		0.0800956	0.00365871	8.69675		1.09914	0.00366193	11.3141		1.07347	0.00364832	11.2979		0.437951	0.00364866	10.4011		0.318944	0.00365714	10.0794		0.684101	0.00365873	10.8416
	709.721	80.4642	0.685527		1.15686	0.00101758	13.9264		9.3411	0.00364755	13.4618		3.17992	0.00354182	12.4431		0.469947	0.00362083	10.487		0.321727	0.00365671	10.0883		0.0805418	0.00365869	8.70232		1.10201	0.00366192	11.3167		1.07557	0.00364828	11.2999		0.439221	0.00364863	10.4041		0.319971	0.00365712	10.0826		0.685527	0.00365872	10.8437
	710.052	80.4602	0.686716		1.16064	0.00101724	13.9303		9.40569	0.0036475	13.4687		3.19199	0.00354101	12.4473		0.471578	0.00362067	10.4905		0.323104	0.00365669	10.0926		0.0809154	0.00365867	8.70696		1.10442	0.00366192	11.3189		1.07733	0.00364824	11.3015		0.440282	0.00364861	10.4065		0.320828	0.00365711	10.0853		0.686716	0.0036587	10.8455
	710.388	80.456	0.687985		1.16471	0.00101689	13.9345		9.47539	0.00364744	13.4762		3.20498	0.00354013	12.4519		0.473324	0.0036205	10.4943		0.32458	0.00365666	10.0972		0.0813161	0.00365865	8.71191		1.10699	0.00366191	11.3212		1.07922	0.00364821	11.3033		0.441417	0.00364858	10.4091		0.321747	0.00365709	10.0882		0.687985	0.00365869	10.8473
	710.727	80.4529	0.688913		1.16768	0.00101654	13.9377		9.52677	0.0036474	13.4816		3.21454	0.00353949	12.4552		0.474601	0.00362037	10.4971		0.325662	0.00365665	10.1005		0.08161	0.00365864	8.71552		1.10888	0.00366191	11.3229		1.08059	0.00364819	11.3046		0.442249	0.00364856	10.411		0.32242	0.00365708	10.0903		0.688913	0.00365868	10.8487
	711.068	80.4489	0.690092		1.17148	0.00101619	13.9417		9.59259	0.00364735	13.4885		3.22676	0.00353866	12.4595		0.476227	0.00362021	10.5006		0.327041	0.00365662	10.1048		0.0819846	0.00365862	8.72011		1.11128	0.0036619	11.3251		1.08235	0.00364815	11.3062		0.443306	0.00364854	10.4134		0.323277	0.00365707	10.0929		0.690092	0.00365867	10.8504
	711.408	80.4457	0.691075		1.17466	0.00101584	13.9451		9.64799	0.00364731	13.4943		3.23703	0.00353797	12.4631		0.477585	0.00362008	10.5035		0.328194	0.00365661	10.1083		0.0822983	0.00365861	8.72394		1.11329	0.0036619	11.3269		1.08382	0.00364813	11.3076		0.44419	0.00364852	10.4154		0.323993	0.00365705	10.0952		0.691075	0.00365866	10.8518
	711.755	80.4422	0.69212		1.17805	0.00101548	13.9486		9.70735	0.00364727	13.5004		3.24802	0.00353723	12.4669		0.479031	0.00361994	10.5066		0.329424	0.00365659	10.112		0.0826328	0.00365859	8.72801		1.11543	0.0036619	11.3288		1.08538	0.0036481	11.309		0.445131	0.0036485	10.4175		0.324757	0.00365704	10.0975		0.69212	0.00365865	10.8533
	712.115	80.4386	0.693182		1.1815	0.00101511	13.9523		9.76815	0.00364722	13.5067		3.25926	0.00353647	12.4708		0.480501	0.00361979	10.5098		0.330676	0.00365657	10.1158		0.0829738	0.00365857	8.73213		1.11761	0.00366189	11.3307		1.08697	0.00364807	11.3105		0.446088	0.00364848	10.4197		0.325534	0.00365703	10.0999		0.693182	0.00365864	10.8549
	712.467	80.4343	0.694458		1.18567	0.00101475	13.9565		9.84197	0.00364716	13.5143		3.27287	0.00353554	12.4754		0.482272	0.00361961	10.5135		0.332187	0.00365654	10.1204		0.0833853	0.00365855	8.73709		1.12023	0.00366189	11.3331		1.08888	0.00364803	11.3123		0.447242	0.00364845	10.4222		0.32647	0.00365701	10.1028		0.694458	0.00365863	10.8567
	712.818	80.4304	0.69564		1.18954	0.00101439	13.9605		9.91101	0.00364711	13.5213		3.28558	0.00353468	12.4798		0.483915	0.00361944	10.517		0.33359	0.00365652	10.1246		0.083768	0.00365853	8.74168		1.12267	0.00366188	11.3353		1.09066	0.003648	11.3139		0.448312	0.00364843	10.4247		0.32734	0.003657	10.1055		0.69564	0.00365862	10.8584
	713.17	80.4264	0.696845		1.19351	0.00101402	13.9646		9.98208	0.00364706	13.5285		3.29864	0.00353379	12.4843		0.485593	0.00361927	10.5206		0.335026	0.0036565	10.129		0.0841596	0.00365851	8.74636		1.12517	0.00366187	11.3375		1.09248	0.00364797	11.3156		0.449405	0.0036484	10.4271		0.328228	0.00365698	10.1082		0.696845	0.0036586	10.8602
	713.517	80.4217	0.698235		1.19811	0.00101367	13.9691		10.065	0.003647	13.5368		3.31384	0.00353276	12.4895		0.487532	0.00361907	10.5247		0.336688	0.00365647	10.1339		0.0846135	0.00365849	8.75175		1.12806	0.00366187	11.3401		1.09458	0.00364793	11.3176		0.450669	0.00364838	10.4299		0.329257	0.00365697	10.1113		0.698235	0.00365859	10.8622
	713.853	80.4169	0.699681		1.20291	0.00101332	13.9738		10.1522	0.00364693	13.5454		3.32979	0.00353167	12.4949		0.489553	0.00361886	10.5289		0.338424	0.00365645	10.1391		0.0850878	0.00365847	8.75735		1.13107	0.00366186	11.3427		1.09677	0.00364789	11.3196		0.451986	0.00364835	10.4329		0.33033	0.00365695	10.1146		0.699681	0.00365858	10.8642
	714.197	80.4118	0.701208		1.20801	0.00101297	13.9787		10.2455	0.00364687	13.5546		3.34681	0.00353051	12.5006		0.491692	0.00361864	10.5334		0.340265	0.00365642	10.1445		0.0855912	0.00365844	8.76326		1.13426	0.00366186	11.3456		1.09909	0.00364785	11.3217		0.453381	0.00364832	10.436		0.331467	0.00365693	10.118		0.701208	0.00365856	10.8664
	714.541	80.4068	0.702699		1.21301	0.00101262	13.9835		10.3377	0.0036468	13.5636		3.36359	0.00352936	12.5063		0.493786	0.00361842	10.5378		0.34207	0.00365639	10.1498		0.0860854	0.00365842	8.76903		1.13739	0.00366185	11.3483		1.10137	0.00364781	11.3238		0.454747	0.00364829	10.439		0.332581	0.00365691	10.1214		0.702699	0.00365855	10.8686
	714.88	80.4017	0.704232		1.21818	0.00101227	13.9885		10.4338	0.00364673	13.5729		3.38103	0.00352816	12.5121		0.495943	0.00361819	10.5423		0.343934	0.00365636	10.1553		0.0865961	0.00365839	8.77496		1.14062	0.00366184	11.3512		1.10371	0.00364776	11.326		0.456155	0.00364825	10.4421		0.33373	0.00365689	10.1249		0.704232	0.00365853	10.8707
	715.214	80.397	0.705639		1.22295	0.00101193	13.9931		10.523	0.00364667	13.5814		3.39719	0.00352705	12.5175		0.497926	0.00361798	10.5464		0.345651	0.00365633	10.1603		0.0870669	0.00365837	8.7804		1.14359	0.00366184	11.3538		1.10587	0.00364772	11.3279		0.457449	0.00364823	10.4449		0.334788	0.00365688	10.128		0.705639	0.00365852	10.8727
	715.552	80.3921	0.707107		1.22795	0.00101158	13.9978		10.6173	0.0036466	13.5904		3.41422	0.00352588	12.5232		0.500001	0.00361776	10.5507		0.34745	0.00365631	10.1655		0.0875608	0.00365835	8.78607		1.14671	0.00366183	11.3565		1.10813	0.00364768	11.33		0.458804	0.0036482	10.4479		0.335896	0.00365686	10.1313		0.707107	0.0036585	10.8748
	715.888	80.3877	0.708406		1.23239	0.00101124	14.0021		10.7017	0.00364654	13.5984		3.42943	0.00352483	12.5282		0.50184	0.00361756	10.5544		0.349048	0.00365628	10.1701		0.0879999	0.00365833	8.79108		1.14948	0.00366182	11.3589		1.11013	0.00364765	11.3318		0.460006	0.00364817	10.4505		0.336879	0.00365684	10.1343		0.708406	0.00365849	10.8767
	716.226	80.3835	0.70966		1.2367	0.00101089	14.0063		10.7841	0.00364648	13.6061		3.44424	0.00352381	12.5331		0.503617	0.00361737	10.5581		0.350596	0.00365626	10.1745		0.0884253	0.00365831	8.79591		1.15215	0.00366182	11.3612		1.11207	0.00364761	11.3336		0.461168	0.00364814	10.4531		0.337831	0.00365683	10.1371		0.70966	0.00365848	10.8784
	716.563	80.3802	0.710669		1.24019	0.00101055	14.0098		10.851	0.00364644	13.6123		3.45625	0.00352297	12.5371		0.505051	0.00361721	10.561		0.351846	0.00365624	10.1781		0.0887692	0.00365829	8.7998		1.15431	0.00366181	11.3631		1.11364	0.00364758	11.335		0.462105	0.00364812	10.4551		0.338599	0.00365681	10.1394		0.710669	0.00365847	10.8799
	716.907	80.3768	0.711679		1.24368	0.0010102	14.0133		10.9186	0.00364639	13.6185		3.46835	0.00352214	12.5411		0.506487	0.00361705	10.5639		0.353099	0.00365622	10.1816		0.0891143	0.00365827	8.80369		1.15648	0.00366181	11.365		1.1152	0.00364755	11.3364		0.463044	0.0036481	10.4572		0.339369	0.0036568	10.1417		0.711679	0.00365846	10.8813
	717.247	80.3739	0.712535		1.24665	0.00100985	14.0164		10.9763	0.00364635	13.6238		3.47868	0.00352142	12.5444		0.507706	0.00361692	10.5664		0.354166	0.0036562	10.1847		0.089408	0.00365826	8.80699		1.15833	0.0036618	11.3666		1.11654	0.00364753	11.3376		0.463842	0.00364808	10.4589		0.340024	0.00365679	10.1436		0.712535	0.00365845	10.8825
	717.588	80.3707	0.713502		1.25002	0.0010095	14.0198		11.0421	0.00364631	13.6298		3.49043	0.0035206	12.5483		0.509085	0.00361676	10.5692		0.355373	0.00365619	10.1881		0.0897407	0.00365824	8.81071		1.16041	0.0036618	11.3684		1.11804	0.0036475	11.339		0.464745	0.00364806	10.4609		0.340765	0.00365678	10.1458		0.713502	0.00365844	10.8839
	717.925	80.367	0.714609		1.2539	0.00100916	14.0235		11.1181	0.00364626	13.6367		3.50396	0.00351966	12.5527		0.510666	0.00361658	10.5724		0.356759	0.00365616	10.192		0.0901229	0.00365822	8.81497		1.16281	0.00366179	11.3704		1.11977	0.00364747	11.3406		0.46578	0.00364804	10.4631		0.341615	0.00365676	10.1483		0.714609	0.00365843	10.8854
	718.262	80.362	0.7161		1.25913	0.00100882	14.0284		11.2215	0.00364619	13.646		3.52237	0.00351838	12.5586		0.512799	0.00361634	10.5767		0.358632	0.00365614	10.1972		0.09064	0.0036582	8.82071		1.16604	0.00366179	11.3732		1.12211	0.00364742	11.3427		0.467178	0.00364801	10.4661		0.342763	0.00365675	10.1516		0.7161	0.00365841	10.8875
	718.591	80.3569	0.717647		1.2646	0.00100848	14.0334		11.3303	0.00364611	13.6557		3.54166	0.00351704	12.5649		0.515017	0.00361609	10.5812		0.360584	0.00365611	10.2027		0.0911791	0.00365817	8.82665		1.16941	0.00366178	11.3761		1.12454	0.00364738	11.3449		0.468631	0.00364798	10.4692		0.343959	0.00365673	10.1551		0.717647	0.00365839	10.8897
	718.918	80.3518	0.719171		1.27001	0.00100815	14.0383		11.439	0.00364604	13.6653		3.56088	0.00351569	12.571		0.517206	0.00361584	10.5855		0.362515	0.00365608	10.208		0.0917131	0.00365815	8.83251		1.17275	0.00366177	11.379		1.12695	0.00364734	11.347		0.470067	0.00364794	10.4723		0.345141	0.00365671	10.1586		0.719171	0.00365838	10.8918
	719.244	80.347	0.7206		1.27511	0.00100782	14.043		11.5422	0.00364597	13.6743		3.5791	0.00351442	12.5769		0.519264	0.0036156	10.5897		0.364334	0.00365605	10.2131		0.0922166	0.00365812	8.838		1.17589	0.00366177	11.3816		1.12921	0.00364729	11.3491		0.471417	0.00364791	10.4752		0.346254	0.00365669	10.1618		0.7206	0.00365836	10.8938
	719.57	80.3426	0.721899		1.27977	0.00100749	14.0473		11.6372	0.00364591	13.6825		3.59582	0.00351324	12.5822		0.521138	0.00361538	10.5934		0.365993	0.00365602	10.2176		0.0926763	0.0036581	8.84298		1.17875	0.00366176	11.3841		1.13127	0.00364726	11.3509		0.472647	0.00364789	10.4778		0.347269	0.00365667	10.1647		0.721899	0.00365835	10.8956
	719.893	80.3387	0.723094		1.28408	0.00100716	14.0513		11.7256	0.00364586	13.6901		3.61133	0.00351215	12.5871		0.522865	0.00361518	10.5968		0.367525	0.003656	10.2218		0.093101	0.00365808	8.84756		1.18139	0.00366175	11.3863		1.13317	0.00364722	11.3526		0.473781	0.00364786	10.4802		0.348205	0.00365666	10.1674		0.723094	0.00365834	10.8973
	720.218	80.3342	0.724422		1.28889	0.00100683	14.0557		11.825	0.00364579	13.6986		3.62874	0.00351093	12.5926		0.524788	0.00361495	10.6006		0.369234	0.00365598	10.2265		0.0935752	0.00365806	8.85266		1.18434	0.00366175	11.3888		1.13529	0.00364718	11.3545		0.475045	0.00364783	10.4829		0.349249	0.00365664	10.1705		0.724422	0.00365832	10.8991
	720.538	80.3304	0.725555		1.29301	0.0010065	14.0595		11.9107	0.00364574	13.7058		3.64372	0.00350987	12.5974		0.526431	0.00361476	10.6038		0.370697	0.00365595	10.2304		0.0939814	0.00365804	8.857		1.18686	0.00366174	11.3909		1.1371	0.00364715	11.3561		0.476125	0.00364781	10.4852		0.350142	0.00365663	10.173		0.725555	0.00365831	10.9007
	720.861	80.3267	0.726682		1.29712	0.00100618	14.0633		11.9968	0.00364568	13.7131		3.65874	0.00350881	12.6021		0.528067	0.00361456	10.607		0.372156	0.00365593	10.2344		0.0943869	0.00365802	8.86132		1.18938	0.00366174	11.3931		1.13891	0.00364711	11.3577		0.477202	0.00364779	10.4875		0.351033	0.00365661	10.1756		0.726682	0.0036583	10.9022
	721.177	80.3226	0.727909		1.30162	0.00100586	14.0674		12.0916	0.00364562	13.721		3.67525	0.00350764	12.6072		0.529852	0.00361435	10.6105		0.373751	0.00365591	10.2387		0.0948305	0.003658	8.86602		1.19213	0.00366173	11.3954		1.14089	0.00364708	11.3595		0.478377	0.00364776	10.4899		0.352006	0.0036566	10.1783		0.727909	0.00365829	10.9039
	721.499	80.3184	0.729153		1.3062	0.00100553	14.0716		12.1888	0.00364556	13.729		3.69212	0.00350645	12.6125		0.531664	0.00361413	10.6141		0.375373	0.00365588	10.243		0.0952819	0.00365797	8.87078		1.19492	0.00366173	11.3977		1.14289	0.00364704	11.3612		0.479571	0.00364773	10.4924		0.352995	0.00365658	10.1812		0.729153	0.00365827	10.9057
	721.825	80.3148	0.730234		1.3102	0.0010052	14.0753		12.2741	0.00364551	13.736		3.70692	0.0035054	12.6171		0.533242	0.00361393	10.6171		0.376787	0.00365586	10.2468		0.0956758	0.00365796	8.87491		1.19736	0.00366172	11.3998		1.14464	0.00364701	11.3628		0.48061	0.00364771	10.4946		0.353856	0.00365657	10.1836		0.730234	0.00365826	10.9071
	722.153	80.3105	0.731507		1.31493	0.00100487	14.0796		12.3758	0.00364545	13.7443		3.72449	0.00350415	12.6225		0.535103	0.0036137	10.6207		0.378458	0.00365584	10.2512		0.0961416	0.00365793	8.87978		1.20024	0.00366171	11.4022		1.1467	0.00364697	11.3646		0.481837	0.00364768	10.4972		0.354874	0.00365655	10.1865		0.731507	0.00365825	10.9089
	722.484	80.3072	0.732517		1.3187	0.00100454	14.0831		12.4572	0.00364539	13.7509		3.73855	0.00350315	12.6269		0.53658	0.00361352	10.6236		0.379787	0.00365582	10.2547		0.0965124	0.00365791	8.88364		1.20253	0.00366171	11.4041		1.14835	0.00364694	11.3661		0.482812	0.00364766	10.4992		0.355684	0.00365654	10.1888		0.732517	0.00365824	10.9103
	722.814	80.3041	0.733444		1.32217	0.0010042	14.0864		12.5328	0.00364535	13.757		3.75156	0.00350222	12.6309		0.537941	0.00361335	10.6262		0.381012	0.0036558	10.258		0.0968545	0.0036579	8.88719		1.20464	0.0036617	11.4058		1.14986	0.00364691	11.3674		0.48371	0.00364764	10.5011		0.35643	0.00365652	10.1909		0.733444	0.00365823	10.9115
	723.146	80.3012	0.734294		1.32537	0.00100387	14.0895		12.6025	0.00364531	13.7625		3.76356	0.00350137	12.6346		0.539188	0.00361319	10.6286		0.382137	0.00365578	10.2609		0.0971687	0.00365788	8.89043		1.20658	0.0036617	11.4074		1.15125	0.00364689	11.3686		0.484533	0.00364762	10.5028		0.357114	0.00365651	10.1928		0.734294	0.00365822	10.9127
	723.473	80.2982	0.735212		1.32883	0.00100354	14.0927		12.6786	0.00364526	13.7686		3.77661	0.00350044	12.6386		0.540537	0.00361302	10.6312		0.383355	0.00365577	10.2641		0.0975093	0.00365787	8.89394		1.20868	0.0036617	11.4092		1.15275	0.00364686	11.3699		0.485425	0.0036476	10.5046		0.357856	0.0036565	10.1949		0.735212	0.00365821	10.914
	723.803	80.2949	0.736186		1.33251	0.00100321	14.0962		12.7599	0.00364521	13.775		3.79055	0.00349944	12.6428		0.54197	0.00361284	10.634		0.384651	0.00365575	10.2675		0.0978716	0.00365785	8.89766		1.21092	0.00366169	11.411		1.15434	0.00364683	11.3713		0.486372	0.00364758	10.5066		0.358644	0.00365649	10.1971		0.736186	0.0036582	10.9153
	724.133	80.2908	0.73742		1.3372	0.00100288	14.1003		12.8641	0.00364515	13.7832		3.80836	0.00349817	12.6482		0.543788	0.00361261	10.6375		0.386298	0.00365572	10.2718		0.0983326	0.00365783	8.90237		1.21375	0.00366168	11.4134		1.15637	0.00364679	11.3731		0.487574	0.00364755	10.5091		0.359645	0.00365647	10.1999		0.73742	0.00365818	10.917
	724.457	80.2871	0.738533		1.34145	0.00100255	14.1042		12.9591	0.00364509	13.7905		3.82458	0.003497	12.6531		0.545432	0.0036124	10.6406		0.387789	0.0036557	10.2756		0.0987504	0.00365781	8.90662		1.21632	0.00366168	11.4155		1.15821	0.00364676	11.3747		0.488662	0.00364753	10.5113		0.360552	0.00365646	10.2024		0.738533	0.00365817	10.9185
	724.784	80.2836	0.739566		1.3454	0.00100222	14.1078		13.0481	0.00364504	13.7974		3.83974	0.00349592	12.6577		0.546957	0.0036122	10.6435		0.389176	0.00365568	10.2792		0.099139	0.00365779	8.91056		1.21871	0.00366167	11.4175		1.15992	0.00364672	11.3762		0.489672	0.00364751	10.5134		0.361394	0.00365645	10.2047		0.739566	0.00365816	10.9199
	725.112	80.2799	0.740669		1.34965	0.00100189	14.1116		13.1443	0.00364498	13.8048		3.85608	0.00349474	12.6626		0.548591	0.00361198	10.6466		0.390663	0.00365566	10.283		0.0995563	0.00365777	8.91477		1.22128	0.00366167	11.4196		1.16174	0.00364669	11.3778		0.490755	0.00364748	10.5156		0.362298	0.00365643	10.2072		0.740669	0.00365815	10.9214
	725.444	80.2772	0.741477		1.35277	0.00100156	14.1146		13.2153	0.00364494	13.8102		3.86813	0.00349387	12.6663		0.549788	0.00361183	10.6489		0.391754	0.00365564	10.2858		0.0998625	0.00365775	8.91785		1.22316	0.00366166	11.4211		1.16309	0.00364667	11.379		0.491548	0.00364746	10.5173		0.36296	0.00365642	10.2091		0.741477	0.00365814	10.9225
	725.778	80.2744	0.742333		1.35609	0.00100122	14.1177		13.2912	0.0036449	13.816		3.88098	0.00349295	12.6701		0.551058	0.00361166	10.6513		0.392914	0.00365562	10.2888		0.100188	0.00365774	8.92112		1.22516	0.00366166	11.4227		1.16451	0.00364664	11.3802		0.492391	0.00364745	10.519		0.363664	0.00365641	10.211		0.742333	0.00365813	10.9236
	726.12	80.2707	0.743424		1.36033	0.00100088	14.1215		13.3888	0.00364484	13.8233		3.89748	0.00349176	12.675		0.552679	0.00361144	10.6543		0.394396	0.0036556	10.2926		0.100605	0.00365772	8.92527		1.22771	0.00366165	11.4248		1.16633	0.0036466	11.3818		0.493467	0.00364742	10.5212		0.364564	0.00365639	10.2135		0.743424	0.00365812	10.9251
	726.463	80.2674	0.744404		1.36416	0.00100054	14.125		13.4774	0.00364479	13.8299		3.91242	0.00349068	12.6795		0.554137	0.00361125	10.6571		0.395731	0.00365558	10.296		0.10098	0.0036577	8.92901		1.23001	0.00366165	11.4267		1.16797	0.00364657	11.3832		0.494435	0.0036474	10.5231		0.365374	0.00365638	10.2157		0.744404	0.00365811	10.9264
	726.804	80.2641	0.745413		1.36811	0.0010002	14.1286		13.5696	0.00364474	13.8368		3.92793	0.00348955	12.6841		0.555641	0.00361105	10.6599		0.39711	0.00365556	10.2995		0.101368	0.00365768	8.93286		1.23239	0.00366164	11.4286		1.16966	0.00364654	11.3847		0.495434	0.00364738	10.5252		0.36621	0.00365637	10.218		0.745413	0.0036581	10.9278
	727.147	80.2599	0.74667		1.37306	0.000999853	14.1328		13.6856	0.00364467	13.8453		3.94742	0.00348814	12.6898		0.557516	0.00361079	10.6634		0.398832	0.00365554	10.3038		0.101853	0.00365766	8.93764		1.23536	0.00366164	11.4311		1.17178	0.0036465	11.3865		0.496681	0.00364735	10.5277		0.367255	0.00365635	10.2209		0.74667	0.00365808	10.9295
	727.489	80.2559	0.747858		1.37776	0.000999512	14.1369		13.7966	0.00364461	13.8534		3.96603	0.00348679	12.6953		0.559292	0.00361055	10.6667		0.400467	0.00365551	10.3079		0.102314	0.00365764	8.94217		1.23818	0.00366163	11.4333		1.17378	0.00364647	11.3882		0.497863	0.00364732	10.5301		0.368246	0.00365634	10.2236		0.747858	0.00365807	10.9311
	727.827	80.2522	0.748949		1.3821	0.000999174	14.1408		13.8996	0.00364455	13.8609		3.98326	0.00348554	12.7004		0.560925	0.00361033	10.6697		0.401972	0.00365549	10.3117		0.102739	0.00365762	8.94632		1.24077	0.00366163	11.4354		1.17563	0.00364643	11.3898		0.49895	0.0036473	10.5323		0.369158	0.00365632	10.2261		0.748949	0.00365806	10.9326
	728.162	80.2485	0.750069		1.38657	0.000998839	14.1447		14.0066	0.00364449	13.8686		4.00111	0.00348424	12.7056		0.562604	0.00361009	10.6729		0.403522	0.00365547	10.3155		0.103177	0.0036576	8.95059		1.24345	0.00366162	11.4376		1.17753	0.0036464	11.3914		0.500069	0.00364727	10.5345		0.370098	0.00365631	10.2286		0.750069	0.00365804	10.9341
	728.498	80.2448	0.751179		1.39102	0.000998505	14.1485		14.1139	0.00364443	13.8763		4.01896	0.00348294	12.7108		0.564271	0.00360986	10.676		0.405064	0.00365545	10.3194		0.103613	0.00365758	8.95481		1.24611	0.00366161	11.4397		1.17942	0.00364636	11.3931		0.501181	0.00364725	10.5368		0.371032	0.00365629	10.2311		0.751179	0.00365803	10.9355
	728.836	80.2421	0.75198		1.39425	0.000998167	14.1515		14.192	0.00364439	13.8818		4.03194	0.00348199	12.7145		0.565475	0.00360969	10.6782		0.40618	0.00365543	10.3221		0.103928	0.00365756	8.95786		1.24803	0.00366161	11.4413		1.18078	0.00364633	11.3942		0.501984	0.00364723	10.5384		0.371707	0.00365628	10.233		0.75198	0.00365802	10.9366
	729.171	80.2388	0.75297		1.39825	0.000997834	14.1551		14.2894	0.00364434	13.8887		4.04809	0.00348081	12.7192		0.566964	0.00360948	10.6809		0.407562	0.00365541	10.3255		0.104319	0.00365754	8.96163		1.25042	0.0036616	11.4432		1.18247	0.0036463	11.3957		0.502979	0.00364721	10.5404		0.372544	0.00365627	10.2352		0.75297	0.00365801	10.9379
	729.51	80.2358	0.753869		1.40189	0.000997496	14.1583		14.3787	0.00364429	13.8949		4.06287	0.00347973	12.7235		0.568318	0.00360929	10.6834		0.40882	0.00365539	10.3286		0.104675	0.00365753	8.96505		1.25259	0.0036616	11.4449		1.18401	0.00364627	11.397		0.503884	0.00364719	10.5422		0.373306	0.00365626	10.2373		0.753869	0.003658	10.9391
	729.853	80.2327	0.754794		1.40565	0.000997155	14.1617		14.4715	0.00364424	13.9014		4.0782	0.00347861	12.7279		0.569713	0.00360909	10.686		0.410118	0.00365538	10.3318		0.105043	0.00365751	8.96856		1.25483	0.00366159	11.4467		1.1856	0.00364624	11.3984		0.504817	0.00364716	10.5441		0.374092	0.00365624	10.2394		0.754794	0.00365799	10.9404
	730.196	80.2301	0.755581		1.40887	0.000996814	14.1647		14.5512	0.0036442	13.9069		4.09134	0.00347764	12.7317		0.570903	0.00360892	10.6882		0.411227	0.00365536	10.3345		0.105358	0.00365749	8.97156		1.25675	0.00366159	11.4482		1.18696	0.00364622	11.3995		0.505613	0.00364715	10.5456		0.374763	0.00365623	10.2412		0.755581	0.00365798	10.9414
	730.542	80.2267	0.756594		1.41302	0.000996471	14.1683		14.6546	0.00364414	13.914		4.10836	0.00347639	12.7365		0.572435	0.0036087	10.691		0.412655	0.00365534	10.338		0.105763	0.00365748	8.97541		1.25921	0.00366159	11.4502		1.18871	0.00364619	11.401		0.506638	0.00364712	10.5477		0.375628	0.00365622	10.2435		0.756594	0.00365797	10.9428
	730.892	80.2238	0.75746		1.41659	0.000996123	14.1715		14.7438	0.00364409	13.9201		4.12303	0.00347531	12.7407		0.573746	0.00360851	10.6934		0.413881	0.00365532	10.341		0.106111	0.00365746	8.9787		1.26133	0.00366158	11.4519		1.19021	0.00364616	11.4023		0.507517	0.0036471	10.5494		0.376369	0.00365621	10.2455		0.75746	0.00365796	10.9439
	731.24	80.2203	0.758496		1.42087	0.000995778	14.1752		14.8516	0.00364404	13.9274		4.14071	0.00347401	12.7458		0.575315	0.00360828	10.6962		0.41535	0.0036553	10.3445		0.106528	0.00365744	8.98264		1.26387	0.00366157	11.4539		1.192	0.00364612	11.4038		0.508569	0.00364708	10.5515		0.377258	0.00365619	10.2478		0.758496	0.00365795	10.9453
	731.587	80.2163	0.75971		1.42591	0.000995434	14.1795		14.9796	0.00364397	13.936		4.16164	0.00347247	12.7517		0.577159	0.003608	10.6996		0.417078	0.00365528	10.3487		0.10702	0.00365742	8.98726		1.26686	0.00366157	11.4563		1.19411	0.00364608	11.4056		0.509806	0.00364705	10.5539		0.378303	0.00365618	10.2506		0.75971	0.00365793	10.9469
	731.932	80.213	0.760683		1.42997	0.000995092	14.183		15.0833	0.00364392	13.943		4.17857	0.00347122	12.7565		0.578639	0.00360778	10.7022		0.418468	0.00365526	10.352		0.107415	0.0036574	8.99096		1.26926	0.00366156	11.4582		1.19581	0.00364605	11.407		0.5108	0.00364703	10.5559		0.379144	0.00365616	10.2528		0.760683	0.00365792	10.9482
	732.271	80.209	0.761895		1.43504	0.000994756	14.1872		15.2138	0.00364385	13.9516		4.19982	0.00346965	12.7624		0.580484	0.00360751	10.7056		0.420204	0.00365523	10.3562		0.10791	0.00365737	8.99556		1.27226	0.00366156	11.4605		1.19793	0.00364601	11.4088		0.51204	0.003647	10.5583		0.380193	0.00365615	10.2556		0.761895	0.00365791	10.9498
	732.606	80.2052	0.763031		1.43983	0.000994425	14.1912		15.3377	0.00364379	13.9598		4.21996	0.00346815	12.7681		0.582216	0.00360724	10.7087		0.421837	0.00365521	10.3601		0.108375	0.00365735	8.99988		1.27509	0.00366155	11.4628		1.19993	0.00364597	11.4105		0.513205	0.00364697	10.5606		0.381181	0.00365613	10.2582		0.763031	0.0036579	10.9513
	732.947	80.2019	0.764014		1.44398	0.000994088	14.1948		15.4462	0.00364373	13.9669		4.23754	0.00346685	12.773		0.583718	0.00360702	10.7114		0.423255	0.00365519	10.3634		0.10878	0.00365733	9.00361		1.27754	0.00366154	11.4647		1.20166	0.00364594	11.412		0.514216	0.00364695	10.5626		0.382038	0.00365612	10.2605		0.764014	0.00365788	10.9526
	733.289	80.1987	0.764988		1.44812	0.000993751	14.1983		15.5547	0.00364368	13.9739		4.2551	0.00346555	12.7779		0.585206	0.00360679	10.7141		0.424662	0.00365517	10.3668		0.109182	0.00365731	9.00731		1.27998	0.00366154	11.4666		1.20338	0.00364591	11.4134		0.515219	0.00364693	10.5646		0.382889	0.0036561	10.2627		0.764988	0.00365787	10.9539
	733.629	80.1945	0.766219		1.45337	0.000993415	14.2026		15.6935	0.00364361	13.9828		4.2775	0.00346388	12.7841		0.587091	0.0036065	10.7175		0.426448	0.00365514	10.371		0.109692	0.00365729	9.01199		1.28307	0.00366153	11.469		1.20556	0.00364587	11.4153		0.51649	0.0036469	10.5671		0.383968	0.00365609	10.2655		0.766219	0.00365786	10.9555
	733.97	80.1908	0.767345		1.4582	0.000993078	14.2066		15.8222	0.00364354	13.991		4.29821	0.00346234	12.7898		0.588818	0.00360623	10.7205		0.428088	0.00365512	10.3748		0.110161	0.00365727	9.01627		1.28591	0.00366153	11.4712		1.20756	0.00364583	11.4169		0.517657	0.00364687	10.5693		0.384959	0.00365607	10.2681		0.767345	0.00365785	10.9569
	734.319	80.1869	0.768498		1.46317	0.000992734	14.2107		15.9555	0.00364348	13.9994		4.31961	0.00346074	12.7957		0.590589	0.00360595	10.7237		0.429772	0.0036551	10.3788		0.110643	0.00365725	9.02064		1.28883	0.00366152	11.4735		1.20961	0.00364579	11.4187		0.518853	0.00364685	10.5717		0.385976	0.00365606	10.2708		0.768498	0.00365783	10.9585
	734.665	80.1831	0.769637		1.4681	0.000992393	14.2148		16.0889	0.00364341	14.0078		4.34098	0.00345914	12.8016		0.592342	0.00360567	10.7268		0.431442	0.00365507	10.3827		0.111122	0.00365722	9.02497		1.29173	0.00366151	11.4757		1.21165	0.00364575	11.4204		0.520039	0.00364682	10.5739		0.386986	0.00365604	10.2734		0.769637	0.00365782	10.9599
	735.007	80.1798	0.770624		1.47239	0.000992057	14.2183		16.2057	0.00364335	14.0151		4.35965	0.00345775	12.8067		0.593861	0.00360543	10.7295		0.432892	0.00365505	10.386		0.111538	0.0036572	9.02872		1.29424	0.00366151	11.4777		1.21342	0.00364572	11.4218		0.521068	0.00364679	10.5759		0.387862	0.00365603	10.2757		0.770624	0.00365781	10.9612
	735.354	80.1762	0.771702		1.4771	0.000991715	14.2222		16.3348	0.00364329	14.023		4.38023	0.0034562	12.8123		0.595523	0.00360516	10.7325		0.434482	0.00365503	10.3897		0.111994	0.00365718	9.03281		1.297	0.0036615	11.4798		1.21536	0.00364568	11.4235		0.522194	0.00364677	10.5781		0.388822	0.00365601	10.2781		0.771702	0.00365779	10.9626
	735.694	80.1728	0.772717		1.48156	0.000991381	14.2259		16.4578	0.00364323	14.0306		4.39981	0.00345473	12.8176		0.597092	0.00360491	10.7352		0.435984	0.00365501	10.3932		0.112426	0.00365716	9.03667		1.29961	0.0036615	11.4818		1.21719	0.00364565	11.425		0.523258	0.00364674	10.5802		0.38973	0.003656	10.2805		0.772717	0.00365778	10.964
	736.025	80.1693	0.773776		1.48623	0.000991056	14.2297		16.5875	0.00364317	14.0385		4.42039	0.00345319	12.8231		0.598729	0.00360464	10.7381		0.437554	0.00365499	10.3968		0.112877	0.00365714	9.04069		1.30234	0.00366149	11.4839		1.21911	0.00364561	11.4266		0.524369	0.00364672	10.5823		0.390678	0.00365598	10.2829		0.773776	0.00365777	10.9653
	736.359	80.1654	0.774935		1.49136	0.000990728	14.2338		16.7313	0.0036431	14.0471		4.44315	0.00345147	12.8293		0.600524	0.00360434	10.7413		0.43928	0.00365496	10.4007		0.113373	0.00365712	9.04509		1.30534	0.00366148	11.4862		1.22121	0.00364557	11.4283		0.525589	0.00364669	10.5846		0.391721	0.00365597	10.2856		0.774935	0.00365776	10.9668
	736.691	80.1614	0.776136		1.49672	0.000990402	14.2381		16.8823	0.00364303	14.0561		4.467	0.00344968	12.8357		0.602387	0.00360403	10.7445		0.441075	0.00365494	10.4048		0.11389	0.0036571	9.04965		1.30846	0.00366148	11.4886		1.2234	0.00364553	11.4301		0.526857	0.00364666	10.5871		0.392805	0.00365595	10.2884		0.776136	0.00365774	10.9684
	737.023	80.1579	0.777194		1.50145	0.000990077	14.2419		17.0169	0.00364297	14.0641		4.48821	0.00344807	12.8413		0.604031	0.00360376	10.7474		0.442661	0.00365492	10.4084		0.114348	0.00365707	9.05367		1.31122	0.00366147	11.4907		1.22534	0.00364549	11.4317		0.527977	0.00364664	10.5892		0.393763	0.00365593	10.2908		0.777194	0.00365773	10.9698
	737.359	80.1542	0.778285		1.50636	0.000989747	14.2458		17.1574	0.0036429	14.0724		4.51029	0.0034464	12.8472		0.605728	0.00360347	10.7504		0.444302	0.00365489	10.4121		0.114821	0.00365705	9.05782		1.31407	0.00366146	11.4929		1.22734	0.00364546	11.4334		0.529134	0.00364661	10.5914		0.394754	0.00365592	10.2933		0.778285	0.00365771	10.9712
	737.695	80.1507	0.77934		1.51113	0.000989418	14.2496		17.295	0.00364284	14.0804		4.53186	0.00344477	12.8529		0.607371	0.00360319	10.7533		0.445893	0.00365487	10.4157		0.115281	0.00365703	9.06182		1.31685	0.00366146	11.495		1.22928	0.00364542	11.435		0.530255	0.00364658	10.5935		0.395716	0.0036559	10.2958		0.77934	0.0036577	10.9725
	738.031	80.1474	0.780317		1.51557	0.000989089	14.2532		17.4238	0.00364278	14.0879		4.55201	0.00344324	12.8583		0.608894	0.00360293	10.7559		0.447372	0.00365485	10.419		0.115708	0.00365701	9.06553		1.31942	0.00366145	11.497		1.23108	0.00364539	11.4365		0.531296	0.00364656	10.5955		0.396609	0.00365589	10.298		0.780317	0.00365769	10.9738
	738.371	80.1442	0.78129		1.52001	0.000988757	14.2568		17.5536	0.00364272	14.0953		4.57227	0.00344171	12.8636		0.610414	0.00360267	10.7585		0.448849	0.00365483	10.4223		0.116135	0.00365699	9.06923		1.322	0.00366145	11.4989		1.23289	0.00364535	11.438		0.532336	0.00364654	10.5975		0.397501	0.00365587	10.3003		0.78129	0.00365768	10.975
	738.706	80.1403	0.782436		1.52526	0.00098843	14.261		17.7083	0.00364265	14.1041		4.59635	0.00343987	12.8699		0.612207	0.00360235	10.7617		0.450594	0.00365481	10.4262		0.11664	0.00365697	9.07358		1.32504	0.00366144	11.5012		1.23502	0.00364531	11.4397		0.533563	0.00364651	10.5998		0.398556	0.00365586	10.3029		0.782436	0.00365766	10.9765
	739.038	80.137	0.783423		1.52981	0.000988105	14.2646		17.8432	0.00364259	14.1117		4.61729	0.00343828	12.8754		0.613751	0.00360208	10.7643		0.452101	0.00365479	10.4296		0.117077	0.00365695	9.07733		1.32767	0.00366143	11.5032		1.23685	0.00364528	11.4412		0.534621	0.00364648	10.6018		0.399466	0.00365584	10.3052		0.783423	0.00365765	10.9778
	739.377	80.1337	0.784419		1.53442	0.000987774	14.2683		17.9809	0.00364253	14.1195		4.63863	0.00343665	12.8809		0.615313	0.0036018	10.767		0.453628	0.00365477	10.433		0.11752	0.00365693	9.08112		1.33034	0.00366143	11.5052		1.23872	0.00364524	11.4427		0.535693	0.00364646	10.6038		0.400388	0.00365583	10.3075		0.784419	0.00365764	10.9791
	739.705	80.1299	0.785559		1.53972	0.000987454	14.2724		18.1404	0.00364246	14.1283		4.66328	0.00343477	12.8873		0.617102	0.00360148	10.7701		0.455379	0.00365474	10.4368		0.118028	0.0036569	9.08545		1.3334	0.00366142	11.5075		1.24085	0.0036452	11.4445		0.536922	0.00364643	10.6061		0.401447	0.00365581	10.3102		0.785559	0.00365763	10.9805
	740.038	80.1257	0.786815		1.5456	0.00098713	14.2768		18.3187	0.00364238	14.1382		4.69077	0.00343267	12.8944		0.619079	0.00360113	10.7735		0.457318	0.00365472	10.4411		0.118591	0.00365688	9.09022		1.33679	0.00366141	11.5101		1.24322	0.00364515	11.4464		0.538281	0.0036464	10.6087		0.402618	0.0036558	10.3131		0.786815	0.00365761	10.9821
	740.373	80.1227	0.787721		1.54985	0.000986803	14.2802		18.4488	0.00364233	14.1453		4.71077	0.00343113	12.8996		0.620504	0.00360087	10.7759		0.458719	0.0036547	10.4442		0.118999	0.00365686	9.09366		1.33925	0.00366141	11.5119		1.24493	0.00364512	11.4478		0.539262	0.00364638	10.6105		0.403465	0.00365578	10.3152		0.787721	0.0036576	10.9833
	740.706	80.1192	0.788776		1.55483	0.000986479	14.2841		18.6022	0.00364226	14.1536		4.7343	0.00342933	12.9056		0.622167	0.00360056	10.7788		0.460357	0.00365467	10.4477		0.119476	0.00365684	9.09767		1.34211	0.0036614	11.5141		1.24693	0.00364508	11.4494		0.540408	0.00364635	10.6126		0.404455	0.00365577	10.3177		0.788776	0.00365758	10.9846
	741.041	80.1159	0.789765		1.55953	0.000986154	14.2878		18.7479	0.0036422	14.1614		4.75659	0.00342762	12.9113		0.623729	0.00360027	10.7815		0.461898	0.00365465	10.4511		0.119925	0.00365682	9.10143		1.34482	0.0036614	11.5161		1.24881	0.00364505	11.451		0.541486	0.00364632	10.6146		0.405386	0.00365575	10.32		0.789765	0.00365757	10.9859
	741.381	80.1128	0.790684		1.56391	0.000985822	14.2913		18.8845	0.00364214	14.1687		4.77745	0.00342601	12.9166		0.62518	0.0036	10.7839		0.463332	0.00365463	10.4542		0.120343	0.0036568	9.10492		1.34733	0.00366139	11.518		1.25056	0.00364501	11.4524		0.542489	0.0036463	10.6165		0.406253	0.00365574	10.3221		0.790684	0.00365756	10.9871
	741.724	80.1102	0.791445		1.56755	0.00098549	14.2943		18.9991	0.00364209	14.1748		4.79491	0.00342467	12.9211		0.626386	0.00359978	10.786		0.464525	0.00365462	10.4568		0.120691	0.00365678	9.10782		1.34942	0.00366138	11.5195		1.25202	0.00364499	11.4536		0.543322	0.00364628	10.618		0.406975	0.00365573	10.3239		0.791445	0.00365755	10.988
	742.065	80.1062	0.79264		1.5733	0.000985158	14.2986		19.1809	0.00364201	14.1843		4.82254	0.00342254	12.928		0.628279	0.00359942	10.7892		0.466401	0.00365459	10.4608		0.121239	0.00365676	9.11236		1.35272	0.00366138	11.5219		1.25431	0.00364494	11.4554		0.544632	0.00364625	10.6205		0.408109	0.00365571	10.3267		0.79264	0.00365754	10.9895
	742.408	80.1028	0.793679		1.57832	0.000984826	14.3025		19.341	0.00364195	14.1927		4.84682	0.00342066	12.9342		0.629926	0.00359911	10.792		0.468038	0.00365457	10.4643		0.121717	0.00365673	9.11631		1.3556	0.00366137	11.5241		1.25631	0.0036449	11.457		0.545774	0.00364622	10.6226		0.409099	0.0036557	10.3291		0.793679	0.00365752	10.9909
	742.745	80.0988	0.794854		1.58404	0.000984499	14.3067		19.5247	0.00364187	14.2022		4.87459	0.00341852	12.9411		0.631793	0.00359875	10.7951		0.469896	0.00365455	10.4683		0.122261	0.00365671	9.12078		1.35887	0.00366136	11.5265		1.25858	0.00364486	11.4589		0.54707	0.00364619	10.625		0.410224	0.00365568	10.3319		0.794854	0.00365751	10.9924
	743.08	80.0954	0.795896		1.58913	0.000984175	14.3106		19.6897	0.0036418	14.2106		4.89947	0.00341659	12.9474		0.633451	0.00359842	10.7979		0.471549	0.00365452	10.4718		0.122745	0.00365669	9.12475		1.36178	0.00366136	11.5286		1.26061	0.00364482	11.4605		0.548222	0.00364617	10.6271		0.411224	0.00365566	10.3343		0.795896	0.00365749	10.9937
	743.414	80.0912	0.797133		1.59521	0.000983851	14.3151		19.8884	0.00364172	14.2207		4.92935	0.00341427	12.9548		0.635422	0.00359804	10.8013		0.473519	0.0036545	10.476		0.123322	0.00365666	9.12946		1.36525	0.00366135	11.5312		1.26302	0.00364478	11.4624		0.549593	0.00364614	10.6296		0.412416	0.00365564	10.3372		0.797133	0.00365748	10.9952
	743.748	80.0878	0.798159		1.60028	0.000983528	14.3189		20.0555	0.00364166	14.2291		4.9544	0.00341232	12.961		0.637058	0.00359771	10.804		0.475158	0.00365448	10.4795		0.123803	0.00365664	9.13336		1.36814	0.00366134	11.5333		1.26502	0.00364474	11.464		0.550733	0.00364611	10.6317		0.413408	0.00365563	10.3397		0.798159	0.00365747	10.9965
	744.082	80.0845	0.799146		1.60518	0.000983205	14.3226		20.2182	0.00364159	14.2372		4.97873	0.00341043	12.967		0.638634	0.0035974	10.8067		0.476739	0.00365445	10.4828		0.124268	0.00365662	9.13712		1.37093	0.00366134	11.5353		1.26696	0.0036447	11.4656		0.551832	0.00364608	10.6337		0.414365	0.00365561	10.342		0.799146	0.00365745	10.9978
	744.422	80.0811	0.800168		1.61028	0.000982876	14.3265		20.3889	0.00364152	14.2457		5.0042	0.00340845	12.9733		0.640269	0.00359707	10.8094		0.478383	0.00365443	10.4863		0.124751	0.0036566	9.14101		1.37383	0.00366133	11.5375		1.26897	0.00364466	11.4672		0.552974	0.00364606	10.6358		0.41536	0.0036556	10.3444		0.800168	0.00365744	10.9991
	744.761	80.078	0.801106		1.61498	0.000982549	14.33		20.5474	0.00364146	14.2535		5.0278	0.0034066	12.9791		0.64177	0.00359676	10.8119		0.479895	0.00365441	10.4895		0.125196	0.00365658	9.14458		1.37651	0.00366132	11.5394		1.27082	0.00364463	11.4687		0.554024	0.00364603	10.6377		0.416276	0.00365559	10.3466		0.801106	0.00365743	11.0002
	745.109	80.0756	0.801796		1.61846	0.000982213	14.3329		20.6653	0.00364142	14.2592		5.04531	0.00340524	12.9833		0.642877	0.00359654	10.8138		0.481011	0.0036544	10.4918		0.125525	0.00365656	9.14721		1.37848	0.00366132	11.5408		1.27219	0.0036446	11.4698		0.554799	0.00364601	10.6391		0.416952	0.00365557	10.3482		0.801796	0.00365742	11.0011
	745.456	80.0727	0.802682		1.62294	0.000981879	14.3363		20.8181	0.00364136	14.2666		5.06795	0.00340347	12.9889		0.644298	0.00359624	10.8161		0.482446	0.00365438	10.4948		0.125948	0.00365654	9.15059		1.38102	0.00366131	11.5427		1.27395	0.00364457	11.4712		0.555795	0.00364599	10.6409		0.417822	0.00365556	10.3503		0.802682	0.00365741	11.0022
	745.807	80.0697	0.803574		1.62747	0.00098154	14.3398		20.9737	0.0036413	14.2741		5.09097	0.00340167	12.9944		0.645731	0.00359595	10.8185		0.483896	0.00365436	10.4978		0.126375	0.00365652	9.15399		1.38359	0.00366131	11.5446		1.27572	0.00364453	11.4726		0.5568	0.00364597	10.6427		0.418701	0.00365555	10.3524		0.803574	0.00365739	11.0033
	746.158	80.0668	0.804446		1.63192	0.000981202	14.3432		21.1276	0.00364124	14.2814		5.11368	0.00339988	12.9999		0.647134	0.00359565	10.8209		0.485318	0.00365434	10.5007		0.126795	0.0036565	9.15731		1.38612	0.0036613	11.5464		1.27747	0.0036445	11.474		0.557785	0.00364594	10.6445		0.419563	0.00365553	10.3545		0.804446	0.00365738	11.0044
	746.513	80.0635	0.805443		1.63703	0.000980861	14.347		21.3055	0.00364117	14.2899		5.13987	0.00339783	13.0063		0.648738	0.00359531	10.8235		0.486947	0.00365432	10.5041		0.127276	0.00365648	9.16111		1.38901	0.0036613	11.5485		1.27946	0.00364446	11.4755		0.558913	0.00364592	10.6465		0.42055	0.00365552	10.3568		0.805443	0.00365737	11.0057
	746.862	80.0593	0.806696		1.64349	0.000980525	14.3517		21.5326	0.00364108	14.3005		5.1732	0.00339521	13.0143		0.650759	0.00359488	10.8269		0.489003	0.00365429	10.5083		0.127884	0.00365645	9.16589		1.39266	0.00366129	11.5511		1.28199	0.00364441	11.4775		0.560337	0.00364588	10.6491		0.421797	0.0036555	10.3598		0.806696	0.00365735	11.0072
	747.207	80.0557	0.807758		1.649	0.000980193	14.3557		21.7277	0.00364101	14.3096		5.20176	0.00339296	13.0211		0.652472	0.00359451	10.8297		0.49075	0.00365427	10.5119		0.128401	0.00365643	9.16994		1.39577	0.00366128	11.5533		1.28413	0.00364437	11.4792		0.561545	0.00364585	10.6513		0.422857	0.00365548	10.3623		0.807758	0.00365734	11.0085
	747.551	80.0514	0.809053		1.65576	0.000979863	14.3605		21.9697	0.00364092	14.3207		5.23707	0.00339018	13.0295		0.654567	0.00359406	10.8332		0.492891	0.00365424	10.5163		0.129036	0.0036564	9.17489		1.39958	0.00366127	11.5561		1.28676	0.00364432	11.4813		0.563026	0.00364582	10.6539		0.424157	0.00365546	10.3654		0.809053	0.00365732	11.0102
	747.888	80.0467	0.810444		1.66307	0.000979539	14.3655		22.2339	0.00364082	14.3327		5.27548	0.00338715	13.0386		0.656819	0.00359356	10.8369		0.495198	0.00365421	10.521		0.129721	0.00365637	9.1802		1.4037	0.00366126	11.559		1.2896	0.00364427	11.4835		0.564619	0.00364578	10.6568		0.425558	0.00365544	10.3687		0.810444	0.0036573	11.0119
	748.218	80.0421	0.811834		1.67043	0.000979223	14.3706		22.5029	0.00364073	14.3448		5.31446	0.00338406	13.0478		0.659074	0.00359306	10.8406		0.497516	0.00365418	10.5256		0.130409	0.00365634	9.18551		1.40784	0.00366125	11.562		1.29245	0.00364421	11.4858		0.566219	0.00364574	10.6596		0.426966	0.00365542	10.372		0.811834	0.00365728	11.0136
	748.549	80.0376	0.813188		1.67765	0.000978906	14.3755		22.7699	0.00364063	14.3566		5.35299	0.00338101	13.0568		0.661275	0.00359256	10.8442		0.499783	0.00365415	10.5302		0.131084	0.00365631	9.19069		1.41189	0.00366125	11.5648		1.29524	0.00364416	11.488		0.567783	0.00364571	10.6624		0.428344	0.0036554	10.3753		0.813188	0.00365727	11.0153
	748.883	80.0327	0.814644		1.68548	0.000978586	14.3809		23.0622	0.00364053	14.3694		5.39502	0.00337767	13.0666		0.663645	0.00359202	10.8481		0.50223	0.00365412	10.5351		0.131813	0.00365628	9.19625		1.41628	0.00366124	11.5679		1.29826	0.0036441	11.4903		0.56947	0.00364567	10.6654		0.429833	0.00365538	10.3788		0.814644	0.00365725	11.0171
	749.218	80.0289	0.81579		1.69168	0.000978265	14.3852		23.2965	0.00364045	14.3796		5.42858	0.003375	13.0744		0.665513	0.00359159	10.8511		0.504166	0.0036541	10.539		0.132391	0.00365625	9.20064		1.41975	0.00366123	11.5704		1.30065	0.00364405	11.4922		0.570803	0.00364563	10.6677		0.43101	0.00365536	10.3815		0.81579	0.00365723	11.0185
	749.55	80.0253	0.816874		1.69758	0.000977947	14.3893		23.5215	0.00364037	14.3893		5.46072	0.00337244	13.0818		0.667283	0.00359117	10.854		0.506003	0.00365407	10.5426		0.132939	0.00365623	9.20479		1.42305	0.00366122	11.5727		1.30291	0.00364401	11.4939		0.572068	0.0036456	10.67		0.432129	0.00365534	10.3841		0.816874	0.00365721	11.0198
	749.891	80.0215	0.817991		1.7037	0.000977621	14.3936		23.7567	0.00364029	14.3993		5.49423	0.00336976	13.0895		0.669109	0.00359074	10.857		0.507902	0.00365405	10.5464		0.133507	0.0036562	9.20906		1.42647	0.00366121	11.5751		1.30526	0.00364396	11.4958		0.573375	0.00364557	10.6723		0.433285	0.00365533	10.3868		0.817991	0.0036572	11.0212
	750.226	80.0173	0.819264		1.71072	0.000977302	14.3983		24.0293	0.00364019	14.4107		5.53293	0.00336667	13.0984		0.671193	0.00359024	10.8604		0.510076	0.00365402	10.5507		0.134158	0.00365617	9.21394		1.43038	0.0036612	11.5779		1.30794	0.00364391	11.4979		0.574869	0.00364554	10.6749		0.43461	0.00365531	10.3898		0.819264	0.00365718	11.0228
	750.563	80.0136	0.820371		1.71686	0.00097698	14.4026		24.2703	0.00364011	14.4207		5.56703	0.00336394	13.1061		0.673009	0.0035898	10.8633		0.511973	0.003654	10.5544		0.134727	0.00365615	9.21818		1.43381	0.0036612	11.5803		1.31029	0.00364387	11.4997		0.576173	0.00364551	10.6772		0.435767	0.00365529	10.3925		0.820371	0.00365717	11.0241
	750.905	80.0097	0.821537		1.72337	0.000976653	14.407		24.5281	0.00364003	14.4313		5.60339	0.00336103	13.1144		0.674922	0.00358933	10.8664		0.513978	0.00365397	10.5583		0.135328	0.00365612	9.22265		1.43743	0.00366119	11.5828		1.31277	0.00364382	11.5016		0.577551	0.00364547	10.6796		0.43699	0.00365527	10.3953		0.821537	0.00365715	11.0256
	751.248	80.0064	0.822504		1.7288	0.000976326	14.4109		24.7452	0.00363995	14.4402		5.63392	0.00335858	13.1213		0.676512	0.00358894	10.869		0.515647	0.00365395	10.5616		0.13583	0.0036561	9.22636		1.44045	0.00366118	11.5849		1.31484	0.00364378	11.5032		0.578697	0.00364545	10.6816		0.438008	0.00365526	10.3977		0.822504	0.00365714	11.0267
	751.588	80.0035	0.823389		1.73381	0.000976002	14.4144		24.9466	0.00363989	14.4483		5.66217	0.00335631	13.1276		0.67797	0.00358857	10.8713		0.51718	0.00365393	10.5645		0.136291	0.00365608	9.22976		1.44322	0.00366118	11.5868		1.31674	0.00364374	11.5046		0.579749	0.00364542	10.6834		0.438945	0.00365524	10.3998		0.823389	0.00365712	11.0278
	751.923	80.0007	0.824216		1.7385	0.000975683	14.4178		25.137	0.00363982	14.456		5.68881	0.00335416	13.1336		0.679332	0.00358823	10.8735		0.518616	0.00365391	10.5673		0.136723	0.00365606	9.23294		1.44583	0.00366117	11.5886		1.31852	0.00364371	11.506		0.580734	0.0036454	10.6851		0.439822	0.00365523	10.4018		0.824216	0.00365711	11.0288
	752.26	79.9974	0.825222		1.74424	0.000975363	14.4217		25.3716	0.00363975	14.4653		5.72155	0.00335152	13.1409		0.680992	0.00358781	10.8762		0.520368	0.00365389	10.5707		0.137251	0.00365603	9.23681		1.44901	0.00366116	11.5908		1.3207	0.00364366	11.5077		0.581936	0.00364537	10.6872		0.440892	0.00365521	10.4042		0.825222	0.0036571	11.0301
	752.589	79.994	0.826219		1.74996	0.000975049	14.4256		25.6074	0.00363967	14.4746		5.75436	0.00334888	13.1482		0.682637	0.00358739	10.8789		0.522109	0.00365387	10.5741		0.137775	0.00365601	9.24063		1.45217	0.00366116	11.593		1.32286	0.00364362	11.5093		0.583129	0.00364534	10.6893		0.441957	0.0036552	10.4067		0.826219	0.00365708	11.0313
	752.92	79.9902	0.827355		1.75652	0.000974735	14.43		25.8804	0.00363959	14.4853		5.79223	0.00334582	13.1566		0.684516	0.0035869	10.8819		0.524101	0.00365384	10.5779		0.138377	0.00365598	9.24501		1.4558	0.00366115	11.5955		1.32534	0.00364357	11.5112		0.584494	0.00364531	10.6916		0.443176	0.00365518	10.4094		0.827355	0.00365707	11.0327
	753.257	79.9866	0.828439		1.76282	0.000974415	14.4343		26.1451	0.0036395	14.4955		5.82884	0.00334286	13.1647		0.686311	0.00358643	10.8848		0.526009	0.00365382	10.5815		0.138954	0.00365596	9.24918		1.45928	0.00366114	11.5979		1.32771	0.00364353	11.5131		0.585801	0.00364528	10.6939		0.444344	0.00365516	10.4121		0.828439	0.00365705	11.034
	753.603	79.9828	0.829579		1.76948	0.000974087	14.4387		26.4279	0.00363941	14.5063		5.86781	0.0033397	13.1732		0.688201	0.00358593	10.8878		0.528021	0.00365379	10.5854		0.139563	0.00365593	9.25357		1.46295	0.00366113	11.6004		1.33022	0.00364348	11.515		0.587179	0.00364524	10.6962		0.445577	0.00365514	10.4149		0.829579	0.00365703	11.0354
	753.943	79.9797	0.83051		1.77496	0.000973764	14.4425		26.6625	0.00363934	14.5152		5.90005	0.00333709	13.1803		0.689747	0.00358551	10.8903		0.529672	0.00365377	10.5885		0.140063	0.00365591	9.25715		1.46597	0.00366113	11.6025		1.33228	0.00364344	11.5165		0.588308	0.00364521	10.6982		0.446589	0.00365513	10.4171		0.83051	0.00365702	11.0365
	754.279	79.9759	0.831659		1.78177	0.000973445	14.4469		26.9565	0.00363925	14.5262		5.94033	0.00333382	13.189		0.691657	0.003585	10.8933		0.531716	0.00365375	10.5924		0.140682	0.00365588	9.26159		1.46972	0.00366112	11.605		1.33483	0.00364339	11.5185		0.589707	0.00364518	10.7006		0.447842	0.00365511	10.4199		0.831659	0.003657	11.0379
	754.619	79.9725	0.832659		1.78772	0.000973123	14.4509		27.2163	0.00363917	14.5358		5.97582	0.00333093	13.1967		0.693321	0.00358454	10.896		0.5335	0.00365372	10.5957		0.141224	0.00365586	9.26544		1.47299	0.00366111	11.6073		1.33706	0.00364335	11.5202		0.590926	0.00364515	10.7027		0.448937	0.00365509	10.4224		0.832659	0.00365699	11.0391
	754.956	79.969	0.833707		1.79401	0.000972804	14.4551		27.4931	0.00363909	14.546		6.01349	0.00332786	13.2049		0.695068	0.00358406	10.8988		0.535377	0.0036537	10.5992		0.141795	0.00365583	9.26949		1.47644	0.0036611	11.6096		1.3394	0.0036433	11.522		0.59221	0.00364512	10.7048		0.450091	0.00365507	10.425		0.833707	0.00365697	11.0404
	755.32	79.966	0.834606		1.79942	0.00097246	14.4588		27.7338	0.00363902	14.5547		6.04616	0.0033252	13.2119		0.696567	0.00358364	10.9012		0.536992	0.00365368	10.6023		0.142286	0.00365581	9.27296		1.47941	0.0036611	11.6116		1.34143	0.00364326	11.5235		0.593313	0.00364509	10.7067		0.451083	0.00365506	10.4272		0.834606	0.00365696	11.0414
	755.624	79.9632	0.835456		1.80458	0.000972173	14.4623		27.9644	0.00363895	14.5631		6.07739	0.00332265	13.2186		0.697986	0.00358324	10.9034		0.538523	0.00365366	10.6051		0.142753	0.00365579	9.27624		1.48223	0.00366109	11.6135		1.34334	0.00364322	11.5249		0.594359	0.00364507	10.7085		0.452025	0.00365505	10.4293		0.835456	0.00365695	11.0425
	756.014	79.9613	0.836016		1.80798	0.000971804	14.4649		28.118	0.0036389	14.5686		6.09814	0.00332096	13.223		0.698922	0.00358297	10.9049		0.539535	0.00365365	10.607		0.143061	0.00365578	9.27841		1.4841	0.00366109	11.6148		1.34461	0.0036432	11.5259		0.59505	0.00364505	10.7097		0.452647	0.00365504	10.4307		0.836016	0.00365694	11.0431
	756.376	79.9598	0.836471		1.81077	0.000971462	14.4672		28.244	0.00363887	14.573		6.11514	0.00331957	13.2266		0.699685	0.00358275	10.9061		0.540359	0.00365364	10.6085		0.143313	0.00365577	9.28017		1.48562	0.00366108	11.6158		1.34565	0.00364318	11.5267		0.595613	0.00364504	10.7106		0.453155	0.00365503	10.4318		0.836471	0.00365693	11.0437
	756.701	79.958	0.837002		1.81402	0.000971155	14.4696		28.3919	0.00363882	14.5783		6.13505	0.00331794	13.2308		0.700573	0.0035825	10.9075		0.541321	0.00365363	10.6103		0.143606	0.00365575	9.28222		1.4874	0.00366108	11.617		1.34686	0.00364315	11.5276		0.59627	0.00364502	10.7117		0.453747	0.00365502	10.4331		0.837002	0.00365693	11.0443
	757.105	79.9555	0.837748		1.8186	0.000970775	14.4729		28.6016	0.00363876	14.5857		6.16325	0.00331563	13.2368		0.701821	0.00358213	10.9095		0.542675	0.00365361	10.6128		0.14402	0.00365574	9.28511		1.48991	0.00366107	11.6187		1.34856	0.00364312	11.5289		0.597195	0.003645	10.7133		0.454581	0.00365501	10.4349		0.837748	0.00365691	11.0452
	757.434	79.9535	0.83836		1.82238	0.000970465	14.4756		28.7756	0.00363871	14.5918		6.18658	0.00331372	13.2418		0.702847	0.00358183	10.9111		0.54379	0.0036536	10.6149		0.14436	0.00365572	9.28748		1.49197	0.00366107	11.6201		1.34996	0.00364309	11.5299		0.597955	0.00364498	10.7146		0.455268	0.003655	10.4365		0.83836	0.00365691	11.046
	757.793	79.9496	0.839529		1.82964	0.000970127	14.4803		29.1125	0.00363862	14.6035		6.23165	0.00331003	13.2512		0.704809	0.00358126	10.9143		0.545924	0.00365357	10.6188		0.145013	0.00365569	9.29201		1.49593	0.00366106	11.6228		1.35264	0.00364304	11.5319		0.599411	0.00364494	10.717		0.456584	0.00365498	10.4393		0.839529	0.00365689	11.0474
	758.183	79.9441	0.84117		1.83992	0.00096976	14.4866		29.5959	0.00363848	14.62		6.29603	0.00330474	13.2647		0.707567	0.00358043	10.9186		0.548935	0.00365353	10.6243		0.145936	0.00365565	9.29837		1.50152	0.00366105	11.6265		1.35644	0.00364297	11.5348		0.601465	0.00364489	10.7205		0.458443	0.00365495	10.4434		0.84117	0.00365686	11.0493
	758.502	79.9395	0.842534		1.84855	0.00096946	14.4919		30.0074	0.00363837	14.6339		6.35058	0.00330025	13.2761		0.709864	0.00357973	10.9223		0.551451	0.0036535	10.6289		0.146708	0.00365562	9.30367		1.50621	0.00366104	11.6296		1.35961	0.0036429	11.5371		0.60318	0.00364485	10.7233		0.459998	0.00365493	10.4468		0.842534	0.00365684	11.051
	758.885	79.934	0.844195		1.85915	0.0009691	14.4984		30.5204	0.00363823	14.6509		6.41826	0.00329467	13.29		0.712664	0.00357886	10.9267		0.554529	0.00365347	10.6345		0.147655	0.00365558	9.31012		1.51197	0.00366102	11.6334		1.36351	0.00364283	11.54		0.605278	0.0036448	10.7268		0.461903	0.0036549	10.451		0.844195	0.00365682	11.053
	759.196	79.9294	0.845559		1.86794	0.000968808	14.5037		30.9523	0.00363811	14.665		6.47495	0.00328999	13.3017		0.71497	0.00357814	10.9303		0.557072	0.00365344	10.6391		0.148438	0.00365554	9.31543		1.51673	0.00366101	11.6366		1.36673	0.00364277	11.5424		0.60701	0.00364476	10.7297		0.463478	0.00365488	10.4544		0.845559	0.0036568	11.0546
	759.567	79.9237	0.847278		1.87914	0.00096846	14.5104		31.5102	0.00363796	14.683		6.54784	0.00328396	13.3165		0.71788	0.00357721	10.9349		0.560292	0.0036534	10.6449		0.149432	0.0036555	9.32213		1.52279	0.003661	11.6406		1.37082	0.00364268	11.5455		0.609203	0.0036447	10.7334		0.465476	0.00365485	10.4587		0.847278	0.00365677	11.0566
	759.906	79.9185	0.848808		1.88921	0.000968142	14.5164		32.0203	0.00363783	14.6991		6.61411	0.00327847	13.33		0.720475	0.00357636	10.939		0.563176	0.00365336	10.6501		0.150324	0.00365546	9.3281		1.52822	0.00366099	11.6441		1.37448	0.00364261	11.5482		0.611166	0.00364465	10.7366		0.467267	0.00365482	10.4626		0.848808	0.00365674	11.0584
	760.207	79.9142	0.85012		1.89792	0.000967861	14.5216		32.468	0.00363771	14.7131		6.67202	0.00327367	13.3416		0.722705	0.00357562	10.9425		0.56566	0.00365333	10.6545		0.151093	0.00365543	9.33323		1.53292	0.00366098	11.6472		1.37765	0.00364255	11.5505		0.612857	0.00364461	10.7394		0.468813	0.0036548	10.4659		0.85012	0.00365672	11.06
	760.541	79.909	0.851654		1.90821	0.000967548	14.5277		33.0038	0.00363758	14.7295		6.74099	0.00326793	13.3554		0.725314	0.00357474	10.9466		0.568579	0.0036533	10.6596		0.151999	0.00365539	9.33922		1.53845	0.00366097	11.6508		1.38138	0.00364248	11.5533		0.614843	0.00364456	10.7426		0.470631	0.00365477	10.4698		0.851654	0.0036567	11.0618
	760.911	79.9038	0.85321		1.91875	0.000967201	14.5339		33.562	0.00363744	14.7463		6.81246	0.00326198	13.3696		0.727968	0.00357382	10.9507		0.571557	0.00365326	10.6649		0.152925	0.00365535	9.34532		1.54411	0.00366095	11.6545		1.38519	0.0036424	11.5561		0.616868	0.00364451	10.746		0.472488	0.00365475	10.4737		0.85321	0.00365667	11.0637
	761.214	79.8999	0.854373		1.9267	0.000966918	14.5386		33.9886	0.00363733	14.759		6.86684	0.00325745	13.3803		0.729952	0.00357313	10.9539		0.573792	0.00365324	10.6688		0.153621	0.00365532	9.34987		1.54838	0.00366094	11.6573		1.38806	0.00364235	11.5582		0.618388	0.00364447	10.7484		0.473885	0.00365473	10.4767		0.854373	0.00365666	11.065
	761.553	79.896	0.855548		1.93481	0.000966601	14.5435		34.4288	0.00363723	14.772		6.92271	0.00325279	13.3913		0.731962	0.00357241	10.957		0.576061	0.00365321	10.6728		0.154329	0.00365529	9.35449		1.55272	0.00366093	11.6601		1.39097	0.00364229	11.5603		0.619931	0.00364443	10.751		0.475304	0.0036547	10.4797		0.855548	0.00365664	11.0664
	761.924	79.8918	0.856821		1.94366	0.000966255	14.5487		34.9157	0.00363711	14.7861		6.98426	0.00324764	13.4033		0.734142	0.00357163	10.9604		0.57853	0.00365318	10.677		0.1551	0.00365526	9.35949		1.55745	0.00366092	11.6631		1.39415	0.00364223	11.5626		0.62161	0.00364439	10.7537		0.47685	0.00365468	10.4829		0.856821	0.00365662	11.0679
	762.264	79.888	0.857935		1.95147	0.000965937	14.5534		35.3506	0.00363701	14.7985		7.03901	0.00324306	13.4139		0.736052	0.00357093	10.9634		0.580698	0.00365315	10.6808		0.155778	0.00365523	9.36387		1.56162	0.00366091	11.6658		1.39695	0.00364217	11.5646		0.623084	0.00364436	10.7561		0.478209	0.00365466	10.4858		0.857935	0.0036566	11.0692
	762.568	79.8845	0.859009		1.95906	0.000965654	14.5579		35.7783	0.00363691	14.8106		7.09265	0.00323857	13.4243		0.737896	0.00357025	10.9663		0.582799	0.00365313	10.6844		0.156437	0.0036552	9.3681		1.56566	0.00366091	11.6684		1.39966	0.00364212	11.5666		0.624512	0.00364432	10.7584		0.479528	0.00365464	10.4886		0.859009	0.00365658	11.0705
	762.9	79.8809	0.860087		1.96673	0.000965344	14.5624		36.2157	0.0036368	14.8228		7.14728	0.00323399	13.4348		0.739749	0.00356955	10.9692		0.584915	0.0036531	10.6881		0.1571	0.00365517	9.37235		1.56975	0.0036609	11.671		1.4024	0.00364206	11.5686		0.62595	0.00364428	10.7607		0.480858	0.00365462	10.4913		0.860087	0.00365656	11.0717
	763.226	79.8774	0.861122		1.97416	0.00096504	14.5668		36.6438	0.00363671	14.8346		7.20057	0.00322952	13.445		0.741531	0.00356887	10.972		0.586955	0.00365308	10.6916		0.157741	0.00365515	9.37644		1.5737	0.00366089	11.6735		1.40505	0.00364201	11.5705		0.627337	0.00364425	10.7629		0.482142	0.00365461	10.494		0.861122	0.00365655	11.073
	763.554	79.8733	0.862359		1.98311	0.000964735	14.572		37.166	0.00363659	14.8488		7.26529	0.00322408	13.4573		0.743664	0.00356805	10.9753		0.589403	0.00365305	10.6957		0.158512	0.00365511	9.38133		1.57845	0.00366088	11.6765		1.40823	0.00364195	11.5728		0.629	0.00364421	10.7656		0.483684	0.00365458	10.4972		0.862359	0.00365653	11.0744
	763.88	79.8694	0.863512		1.99152	0.000964432	14.5768		37.6632	0.00363648	14.8622		7.32665	0.00321892	13.4689		0.745653	0.00356727	10.9784		0.591693	0.00365303	10.6996		0.159233	0.00365508	9.38589		1.58291	0.00366087	11.6794		1.41121	0.00364189	11.575		0.630557	0.00364417	10.7681		0.485129	0.00365456	10.5002		0.863512	0.00365651	11.0757
	764.21	79.8659	0.86457		1.9993	0.000964125	14.5814		38.129	0.00363637	14.8745		7.38389	0.0032141	13.4797		0.747481	0.00356654	10.9813		0.593805	0.003653	10.7032		0.1599	0.00365505	9.39008		1.58703	0.00366086	11.682		1.41397	0.00364183	11.5769		0.631992	0.00364413	10.7704		0.486463	0.00365454	10.503		0.86457	0.00365649	11.077
	764.543	79.8629	0.865469		2.00596	0.000963815	14.5853		38.5317	0.00363628	14.8851		7.43321	0.00320995	13.489		0.749036	0.00356591	10.9837		0.595605	0.00365298	10.7062		0.160469	0.00365503	9.39365		1.59055	0.00366085	11.6842		1.41632	0.00364179	11.5786		0.633215	0.0036441	10.7723		0.487602	0.00365453	10.5053		0.865469	0.00365647	11.078
	764.875	79.8589	0.866664		2.01488	0.000963507	14.5904		39.0778	0.00363617	14.8992		7.49983	0.00320433	13.5014		0.751106	0.00356506	10.9869		0.598007	0.00365295	10.7103		0.161229	0.003655	9.39839		1.59526	0.00366084	11.6872		1.41946	0.00364172	11.5809		0.634847	0.00364406	10.7749		0.489123	0.00365451	10.5084		0.866664	0.00365645	11.0794
	765.243	79.8551	0.867787		2.02334	0.000963166	14.5953		39.6024	0.00363606	14.9126		7.56355	0.00319895	13.5132		0.753054	0.00356425	10.99		0.600275	0.00365293	10.7141		0.161948	0.00365497	9.40286		1.59973	0.00366083	11.69		1.42244	0.00364166	11.583		0.636389	0.00364402	10.7774		0.490562	0.00365448	10.5114		0.867787	0.00365643	11.0807
	765.575	79.8514	0.868894		2.03175	0.000962857	14.6001		40.1304	0.00363594	14.9259		7.62741	0.00319356	13.525		0.754977	0.00356344	10.993		0.602519	0.0036529	10.7178		0.162661	0.00365494	9.40726		1.60416	0.00366082	11.6927		1.42539	0.00364161	11.5851		0.637914	0.00364398	10.7798		0.491988	0.00365446	10.5143		0.868894	0.00365641	11.082
	765.87	79.8482	0.869854		2.0391	0.000962584	14.6043		40.5977	0.00363585	14.9375		7.6837	0.0031888	13.5353		0.756647	0.00356273	10.9956		0.604474	0.00365288	10.7211		0.163283	0.00365491	9.41109		1.60802	0.00366081	11.6951		1.42797	0.00364155	11.5869		0.639243	0.00364394	10.7819		0.493231	0.00365445	10.5168		0.869854	0.0036564	11.0831
	766.198	79.8438	0.871186		2.04939	0.00096228	14.61		41.2599	0.00363571	14.9538		7.76314	0.00318208	13.5498		0.758965	0.00356172	10.9992		0.607197	0.00365285	10.7256		0.16415	0.00365487	9.41641		1.61343	0.0036608	11.6985		1.43157	0.00364148	11.5895		0.641093	0.0036439	10.7848		0.494966	0.00365442	10.5204		0.871186	0.00365637	11.0847
	766.566	79.8393	0.872534		2.05991	0.00096194	14.6158		41.948	0.00363557	14.9704		7.84523	0.00317513	13.5647		0.761316	0.00356068	11.0029		0.609966	0.00365282	10.7302		0.165033	0.00365484	9.4218		1.61894	0.00366079	11.7019		1.43524	0.00364141	11.5921		0.642976	0.00364385	10.7878		0.496733	0.0036544	10.5239		0.872534	0.00365635	11.0862
	766.866	79.8363	0.873429		2.06696	0.000961662	14.6198		42.4151	0.00363548	14.9815		7.90073	0.00317043	13.5747		0.762879	0.00355998	11.0053		0.611814	0.0036528	10.7332		0.165624	0.00365481	9.42539		1.62263	0.00366078	11.7042		1.43769	0.00364136	11.5938		0.644232	0.00364381	10.7898		0.497915	0.00365438	10.5263		0.873429	0.00365634	11.0873
	767.229	79.8319	0.874735		2.07732	0.000961327	14.6255		43.1113	0.00363534	14.9979		7.98308	0.00316344	13.5895		0.765161	0.00355893	11.0089		0.614519	0.00365277	10.7376		0.16649	0.00365478	9.43062		1.62806	0.00366077	11.7076		1.44129	0.00364129	11.5964		0.646072	0.00364377	10.7926		0.499647	0.00365436	10.5298		0.874735	0.00365631	11.0888
	767.524	79.8288	0.87566		2.08473	0.000961054	14.6296		43.6155	0.00363524	15.0096		8.04245	0.00315841	13.6001		0.76678	0.00355818	11.0115		0.616443	0.00365274	10.7408		0.167107	0.00365475	9.43434		1.63193	0.00366076	11.7099		1.44386	0.00364124	11.5982		0.647381	0.00364373	10.7947		0.500881	0.00365434	10.5323		0.87566	0.0036563	11.0898
	767.89	79.8248	0.876848		2.09434	0.000960716	14.6349		44.2774	0.00363512	15.0247		8.12006	0.00315182	13.6139		0.768863	0.0035572	11.0147		0.618927	0.00365272	10.7448		0.167905	0.00365472	9.43912		1.63693	0.00366075	11.713		1.44718	0.00364117	11.6005		0.64907	0.00364369	10.7973		0.502476	0.00365432	10.5355		0.876848	0.00365627	11.0912
	768.219	79.8213	0.877906		2.10297	0.000960413	14.6396		44.8803	0.003635	15.0383		8.19043	0.00314584	13.6263		0.770719	0.00355631	11.0176		0.621147	0.00365269	10.7484		0.168619	0.00365469	9.44338		1.64143	0.00366074	11.7157		1.45016	0.00364111	11.6026		0.650581	0.00364365	10.7996		0.503906	0.0036543	10.5383		0.877906	0.00365625	11.0924
	768.517	79.8174	0.879082		2.11264	0.000960138	14.6448		45.5655	0.00363487	15.0535		8.27005	0.00313907	13.6403		0.772785	0.0035553	11.0209		0.623625	0.00365266	10.7524		0.169418	0.00365466	9.44812		1.64646	0.00366073	11.7188		1.45349	0.00364104	11.6049		0.652267	0.0036436	10.8023		0.505503	0.00365427	10.5415		0.879082	0.00365623	11.0938
	768.885	79.8132	0.880319		2.12292	0.000959799	14.6504		46.305	0.00363474	15.0697		8.35554	0.0031318	13.6552		0.774961	0.00355422	11.0243		0.626245	0.00365263	10.7566		0.170264	0.00365462	9.45312		1.6518	0.00366072	11.7221		1.45703	0.00364097	11.6074		0.654051	0.00364356	10.805		0.507195	0.00365425	10.5449		0.880319	0.00365621	11.0952
	769.19	79.8095	0.881442		2.13236	0.000959518	14.6554		46.9931	0.00363461	15.0845		8.43471	0.00312507	13.669		0.77694	0.00355322	11.0274		0.628635	0.00365261	10.7604		0.171037	0.00365459	9.45767		1.65668	0.00366071	11.725		1.46026	0.00364091	11.6097		0.655678	0.00364351	10.8075		0.508742	0.00365423	10.5479		0.881442	0.00365619	11.0965
	769.568	79.8054	0.882673		2.14279	0.00095917	14.661		47.766	0.00363448	15.1009		8.52319	0.00311754	13.6842		0.779112	0.00355211	11.0308		0.631266	0.00365258	10.7646		0.17189	0.00365455	9.46266		1.66208	0.0036607	11.7283		1.46383	0.00364084	11.6121		0.65747	0.00364347	10.8103		0.510447	0.0036542	10.5513		0.882673	0.00365617	11.0979
	769.874	79.8023	0.883607		2.15079	0.000958889	14.6653		48.3665	0.00363437	15.1134		8.59161	0.00311171	13.696		0.780762	0.00355124	11.0334		0.633272	0.00365256	10.7678		0.172541	0.00365453	9.46646		1.66622	0.00366069	11.7308		1.46656	0.00364078	11.614		0.658836	0.00364343	10.8124		0.511751	0.00365418	10.5538		0.883607	0.00365615	11.0989
	770.216	79.7983	0.884799		2.16108	0.000958574	14.6707		49.1501	0.00363423	15.1296		8.68049	0.00310414	13.7111		0.782869	0.00355012	11.0368		0.635841	0.00365253	10.7719		0.173376	0.00365449	9.47131		1.67153	0.00366068	11.734		1.47006	0.00364071	11.6165		0.660587	0.00364338	10.8151		0.513423	0.00365416	10.5571		0.884799	0.00365613	11.1003
	770.553	79.794	0.886085		2.1723	0.000958264	14.6766		50.0187	0.00363409	15.1472		8.77849	0.0030958	13.7277		0.785147	0.00354889	11.0404		0.638628	0.0036525	10.7763		0.174284	0.00365445	9.47655		1.67731	0.00366067	11.7374		1.47387	0.00364064	11.6191		0.662487	0.00364333	10.818		0.51524	0.00365414	10.5607		0.886085	0.0036561	11.1018
	770.921	79.7892	0.887508		2.18487	0.000957927	14.683		51.0088	0.00363392	15.1669		8.88952	0.00308634	13.7464		0.78767	0.00354749	11.0444		0.641727	0.00365247	10.7811		0.175297	0.00365441	9.48236		1.68378	0.00366065	11.7413		1.47813	0.00364055	11.622		0.664602	0.00364328	10.8212		0.517267	0.00365411	10.5646		0.887508	0.00365608	11.1034
	771.214	79.7855	0.888612		2.19473	0.000957658	14.6881		51.7986	0.00363379	15.1823		8.97761	0.00307883	13.7611		0.789631	0.00354638	11.0475		0.644144	0.00365244	10.7849		0.176088	0.00365438	9.48688		1.68884	0.00366064	11.7443		1.48146	0.00364048	11.6243		0.666251	0.00364323	10.8237		0.518851	0.00365409	10.5677		0.888612	0.00365606	11.1046
	771.575	79.7805	0.890103		2.20821	0.000957327	14.6949		52.8973	0.00363361	15.2034		9.09943	0.00306845	13.7814		0.792283	0.00354485	11.0517		0.647427	0.0036524	10.79		0.177164	0.00365434	9.493		1.69574	0.00366063	11.7484		1.48601	0.00364039	11.6274		0.668493	0.00364317	10.8271		0.521008	0.00365406	10.5718		0.890103	0.00365603	11.1063
	771.874	79.7768	0.89122		2.21843	0.000957054	14.7001		53.7449	0.00363348	15.2194		9.19285	0.00306049	13.7968		0.794273	0.00354368	11.0549		0.649899	0.00365238	10.7938		0.177977	0.0036543	9.4976		1.70097	0.00366062	11.7514		1.48944	0.00364032	11.6298		0.670182	0.00364313	10.8296		0.522636	0.00365403	10.575		0.89122	0.003656	11.1076
	772.208	79.7731	0.89232		2.22859	0.000956748	14.7053		54.6016	0.00363334	15.2353		9.2868	0.00305249	13.8122		0.796235	0.0035425	11.058		0.652346	0.00365235	10.7976		0.178783	0.00365427	9.50213		1.70616	0.00366061	11.7545		1.49285	0.00364025	11.6321		0.671854	0.00364308	10.8321		0.524251	0.00365401	10.5781		0.89232	0.00365598	11.1089
	772.545	79.7696	0.893385		2.23853	0.000956439	14.7104		55.4516	0.00363321	15.2508		9.37954	0.00304459	13.8273		0.798137	0.00354133	11.061		0.654724	0.00365233	10.8012		0.179567	0.00365424	9.50653		1.71123	0.0036606	11.7575		1.49617	0.00364019	11.6344		0.67348	0.00364304	10.8346		0.525824	0.00365399	10.5811		0.893385	0.00365596	11.1101
	772.885	79.7659	0.894485		2.24891	0.000956128	14.7157		56.3528	0.00363308	15.267		9.47737	0.00303626	13.8432		0.800104	0.00354011	11.0642		0.657193	0.0036523	10.805		0.180383	0.00365421	9.51108		1.71651	0.00366058	11.7606		1.49964	0.00364012	11.6367		0.67517	0.00364299	10.8371		0.527461	0.00365397	10.5842		0.894485	0.00365594	11.1113
	773.266	79.7619	0.895674		2.26023	0.00095578	14.7214		57.3527	0.00363293	15.2847		9.58533	0.00302707	13.8606		0.802232	0.00353875	11.0676		0.659872	0.00365227	10.8091		0.181271	0.00365417	9.51601		1.72227	0.00366057	11.7639		1.50341	0.00364004	11.6393		0.677004	0.00364294	10.8398		0.529242	0.00365394	10.5876		0.895674	0.00365592	11.1126
	773.57	79.7589	0.896592		2.26907	0.000955502	14.7259		58.1449	0.00363281	15.2984		9.67043	0.00301983	13.8742		0.803877	0.00353769	11.0703		0.661952	0.00365225	10.8123		0.181961	0.00365414	9.51982		1.72676	0.00366056	11.7665		1.50634	0.00363998	11.6412		0.678429	0.0036429	10.842		0.530627	0.00365392	10.5902		0.896592	0.0036559	11.1137
	773.907	79.7548	0.897813		2.28095	0.000955195	14.7318		59.2261	0.00363265	15.3169		9.78598	0.00301	13.8926		0.806068	0.00353624	11.0738		0.664729	0.00365222	10.8165		0.182885	0.00365411	9.52491		1.73278	0.00366055	11.77		1.51028	0.0036399	11.6439		0.680333	0.00364285	10.8448		0.532482	0.0036539	10.5937		0.897813	0.00365587	11.115
	774.248	79.7505	0.899106		2.29368	0.000954883	14.738		60.4064	0.00363248	15.3368		9.91135	0.00299934	13.9124		0.808391	0.00353468	11.0776		0.667686	0.00365219	10.8209		0.18387	0.00365407	9.5303		1.73922	0.00366054	11.7737		1.51449	0.00363982	11.6467		0.682361	0.00364279	10.8478		0.534461	0.00365387	10.5974		0.899106	0.00365585	11.1165
	774.618	79.7465	0.900281		2.3054	0.000954547	14.7438		61.5131	0.00363233	15.355		10.0282	0.00298942	13.9308		0.810506	0.00353322	11.081		0.670389	0.00365216	10.825		0.184773	0.00365403	9.53522		1.74514	0.00366053	11.7771		1.51835	0.00363974	11.6493		0.684217	0.00364274	10.8506		0.536276	0.00365385	10.6008		0.900281	0.00365582	11.1178
	774.921	79.7429	0.901372		2.3164	0.00095427	14.7491		62.5696	0.00363218	15.3721		10.1391	0.00298001	13.9481		0.812471	0.00353183	11.0842		0.672909	0.00365213	10.8287		0.185617	0.003654	9.5398		1.75069	0.00366051	11.7803		1.52197	0.00363966	11.6517		0.685949	0.0036427	10.8531		0.537973	0.00365382	10.604		0.901372	0.0036558	11.119
	775.265	79.7388	0.902593		2.32885	0.000953957	14.7552		63.7874	0.00363202	15.3915		10.2662	0.00296923	13.9678		0.814674	0.00353025	11.0878		0.675745	0.00365211	10.833		0.186568	0.00365396	9.54493		1.75696	0.0036605	11.7839		1.52606	0.00363958	11.6545		0.687899	0.00364264	10.856		0.539888	0.0036538	10.6076		0.902593	0.00365577	11.1204
	775.612	79.735	0.903739		2.34069	0.000953642	14.7609		64.9658	0.00363186	15.4099		10.3884	0.00295888	13.9866		0.816744	0.00352873	11.0912		0.678421	0.00365208	10.8369		0.187468	0.00365392	9.54976		1.76291	0.00366049	11.7873		1.52993	0.0036395	11.657		0.68974	0.00364259	10.8587		0.541699	0.00365377	10.6109		0.903739	0.00365575	11.1217
	775.96	79.7314	0.904816		2.35195	0.000953325	14.7664		66.1063	0.00363172	15.4274		10.506	0.00294893	14.0046		0.818693	0.00352726	11.0944		0.68095	0.00365205	10.8407		0.18832	0.00365389	9.55431		1.76855	0.00366048	11.7905		1.53361	0.00363943	11.6595		0.691482	0.00364254	10.8612		0.543416	0.00365375	10.6141		0.904816	0.00365573	11.1229
	776.341	79.7267	0.906226		2.36687	0.000952979	14.7734		67.648	0.00363152	15.4505		10.664	0.00293558	14.0286		0.821246	0.0035253	11.0986		0.684276	0.00365202	10.8456		0.189444	0.00365385	9.56029		1.77603	0.00366046	11.7947		1.53846	0.00363933	11.6627		0.693775	0.00364248	10.8646		0.545682	0.00365372	10.6183		0.906226	0.0036557	11.1245
	776.656	79.7233	0.907229		2.37762	0.000952693	14.7785		68.7803	0.00363138	15.4672		10.7792	0.00292586	14.046		0.823065	0.00352387	11.1017		0.686655	0.00365199	10.849		0.19025	0.00365381	9.56455		1.7814	0.00366045	11.7977		1.54195	0.00363926	11.665		0.695417	0.00364243	10.867		0.547307	0.0036537	10.6213		0.907229	0.00365567	11.1256
	777.003	79.7192	0.908473		2.39112	0.000952378	14.7849		70.2279	0.0036312	15.4881		10.9257	0.00291352	14.0679		0.825323	0.00352205	11.1054		0.689621	0.00365196	10.8534		0.191256	0.00365377	9.56985		1.78814	0.00366044	11.8015		1.54632	0.00363917	11.6679		0.697466	0.00364237	10.8699		0.549339	0.00365367	10.625		0.908473	0.00365565	11.127
	777.35	79.7148	0.909785		2.40556	0.000952063	14.7915		71.8094	0.00363101	15.5105		11.0846	0.00290015	14.0915		0.827709	0.00352008	11.1095		0.692767	0.00365193	10.8579		0.192327	0.00365373	9.57545		1.79533	0.00366042	11.8055		1.55099	0.00363907	11.6709		0.699642	0.00364231	10.8731		0.551503	0.00365364	10.629		0.909785	0.00365562	11.1284
	777.695	79.7103	0.911117		2.42043	0.000951751	14.7984		73.4744	0.00363081	15.5335		11.2507	0.00288622	14.116		0.830134	0.00351802	11.1135		0.695981	0.0036519	10.8626		0.193424	0.00365369	9.58116		1.80272	0.00366041	11.8097		1.55577	0.00363897	11.6741		0.701867	0.00364225	10.8763		0.553721	0.00365361	10.633		0.911117	0.00365559	11.1299
	778.041	79.7052	0.912637		2.43769	0.000951437	14.8061		75.4533	0.00363059	15.5602		11.4465	0.00286982	14.1447		0.832907	0.0035156	11.1183		0.699674	0.00365186	10.8679		0.194688	0.00365364	9.58771		1.81128	0.00366039	11.8144		1.56131	0.00363886	11.6777		0.704428	0.00364217	10.88		0.55628	0.00365358	10.6376		0.912637	0.00365555	11.1316
	778.38	79.7005	0.914067		2.45418	0.000951131	14.8135		77.3938	0.00363037	15.5857		11.6369	0.00285393	14.1723		0.835518	0.00351325	11.1227		0.70317	0.00365183	10.8729		0.195888	0.00365359	9.59388		1.81944	0.00366038	11.8189		1.56658	0.00363875	11.6811		0.706856	0.0036421	10.8835		0.558713	0.00365354	10.642		0.914067	0.00365552	11.1332
	778.717	79.6956	0.915532		2.47138	0.000950826	14.8211		79.4684	0.00363014	15.6123		11.8388	0.00283713	14.2013		0.838198	0.00351076	11.1273		0.706779	0.00365179	10.878		0.197131	0.00365354	9.60023		1.82793	0.00366036	11.8236		1.57206	0.00363864	11.6847		0.709366	0.00364203	10.887		0.561236	0.00365351	10.6465		0.915532	0.00365549	11.1348
	779.088	79.6906	0.917023		2.48919	0.000950491	14.829		81.6744	0.00362991	15.6398		12.0515	0.00281949	14.2316		0.840931	0.00350814	11.1321		0.710477	0.00365176	10.8833		0.19841	0.0036535	9.60672		1.8367	0.00366034	11.8284		1.57772	0.00363852	11.6883		0.711943	0.00364196	10.8907		0.563833	0.00365348	10.6512		0.917023	0.00365545	11.1364
	779.43	79.686	0.91839		2.50581	0.000950182	14.8363		83.7863	0.00362969	15.6655		12.2535	0.0028028	14.2601		0.843441	0.00350565	11.1365		0.713892	0.00365172	10.8881		0.199594	0.00365345	9.6127		1.84487	0.00366033	11.8328		1.58297	0.00363842	11.6917		0.714326	0.00364189	10.8941		0.566242	0.00365344	10.6554		0.91839	0.00365542	11.138
	779.736	79.6822	0.919523		2.51979	0.000949906	14.8425		85.6044	0.0036295	15.6871		12.426	0.00278859	14.2842		0.845523	0.00350354	11.1402		0.71674	0.00365169	10.8921		0.200584	0.00365341	9.61767		1.85172	0.00366031	11.8365		1.58738	0.00363833	11.6946		0.716316	0.00364183	10.8969		0.568259	0.00365342	10.659		0.919523	0.00365539	11.1392
	780.111	79.6773	0.921011		2.53845	0.000949568	14.8506		88.0914	0.00362926	15.7158		12.6601	0.00276938	14.3167		0.848262	0.00350066	11.145		0.720503	0.00365166	10.8973		0.201897	0.00365336	9.62422		1.86086	0.0036603	11.8415		1.59325	0.0036382	11.6983		0.718951	0.00364175	10.9006		0.570937	0.00365338	10.6637		0.921011	0.00365536	11.1408
	780.415	79.673	0.922291		2.55478	0.000949294	14.8576		90.3258	0.00362904	15.741		12.8685	0.00275235	14.3454		0.850621	0.00349811	11.1493		0.723761	0.00365163	10.9019		0.203038	0.00365332	9.62987		1.86883	0.00366028	11.8457		1.59837	0.0036381	11.7016		0.721237	0.00364168	10.9038		0.573266	0.00365335	10.6678		0.922291	0.00365533	11.1422
	780.751	79.668	0.923772		2.57403	0.00094899	14.8657		93.0303	0.00362879	15.7706		13.1186	0.00273201	14.3795		0.853356	0.00349505	11.1542		0.72756	0.00365159	10.9071		0.204372	0.00365327	9.63645		1.8782	0.00366026	11.8508		1.60438	0.00363797	11.7054		0.723907	0.0036416	10.9076		0.575995	0.00365332	10.6726		0.923772	0.00365529	11.1439
	781.115	79.6628	0.925326		2.59462	0.000948663	14.8744		96.0103	0.00362852	15.8023		13.3915	0.00270995	14.4163		0.856227	0.00349172	11.1595		0.731574	0.00365155	10.9126		0.205787	0.00365321	9.64338		1.8882	0.00366024	11.8561		1.61078	0.00363784	11.7094		0.726734	0.00364152	10.9115		0.578895	0.00365328	10.6776		0.925326	0.00365525	11.1456
	781.45	79.6581	0.926748		2.61385	0.000948362	14.8824		98.8797	0.00362826	15.8319		13.6516	0.00268904	14.451		0.858863	0.00348856	11.1644		0.735279	0.00365152	10.9177		0.207098	0.00365316	9.64976		1.89753	0.00366023	11.861		1.61674	0.00363772	11.7132		0.72935	0.00364144	10.9152		0.581586	0.00365324	10.6823		0.926748	0.00365522	11.1471
	781.784	79.6532	0.92821		2.63401	0.000948061	14.8907		101.977	0.003628	15.8629		13.9296	0.00266683	14.4877		0.861574	0.00348518	11.1695		0.739115	0.00365148	10.9229		0.20846	0.00365311	9.65634		1.90727	0.00366021	11.8661		1.62296	0.00363759	11.7171		0.732064	0.00364136	10.9189		0.584389	0.00365321	10.6871		0.92821	0.00365518	11.1487
	782.122	79.6493	0.929373		2.65034	0.000947758	14.8975		104.554	0.00362778	15.888		14.1588	0.00264863	14.5178		0.863733	0.00348239	11.1736		0.742186	0.00365145	10.9271		0.209555	0.00365307	9.6616		1.91514	0.00366019	11.8703		1.62799	0.00363749	11.7203		0.734242	0.00364129	10.9219		0.586644	0.00365318	10.691		0.929373	0.00365515	11.15
	782.461	79.6455	0.930512		2.6666	0.000947453	14.9043		107.186	0.00362757	15.913		14.391	0.00263029	14.5479		0.865853	0.00347958	11.1776		0.745216	0.00365142	10.9312		0.210638	0.00365303	9.66678		1.92297	0.00366018	11.8744		1.63297	0.00363738	11.7234		0.736395	0.00364122	10.9249		0.588879	0.00365315	10.6948		0.930512	0.00365512	11.1512
	782.801	79.642	0.93157		2.68195	0.000947148	14.9107		109.728	0.00362737	15.9365		14.6136	0.00261282	14.5766		0.867823	0.00347689	11.1815		0.748046	0.0036514	10.935		0.211653	0.00365299	9.67161		1.93034	0.00366017	11.8782		1.63767	0.00363728	11.7263		0.738409	0.00364116	10.9276		0.590977	0.00365312	10.6984		0.93157	0.00365509	11.1524
	783.143	79.6377	0.93285		2.70083	0.000946842	14.9183		112.937	0.00362712	15.9655		14.892	0.0025911	14.6122		0.870209	0.00347352	11.1861		0.751489	0.00365136	10.9396		0.212892	0.00365295	9.67747		1.93939	0.00366015	11.8829		1.64342	0.00363717	11.7299		0.740867	0.00364108	10.931		0.593542	0.00365309	10.7027		0.93285	0.00365506	11.1538
	783.491	79.6336	0.934071		2.71918	0.00094653	14.9257		116.145	0.00362688	15.9936		15.1678	0.00256974	14.6471		0.872488	0.0034702	11.1907		0.754798	0.00365133	10.944		0.214087	0.0036529	9.68309		1.94816	0.00366013	11.8874		1.64899	0.00363705	11.7333		0.743233	0.00364101	10.9342		0.596021	0.00365306	10.7069		0.934071	0.00365502	11.1551
	783.836	79.6299	0.935188		2.73626	0.000946221	14.9327		119.211	0.00362665	16.0198		15.4292	0.00254964	14.6799		0.874576	0.00346706	11.1949		0.757844	0.00365131	10.9481		0.215191	0.00365286	9.68826		1.95631	0.00366012	11.8916		1.65416	0.00363694	11.7365		0.745417	0.00364094	10.9372		0.598315	0.00365303	10.7108		0.935188	0.00365499	11.1563
	784.186	79.6261	0.936327		2.754	0.000945907	14.9398		122.48	0.00362642	16.047		15.7053	0.00252857	14.7142		0.876709	0.00346374	11.1992		0.760973	0.00365128	10.9522		0.216328	0.00365282	9.69355		1.96476	0.0036601	11.8959		1.65952	0.00363683	11.7398		0.747665	0.00364087	10.9403		0.600683	0.003653	10.7147		0.936327	0.00365496	11.1575
	784.534	79.6213	0.937744		2.77649	0.000945596	14.9486		126.752	0.00362612	16.0814		16.0626	0.00250155	14.7582		0.879363	0.00345946	11.2047		0.764889	0.00365124	10.9574		0.217757	0.00365277	9.70016		1.97544	0.00366008	11.9013		1.66628	0.00363669	11.744		0.750488	0.00364078	10.9441		0.603666	0.00365296	10.7197		0.937744	0.00365492	11.1591
	784.875	79.6175	0.93888		2.79491	0.000945291	14.9558		130.359	0.00362588	16.1096		16.3612	0.00247918	14.7946		0.881495	0.00345589	11.2092		0.768054	0.00365121	10.9615		0.218917	0.00365273	9.7055		1.98417	0.00366007	11.9057		1.6718	0.00363657	11.7473		0.752775	0.00364071	10.9472		0.606092	0.00365293	10.7237		0.93888	0.00365489	11.1603
	785.21	79.6133	0.940146		2.81585	0.000944992	14.9639		134.583	0.00362561	16.1416		16.7074	0.00245349	14.8363		0.883875	0.00345176	11.2143		0.771608	0.00365118	10.9661		0.220223	0.00365268	9.71148		1.99407	0.00366005	11.9107		1.67805	0.00363644	11.7511		0.75535	0.00364063	10.9506		0.608832	0.0036529	10.7283		0.940146	0.00365485	11.1617
	785.547	79.6079	0.941774		2.84343	0.000944691	14.9743		140.351	0.00362524	16.1838		17.1746	0.00241925	14.892		0.886939	0.0034462	11.221		0.776214	0.00365114	10.9721		0.221925	0.00365262	9.71921		2.00707	0.00366003	11.9172		1.68625	0.00363627	11.7561		0.7587	0.00364052	10.9551		0.612411	0.00365285	10.7341		0.941774	0.0036548	11.1634
	785.882	79.6028	0.943285		2.86972	0.000944392	14.9842		146.076	0.0036249	16.224		17.6321	0.0023862	14.9458		0.889787	0.00344078	11.2273		0.780529	0.0036511	10.9777		0.223528	0.00365256	9.72644		2.01942	0.00366001	11.9234		1.69402	0.00363611	11.7608		0.761851	0.00364041	10.9593		0.615793	0.00365281	10.7397		0.943285	0.00365476	11.1651
	786.215	79.5979	0.94476		2.89607	0.000944096	14.9939		152.046	0.00362455	16.2642		18.1029	0.00235269	15.0005		0.892572	0.00343521	11.2337		0.784781	0.00365107	10.9831		0.225115	0.0036525	9.73354		2.03176	0.00365999	11.9295		1.70178	0.00363594	11.7655		0.764968	0.00364031	10.9635		0.619153	0.00365277	10.7451		0.94476	0.00365471	11.1667
	786.556	79.5933	0.946144		2.92144	0.000943792	15.0033		158.021	0.00362422	16.303		18.568	0.00232007	15.0538		0.895188	0.00342973	11.2398		0.788806	0.00365103	10.9883		0.226625	0.00365245	9.74026		2.04361	0.00365997	11.9353		1.70922	0.00363579	11.7699		0.767931	0.00364021	10.9674		0.62236	0.00365273	10.7503		0.946144	0.00365467	11.1681
[truncated: 408 more rows]

## Sheet: P3(800-1200)
													From	To					pt1	pt2	pt3	pt4
	3	Fe2O3	+	1	C	→	2	Fe3O4	+	1	CO		950	1080		130	43.3333		950	993.333	1036.67	1080
	3	Fe2O3	+	1	CO	→	2	Fe3O4	+	1	CO2		950	1080		130	43.3333		950	993.333	1036.67	1080
[truncated: 1,134 more rows]
