# Supplementary material for: Kinetics and thermodynamics dataset of iron oxide reduction using torrefied microalgae for chemical looping combustion
Source: Data Brief. 2020 Feb 7;29:105261. doi: 10.1016/j.dib.2020.105261 (PMC7033322; doi:10.1016/j.dib.2020.105261)
Supplement: Multimedia component 5 [file mmc5.xml]

<?xml version="1.0" encoding="utf-8" standalone="no"?>
<data>
  <datasets>
    <author>weihsinchen@gmail.com</author>
    <type>0</type>
    <dataset>
      <value>6</value>
      <reason>Other (please explain)</reason>
      <comments>Data has been included in the manuscript.</comments>
    </dataset>
  </datasets>
</data>
